# Supplementary material for: Type I/type III IFN and related factors regulate JEV infection and BBB endothelial integrity
Source: J Neuroinflammation. 2023 Sep 27;20:216. doi: 10.1186/s12974-023-02891-x (PMC10523659; doi:10.1186/s12974-023-02891-x)
Supplement: Supplementary file 1 — Additional file 1: Table S1. Primers employed for RT-qPCR in this study. Table S2. shRNA oligonucleotide sequences in this study. [file 12974_2023_2891_MOESM1_ESM.zip]

Archive with 2 entries (2 files):
- Table S1. Primers employed for RT-qPCR in this study.docx
- Table S2 shRNA oligonuleotides sequences in this study.docx
