# Supplementary material for: Type I/type III IFN and related factors regulate JEV infection and BBB endothelial integrity
Source: J Neuroinflammation. 2023 Sep 27;20:216. doi: 10.1186/s12974-023-02891-x (PMC10523659; doi:10.1186/s12974-023-02891-x)
Supplement: Supplementary file 3 — Additional file 3: Table S3. RNA-seq quantified in JEV-infected hBMECs at 12, 36, and 72 hpi. [file 12974_2023_2891_MOESM3_ESM.xls]

## Sheet: DEGs-12h
Table S3. RNA-seq quantified in JEV-infected hBMECs at 12 hpi
gene_id	JEVP3_12h_1	JEVP3_12h_2	JEVP3_12h_3	con_12h_1	con_12h_2	con_12h_3	JEVP3_12h	con_12h	log2FoldChange	pvalue	padj	gene_name	gene_chr	gene_start	gene_end	gene_strand	gene_length	gene_biotype	gene_description	tf_family
ENSG00000187653	634.07	642.32	569.819	4344.93	3005.2	3496.67	615.403	3615.6	-2.55542	1.11855e-122	1.17615e-118	TMSB4XP8	4	90838903	90839037	-	135	processed_pseudogene	TMSB4X pseudogene 8 [Source:HGNC Symbol;Acc:HGNC:11885]	-
ENSG00000187608	1589.44	1483.64	1332.24	360.575	378.05	334.19	1468.44	357.605	2.03779	1.28375e-92	6.74933e-89	ISG15	1	1001138	1014540	+	941	protein_coding	ISG15 ubiquitin-like modifier [Source:HGNC Symbol;Acc:HGNC:4053]	-
ENSG00000130589	8205	9109.67	9395.79	4306.75	4054.44	3821	8903.49	4060.73	1.13278	4.8327e-62	1.69386e-58	HELZ2	20	63558086	63574239	-	12066	protein_coding	helicase with zinc finger 2 [Source:HGNC Symbol;Acc:HGNC:30021]	-
ENSG00000241494	402.81	445.533	328.4	2.12103	4.04332	9.85811	392.248	5.34082	6.17494	1.26447e-54	3.32398e-51	AL355032.1	14	101677943	101678380	+	438	processed_pseudogene	ribosomal protein L26-like 1 (RPL26L1) pseudogene	-
ENSG00000111331	3432.89	3813.01	3560.92	1823.03	1831.62	1727.14	3602.27	1793.93	1.0055	4.72807e-50	9.94314e-47	OAS3	12	112938352	112973249	+	8251	protein_coding	2'-5'-oligoadenylate synthetase 3 [Source:HGNC Symbol;Acc:HGNC:8088]	-
ENSG00000126709	599.949	504.127	526.328	135.746	91.9855	96.6094	543.468	108.114	2.33337	9.23165e-50	1.61785e-46	IFI6	1	27666061	27672218	-	865	protein_coding	interferon alpha inducible protein 6 [Source:HGNC Symbol;Acc:HGNC:4054]	-
ENSG00000228253	371.533	477.594	435.796	93.3254	77.8339	81.8223	428.308	84.3272	2.34469	4.79264e-45	7.19924e-42	MT-ATP8	MT	8366	8572	+	207	protein_coding	mitochondrially encoded ATP synthase membrane subunit 8 [Source:HGNC Symbol;Acc:HGNC:7415]	-
ENSG00000244313	1706.02	1511.28	1461.82	690.395	611.552	593.458	1559.71	631.802	1.30447	1.73792e-44	2.28428e-41	AC024293.1	11	46428653	46429150	-	498	processed_pseudogene	ribosomal protein S10 (RPS10) pseudogene	-
ENSG00000242299	261.589	174.676	210.354	799.629	691.408	779.776	215.54	756.937	-1.80793	3.23411e-41	3.77852e-38	AC073861.1	3	101576489	101576947	-	459	processed_pseudogene	ribosomal protein S18 (RPS18) pseudogene	-
ENSG00000185215	12651.1	12863	12495.2	7993.1	7604.47	6959.82	12669.7	7519.13	0.752822	1.53449e-35	1.61352e-32	TNFAIP2	14	103123442	103137439	+	5029	protein_coding	TNF alpha induced protein 2 [Source:HGNC Symbol;Acc:HGNC:11895]	-
ENSG00000235552	434.087	415.684	416.269	997.945	925.92	879.343	422.013	934.403	-1.14615	1.892e-31	1.80858e-28	RPL6P27	18	6462144	6463015	-	872	transcribed_processed_pseudogene	ribosomal protein L6 pseudogene 27 [Source:HGNC Symbol;Acc:HGNC:36133]	-
ENSG00000235174	865.33	621.315	737.569	5005.63	4270.76	3315.28	741.405	4197.22	-2.50057	4.48742e-31	3.9321e-28	RPL39P3	6	73373108	73373263	-	156	processed_pseudogene	ribosomal protein L39 pseudogene 3 [Source:HGNC Symbol;Acc:HGNC:21383]	-
ENSG00000106785	2099.35	2306.16	2231.35	1270.5	1282.74	1236.21	2212.29	1263.15	0.808218	1.9513e-29	1.57831e-26	TRIM14	9	98069275	98119212	-	5469	protein_coding	tripartite motif containing 14 [Source:HGNC Symbol;Acc:HGNC:16283]	-
ENSG00000185507	555.403	686.542	599.996	249.221	222.383	210.963	613.98	227.522	1.43173	5.75072e-29	4.3192e-26	IRF7	11	612553	615999	-	2628	protein_coding	interferon regulatory factor 7 [Source:HGNC Symbol;Acc:HGNC:6122]	IRF
ENSG00000181524	460.625	386.94	445.559	63.6309	120.289	121.255	431.041	101.725	2.08031	6.75568e-29	4.73573e-26	RPL24P4	6	42956345	42956765	-	421	processed_pseudogene	ribosomal protein L24 pseudogene 4 [Source:HGNC Symbol;Acc:HGNC:21371]	-
ENSG00000115415	2982.69	3124.26	3089.62	1690.46	1801.3	1913.46	3065.52	1801.74	0.766275	8.28561e-29	5.4452e-26	STAT1	2	190964358	191020960	-	6053	protein_coding	signal transducer and activator of transcription 1 [Source:HGNC Symbol;Acc:HGNC:11362]	STAT
ENSG00000185745	194.296	223.319	206.803	24.3919	32.3466	43.3757	208.14	33.3714	2.6344	3.05288e-28	1.8883e-25	IFIT1	10	89392546	89406486	+	4613	protein_coding	interferon induced protein with tetratricopeptide repeats 1 [Source:HGNC Symbol;Acc:HGNC:5407]	-
ENSG00000163739	4226.18	4373.52	3989.62	2640.68	2656.46	2568.04	4196.44	2621.73	0.678301	1.48504e-27	8.6751e-25	CXCL1	4	73869393	73871242	+	1296	protein_coding	C-X-C motif chemokine ligand 1 [Source:HGNC Symbol;Acc:HGNC:4602]	-
ENSG00000176171	951.579	997.199	899.106	1633.19	1802.31	1736.01	949.295	1723.84	-0.862047	2.58674e-27	1.43156e-24	BNIP3	10	131966455	131982013	-	5325	protein_coding	BCL2 interacting protein 3 [Source:HGNC Symbol;Acc:HGNC:1084]	-
ENSG00000137970	1488.03	1574.29	1240.82	652.217	711.624	725.557	1434.38	696.466	1.04074	8.08389e-26	4.2501e-23	RPL7P9	1	96678874	96679620	-	747	processed_pseudogene	ribosomal protein L7 pseudogene 9 [Source:HGNC Symbol;Acc:HGNC:37028]	-
ENSG00000217130	112.787	176.887	134.91	9.54464	9.09747	17.7446	141.528	12.1289	3.53466	2.75721e-24	1	AL139100.1	6	34744176	34744673	+	498	processed_pseudogene	ribosomal protein S10 (RPS10) pseudogene	-
ENSG00000104765	1240.65	1130.97	1334.01	1999.07	2281.44	2188.5	1235.21	2156.34	-0.802629	2.4205e-22	1.21198e-19	BNIP3L	8	26382898	26505636	+	4307	protein_coding	BCL2 interacting protein 3 like [Source:HGNC Symbol;Acc:HGNC:1085]	-
ENSG00000090339	6191.9	6668.63	6192.56	4404.32	3899.78	3911.7	6351.03	4071.93	0.641234	2.7466e-22	1.31275e-19	ICAM1	19	10270835	10286615	+	3706	protein_coding	intercellular adhesion molecule 1 [Source:HGNC Symbol;Acc:HGNC:5344]	-
ENSG00000149925	393.332	461.011	365.678	130.443	165.776	140.971	406.674	145.73	1.47768	7.94093e-22	3.63039e-19	ALDOA	16	30064164	30070457	+	3916	protein_coding	aldolase, fructose-bisphosphate A [Source:HGNC Symbol;Acc:HGNC:414]	-
ENSG00000138496	474.842	472.066	465.086	226.95	190.036	197.162	470.665	204.716	1.20205	1.56544e-20	6.58424e-18	PARP9	3	122527924	122564577	-	8938	protein_coding	poly(ADP-ribose) polymerase family member 9 [Source:HGNC Symbol;Acc:HGNC:24118]	-
ENSG00000124201	4069.8	4518.35	4444.05	2983.23	2832.35	2854.91	4344.07	2890.16	0.587815	6.0492e-20	2.44644e-17	ZNFX1	20	49237946	49278426	-	9340	protein_coding	zinc finger NFX1-type containing 1 [Source:HGNC Symbol;Acc:HGNC:29271]	-
ENSG00000125347	1622.61	1657.21	1616.26	1058.39	968.375	1006.51	1632.03	1011.09	0.690789	7.63452e-20	2.97322e-17	IRF1	5	132481609	132490798	-	7799	protein_coding	interferon regulatory factor 1 [Source:HGNC Symbol;Acc:HGNC:6116]	IRF
ENSG00000163597	936.414	895.489	927.509	1498.51	1567.8	1414.64	919.804	1493.65	-0.698825	1.43331e-18	5.19697e-16	SNHG16	17	76557766	76565348	+	5362	processed_transcript	small nucleolar RNA host gene 16 [Source:HGNC Symbol;Acc:HGNC:44352]	-
ENSG00000111328	879.547	833.579	783.723	1466.69	1284.76	1430.41	832.283	1393.96	-0.744305	1.18201e-17	4.14293e-15	CDK2AP1	12	123260971	123272334	-	3117	protein_coding	cyclin dependent kinase 2 associated protein 1 [Source:HGNC Symbol;Acc:HGNC:14002]	-
ENSG00000185641	238.842	206.736	186.389	531.318	503.393	418.97	210.656	484.56	-1.2018	2.44037e-17	8.27756e-15	AC034236.1	5	116051917	116052289	-	373	processed_pseudogene	ribosomal protein S25 (RPS25) pseudogene	-
ENSG00000135114	90.9876	91.76	93.1946	7.42361	12.13	10.8439	91.9807	10.1325	3.17769	2.80013e-17	1	OASL	12	121019111	121039242	-	3517	protein_coding	2'-5'-oligoadenylate synthetase like [Source:HGNC Symbol;Acc:HGNC:8090]	-
ENSG00000122884	781.925	760.613	773.959	1163.39	1429.31	1400.84	772.166	1331.18	-0.785939	4.18873e-17	1.37639e-14	P4HA1	10	73007217	73096974	-	3093	protein_coding	prolyl 4-hydroxylase subunit alpha 1 [Source:HGNC Symbol;Acc:HGNC:8546]	-
ENSG00000119917	231.26	204.525	185.502	57.2678	70.7581	61.1203	207.096	63.0487	1.71455	6.069e-17	1.93381e-14	IFIT3	10	89327894	89340971	+	2640	protein_coding	interferon induced protein with tetratricopeptide repeats 3 [Source:HGNC Symbol;Acc:HGNC:5411]	-
ENSG00000220472	35.0681	46.4328	35.5027	198.316	224.404	117.311	39.0012	180.011	-2.21251	2.66547e-16	7.78539e-14	AL139095.2	6	7338839	7339568	-	730	processed_pseudogene	ribosomal protein S3 (RPS3) pseudogene	-
ENSG00000188313	763.917	707.547	695.853	393.451	399.278	417.984	722.439	403.571	0.83983	3.1542e-16	8.96389e-14	PLSCR1	3	146515180	146544864	-	4340	protein_coding	phospholipid scramblase 1 [Source:HGNC Symbol;Acc:HGNC:9092]	-
ENSG00000114268	809.41	792.674	771.297	1376.55	1256.46	1210.58	791.127	1281.2	-0.695337	3.38406e-16	9.36404e-14	PFKFB4	3	48517684	48562015	-	6107	protein_coding	6-phosphofructo-2-kinase/fructose-2,6-biphosphatase 4 [Source:HGNC Symbol;Acc:HGNC:8875]	-
ENSG00000119922	196.192	205.631	228.993	40.2996	70.7581	70.9784	210.272	60.6787	1.7897	4.63099e-16	1.24859e-13	IFIT2	10	89283694	89309276	+	4101	protein_coding	interferon induced protein with tetratricopeptide repeats 2 [Source:HGNC Symbol;Acc:HGNC:5409]	-
ENSG00000159399	714.632	669.958	748.22	1177.17	1168.52	1117.91	710.937	1154.53	-0.697903	4.86137e-16	1.27793e-13	HK2	2	74833981	74893359	+	6064	protein_coding	hexokinase 2 [Source:HGNC Symbol;Acc:HGNC:4923]	-
ENSG00000196656	344.995	624.631	576.032	188.772	180.939	198.148	515.219	189.286	1.44335	8.34955e-16	2.09037e-13	AC004057.1	4	113214046	113217170	-	498	transcribed_processed_pseudogene	ribosomal protein S26 (RPS26) pseudogene	-
ENSG00000276345	1085.22	1015.99	934.609	2101.94	1667.87	1571.38	1011.94	1780.4	-0.814967	3.10407e-15	7.41803e-13	AC004556.1	KI270721.1	2585	11802	+	740	protein_coding	39S ribosomal protein L23, mitochondrial-like [Source:NCBI gene;Acc:107987373]	-
ENSG00000212802	1901.26	1983.34	1922.47	3193.21	3436.82	2630.14	1935.69	3086.73	-0.673262	1.08772e-14	2.48639e-12	RPL15P3	6	12514110	12514724	+	615	processed_pseudogene	ribosomal protein L15 pseudogene 3 [Source:HGNC Symbol;Acc:HGNC:21538]	-
ENSG00000224631	544.03	590.359	422.482	1008.55	1172.56	878.357	518.957	1019.82	-0.977037	1.35664e-14	3.03511e-12	RPS27AP16	16	61055399	61055964	-	566	transcribed_processed_pseudogene	ribosomal protein S27a pseudogene 16 [Source:HGNC Symbol;Acc:HGNC:36855]	-
ENSG00000071082	10189.7	8010.76	8562.37	15366.9	14486.2	12501.1	8920.93	14118	-0.662093	1.95924e-14	4.29196e-12	RPL31	2	101001715	101024032	+	5791	protein_coding	ribosomal protein L31 [Source:HGNC Symbol;Acc:HGNC:10334]	-
ENSG00000226525	11.3734	15.4776	7.10054	93.3254	157.689	52.248	11.3172	101.088	-3.1785	1.5472e-13	1	RPS7P10	13	21628413	21629015	-	603	processed_pseudogene	ribosomal protein S7 pseudogene 10 [Source:HGNC Symbol;Acc:HGNC:39903]	-
ENSG00000168394	1967.61	2192.29	2166.55	1556.84	1336.32	1316.06	2108.82	1403.07	0.588103	1.3291e-12	2.7403e-10	TAP1	6	32845209	32853978	-	4805	protein_coding	transporter 1, ATP binding cassette subfamily B member [Source:HGNC Symbol;Acc:HGNC:43]	-
ENSG00000178685	446.408	503.022	417.157	258.766	235.523	209.978	455.529	234.756	0.955614	1.37211e-12	2.77456e-10	PARP10	8	143977153	144012772	-	6033	protein_coding	poly(ADP-ribose) polymerase family member 10 [Source:HGNC Symbol;Acc:HGNC:25895]	-
ENSG00000243199	125.108	102.815	112.721	318.155	378.05	211.949	113.548	302.718	-1.41219	2.12819e-12	4.14405e-10	AC115223.1	4	65573459	65574328	+	870	processed_pseudogene	ribosomal protein L6 (RPL6) pseudogene	-
ENSG00000258102	87.1964	90.6544	69.2303	220.587	181.949	236.595	82.3604	213.044	-1.3759	3.65658e-12	6.99072e-10	MAP1LC3B2	12	116548105	116576448	+	1767	protein_coding	microtubule associated protein 1 light chain 3 beta 2 [Source:HGNC Symbol;Acc:HGNC:34390]	-
ENSG00000162840	437.878	432.267	456.21	206.8	105.126	219.836	442.118	177.254	1.31907	3.72581e-12	6.99588e-10	MT2P1	4	68376323	68376505	+	183	processed_pseudogene	metallothionein 2 pseudogene 1 [Source:HGNC Symbol;Acc:HGNC:7407]	-
ENSG00000163874	1434	1517.91	1386.38	1040.37	946.137	858.641	1446.1	948.381	0.608621	4.50602e-12	8.31242e-10	ZC3H12A	1	37474552	37484379	+	3121	protein_coding	zinc finger CCCH-type containing 12A [Source:HGNC Symbol;Acc:HGNC:26259]	-
ENSG00000233913	543.082	578.198	574.256	940.677	928.953	803.436	565.179	891.022	-0.65663	2.56934e-11	4.50276e-09	RPL10P9	5	168616352	168616996	+	645	processed_pseudogene	ribosomal protein L10 pseudogene 9 [Source:HGNC Symbol;Acc:HGNC:35579]	-
ENSG00000081041	876.703	920.916	735.794	535.56	517.545	508.678	844.471	520.594	0.696476	4.93897e-11	8.13447e-09	CXCL2	4	74097035	74099293	-	1500	protein_coding	C-X-C motif chemokine ligand 2 [Source:HGNC Symbol;Acc:HGNC:4603]	-
ENSG00000185883	399.966	462.117	355.027	165.44	107.148	227.722	405.703	166.77	1.2803	8.37611e-11	1.33447e-08	ATP6V0C	16	2513870	2520218	+	1498	protein_coding	ATPase H+ transporting V0 subunit c [Source:HGNC Symbol;Acc:HGNC:855]	-
ENSG00000173193	1288.04	1242.63	1398.81	761.45	932.996	901.031	1309.83	865.159	0.598477	1.63209e-10	2.52374e-08	PARP14	3	122680618	122730840	+	10495	protein_coding	poly(ADP-ribose) polymerase family member 14 [Source:HGNC Symbol;Acc:HGNC:29232]	-
ENSG00000240376	632.174	773.879	711.83	106.052	211.263	93.652	705.961	136.989	2.36531	1.92731e-10	2.93705e-08	AC010343.1	5	33162179	33162807	+	629	processed_pseudogene	ribosomal protein S8 (RPS8) pseudogene	-
ENSG00000089127	58.7628	55.2771	37.2779	2.12103	2.02166	0	50.4393	1.3809	5.2101	2.34047e-10	1	OAS1	12	112906777	112933222	+	4947	protein_coding	2'-5'-oligoadenylate synthetase 1 [Source:HGNC Symbol;Acc:HGNC:8086]	-
ENSG00000210135	1704.12	2037.51	1483.13	4507.19	5118.84	3427.66	1741.59	4351.23	-1.3213	3.59954e-10	5.25683e-08	MT-TN	MT	5657	5729	-	73	Mt_tRNA	mitochondrially encoded tRNA asparagine [Source:HGNC Symbol;Acc:HGNC:7493]	-
ENSG00000111335	39.8071	61.9103	35.5027	3.18155	1.01083	3.94324	45.74	2.71187	4.06947	5.81672e-10	1	OAS2	12	112978395	113011723	+	6264	protein_coding	2'-5'-oligoadenylate synthetase 2 [Source:HGNC Symbol;Acc:HGNC:8087]	-
ENSG00000241685	948.735	800.412	860.941	1364.88	1156.39	1397.88	870.03	1306.38	-0.585472	1.31096e-09	1.79022e-07	ARPC1A	7	99325910	99366262	+	2053	protein_coding	actin related protein 2/3 complex subunit 1A [Source:HGNC Symbol;Acc:HGNC:703]	-
ENSG00000152256	336.465	397.995	356.802	526.016	612.563	687.11	363.754	608.563	-0.744975	1.97666e-09	2.59807e-07	PDK1	2	172555373	172608669	+	14883	protein_coding	pyruvate dehydrogenase kinase 1 [Source:HGNC Symbol;Acc:HGNC:8809]	-
ENSG00000163840	864.382	903.228	956.798	527.076	629.747	644.72	908.136	600.514	0.596198	3.9225e-09	4.8632e-07	DTX3L	3	122564238	122575203	+	5868	protein_coding	deltex E3 ubiquitin ligase 3L [Source:HGNC Symbol;Acc:HGNC:30323]	-
ENSG00000168016	697.572	871.167	839.639	461.324	540.794	525.437	802.793	509.185	0.655557	4.09112e-09	4.94461e-07	TRANK1	3	36826820	36945098	-	12174	protein_coding	tetratricopeptide repeat and ankyrin repeat containing 1 [Source:HGNC Symbol;Acc:HGNC:29011]	-
ENSG00000167397	87.1964	61.9103	63.9049	251.342	170.83	141.957	71.0039	188.043	-1.40156	5.62675e-09	6.50168e-07	VKORC1	16	31090842	31095980	-	2191	protein_coding	vitamin K epoxide reductase complex subunit 1 [Source:HGNC Symbol;Acc:HGNC:23663]	-
ENSG00000283378	363.95	372.568	235.206	141.049	185.993	136.042	323.908	154.361	1.06666	1.93451e-08	1.9278e-06	CNTNAP3C	9	61330717	61453030	+	1728	protein_coding	contactin associated protein like 3C [Source:HGNC Symbol;Acc:HGNC:53878]	-
ENSG00000115267	382.906	372.568	374.554	233.313	204.188	236.595	376.676	224.699	0.745563	1.94338e-08	1.9278e-06	IFIH1	2	162267079	162318703	-	5108	protein_coding	interferon induced with helicase C domain 1 [Source:HGNC Symbol;Acc:HGNC:18873]	-
ENSG00000174021	581.941	637.898	564.493	389.209	371.985	411.083	594.777	390.759	0.60445	3.67914e-08	3.54919e-06	GNG5	1	84498325	84506565	-	1112	protein_coding	G protein subunit gamma 5 [Source:HGNC Symbol;Acc:HGNC:4408]	-
ENSG00000138646	258.746	252.064	249.407	120.899	127.365	155.758	253.405	134.674	0.910478	3.86656e-08	3.59795e-06	HERC5	4	88457117	88506163	+	4766	protein_coding	HECT and RLD domain containing E3 ubiquitin protein ligase 5 [Source:HGNC Symbol;Acc:HGNC:24368]	-
ENSG00000184371	520.335	532.871	531.653	354.212	355.812	344.048	528.287	351.357	0.588414	8.244e-08	6.93485e-06	CSF1	1	109910242	109930992	+	5418	protein_coding	colony stimulating factor 1 [Source:HGNC Symbol;Acc:HGNC:2432]	-
ENSG00000227081	1661.47	1059.11	1068.63	371.18	496.317	537.267	1263.07	468.255	1.43142	1.55978e-07	1.20596e-05	AC005912.1	12	3211663	3211917	-	255	processed_pseudogene	ribosomal protein S27 (RPS27) pseudogene	-
ENSG00000108691	372.48	397.995	303.548	223.769	224.404	189.276	358.008	212.483	0.750971	5.03643e-07	3.50716e-05	CCL2	17	34255218	34257203	+	1986	protein_coding	C-C motif chemokine ligand 2 [Source:HGNC Symbol;Acc:HGNC:10618]	-
ENSG00000135899	318.457	317.291	285.797	201.498	171.841	179.418	307.181	184.252	0.737207	5.17695e-07	3.53478e-05	SP110	2	230167293	230225729	-	6865	protein_coding	SP110 nuclear body protein [Source:HGNC Symbol;Acc:HGNC:5401]	SAND
ENSG00000268205	221.782	208.947	146.449	307.549	326.498	411.083	192.393	348.377	-0.860454	5.38711e-07	3.58516e-05	AC005261.1	19	57304305	57308562	+	4258	lincRNA	novel transcript	-
ENSG00000188243	241.686	226.636	251.182	425.267	598.411	317.431	239.835	447.036	-0.897162	5.4574e-07	3.60909e-05	COMMD6	13	75525219	75549439	-	2897	protein_coding	COMM domain containing 6 [Source:HGNC Symbol;Acc:HGNC:24015]	-
ENSG00000256745	27.4858	27.6385	39.053	115.596	80.8664	76.8932	31.3925	91.1186	-1.52912	5.51864e-07	1	AP002784.2	11	94188449	94188997	-	549	processed_pseudogene	actin related protein 2/3 complex, subunit 3, 21kDa (ARPC3) pseudogene	-
ENSG00000247095	30.3292	29.8496	36.3903	106.052	72.7798	88.723	32.1897	89.1847	-1.46527	6.90072e-07	1	MIR210HG	11	565660	568457	-	2321	lincRNA	MIR210 host gene [Source:HGNC Symbol;Acc:HGNC:39524]	-
ENSG00000197582	107.1	89.5489	118.934	48.7837	41.444	37.4608	105.194	42.5628	1.31064	7.79435e-07	1	GPX1P1	X	13378735	13379340	-	606	processed_pseudogene	glutathione peroxidase pseudogene 1 [Source:HGNC Symbol;Acc:HGNC:4560]	-
ENSG00000229119	202.827	177.992	208.578	423.146	363.899	265.183	196.466	350.742	-0.832926	8.62062e-07	5.2701e-05	AC026403.1	5	166382305	166382599	+	295	processed_pseudogene	60S acidic ribosomal protein (RPLP0) pseudogene	-
ENSG00000164284	327.934	307.341	368.341	466.627	511.48	540.224	334.539	506.11	-0.595359	8.9832e-07	5.39762e-05	GRPEL2	5	149345430	149354583	+	4419	protein_coding	GrpE like 2, mitochondrial [Source:HGNC Symbol;Acc:HGNC:21060]	-
ENSG00000232810	453.99	529.555	394.968	310.731	282.022	278.984	459.504	290.579	0.658945	1.00433e-06	5.89972e-05	TNF	6	31575567	31578336	+	1676	protein_coding	tumor necrosis factor [Source:HGNC Symbol;Acc:HGNC:11892]	-
ENSG00000251562	490.954	435.584	502.363	559.952	849.097	930.605	476.3	779.885	-0.711096	1.13049e-06	6.49566e-05	MALAT1	11	65497688	65506516	+	8829	lincRNA	metastasis associated lung adenocarcinoma transcript 1 [Source:HGNC Symbol;Acc:HGNC:29665]	-
ENSG00000137965	27.4858	23.2164	38.1654	3.18155	4.04332	1.97162	29.6225	3.0655	3.28064	1.35678e-06	1	IFI44	1	78649796	78664078	+	2038	protein_coding	interferon induced protein 44 [Source:HGNC Symbol;Acc:HGNC:16938]	-
ENSG00000163734	170.602	194.575	174.851	89.0833	96.0288	101.539	180.009	95.5502	0.911226	1.46636e-06	8.29554e-05	CXCL3	4	74036589	74038807	-	2219	protein_coding	C-X-C motif chemokine ligand 3 [Source:HGNC Symbol;Acc:HGNC:4604]	-
ENSG00000115009	265.38	260.908	238.756	89.0833	180.939	117.311	255.015	129.111	0.980017	2.29052e-06	0.000120424	CCL20	2	227805739	227817564	+	1594	protein_coding	C-C motif chemokine ligand 20 [Source:HGNC Symbol;Acc:HGNC:10619]	-
ENSG00000140853	81.5097	85.1267	86.9817	33.9365	25.2707	39.4324	84.5394	32.8799	1.36179	3.747e-06	1	NLRC5	16	56989485	57083531	+	12386	protein_coding	NLR family CARD domain containing 5 [Source:HGNC Symbol;Acc:HGNC:29933]	-
ENSG00000233927	1192.32	1286.85	1241.71	3590.9	4426.42	2087.95	1240.29	3368.43	-1.4414	4.06479e-06	0.000195166	RPS28	19	8321158	8323340	+	2119	protein_coding	ribosomal protein S28 [Source:HGNC Symbol;Acc:HGNC:10418]	-
ENSG00000271503	39.8071	58.5937	65.68	15.9077	14.1516	16.7588	54.6936	15.606	1.80919	4.96421e-06	1	CCL5	17	35871491	35880793	-	1512	protein_coding	C-C motif chemokine ligand 5 [Source:HGNC Symbol;Acc:HGNC:10632]	-
ENSG00000236801	27.4858	25.4275	31.0649	78.4781	110.18	51.2622	27.9927	79.9736	-1.50999	8.36823e-06	1	RPL24P8	9	70217195	70217668	+	474	processed_pseudogene	ribosomal protein L24 pseudogene 8 [Source:HGNC Symbol;Acc:HGNC:36409]	-
ENSG00000184979	309.926	296.285	301.773	205.74	190.036	192.233	302.662	196.003	0.627662	8.71588e-06	0.000376108	USP18	22	18149899	18177397	+	2129	protein_coding	ubiquitin specific peptidase 18 [Source:HGNC Symbol;Acc:HGNC:12616]	-
ENSG00000232346	44.546	46.4328	28.4022	9.54464	11.1191	4.92905	39.7936	8.53094	2.2219	8.79638e-06	1	Z74021.1	22	32039490	32039896	+	407	processed_pseudogene	ribosomal protein S17 (RPS17) pseudogene	-
ENSG00000215492	20.8513	12.161	25.7395	57.2678	51.5523	79.8507	19.5839	62.8903	-1.66837	8.86537e-06	1	HNRNPA1P7	18	32412214	32413176	-	963	processed_pseudogene	heterogeneous nuclear ribonucleoprotein A1 pseudogene 7 [Source:HGNC Symbol;Acc:HGNC:31015]	-
ENSG00000111775	705.154	461.011	582.245	1063.7	758.122	869.485	582.803	897.101	-0.620016	9.55528e-06	0.000401895	COX6A1	12	120438090	120440742	+	1344	protein_coding	cytochrome c oxidase subunit 6A1 [Source:HGNC Symbol;Acc:HGNC:2277]	-
ENSG00000285976	121.317	114.976	102.958	48.7837	52.5632	60.1345	113.084	53.8271	1.06863	1.04566e-05	1	AL135905.2	6	63572012	63583587	+	5088	protein_coding	Protein tyrosine phosphatase type IVA 1 [Source:UniProtKB/Swiss-Prot;Acc:Q93096]	-
ENSG00000171858	11318.5	9131.78	9365.62	20849.7	19032.9	13949.2	9938.62	17944	-0.85235	1.11568e-05	0.000442889	RPS21	20	62387116	62388520	+	1023	protein_coding	ribosomal protein S21 [Source:HGNC Symbol;Acc:HGNC:10409]	-
ENSG00000217716	30.3292	59.6993	41.7157	11.6657	13.1408	6.90067	43.9147	10.569	2.05283	1.37793e-05	1	RPS10P3	9	88016300	88016793	+	494	processed_pseudogene	ribosomal protein S10 pseudogene 3 [Source:HGNC Symbol;Acc:HGNC:23684]	-
ENSG00000224861	88.1442	100.604	102.07	176.046	217.328	143.928	96.9396	179.101	-0.885599	1.70686e-05	0.00062754	YBX1P1	14	66012830	66013789	-	960	processed_pseudogene	Y-box binding protein 1 pseudogene 1 [Source:HGNC Symbol;Acc:HGNC:8015]	-
ENSG00000148344	149.75	158.093	146.449	83.7807	81.8772	85.7655	151.431	83.8078	0.852314	2.08886e-05	0.000746191	PTGES	9	129738331	129753047	-	1896	protein_coding	prostaglandin E synthase [Source:HGNC Symbol;Acc:HGNC:9599]	-
ENSG00000233954	76.7708	91.76	79.8811	162.259	181.949	123.226	82.804	155.812	-0.914292	2.53478e-05	0.000868183	UQCRHL	1	15807169	15809348	-	2180	protein_coding	ubiquinol-cytochrome c reductase hinge protein like [Source:HGNC Symbol;Acc:HGNC:51714]	-
ENSG00000147852	30.3292	43.1161	51.4789	78.4781	135.451	82.8081	41.6414	98.9125	-1.24715	4.01147e-05	1	VLDLR	9	2621834	2660053	+	9339	protein_coding	very low density lipoprotein receptor [Source:HGNC Symbol;Acc:HGNC:12698]	-
ENSG00000213189	70.1363	63.0159	71.0054	116.657	153.646	119.283	68.0525	129.862	-0.930142	4.27926e-05	1	BTF3L4P2	2	159003975	159004320	+	346	processed_pseudogene	basic transcription factor 3 like 4 pseudogene 2 [Source:HGNC Symbol;Acc:HGNC:39646]	-
ENSG00000183486	22.7469	21.0053	7.98811	1.06052	0	0	17.2468	0.353505	5.55758	4.78261e-05	1	MX2	21	41361943	41409390	+	13047	protein_coding	MX dynamin like GTPase 2 [Source:HGNC Symbol;Acc:HGNC:7533]	-
ENSG00000205364	316.561	285.23	223.667	461.324	394.224	385.452	275.153	413.667	-0.58956	5.08943e-05	0.00152901	MT1M	16	56632233	56633986	+	942	protein_coding	metallothionein 1M [Source:HGNC Symbol;Acc:HGNC:14296]	-
ENSG00000163682	4065.06	3476.93	3781.04	6242.19	7423.53	4955.67	3774.34	6207.13	-0.717613	5.26758e-05	0.00156182	RPL9	4	39452521	39458949	-	5022	protein_coding	ribosomal protein L9 [Source:HGNC Symbol;Acc:HGNC:10369]	-
ENSG00000137959	2.84336	17.6887	15.0887	0	0	0	11.8736	0	5.98189	5.32642e-05	1	IFI44L	1	78619922	78646145	+	10240	protein_coding	interferon induced protein 44 like [Source:HGNC Symbol;Acc:HGNC:17817]	-
ENSG00000253785	33.1726	24.3219	29.2897	64.6914	107.148	54.2196	28.9281	75.353	-1.37679	5.63679e-05	1	AC008429.2	5	172975511	172976374	+	864	processed_pseudogene	pyrophosphatase (inorganic) 1 (PPA1) pseudogene	-
ENSG00000164167	108.996	116.082	113.609	212.103	196.101	158.716	112.895	188.973	-0.742729	7.21713e-05	0.00200522	LSM6	4	146175685	146200000	+	3993	protein_coding	LSM6 homolog, U6 small nuclear RNA and mRNA degradation associated [Source:HGNC Symbol;Acc:HGNC:17017]	-
ENSG00000240509	5.68672	3.31663	1.77514	14.8472	37.4007	21.6878	3.59283	24.6453	-2.78554	7.24252e-05	1	RPL34P18	8	93957338	93957691	-	354	processed_pseudogene	ribosomal protein L34 pseudogene 18 [Source:HGNC Symbol;Acc:HGNC:35968]	-
ENSG00000213178	432.191	401.312	445.559	337.244	297.184	217.864	426.354	284.097	0.588095	7.48453e-05	0.00206021	RPL22P1	3	169483671	169484080	-	410	processed_pseudogene	ribosomal protein L22 pseudogene 1 [Source:HGNC Symbol;Acc:HGNC:17998]	-
ENSG00000258741	3.79115	4.42217	11.5384	41.3601	33.3574	21.6878	6.5839	32.1351	-2.26161	7.89733e-05	1	H2AFVP1	15	92715710	92734195	-	790	transcribed_processed_pseudogene	H2A histone family member V pseudogene 1 [Source:HGNC Symbol;Acc:HGNC:31026]	-
ENSG00000230291	14.2168	25.4275	15.0887	0	1.01083	0.985811	18.2443	0.665547	4.74654	7.91841e-05	1	AC078817.1	12	80102899	80103333	-	435	processed_pseudogene	ribosomal protein L26 (RPL26) pseudogene	-
ENSG00000233493	101.413	63.0159	63.9049	162.259	133.43	137.028	76.1113	144.239	-0.919153	8.20859e-05	0.00222457	TMEM238	19	55379245	55384598	-	1000	protein_coding	transmembrane protein 238 [Source:HGNC Symbol;Acc:HGNC:40042]	-
ENSG00000234287	49.2849	38.694	37.2779	101.809	159.711	53.2338	41.7523	104.918	-1.32809	9.20232e-05	1	AC099560.2	3	40761545	40761799	+	255	processed_pseudogene	ribosomal protein S27 (RPS27) pseudogene	-
ENSG00000276180	164.915	139.298	136.685	253.463	202.166	244.481	146.966	233.37	-0.666281	9.21865e-05	0.00244783	HIST1H4I	6	27138588	27139881	+	1294	protein_coding	histone cluster 1 H4 family member i [Source:HGNC Symbol;Acc:HGNC:4793]	-
ENSG00000227063	253.059	273.069	194.377	450.719	448.808	274.055	240.169	391.194	-0.70574	0.000100693	0.00263344	RPL41P1	20	21755270	21755350	+	81	processed_pseudogene	ribosomal protein L41 pseudogene 1 [Source:HGNC Symbol;Acc:HGNC:10356]	-
ENSG00000197114	302.344	301.813	287.572	244.979	146.57	167.588	297.243	186.379	0.675072	0.000118905	0.00298397	ZGPAT	20	63707465	63736142	+	3335	protein_coding	zinc finger CCCH-type and G-patch domain containing [Source:HGNC Symbol;Acc:HGNC:15948]	-
ENSG00000217241	3.79115	3.31663	3.55027	20.1498	28.3032	17.7446	3.55268	22.0659	-2.63185	0.000124329	1	CBX3P9	6	116453014	116453565	-	552	processed_pseudogene	chromobox 3 pseudogene 9 [Source:HGNC Symbol;Acc:HGNC:42881]	-
ENSG00000080603	187.662	190.153	197.04	117.717	73.7906	139.985	191.618	110.498	0.794017	0.000181101	0.00426013	SRCAP	16	30698209	30741409	+	13674	protein_coding	Snf2 related CREBBP activator protein [Source:HGNC Symbol;Acc:HGNC:16974]	-
ENSG00000228232	330.778	424.528	357.69	623.583	651.985	401.225	370.999	558.931	-0.592365	0.000181645	0.00426338	GAPDHP1	X	39787132	39788136	-	1005	processed_pseudogene	glyceraldehyde-3-phosphate dehydrogenase pseudogene 1 [Source:HGNC Symbol;Acc:HGNC:4159]	-
ENSG00000138642	218.939	203.42	205.916	120.899	125.343	154.772	209.425	133.671	0.646784	0.000203254	0.00459616	HERC6	4	88378739	88443111	+	5793	protein_coding	HECT and RLD domain containing E3 ubiquitin protein ligase family member 6 [Source:HGNC Symbol;Acc:HGNC:26072]	-
ENSG00000187193	101.413	97.2877	80.7687	194.074	129.386	158.716	93.1565	160.725	-0.788077	0.000225126	0.0049941	MT1X	16	56682424	56684196	+	1773	protein_coding	metallothionein 1X [Source:HGNC Symbol;Acc:HGNC:7405]	-
ENSG00000226221	181.975	351.562	153.549	68.9335	97.0397	55.2054	229.029	73.7262	1.63382	0.000228993	0.00506918	RPL26P19	5	56504635	56505072	-	438	processed_pseudogene	ribosomal protein L26 pseudogene 19 [Source:HGNC Symbol;Acc:HGNC:36393]	-
ENSG00000283498	46.4416	34.2718	40.8281	77.4176	82.8881	86.7513	40.5138	82.3523	-1.01934	0.000260529	1	MIR1244-2	5	118974586	118974670	+	85	miRNA	microRNA 1244-2 [Source:HGNC Symbol;Acc:HGNC:38321]	-
ENSG00000164105	247.373	156.987	223.667	331.941	303.249	316.445	209.342	317.212	-0.594461	0.000263533	0.00567839	SAP30	4	173369969	173377532	+	1320	protein_coding	Sin3A associated protein 30 [Source:HGNC Symbol;Acc:HGNC:10532]	-
ENSG00000226360	20.8513	42.0106	25.7395	63.6309	59.639	83.7939	29.5338	69.0213	-1.23845	0.000270114	1	RPL10AP6	3	61742455	61743106	-	652	processed_pseudogene	ribosomal protein L10a pseudogene 6 [Source:HGNC Symbol;Acc:HGNC:36504]	-
ENSG00000108342	100.465	79.599	79.8811	58.3283	28.3032	34.5034	86.6485	40.3783	1.1064	0.000301578	1	CSF3	17	40015361	40017813	+	2220	protein_coding	colony stimulating factor 3 [Source:HGNC Symbol;Acc:HGNC:2438]	-
ENSG00000164118	153.542	155.881	165.088	206.8	241.588	267.155	158.17	238.515	-0.592906	0.000307708	0.00643249	CEP44	4	174283677	174333380	+	7132	protein_coding	centrosomal protein 44 [Source:HGNC Symbol;Acc:HGNC:29356]	-
ENSG00000162654	136.481	141.509	130.472	73.1756	76.8231	90.6946	136.154	80.2311	0.760666	0.000320401	0.00665814	GBP4	1	89181148	89198932	-	6127	protein_coding	guanylate binding protein 4 [Source:HGNC Symbol;Acc:HGNC:20480]	-
ENSG00000260075	12.3212	42.0106	50.5914	11.6657	7.07581	5.91486	34.9744	8.21878	2.09459	0.000325333	1	NSFP1	17	46372855	46487141	+	1471	unprocessed_pseudogene	N-ethylmaleimide-sensitive factor pseudogene 1 [Source:HGNC Symbol;Acc:HGNC:31405]	-
ENSG00000161270	60.6584	63.0159	56.8044	30.7549	26.2816	21.6878	60.1595	26.2415	1.19827	0.000335374	1	NPHS1	19	35825964	35869287	-	5459	protein_coding	NPHS1, nephrin [Source:HGNC Symbol;Acc:HGNC:7908]	-
ENSG00000234009	33.1726	45.3272	40.8281	91.2043	135.451	49.2905	39.776	91.982	-1.21136	0.000352177	1	RPL5P34	22	42776406	42777296	-	891	processed_pseudogene	ribosomal protein L5 pseudogene 34 [Source:HGNC Symbol;Acc:HGNC:36463]	-
ENSG00000181381	162.072	196.786	195.265	97.5674	109.17	136.042	184.708	114.26	0.690489	0.000353573	0.00717765	DDX60L	4	168356735	168537786	-	12156	protein_coding	DExD/H-box 60 like [Source:HGNC Symbol;Acc:HGNC:26429]	-
ENSG00000234964	66.3451	68.5436	65.68	119.838	110.18	118.297	66.8563	116.105	-0.797068	0.0003919	1	FABP5P7	11	59781318	59781722	-	405	processed_pseudogene	fatty acid binding protein 5 pseudogene 7 [Source:HGNC Symbol;Acc:HGNC:31070]	-
ENSG00000213862	68.2407	66.3325	60.3546	145.291	128.375	85.7655	64.9759	119.811	-0.882252	0.000426595	1	AC044787.1	15	47730144	47730935	-	792	processed_pseudogene	ribosomal protein L7a (RPL7A) pseudogene	-
ENSG00000224550	1.89557	5.52771	1.77514	24.3919	16.1733	15.773	3.06614	18.7794	-2.65643	0.000473208	1	AC114491.1	1	107505203	107505448	+	246	processed_pseudogene	NADH dehydrogenase (ubiquinone) 1 alpha subcomplex, 4, 9kDa (NDUFA4) pseudogene	-
ENSG00000213430	89.092	88.4434	81.6563	128.322	164.765	135.056	86.3972	142.715	-0.725664	0.000513588	0.009311	HSPD1P1	5	21882585	21884310	+	1726	processed_pseudogene	heat shock protein family D (Hsp60) member 1 pseudogene 1 [Source:HGNC Symbol;Acc:HGNC:35133]	-
ENSG00000100918	79.6141	85.1267	92.3071	49.8442	41.444	44.3615	85.6826	45.2166	0.923868	0.00058437	1	REC8	14	24171853	24180257	+	3844	protein_coding	REC8 meiotic recombination protein [Source:HGNC Symbol;Acc:HGNC:16879]	-
ENSG00000137628	143.116	147.037	172.188	67.873	110.18	99.5669	154.114	92.5401	0.735112	0.000731459	0.0123456	DDX60	4	168216293	168318807	-	6750	protein_coding	DExD/H-box helicase 60 [Source:HGNC Symbol;Acc:HGNC:25942]	-
ENSG00000214975	61.6062	67.4381	64.7925	110.294	131.408	95.6236	64.6122	112.442	-0.800083	0.00075333	1	PPIAP29	6	24976419	24976982	+	499	processed_pseudogene	peptidylprolyl isomerase A pseudogene 29 [Source:HGNC Symbol;Acc:HGNC:43021]	-
ENSG00000105559	43.5982	45.3272	47.0411	13.7867	21.2274	19.7162	45.3222	18.2434	1.31021	0.000801529	1	PLEKHA4	19	48837097	48868632	-	3851	protein_coding	pleckstrin homology domain containing A4 [Source:HGNC Symbol;Acc:HGNC:14339]	-
ENSG00000277496	165.863	236.586	212.129	133.625	144.549	122.241	204.859	133.471	0.616209	0.000884968	0.0144121	AL357033.4	20	62648961	62650767	-	1807	antisense	novel transcript, antisense to SLCO4A1	-
ENSG00000183709	2.84336	8.84434	9.76325	0	0	0	7.15032	0	5.25305	0.000986354	1	IFNL2	19	39268514	39270092	+	737	protein_coding	interferon lambda 2 [Source:HGNC Symbol;Acc:HGNC:18364]	-
ENSG00000240036	21.7991	18.7942	19.5265	54.0863	83.8989	23.6595	20.0399	53.8815	-1.42463	0.00112599	1	AC104563.1	11	27581680	27582055	+	376	processed_pseudogene	novel pseudogene	-
ENSG00000224546	21.7991	25.4275	26.627	80.5992	103.105	19.7162	24.6179	67.8067	-1.46027	0.00115697	1	EIF4BP3	9	96146007	96147856	+	1850	processed_pseudogene	eukaryotic translation initiation factor 4B pseudogene 3 [Source:HGNC Symbol;Acc:HGNC:37936]	-
ENSG00000197863	56.8672	59.6993	61.2422	89.0833	106.137	111.397	59.2696	102.206	-0.786967	0.00118625	1	ZNF790	19	36817428	36850787	-	3851	protein_coding	zinc finger protein 790 [Source:HGNC Symbol;Acc:HGNC:33114]	zf-C2H2
ENSG00000037757	233.156	184.626	280.471	142.109	149.603	172.517	232.751	154.743	0.592083	0.00119259	0.017687	MRI1	19	13764532	13774282	+	3456	protein_coding	methylthioribose-1-phosphate isomerase 1 [Source:HGNC Symbol;Acc:HGNC:28469]	-
ENSG00000224543	37.9115	33.1663	23.9643	106.052	58.6281	47.3189	31.6807	70.6662	-1.15813	0.00123776	1	SNRPGP15	19	14489388	14489609	+	222	processed_pseudogene	small nuclear ribonucleoprotein polypeptide G pseudogene 15 [Source:HGNC Symbol;Acc:HGNC:49371]	-
ENSG00000165813	105.204	153.67	145.561	179.227	261.805	191.247	134.812	210.76	-0.647037	0.00123889	0.0182706	CCDC186	10	114120862	114174232	-	9003	protein_coding	coiled-coil domain containing 186 [Source:HGNC Symbol;Acc:HGNC:24349]	-
ENSG00000161970	626.487	238.797	492.6	1274.74	1264.55	920.747	452.628	1153.34	-1.34872	0.00124448	0.0183273	RPL26	17	8377516	8383250	-	2513	protein_coding	ribosomal protein L26 [Source:HGNC Symbol;Acc:HGNC:10327]	-
ENSG00000205413	27.4858	27.6385	36.3903	13.7867	10.1083	4.92905	30.5049	9.60802	1.67669	0.00126188	1	SAMD9	7	93099513	93118023	-	6855	protein_coding	sterile alpha motif domain containing 9 [Source:HGNC Symbol;Acc:HGNC:1348]	-
ENSG00000223803	45.4938	43.1161	30.1773	95.4464	121.3	42.3899	39.5957	86.3786	-1.12774	0.00134339	1	RPS20P14	3	186900198	186900557	+	360	processed_pseudogene	ribosomal protein S20 pseudogene 14 [Source:HGNC Symbol;Acc:HGNC:36692]	-
ENSG00000227615	111.839	105.026	118.047	167.561	234.513	136.042	111.637	179.372	-0.682306	0.00139408	0.0196761	AP001324.1	11	74745716	74746114	-	399	processed_pseudogene	ribosomal protein S12 (RPS12) pseudogene	-
ENSG00000119640	137.429	132.665	157.987	183.469	281.011	191.247	142.694	218.576	-0.613514	0.00147466	0.0205927	ACYP1	14	75053221	75069483	-	1841	protein_coding	acylphosphatase 1 [Source:HGNC Symbol;Acc:HGNC:179]	-
ENSG00000102309	197.14	102.815	171.301	265.129	307.292	191.247	157.085	254.556	-0.69084	0.0014894	0.0207157	PIN4	X	72181353	72302926	+	4011	protein_coding	peptidylprolyl cis/trans isomerase, NIMA-interacting 4 [Source:HGNC Symbol;Acc:HGNC:8992]	-
ENSG00000205544	134.586	81.8101	118.047	230.132	157.689	157.73	111.481	181.85	-0.699421	0.0015182	0.0209679	TMEM256	17	7402975	7404137	-	707	protein_coding	transmembrane protein 256 [Source:HGNC Symbol;Acc:HGNC:28618]	-
ENSG00000130303	13.269	24.3219	22.1892	0	1.01083	8.8723	19.9267	3.29438	2.57307	0.0015971	1	BST2	19	17402939	17405648	-	1119	protein_coding	bone marrow stromal cell antigen 2 [Source:HGNC Symbol;Acc:HGNC:1119]	-
ENSG00000196754	107.1	77.3879	97.6325	173.925	151.624	126.184	94.0401	150.578	-0.673615	0.00160808	0.0218153	S100A2	1	153561108	153567890	-	1567	protein_coding	S100 calcium binding protein A2 [Source:HGNC Symbol;Acc:HGNC:10492]	-
ENSG00000179859	52.1283	44.2217	50.5914	84.8412	97.0397	79.8507	48.9805	87.2439	-0.829703	0.00162764	1	RNF227	17	7913324	7916276	-	2953	protein_coding	ring finger protein 227 [Source:HGNC Symbol;Acc:HGNC:27571]	-
ENSG00000210144	79.6141	85.1267	85.2065	166.501	97.0397	152.801	83.3158	138.78	-0.735728	0.00167143	0.0225901	MT-TY	MT	5826	5891	-	66	Mt_tRNA	mitochondrially encoded tRNA tyrosine [Source:HGNC Symbol;Acc:HGNC:7502]	-
ENSG00000136002	58.7628	71.8602	82.5438	40.2996	30.3249	39.4324	71.0556	36.6856	0.955186	0.00172624	1	ARHGEF4	2	130836916	131047263	+	10611	protein_coding	Rho guanine nucleotide exchange factor 4 [Source:HGNC Symbol;Acc:HGNC:684]	-
ENSG00000224837	48.3372	33.1663	20.4141	91.2043	69.7473	54.2196	33.9725	71.7237	-1.07964	0.00192282	1	GCSHP5	1	168055901	168056422	-	522	processed_pseudogene	glycine cleavage system protein H pseudogene 5 [Source:HGNC Symbol;Acc:HGNC:44195]	-
ENSG00000225031	160.176	174.676	145.561	103.931	114.224	99.5669	160.138	105.907	0.594232	0.00198709	0.0252042	EIF4BP7	X	111619677	111621489	-	1813	processed_pseudogene	eukaryotic translation initiation factor 4B pseudogene 7 [Source:HGNC Symbol;Acc:HGNC:37940]	-
ENSG00000178458	96.6743	101.71	94.9698	170.743	139.495	138.999	97.7847	149.746	-0.615089	0.00204108	0.0256416	H3F3AP6	4	139698144	139698554	-	411	processed_pseudogene	H3 histone, family 3A, pseudogene 6 [Source:HGNC Symbol;Acc:HGNC:42982]	-
ENSG00000159403	80.5619	98.3932	98.52	48.7837	62.6715	47.3189	92.4917	52.9247	0.804514	0.00205344	1	C1R	12	7080199	7092607	-	5885	protein_coding	complement C1r [Source:HGNC Symbol;Acc:HGNC:1246]	-
ENSG00000197714	43.5982	35.3773	46.1535	56.2073	100.072	82.8081	41.7097	79.6959	-0.930845	0.0020586	1	ZNF460	19	57280051	57293569	+	3505	protein_coding	zinc finger protein 460 [Source:HGNC Symbol;Acc:HGNC:21628]	zf-C2H2
ENSG00000225886	6.63451	6.63325	4.43784	0	0	0	5.90187	0	4.97452	0.00239144	1	AL445490.1	1	27669468	27703063	+	1651	antisense	novel transcript, antisense to IFI6	-
ENSG00000215835	40.7549	35.3773	28.4022	15.9077	13.1408	11.8297	34.8448	13.6261	1.35543	0.00258868	1	AL596087.1	1	166275629	166277597	-	1969	processed_pseudogene	Ewing sarcoma breakpoint region 1 (EWSR1) pseudogene	-
ENSG00000232573	599.949	665.536	583.132	1100.81	1354.51	733.443	616.206	1062.92	-0.786715	0.00259687	0.0299523	RPL3P4	14	98972879	98973301	-	423	processed_pseudogene	ribosomal protein L3 pseudogene 4 [Source:HGNC Symbol;Acc:HGNC:19805]	-
ENSG00000166510	83.4053	60.8048	79.8811	103.931	144.549	117.311	74.6971	121.93	-0.702582	0.00269045	1	CCDC68	18	54901509	54959508	-	5180	protein_coding	coiled-coil domain containing 68 [Source:HGNC Symbol;Acc:HGNC:24350]	-
ENSG00000258048	5.68672	12.161	7.10054	0	0	0.985811	8.31608	0.328604	4.50339	0.00274175	1	AC073569.2	12	79690144	79778451	+	354	lincRNA	novel transcript	-
ENSG00000264281	35.0681	34.2718	26.627	66.8125	110.18	34.5034	31.989	70.4988	-1.14215	0.00278956	1	AC016596.1	5	55944656	55944733	+	78	processed_pseudogene	ribosomal protein L41 (RPL41) pseudogene	-
ENSG00000143847	65.3973	53.066	56.8044	94.3859	88.953	109.425	58.4226	97.588	-0.738623	0.0029242	1	PPFIA4	1	203026498	203078740	+	9707	protein_coding	PTPRF interacting protein alpha 4 [Source:HGNC Symbol;Acc:HGNC:9248]	-
ENSG00000218175	107.1	124.926	91.4195	253.463	384.115	141.957	107.815	259.845	-1.27008	0.00293036	0.032312	AC016739.1	2	176200908	176201252	-	345	processed_pseudogene	ribosomal protein, large, P1 (RPLP1) pseudogene	-
ENSG00000096872	85.3009	97.2877	82.5438	151.654	112.202	147.872	88.3775	137.242	-0.637659	0.00299973	0.0328465	IFT74	9	26947039	27062930	+	4073	protein_coding	intraflagellar transport 74 [Source:HGNC Symbol;Acc:HGNC:21424]	-
ENSG00000253683	127.004	44.2217	75.4433	173.925	146.57	123.226	82.2228	147.907	-0.839917	0.00301916	0.0329662	AC027309.2	5	172656522	172656713	-	192	processed_pseudogene	coiled-coil domain containing 72 (CCDC72) pseudogene	-
ENSG00000232004	49.2849	86.2323	71.0054	34.997	42.4549	28.5885	68.8409	35.3468	0.958623	0.00321335	1	CAP1P2	10	43604843	43606251	-	1409	processed_pseudogene	CAP1 pseudogene 2 [Source:HGNC Symbol;Acc:HGNC:31970]	-
ENSG00000215210	4.73894	8.84434	2.6627	28.6339	10.1083	24.6453	5.41533	21.1292	-1.99214	0.00339255	1	RBMXP2	9	30689105	30690272	+	1168	processed_pseudogene	RBMX pseudogene 2 [Source:HGNC Symbol;Acc:HGNC:23284]	-
ENSG00000253669	85.3009	68.5436	71.893	48.7837	35.379	42.3899	75.2458	42.1842	0.837524	0.0036066	1	GASAL1	8	102805517	102809971	+	2829	lincRNA	growth arrest associated lncRNA 1 [Source:HGNC Symbol;Acc:HGNC:53461]	-
ENSG00000269910	9.47787	1.10554	6.21298	16.9682	24.2599	22.6736	5.5988	21.3006	-1.90014	0.00383633	1	AL049840.2	14	103694516	103695050	-	535	antisense	novel transcript, antisense to KLC1	-
ENSG00000100902	74.8752	69.6491	71.0054	29.6944	36.3899	51.2622	71.8433	39.1155	0.874214	0.00387069	1	PSMA6	14	35278633	35317493	+	6506	protein_coding	proteasome subunit alpha 6 [Source:HGNC Symbol;Acc:HGNC:9535]	-
ENSG00000270882	0.947787	1.10554	0.887568	1.06052	16.1733	15.773	0.980299	11.0023	-3.50035	0.00427146	1	HIST2H4A	1	149832659	149839767	+	1876	protein_coding	histone cluster 2 H4 family member a [Source:HGNC Symbol;Acc:HGNC:4794]	-
ENSG00000117228	135.534	124.926	134.91	49.8442	108.159	82.8081	131.79	80.2704	0.713684	0.00434783	0.0427894	GBP1	1	89052319	89065360	-	4992	protein_coding	guanylate binding protein 1 [Source:HGNC Symbol;Acc:HGNC:4182]	-
ENSG00000226781	11.3734	11.0554	14.2011	46.6627	25.2707	24.6453	12.21	32.1929	-1.39088	0.0043498	1	TBCAP1	X	33041395	33041721	+	327	processed_pseudogene	tubulin folding cofactor A pseudogene 1 [Source:HGNC Symbol;Acc:HGNC:42630]	-
ENSG00000236439	14.2168	12.161	12.426	30.7549	47.509	21.6878	12.9346	33.3173	-1.36323	0.00449028	1	AC099336.2	1	202471864	202472117	-	254	processed_pseudogene	ribosomal protein S27 (metallopanstimulin 1) (RPS27) pseudogene	-
ENSG00000242114	111.839	105.026	123.372	83.7807	71.7689	62.1061	113.412	72.5519	0.648323	0.00489689	1	MTFP1	22	30425530	30429053	+	1696	protein_coding	mitochondrial fission process 1 [Source:HGNC Symbol;Acc:HGNC:26945]	-
ENSG00000122674	470.103	401.312	70.1179	73.1756	59.639	84.7797	313.844	72.5314	2.11296	0.00499804	0.0471763	CCZ1	7	5898725	5926550	+	6431	protein_coding	CCZ1 homolog, vacuolar protein trafficking and biogenesis associated [Source:HGNC Symbol;Acc:HGNC:21691]	-
ENSG00000233013	16.1124	45.3272	42.6033	16.9682	4.04332	14.7872	34.681	11.9329	1.53912	0.00501462	1	FAM157B	9	138217068	138253217	+	2073	transcribed_unprocessed_pseudogene	family with sequence similarity 157 member B [Source:HGNC Symbol;Acc:HGNC:34080]	-
ENSG00000228218	11.3734	3.31663	11.5384	38.1786	17.1841	25.6311	8.74282	26.9979	-1.60224	0.00519967	1	ATF4P3	17	76225751	76226806	-	1056	processed_pseudogene	activating transcription factor 4 pseudogene 3 [Source:HGNC Symbol;Acc:HGNC:788]	-
ENSG00000215817	16.1124	23.2164	20.4141	33.9365	50.5415	43.3757	19.9143	42.6179	-1.1034	0.00525997	1	ZC3H11B	1	219609627	219612062	-	2436	processed_pseudogene	zinc finger CCCH-type containing 11B [Source:HGNC Symbol;Acc:HGNC:25659]	-
ENSG00000129559	975.273	658.903	710.942	1345.79	1146.28	1030.17	781.706	1174.08	-0.58634	0.00557808	0.0510475	NEDD8	14	24216852	24232454	-	3879	protein_coding	neural precursor cell expressed, developmentally down-regulated 8 [Source:HGNC Symbol;Acc:HGNC:7732]	-
ENSG00000229212	58.7628	46.4328	65.68	33.9365	30.3249	26.6169	56.9585	30.2928	0.917013	0.00589733	1	AC044860.1	15	85180200	85234795	-	2972	transcribed_unprocessed_pseudogene	golgin subfamily A member 2 [Source:NCBI gene;Acc:101929479]	-
ENSG00000273679	25.5903	43.1161	31.0649	9.54464	13.1408	17.7446	33.2571	13.4767	1.29356	0.00602136	1	AC100757.1	15	22371736	22373570	+	1835	processed_pseudogene	ring finger protein 145 (Rnf145) pseudogene	-
ENSG00000177409	68.2407	59.6993	71.893	39.2391	40.4332	34.5034	66.611	38.0585	0.810841	0.00649827	1	SAMD9L	7	93130055	93148369	-	7135	protein_coding	sterile alpha motif domain containing 9 like [Source:HGNC Symbol;Acc:HGNC:1349]	-
ENSG00000261150	22.7469	3.31663	5.32541	1.06052	2.02166	0	10.463	1.02739	3.3618	0.00665751	1	EPPK1	8	143857324	143878464	-	16002	protein_coding	epiplakin 1 [Source:HGNC Symbol;Acc:HGNC:15577]	-
ENSG00000237991	10.4257	9.94988	8.87568	25.4524	30.3249	21.6878	9.75041	25.8217	-1.40661	0.00665831	1	RPL35P1	1	236981339	236981708	+	370	processed_pseudogene	ribosomal protein L35 pseudogene 1 [Source:HGNC Symbol;Acc:HGNC:36695]	-
ENSG00000230311	10.4257	4.42217	16.8638	33.9365	21.2274	32.5318	10.5705	29.2319	-1.44305	0.00682763	1	TOMM20P4	X	73223124	73223558	+	435	processed_pseudogene	TOMM20 pseudogene 4 [Source:HGNC Symbol;Acc:HGNC:50522]	-
ENSG00000212664	12.3212	9.94988	4.43784	29.6944	33.3574	14.7872	8.90298	25.9463	-1.55143	0.00684701	1	AC064799.1	15	71341158	71341712	-	555	processed_pseudogene	ribosomal protein L17 (RPL17) pseudogene	-
ENSG00000230202	1025.51	1138.71	923.958	1608.8	2631.19	1341.69	1029.39	1860.56	-0.854094	0.00687885	0.05876	AL450405.1	6	117998975	117999448	+	474	processed_pseudogene	ribosomal protein L29 (RPL29) pseudogene	-
ENSG00000177576	81.5097	84.0212	81.6563	31.8155	57.6173	55.2054	82.3957	48.2127	0.769563	0.00700181	1	C18orf32	18	49477250	49487252	-	5740	protein_coding	chromosome 18 open reading frame 32 [Source:HGNC Symbol;Acc:HGNC:31690]	-
ENSG00000184110	1082.37	1209.46	2491.4	759.329	782.382	789.634	1594.41	777.115	1.03702	0.00708154	0.0601473	EIF3C	16	28688558	28735730	+	6982	protein_coding	eukaryotic translation initiation factor 3 subunit C [Source:HGNC Symbol;Acc:HGNC:3279]	-
ENSG00000258645	6.63451	13.2665	5.32541	25.4524	59.639	4.92905	8.40881	30.0068	-1.85144	0.00729674	1	HSPE1P2	14	63601509	63601814	+	306	processed_pseudogene	heat shock protein family E (Hsp10) member 1 pseudogene 2 [Source:HGNC Symbol;Acc:HGNC:20052]	-
ENSG00000132274	16.1124	4.42217	12.426	1.06052	2.02166	1.97162	10.9868	1.6846	2.70794	0.00755847	1	TRIM22	11	5689689	5737089	+	6020	protein_coding	tripartite motif containing 22 [Source:HGNC Symbol;Acc:HGNC:16379]	-
ENSG00000198918	7859.05	5662.59	6341.67	11067.5	11353.6	7602.57	6621.1	10007.9	-0.595943	0.00777295	0.0635063	RPL39	X	119786504	119791643	-	2141	protein_coding	ribosomal protein L39 [Source:HGNC Symbol;Acc:HGNC:10350]	-
ENSG00000249550	0	1.10554	0.887568	7.42361	12.13	4.92905	0.66437	8.16087	-3.64564	0.00781869	1	LINC01234	12	113679459	113773683	-	4484	lincRNA	long intergenic non-protein coding RNA 1234 [Source:HGNC Symbol;Acc:HGNC:49757]	-
ENSG00000167046	53.0761	86.2323	90.5319	53.0258	37.4007	40.4182	76.6134	43.6149	0.813839	0.00785444	1	AL357033.1	20	62640719	62643304	-	1933	antisense	novel transcript, antisense to SLCO4A1	-
ENSG00000269473	8.53009	8.84434	8.87568	27.5734	16.1733	28.5885	8.75003	24.1117	-1.46227	0.00788385	1	AC012313.8	19	58440448	58445849	+	5402	lincRNA	novel transcript	-
ENSG00000128271	13.269	9.94988	10.6508	2.12103	3.03249	0.985811	11.2899	2.04644	2.4696	0.00813062	1	ADORA2A	22	24417879	24442360	+	4193	protein_coding	adenosine A2a receptor [Source:HGNC Symbol;Acc:HGNC:263]	-
ENSG00000161653	90.0398	75.1769	125.147	46.6627	67.7256	62.1061	96.7879	58.8315	0.72177	0.00829933	1	NAGS	17	44004546	44009063	+	2822	protein_coding	N-acetylglutamate synthase [Source:HGNC Symbol;Acc:HGNC:17996]	-
ENSG00000236603	41.7026	29.8496	39.053	63.6309	63.6823	66.0493	36.8684	64.4542	-0.800137	0.008439	1	RANP1	6	30485940	30486590	+	651	processed_pseudogene	RAN, member RAS oncogene family pseudogene 1 [Source:HGNC Symbol;Acc:HGNC:21631]	-
ENSG00000259838	8.53009	14.372	5.32541	27.5734	21.2274	26.6169	9.40918	25.1392	-1.44008	0.00849218	1	ELOCP2	15	41557027	41557435	+	332	unprocessed_pseudogene	elongin C pseudogene 2 [Source:HGNC Symbol;Acc:HGNC:17762]	-
ENSG00000135441	215.148	134.876	119.822	314.973	191.047	204.063	156.615	236.694	-0.594099	0.00860257	0.0676054	BLOC1S1	12	55716037	55720087	+	1656	protein_coding	biogenesis of lysosomal organelles complex 1 subunit 1 [Source:HGNC Symbol;Acc:HGNC:4200]	-
ENSG00000234742	20.8513	22.1108	27.5146	63.6309	178.917	29.5743	23.4923	90.7074	-1.94804	0.00899888	1	AC144530.1	3	197850400	197850954	-	555	processed_pseudogene	ribosomal protein L17 (RPL17) pseudogene	-
ENSG00000230397	3.79115	0	0.887568	4.24206	30.3249	2.95743	1.55957	12.5081	-2.97406	0.00917415	1	SPTLC1P1	10	31360955	31361215	+	261	transcribed_processed_pseudogene	serine palmitoyltransferase long chain base subunit 1 pseudogene 1 [Source:HGNC Symbol;Acc:HGNC:39668]	-
ENSG00000135625	118.473	95.0766	104.733	86.9623	64.6931	50.2763	106.094	67.3106	0.661042	0.00922544	1	EGR4	2	73290929	73293705	-	2377	protein_coding	early growth response 4 [Source:HGNC Symbol;Acc:HGNC:3241]	zf-C2H2
ENSG00000227496	2.84336	2.21108	8.87568	0	0	0	4.64338	0	4.64137	0.00925395	1	AC099066.2	1	225700604	225752243	+	1530	antisense	novel transcript	-
ENSG00000152422	60.6584	70.7547	82.5438	120.899	113.213	93.652	71.319	109.255	-0.61258	0.00988907	1	XRCC4	5	83077498	83353787	+	2676	protein_coding	X-ray repair cross complementing 4 [Source:HGNC Symbol;Acc:HGNC:12831]	-
ENSG00000123999	9.47787	14.372	11.5384	3.18155	3.03249	0.985811	11.7961	2.39995	2.30205	0.00994461	1	INHA	2	219569162	219575713	+	1753	protein_coding	inhibin subunit alpha [Source:HGNC Symbol;Acc:HGNC:6065]	-
ENSG00000204642	100.465	111.66	113.609	82.7202	65.7039	68.0209	108.578	72.1484	0.590922	0.0103181	1	HLA-F	6	29722775	29738528	+	4342	protein_coding	major histocompatibility complex, class I, F [Source:HGNC Symbol;Acc:HGNC:4963]	-
ENSG00000182393	6.63451	2.21108	4.43784	0	0	0	4.42781	0	4.56872	0.0103853	1	IFNL1	19	39296325	39298673	+	857	protein_coding	interferon lambda 1 [Source:HGNC Symbol;Acc:HGNC:18363]	-
ENSG00000203499	36.9637	30.9552	26.627	62.5704	57.6173	49.2905	31.5153	56.4927	-0.842276	0.0103984	1	IQANK1	8	143734140	143790644	+	4982	protein_coding	IQ motif and ankyrin repeat containing 1 [Source:HGNC Symbol;Acc:HGNC:49576]	-
ENSG00000214719	18.9557	28.7441	43.4908	13.7867	4.04332	16.7588	30.3969	11.5296	1.40119	0.0105048	1	SMURF2P1-LRRC37BP1	17	30576464	30672789	+	6036	processed_transcript	SMURF2P1-LRRC37BP1 readthrough transcribed pseudogene [Source:NCBI gene;Acc:107133515]	-
ENSG00000228502	2.84336	2.21108	0	9.54464	13.1408	7.88649	1.68482	10.1906	-2.62883	0.0106579	1	EEF1A1P11	1	96446930	96448318	+	1389	processed_pseudogene	eukaryotic translation elongation factor 1 alpha 1 pseudogene 11 [Source:HGNC Symbol;Acc:HGNC:3206]	-
ENSG00000213928	44.546	47.5383	59.4671	31.8155	23.2491	26.6169	50.5171	27.2271	0.89571	0.0107748	1	IRF9	14	24161053	24166565	+	3794	protein_coding	interferon regulatory factor 9 [Source:HGNC Symbol;Acc:HGNC:6131]	IRF
ENSG00000175730	5.68672	4.42217	4.43784	14.8472	24.2599	10.8439	4.84891	16.6503	-1.77763	0.0109901	1	BAK1P1	20	32690180	32690815	-	636	processed_pseudogene	BCL2 antagonist/killer 1 pseudogene 1 [Source:HGNC Symbol;Acc:HGNC:996]	-
ENSG00000226976	41.7026	40.9051	32.84	62.5704	76.8231	57.177	38.4826	65.5235	-0.770981	0.0112732	1	COX6A1P2	6	37044860	37045189	+	330	processed_pseudogene	cytochrome c oxidase subunit 6A1 pseudogene 2 [Source:HGNC Symbol;Acc:HGNC:35239]	-
ENSG00000229994	6.63451	11.0554	7.10054	14.8472	50.5415	10.8439	8.26349	25.4109	-1.63154	0.0113942	1	RPL5P4	1	35350722	35351607	+	886	processed_pseudogene	ribosomal protein L5 pseudogene 4 [Source:HGNC Symbol;Acc:HGNC:36095]	-
ENSG00000233205	7.5823	3.31663	4.43784	13.7867	17.1841	19.7162	5.11226	16.8957	-1.71563	0.0115813	1	AC108479.1	2	87972656	87973082	+	427	processed_pseudogene	WW domain binding protein 1 (WBP1) pseudogene	-
ENSG00000228327	83.4053	90.6544	112.721	62.5704	63.6823	60.1345	95.5936	62.129	0.624145	0.0120758	1	AL669831.1	1	725885	778626	-	6432	transcribed_unprocessed_pseudogene	general transcription factor IIi (GTF2I) pseudogene	-
ENSG00000259529	23.6947	24.3219	21.3016	11.6657	6.06498	8.8723	23.1061	8.86765	1.38346	0.0121121	1	AL136295.5	14	24151218	24167402	+	4798	protein_coding	novel transcript	-
ENSG00000183298	45.4938	70.7547	40.8281	103.931	119.278	51.2622	52.3589	91.4902	-0.811793	0.01216	1	RPSAP19	1	101786340	101787219	-	880	processed_pseudogene	ribosomal protein SA pseudogene 19 [Source:HGNC Symbol;Acc:HGNC:36508]	-
ENSG00000204427	15.1646	26.533	31.0649	4.24206	5.05415	15.773	24.2542	8.35639	1.52889	0.0122304	1	ABHD16A	6	31686949	31703444	-	4153	protein_coding	abhydrolase domain containing 16A [Source:HGNC Symbol;Acc:HGNC:13921]	-
ENSG00000232187	29.3814	21.0053	9.76325	50.9047	58.6281	23.6595	20.05	44.3974	-1.15113	0.0123917	1	FTH1P7	13	22696023	22696574	-	552	processed_pseudogene	ferritin heavy chain 1 pseudogene 7 [Source:HGNC Symbol;Acc:HGNC:3994]	-
ENSG00000171540	6.63451	4.42217	1.77514	0	0	0	4.27727	0	4.50965	0.0126591	1	OTP	5	77628712	77639688	-	4451	protein_coding	orthopedia homeobox [Source:HGNC Symbol;Acc:HGNC:8518]	Homeobox
ENSG00000272068	9.47787	13.2665	15.0887	28.6339	42.4549	18.7304	12.611	29.9397	-1.24579	0.0129131	1	AL365181.2	1	156637783	156641004	-	3222	lincRNA	novel transcript	-
ENSG00000234327	35.0681	33.1663	31.0649	56.2073	58.6281	56.1912	33.0998	57.0089	-0.785189	0.0130347	1	AC012146.1	17	5111468	5115004	+	2006	processed_transcript	uncharacterized LOC101928000 [Source:NCBI gene;Acc:101928000]	-
ENSG00000260953	48.3372	64.1214	57.6919	40.2996	31.3357	23.6595	56.7168	31.7649	0.837509	0.0130581	1	AC009093.4	16	29262273	29264479	-	561	lincRNA	novel transcript	-
ENSG00000109452	64.4495	68.5436	73.6681	77.4176	122.31	117.311	68.8871	105.68	-0.618343	0.0131845	1	INPP4B	4	142023160	142847432	-	14153	protein_coding	inositol polyphosphate-4-phosphatase type II B [Source:HGNC Symbol;Acc:HGNC:6075]	-
ENSG00000224418	0	0	0	6.36309	2.02166	3.94324	0	4.10933	-4.51431	0.0133376	1	STK24-AS1	13	98577244	98578830	+	1278	antisense	STK24 antisense RNA 1 [Source:HGNC Symbol;Acc:HGNC:39935]	-
ENSG00000243517	6.63451	1.10554	5.32541	15.9077	18.1949	12.8155	4.35515	15.6394	-1.81479	0.0135157	1	AC024940.2	12	31251992	31252597	-	606	processed_pseudogene	ribosomal protein L13a (RPL13A) pseudogene	-
ENSG00000240583	4.73894	5.52771	21.3016	3.18155	1.01083	0.985811	10.5228	1.72606	2.63258	0.0135603	1	AQP1	7	30911694	30925516	+	3435	protein_coding	aquaporin 1 (Colton blood group) [Source:HGNC Symbol;Acc:HGNC:633]	-
ENSG00000210174	16.1124	36.4829	21.3016	9.54464	5.05415	12.8155	24.6323	9.13811	1.42101	0.0135681	1	MT-TR	MT	10405	10469	+	65	Mt_tRNA	mitochondrially encoded tRNA arginine [Source:HGNC Symbol;Acc:HGNC:7496]	-
ENSG00000166126	7.5823	8.84434	15.0887	2.12103	3.03249	0.985811	10.5051	2.04644	2.36902	0.0137955	1	AMN	14	102922656	102933596	+	4646	protein_coding	amnion associated transmembrane protein [Source:HGNC Symbol;Acc:HGNC:14604]	-
ENSG00000186212	22.7469	25.4275	15.9762	8.48412	10.1083	4.92905	21.3835	7.84049	1.44543	0.0139621	1	SOWAHB	4	76894928	76898147	-	3220	protein_coding	sosondowah ankyrin repeat domain family member B [Source:HGNC Symbol;Acc:HGNC:32958]	-
ENSG00000136867	17.0602	4.42217	17.7514	2.12103	3.03249	3.94324	13.0779	3.03225	2.11456	0.0140687	1	SLC31A2	9	113150942	113164137	+	2504	protein_coding	solute carrier family 31 member 2 [Source:HGNC Symbol;Acc:HGNC:11017]	-
ENSG00000234618	11.3734	11.0554	7.10054	22.2708	25.2707	24.6453	9.84314	24.0623	-1.29785	0.0141162	1	RPSAP9	9	76398699	76399586	+	888	processed_pseudogene	ribosomal protein SA pseudogene 9 [Source:HGNC Symbol;Acc:HGNC:31463]	-
ENSG00000243696	2.84336	0	0	9.54464	8.08664	6.90067	0.947787	8.17732	-3.08207	0.0142463	1	AC006254.1	3	52813282	52835729	-	6315	protein_coding	novel MUSTN1-ITIH4 readthrough	-
ENSG00000260257	43.5982	44.2217	47.9287	69.994	63.6823	85.7655	45.2495	73.1473	-0.692453	0.0144255	1	AL035071.1	20	32856621	32858751	+	2131	lincRNA	novel transcript	-
ENSG00000174951	50.2327	87.3378	91.4195	162.259	86.9314	115.34	76.33	121.51	-0.670516	0.0150765	1	FUT1	19	48748011	48755390	-	4343	protein_coding	fucosyltransferase 1 (H blood group) [Source:HGNC Symbol;Acc:HGNC:4012]	-
ENSG00000188603	18.008	13.2665	8.87568	1.06052	5.05415	3.94324	13.3834	3.35264	1.98614	0.0151747	1	CLN3	16	28474111	28495575	-	9858	protein_coding	CLN3, battenin [Source:HGNC Symbol;Acc:HGNC:2074]	-
ENSG00000263731	18.008	15.4776	16.8638	37.118	26.2816	40.4182	16.7831	34.606	-1.04174	0.0154361	1	AC145207.5	17	81878425	81881106	-	2682	lincRNA	novel transcript	-
ENSG00000198711	2.84336	6.63325	2.6627	0	0	0	4.04644	0	4.42332	0.0154845	1	SSBP3-AS1	1	54236440	54239063	+	2624	antisense	SSBP3 antisense RNA 1 [Source:HGNC Symbol;Acc:HGNC:32328]	-
ENSG00000226510	12.3212	18.7942	8.87568	26.5129	29.3141	32.5318	13.3304	29.4529	-1.16098	0.0156206	1	UPK1A-AS1	19	35667948	35673291	-	795	antisense	UPK1A antisense RNA 1 [Source:HGNC Symbol;Acc:HGNC:40603]	-
ENSG00000275719	3.79115	6.63325	1.77514	0	0	0	4.06651	0	4.42965	0.0157329	1	AC008622.2	19	46787815	46789043	+	1229	antisense	novel transcript, antisense to SLC1A5	-
ENSG00000234851	70.1363	48.6438	45.266	32.876	35.379	23.6595	54.682	30.6382	0.837992	0.0160434	1	RPL23AP42	3	161429127	161429597	-	471	processed_pseudogene	ribosomal protein L23a pseudogene 42 [Source:HGNC Symbol;Acc:HGNC:35942]	-
ENSG00000139192	93.831	90.6544	86.9817	58.3283	58.6281	63.0919	90.489	60.0161	0.591578	0.0161234	1	TAPBPL	12	6451690	6466517	+	3188	protein_coding	TAP binding protein like [Source:HGNC Symbol;Acc:HGNC:30683]	-
ENSG00000179776	26.538	64.1214	57.6919	28.6339	18.1949	28.5885	49.4505	25.1391	0.973314	0.0161636	1	CDH5	16	66366622	66404786	+	6082	protein_coding	cadherin 5 [Source:HGNC Symbol;Acc:HGNC:1764]	-
ENSG00000227232	155.437	163.62	86.0941	116.657	72.7798	69.0067	135.05	86.1477	0.646987	0.0165841	0.105049	WASH7P	1	14404	29570	-	1351	unprocessed_pseudogene	WAS protein family homolog 7, pseudogene [Source:HGNC Symbol;Acc:HGNC:38034]	-
ENSG00000228929	38.8593	34.2718	25.7395	55.1468	67.7256	48.3047	32.9569	57.059	-0.795028	0.0166166	1	RPS13P2	1	52772194	52772648	-	455	processed_pseudogene	ribosomal protein S13 pseudogene 2 [Source:HGNC Symbol;Acc:HGNC:36364]	-
ENSG00000099338	6.63451	11.0554	7.98811	14.8472	25.2707	25.6311	8.55935	21.9163	-1.3688	0.0166696	1	CATSPERG	19	38335775	38370943	+	9190	protein_coding	cation channel sperm associated auxiliary subunit gamma [Source:HGNC Symbol;Acc:HGNC:25243]	-
ENSG00000145592	8149.08	6683	7396.99	12889.5	16501.8	7693.27	7409.69	12361.5	-0.738351	0.0170187	0.106163	RPL37	5	40825262	40835335	-	8153	protein_coding	ribosomal protein L37 [Source:HGNC Symbol;Acc:HGNC:10347]	-
ENSG00000258366	31.277	39.7995	34.6152	20.1498	12.13	19.7162	35.2305	17.332	1.02176	0.0170463	1	RTEL1	20	63657810	63696253	+	6440	protein_coding	regulator of telomere elongation helicase 1 [Source:HGNC Symbol;Acc:HGNC:15888]	-
ENSG00000182057	83.4053	58.5937	69.2303	38.1786	54.5848	35.4892	70.4098	42.7509	0.722435	0.0171968	1	OGFRP1	22	42269753	42275196	+	1451	lincRNA	opioid growth factor receptor pseudogene 1 [Source:HGNC Symbol;Acc:HGNC:50511]	-
ENSG00000227598	2.84336	5.52771	7.98811	0	0	0.985811	5.45306	0.328604	3.90366	0.0172597	1	Z94721.1	6	166969626	166999065	-	385	bidirectional_promoter_lncRNA	novel transcript	-
ENSG00000225361	33.1726	38.694	34.6152	59.3889	51.5523	67.0351	35.4939	59.3254	-0.744218	0.0174594	1	PPP1R26-AS1	9	135462727	135480777	-	3750	antisense	PPP1R26 antisense RNA 1 [Source:HGNC Symbol;Acc:HGNC:48717]	-
ENSG00000275022	10.4257	0	7.98811	1.06052	0	0	6.13792	0.353505	4.08324	0.0175322	1	MIR6753	11	68044794	68044957	+	164	miRNA	microRNA 6753 [Source:HGNC Symbol;Acc:HGNC:50255]	-
ENSG00000179304	6.63451	7.73879	97.6325	4.24206	6.06498	3.94324	37.3353	4.75009	2.97717	0.0175676	1	FAM156B	X	52891306	52908560	+	4456	protein_coding	family with sequence similarity 156 member B [Source:HGNC Symbol;Acc:HGNC:31962]	-
ENSG00000230189	1.89557	9.94988	0.887568	0	0	0	4.24434	0	4.48404	0.017612	1	AC008267.2	7	66427949	66453634	-	981	transcribed_unprocessed_pseudogene	RAB guanine nucleotide exchange factor 1 (RABGEF1) pseudogene	-
ENSG00000227527	5.68672	5.52771	0.887568	0	0	0	4.034	0	4.42058	0.0179437	1	AC096540.1	1	42335386	42338376	-	661	sense_overlapping	novel transcript	-
ENSG00000111716	1003.71	488.65	677.214	1360.64	1146.28	1116.92	723.19	1207.95	-0.739622	0.0179821	0.109612	LDHB	12	21635342	21757857	-	2983	protein_coding	lactate dehydrogenase B [Source:HGNC Symbol;Acc:HGNC:6541]	-
ENSG00000170296	264.433	298.496	268.046	125.141	53.574	190.261	276.992	122.992	1.17085	0.0180136	0.109741	GABARAP	17	7240014	7242770	-	2266	protein_coding	GABA type A receptor-associated protein [Source:HGNC Symbol;Acc:HGNC:4067]	-
ENSG00000244363	9.47787	0	9.76325	21.2103	25.2707	14.7872	6.41371	20.4227	-1.63632	0.0180766	1	RPL7P23	5	77582376	77583122	+	747	processed_pseudogene	ribosomal protein L7 pseudogene 23 [Source:HGNC Symbol;Acc:HGNC:35658]	-
ENSG00000215126	63.5018	74.0713	49.7038	69.994	108.159	111.397	62.4256	96.5165	-0.636223	0.0181613	1	CBWD6	9	41131306	41199261	-	10393	protein_coding	COBW domain containing 6 [Source:HGNC Symbol;Acc:HGNC:31978]	-
ENSG00000272078	24.6425	30.9552	31.0649	16.9682	11.1191	11.8297	28.8875	13.3057	1.12087	0.0182274	1	AL139423.1	1	10639241	10654333	+	7923	antisense	novel transcript, antisense to CASZ1	-
ENSG00000118804	25.5903	26.533	22.1892	37.118	57.6173	41.404	24.7708	45.3798	-0.877328	0.0182574	1	STBD1	4	76306026	76311599	+	3420	protein_coding	starch binding domain 1 [Source:HGNC Symbol;Acc:HGNC:24854]	-
ENSG00000133134	0	1.10554	0	2.12103	11.1191	2.95743	0.368514	5.3992	-3.94998	0.0188339	1	BEX2	X	103309346	103311046	-	1176	protein_coding	brain expressed X-linked 2 [Source:HGNC Symbol;Acc:HGNC:30933]	-
ENSG00000137752	40.7549	57.4882	38.1654	22.2708	27.2924	24.6453	45.4695	24.7362	0.871415	0.0190591	1	CASP1	11	105025443	105035250	-	3698	protein_coding	caspase 1 [Source:HGNC Symbol;Acc:HGNC:1499]	-
ENSG00000267041	90.9876	44.2217	77.2184	79.5387	141.516	116.326	70.8092	112.46	-0.661452	0.0193838	1	ZNF850	19	36714383	36772825	-	7850	protein_coding	zinc finger protein 850 [Source:HGNC Symbol;Acc:HGNC:27994]	zf-C2H2
ENSG00000158691	53.0761	53.066	55.9168	74.2361	77.8339	95.6236	54.0196	82.5645	-0.612324	0.0196767	1	ZSCAN12	6	28378955	28399734	-	5495	protein_coding	zinc finger and SCAN domain containing 12 [Source:HGNC Symbol;Acc:HGNC:13172]	zf-C2H2
ENSG00000126218	1.89557	1.10554	2.6627	14.8472	12.13	2.95743	1.88794	9.9782	-2.37517	0.0197985	1	F10	13	113122814	113149529	+	2356	protein_coding	coagulation factor X [Source:HGNC Symbol;Acc:HGNC:3528]	-
ENSG00000242951	2.84336	1.10554	3.55027	6.36309	18.1949	8.8723	2.49973	11.1434	-2.13025	0.0198359	1	AC007182.2	14	75595805	75596206	-	402	processed_pseudogene	ribosomal protein S24 (RPS24) pseudogene	-
ENSG00000235481	0	0	0	2.12103	6.06498	2.95743	0	3.71448	-4.37197	0.0198636	1	UBE2R2-AS1	9	33785950	33818795	-	647	antisense	UBE2R2 antisense RNA 1 [Source:HGNC Symbol;Acc:HGNC:49911]	-
ENSG00000268942	32.2248	42.0106	29.2897	66.8125	55.5956	51.2622	34.5084	57.8901	-0.752542	0.0198937	1	CKS1BP3	5	62512246	62512482	-	237	processed_pseudogene	CDC28 protein kinase regulatory subunit 1B pseudogene 3 [Source:HGNC Symbol;Acc:HGNC:24233]	-
ENSG00000206532	0	0	0	3.18155	2.02166	5.91486	0	3.70602	-4.36914	0.0199936	1	AC117402.1	3	110888384	110893476	-	1363	lincRNA	novel transcript	-
ENSG00000279086	0	0	1.77514	3.18155	8.08664	8.8723	0.591712	6.71349	-3.41572	0.0200578	1	AC073130.3	7	116209234	116211511	-	2278	TEC	TEC	-
ENSG00000237476	15.1646	27.6385	23.0768	8.48412	13.1408	2.95743	21.96	8.19411	1.42211	0.0200766	1	LINC01637	22	20957092	20964679	+	684	lincRNA	long intergenic non-protein coding RNA 1637 [Source:HGNC Symbol;Acc:HGNC:52424]	-
ENSG00000185885	28.4336	36.4829	18.6389	12.7262	2.02166	17.7446	27.8518	10.8308	1.35597	0.0207508	1	IFITM1	11	313506	315272	+	1080	protein_coding	interferon induced transmembrane protein 1 [Source:HGNC Symbol;Acc:HGNC:5412]	-
ENSG00000165949	24.6425	17.6887	4.43784	5.30258	3.03249	4.92905	15.5897	4.42137	1.81386	0.0210966	1	IFI27	14	94104836	94116698	+	4147	protein_coding	interferon alpha inducible protein 27 [Source:HGNC Symbol;Acc:HGNC:5397]	-
ENSG00000196136	4.73894	12.161	8.87568	3.18155	1.01083	0	8.59186	1.39746	2.63922	0.0212563	1	SERPINA3	14	94612377	94624055	+	5007	protein_coding	serpin family A member 3 [Source:HGNC Symbol;Acc:HGNC:16]	-
ENSG00000164114	43.5982	54.1716	58.5795	81.6597	80.8664	76.8932	52.1164	79.8064	-0.614207	0.0213154	1	MAP9	4	155342658	155376970	-	8857	protein_coding	microtubule associated protein 9 [Source:HGNC Symbol;Acc:HGNC:26118]	-
ENSG00000260038	2.84336	6.63325	1.77514	0	0	0	3.75058	0	4.3115	0.0218546	1	AC009090.1	16	57247350	57248492	+	358	sense_intronic	novel transcript, sense to intronic to ARL2BP	-
ENSG00000242829	0	0	0	8.48412	1.01083	1.97162	0	3.82219	-4.40688	0.0219962	1	RPS26P21	3	119298665	119299012	+	348	processed_pseudogene	ribosomal protein S26 pseudogene 21 [Source:HGNC Symbol;Acc:HGNC:36469]	-
ENSG00000162959	79.6141	71.8602	64.7925	50.9047	44.4765	43.3757	72.0889	46.2523	0.640627	0.0223548	1	MEMO1	2	31865060	32011230	-	5220	protein_coding	mediator of cell motility 1 [Source:HGNC Symbol;Acc:HGNC:14014]	-
ENSG00000232479	0	1.10554	0	6.36309	8.08664	0.985811	0.368514	5.14518	-3.87647	0.0228296	1	AC010900.1	2	202924609	202925904	+	1296	processed_pseudogene	keratin 8 (KRT8) pseudogene	-
ENSG00000066230	15.1646	32.0607	22.1892	2.12103	11.1191	12.8155	23.1382	8.68523	1.39942	0.0230216	1	SLC9A3	5	470458	524332	-	5635	protein_coding	solute carrier family 9 member A3 [Source:HGNC Symbol;Acc:HGNC:11073]	-
ENSG00000258199	5.68672	7.73879	7.98811	16.9682	24.2599	14.7872	7.13788	18.6718	-1.38832	0.0234557	1	AC073896.4	12	56162359	56190284	-	403	sense_overlapping	novel transcript, sense overlapping to SMARCC2	-
ENSG00000216490	0	11.0554	6.21298	1.06052	0	0	5.75613	0.353505	3.97047	0.0236554	1	IFI30	19	18173162	18178117	+	2481	protein_coding	IFI30, lysosomal thiol reductase [Source:HGNC Symbol;Acc:HGNC:5398]	-
ENSG00000253328	4.73894	5.52771	0.887568	0	0	0	3.71807	0	4.30156	0.0241015	1	SUMO2P19	8	102242040	102242619	-	295	unprocessed_pseudogene	SUMO2 pseudogene 19 [Source:HGNC Symbol;Acc:HGNC:49357]	-
ENSG00000276317	63.5018	79.599	110.946	59.3889	53.574	51.2622	84.6823	54.7417	0.633268	0.0244576	1	AL357033.3	20	62651272	62652186	-	614	antisense	novel transcript, antisense to SLCO4A1	-
ENSG00000265096	0.947787	6.63325	3.55027	0	0	0	3.71044	0	4.29842	0.0244844	1	C1QTNF1-AS1	17	79019209	79027655	-	966	antisense	C1QTNF1 antisense RNA 1 [Source:HGNC Symbol;Acc:HGNC:44351]	-
ENSG00000214140	5.68672	3.31663	1.77514	0	0	0	3.59283	0	4.25975	0.024592	1	PRCD	17	76527586	76553578	+	5305	protein_coding	photoreceptor disc component [Source:HGNC Symbol;Acc:HGNC:32528]	-
ENSG00000274615	4.73894	4.42217	4.43784	5.30258	45.4873	2.95743	4.53298	17.9158	-1.98307	0.0246659	1	AC233968.1	17	38078262	38124770	+	1300	unprocessed_pseudogene	aminopeptidase puromycin sensitive pseudogene [Source:NCBI gene;Acc:440434]	-
ENSG00000280211	5.68672	13.2665	11.5384	3.18155	2.02166	1.97162	10.1639	2.39161	2.08865	0.0250967	1	AC106886.4	16	30773532	30776033	-	2502	TEC	novel transcript, antisense to RNF40	-
ENSG00000263503	39.8071	68.5436	52.3665	26.5129	33.3574	33.5176	53.5724	31.1293	0.776654	0.0251857	1	MAPK8IP1P2	17	45600869	45602340	-	1472	processed_pseudogene	mitogen-activated protein kinase 8 interacting protein 1 pseudogene 2 [Source:HGNC Symbol;Acc:HGNC:52402]	-
ENSG00000205871	4.73894	7.73879	9.76325	21.2103	30.3249	8.8723	7.41366	20.1358	-1.4374	0.0254026	1	RPS3AP47	15	43115702	43116493	-	792	processed_pseudogene	ribosomal protein S3a pseudogene 47 [Source:HGNC Symbol;Acc:HGNC:36744]	-
ENSG00000260428	20.8513	6.63325	11.5384	30.7549	34.3682	21.6878	13.0077	28.937	-1.14074	0.0254405	1	SCX	8	144266560	144268481	+	999	protein_coding	scleraxis bHLH transcription factor [Source:HGNC Symbol;Acc:HGNC:32322]	bHLH
ENSG00000269656	1.89557	0	3.55027	9.54464	10.1083	7.88649	1.81528	9.17981	-2.28261	0.0256327	1	NOP53-AS1	19	47757036	47768840	-	540	antisense	NOP53 antisense RNA 1 [Source:HGNC Symbol;Acc:HGNC:51587]	-
ENSG00000176387	11.3734	11.0554	17.7514	4.24206	6.06498	1.97162	13.3934	4.09289	1.71867	0.0260493	1	HSD11B2	16	67430652	67437553	+	2674	protein_coding	hydroxysteroid 11-beta dehydrogenase 2 [Source:HGNC Symbol;Acc:HGNC:5209]	-
ENSG00000267049	1.89557	2.21108	2.6627	11.6657	3.03249	15.773	2.25645	10.157	-2.16732	0.0261345	1	AC002398.1	19	35769144	35771028	-	427	antisense	novel transcript	-
ENSG00000205746	56.8672	181.309	103.845	68.9335	25.2707	38.4466	114.007	44.217	1.36609	0.0263025	1	AC126755.1	16	18334400	18352476	-	6804	transcribed_unprocessed_pseudogene	polycystic kidney disease 1 (autosomal dominant) (PKD1) pseudogene	-
ENSG00000249485	34.1203	47.5383	57.6919	72.115	61.6606	86.7513	46.4502	73.509	-0.661063	0.0265673	1	RBBP4P1	5	14797125	14798400	-	1276	processed_pseudogene	RB binding protein 4 pseudogene 1 [Source:HGNC Symbol;Acc:HGNC:42368]	-
ENSG00000240204	14.2168	17.6887	27.5146	48.7837	36.3899	29.5743	19.8067	38.2493	-0.940436	0.026794	1	SMKR1	7	129502479	129512932	+	1035	protein_coding	small lysine rich protein 1 [Source:HGNC Symbol;Acc:HGNC:43561]	-
ENSG00000266643	7.5823	4.42217	0	0	0	0	4.00149	0	4.41193	0.0268136	1	MIR3677	16	2270713	2270772	+	60	miRNA	microRNA 3677 [Source:HGNC Symbol;Acc:HGNC:38932]	-
ENSG00000225131	2.84336	2.21108	0.887568	6.36309	14.1516	6.90067	1.98067	9.13846	-2.22097	0.0271331	1	PSME2P2	13	48771128	48771827	+	700	processed_pseudogene	proteasome activator subunit 2 pseudogene 2 [Source:HGNC Symbol;Acc:HGNC:30160]	-
ENSG00000240087	22.7469	35.3773	39.9406	55.1468	62.6715	47.3189	32.6883	55.0457	-0.751222	0.0271679	1	RPSAP12	12	68552995	68553882	-	888	processed_pseudogene	ribosomal protein SA pseudogene 12 [Source:HGNC Symbol;Acc:HGNC:6504]	-
ENSG00000118596	57.815	40.9051	53.2541	69.994	83.8989	77.879	50.6581	77.2573	-0.604088	0.027608	1	SLC16A7	12	59596067	59789855	+	13665	protein_coding	solute carrier family 16 member 7 [Source:HGNC Symbol;Acc:HGNC:10928]	-
ENSG00000137571	0	0	0	3.18155	2.02166	4.92905	0	3.37742	-4.23462	0.0277008	1	SLCO5A1	8	69667047	69835064	-	9992	protein_coding	solute carrier organic anion transporter family member 5A1 [Source:HGNC Symbol;Acc:HGNC:19046]	-
ENSG00000188856	195.244	301.813	238.756	49.8442	170.83	36.475	245.271	85.7165	1.51641	0.0278906	0.146123	RPSAP47	8	80558870	80559757	+	888	processed_pseudogene	ribosomal protein SA pseudogene 47 [Source:HGNC Symbol;Acc:HGNC:36162]	-
ENSG00000275318	8.53009	3.31663	1.77514	7.42361	16.1733	20.702	4.54062	14.7663	-1.704	0.0284378	1	AL136981.2	9	92840955	92841688	-	734	unprocessed_pseudogene	novel zinc finger protein pseudogene	-
ENSG00000269940	45.4938	59.6993	51.4789	21.2103	35.379	35.4892	52.224	30.6928	0.760978	0.0284709	1	AL049840.3	14	103694560	103695170	+	611	sense_intronic	novel transcript, sense intronic to KLC1	-
ENSG00000179873	0	1.10554	1.77514	10.6052	4.04332	5.91486	0.960226	6.85445	-2.82288	0.0286615	1	NLRP11	19	55785397	55836800	-	4312	protein_coding	NLR family pyrin domain containing 11 [Source:HGNC Symbol;Acc:HGNC:22945]	-
ENSG00000249992	52.1283	22.1108	39.9406	76.3571	54.5848	61.1203	38.0599	64.0207	-0.739568	0.0286668	1	TMEM158	3	45224466	45226278	-	1813	protein_coding	transmembrane protein 158 (gene/pseudogene) [Source:HGNC Symbol;Acc:HGNC:30293]	-
ENSG00000214274	85.3009	66.3325	53.2541	131.504	101.083	75.9074	68.2958	102.831	-0.589714	0.0291707	1	ANG	14	20684177	20698971	+	1430	protein_coding	angiogenin [Source:HGNC Symbol;Acc:HGNC:483]	-
ENSG00000262576	6.63451	9.94988	10.6508	2.12103	3.03249	0.985811	9.0784	2.04644	2.15283	0.0293934	1	PCDHGA4	5	141355025	141512979	+	4887	protein_coding	protocadherin gamma subfamily A, 4 [Source:HGNC Symbol;Acc:HGNC:8702]	-
ENSG00000228451	12.3212	16.5831	22.1892	30.7549	23.2491	48.3047	17.0312	34.1029	-0.999365	0.0294393	1	SDAD1P1	8	26375913	26382953	-	3987	transcribed_processed_pseudogene	SDA1 domain containing 1 pseudogene 1 [Source:HGNC Symbol;Acc:HGNC:31403]	-
ENSG00000059915	60.6584	68.5436	55.0292	42.4206	38.4115	35.4892	61.4104	38.7738	0.66146	0.029517	1	PSD	10	102402617	102421539	-	6338	protein_coding	pleckstrin and Sec7 domain containing [Source:HGNC Symbol;Acc:HGNC:9507]	-
ENSG00000278986	8.53009	6.63325	5.32541	0	1.01083	1.97162	6.82958	0.99415	2.75753	0.0301923	1	AC091060.1	18	35972151	35973916	+	1766	TEC	TEC	-
ENSG00000230629	14.2168	12.161	11.5384	28.6339	35.379	16.7588	12.6387	26.9239	-1.0896	0.0304932	1	RPS23P8	X	70962964	70963293	+	330	processed_pseudogene	ribosomal protein S23 pseudogene 8 [Source:HGNC Symbol;Acc:HGNC:35982]	-
ENSG00000204778	4.73894	2.21108	13.3135	30.7549	5.05415	26.6169	6.75451	20.8087	-1.5963	0.0304937	1	CBWD4P	9	65287914	65323015	-	655	unprocessed_pseudogene	COBW domain containing 4 pseudogene [Source:HGNC Symbol;Acc:HGNC:18520]	-
ENSG00000253958	74.8752	82.9156	52.3665	42.4206	56.6065	31.5459	70.0525	43.5243	0.682919	0.0305229	1	CLDN23	8	8701938	8704106	+	2169	protein_coding	claudin 23 [Source:HGNC Symbol;Acc:HGNC:17591]	-
ENSG00000259865	32.2248	28.7441	47.0411	54.0863	59.639	62.1061	36.0033	58.6104	-0.695353	0.0311872	1	AL390728.6	1	247187281	247188526	-	1246	lincRNA	novel transcript	-
ENSG00000265688	112.787	87.3378	62.1298	64.6914	53.574	54.2196	87.4181	57.495	0.603727	0.0314212	1	MAFG-DT	17	81927829	81930753	+	1895	antisense	MAFG divergent transcript [Source:HGNC Symbol;Acc:HGNC:43649]	-
ENSG00000242110	72.9796	42.0106	49.7038	39.2391	33.3574	25.6311	54.898	32.7425	0.751235	0.0314281	1	AMACR	5	33986178	34008108	-	4838	protein_coding	alpha-methylacyl-CoA racemase [Source:HGNC Symbol;Acc:HGNC:451]	-
ENSG00000269951	5.68672	6.63325	5.32541	1.06052	0	0.985811	5.88179	0.682109	3.11073	0.0315244	1	AC090181.2	15	77067654	77068325	-	672	sense_intronic	novel transcript, sense intronic to TSPAN3	-
ENSG00000231414	2.84336	2.21108	0.887568	8.48412	18.1949	1.97162	1.98067	9.55023	-2.28125	0.0316912	1	AC016700.2	2	70253855	70254010	-	156	processed_pseudogene	ribosomal protein L39 (RPL39) pseudogene	-
ENSG00000269984	3.79115	3.31663	0	5.30258	15.1624	9.85811	2.36926	10.1077	-2.12493	0.0317803	1	AC078795.1	3	169777192	169780334	-	3143	antisense	novel transcript, antisense to MYNN	-
ENSG00000141965	40.7549	50.8549	49.7038	33.9365	28.3032	20.702	47.1045	27.6473	0.770689	0.0322081	1	FEM1A	19	4791681	4801273	+	9593	protein_coding	fem-1 homolog A [Source:HGNC Symbol;Acc:HGNC:16934]	-
ENSG00000155792	23.6947	24.3219	26.627	45.6022	44.4765	38.4466	24.8812	42.8418	-0.78177	0.0322846	1	DEPTOR	8	119873717	120050913	+	2622	protein_coding	DEP domain containing MTOR interacting protein [Source:HGNC Symbol;Acc:HGNC:22953]	-
ENSG00000177788	29.3814	47.5383	20.4141	12.7262	24.2599	8.8723	32.4446	15.2861	1.07751	0.0324278	1	AL162595.1	1	229258281	229271028	-	1155	bidirectional_promoter_lncRNA	novel transcript	-
ENSG00000274897	23.6947	32.0607	32.84	20.1498	10.1083	13.8013	29.5318	14.6865	1.01069	0.032473	1	PANO1	11	797511	799190	+	1680	protein_coding	proapoptotic nucleolar protein 1 [Source:HGNC Symbol;Acc:HGNC:51237]	-
ENSG00000254872	1.89557	4.42217	3.55027	0	0	0	3.28934	0	4.13005	0.0327793	1	AC139749.1	11	1049880	1055749	+	3443	lincRNA	uncharacterized LOC101927503 [Source:NCBI gene;Acc:101927503]	-
ENSG00000272892	0.947787	2.21108	7.10054	0	0	0	3.41981	0	4.19872	0.0331083	1	AL133551.1	10	67849525	67850746	+	1222	lincRNA	novel transcript	-
ENSG00000235912	4.73894	3.31663	7.10054	19.0893	19.2058	6.90067	5.05204	15.0652	-1.55738	0.0332667	1	AL031729.1	1	27649419	27649610	+	192	processed_pseudogene	novel pseudogene	-
ENSG00000156140	1.89557	5.52771	6.21298	0	0	0.985811	4.54542	0.328604	3.63779	0.0337811	1	ADAMTS3	4	72280969	72569386	-	7172	protein_coding	ADAM metallopeptidase with thrombospondin type 1 motif 3 [Source:HGNC Symbol;Acc:HGNC:219]	-
ENSG00000273080	2.84336	11.0554	8.87568	2.12103	1.01083	0.985811	7.59149	1.37256	2.47107	0.0338064	1	AC009309.1	2	86195590	86196049	+	460	antisense	novel transcript, antisense to IMMT	-
ENSG00000175741	59.7106	42.0106	41.7157	53.0258	78.8447	91.6804	47.8123	74.517	-0.64071	0.0341973	1	RWDD4P2	7	39854494	39855056	-	563	processed_pseudogene	RWD domain containing 4 pseudogene 2 [Source:HGNC Symbol;Acc:HGNC:23754]	-
ENSG00000170379	43.5982	64.1214	37.2779	103.931	75.8122	51.2622	48.3325	77.0016	-0.677963	0.0342492	1	TCAF2	7	143620952	143730409	+	6409	protein_coding	TRPM8 channel associated factor 2 [Source:HGNC Symbol;Acc:HGNC:26878]	-
ENSG00000206603	8.53009	1.10554	0.887568	0	0	0	3.50773	0	4.23076	0.0343854	1	SNORA22B	7	56055365	56055502	+	138	snoRNA	small nucleolar RNA, H/ACA box 22B [Source:HGNC Symbol;Acc:HGNC:52196]	-
ENSG00000158406	12.3212	18.7942	20.4141	32.876	37.4007	27.6027	17.1765	32.6265	-0.925554	0.0345309	1	HIST1H4H	6	26277609	26285638	-	2163	protein_coding	histone cluster 1 H4 family member h [Source:HGNC Symbol;Acc:HGNC:4788]	-
ENSG00000183569	55.9195	67.4381	77.2184	42.4206	48.5198	39.4324	66.8586	43.4576	0.622721	0.0347899	1	SERHL2	22	42553617	42574382	+	2821	protein_coding	serine hydrolase like 2 [Source:HGNC Symbol;Acc:HGNC:29446]	-
ENSG00000110446	35.0681	38.694	23.9643	20.1498	17.1841	13.8013	32.5755	17.0451	0.931599	0.0353701	1	SLC15A3	11	60937084	60952530	-	6118	protein_coding	solute carrier family 15 member 3 [Source:HGNC Symbol;Acc:HGNC:18068]	-
ENSG00000179743	49.2849	37.5884	39.053	75.2966	60.6498	59.1486	41.9755	65.0317	-0.628422	0.0353856	1	FLJ37453	1	15834474	15848147	-	2473	antisense	uncharacterized LOC729614 [Source:NCBI gene;Acc:729614]	-
ENSG00000227908	3.79115	0	0.887568	6.36309	7.07581	10.8439	1.55957	8.09427	-2.34562	0.0356007	1	FLJ31104	5	55995167	56003649	+	2289	antisense	uncharacterized LOC441072 [Source:NCBI gene;Acc:441072]	-
ENSG00000266189	9.47787	3.31663	7.10054	0	2.02166	0.985811	6.63168	1.00249	2.7194	0.0360666	1	MIR3186	17	81451104	81451188	-	85	miRNA	microRNA 3186 [Source:HGNC Symbol;Acc:HGNC:38311]	-
ENSG00000124251	59.7106	70.7547	65.68	45.6022	38.4115	44.3615	65.3818	42.7917	0.610346	0.0361566	1	TP53TG5	20	45372563	45407889	-	3040	protein_coding	TP53 target 5 [Source:HGNC Symbol;Acc:HGNC:15856]	-
ENSG00000272631	10.4257	14.372	12.426	23.3313	22.2383	30.5601	12.4079	25.3766	-1.03807	0.0364199	1	AC067750.1	10	86749754	86756298	-	6545	antisense	novel transcript, antisense to BMPR1A	-
ENSG00000224614	6.63451	3.31663	7.10054	1.06052	0	0.985811	5.68389	0.682109	3.07129	0.0364464	1	TNK2-AS1	3	195908076	195911257	+	2096	antisense	TNK2 antisense RNA 1 [Source:HGNC Symbol;Acc:HGNC:49093]	-
ENSG00000283296	5.68672	2.21108	1.77514	0	0	0	3.22431	0	4.10674	0.0365543	1	MIR4256	1	112461770	112461833	-	64	miRNA	microRNA 4256 [Source:HGNC Symbol;Acc:HGNC:38388]	-
ENSG00000232040	55.9195	48.6438	58.5795	62.5704	74.8014	108.439	54.3809	81.937	-0.590469	0.0372223	1	ZBED9	6	28570535	28616212	-	8198	protein_coding	zinc finger BED-type containing 9 [Source:HGNC Symbol;Acc:HGNC:13851]	-
ENSG00000261105	0	1.10554	2.6627	6.36309	7.07581	7.88649	1.25608	7.10846	-2.47609	0.0374561	1	LMO7-AS1	13	75604700	75635994	-	593	antisense	LMO7 antisense RNA 1 [Source:HGNC Symbol;Acc:HGNC:50277]	-
ENSG00000011052	32.2248	35.3773	22.1892	14.8472	4.04332	22.6736	29.9304	13.8547	1.10543	0.0380745	1	NME1-NME2	17	51153590	51171744	+	1241	protein_coding	NME1-NME2 readthrough [Source:HGNC Symbol;Acc:HGNC:33531]	Others
ENSG00000225889	1.89557	0	3.55027	6.36309	5.05415	14.7872	1.81528	8.7348	-2.21765	0.0382994	1	AC012368.1	2	64143239	64252859	+	2453	antisense	uncharacterized LOC100507006 [Source:NCBI gene;Acc:100507006]	-
ENSG00000230929	11.3734	4.42217	6.21298	0	2.02166	1.97162	7.3362	1.33109	2.45087	0.0383706	1	AC099513.1	5	126628019	126628319	-	301	processed_pseudogene	ribosomal protein, large, P1 (RPLP1) pseudogene	-
ENSG00000117477	0	0	0	3.18155	4.04332	1.97162	0	3.0655	-4.09283	0.0384331	1	CCDC181	1	169394870	169460669	-	3961	protein_coding	coiled-coil domain containing 181 [Source:HGNC Symbol;Acc:HGNC:28051]	-
ENSG00000242294	75.823	69.6491	86.9817	32.876	59.639	60.1345	77.4846	50.8831	0.606027	0.0385031	1	STAG3L5P	7	100336079	100351900	+	2804	transcribed_unprocessed_pseudogene	stromal antigen 3-like 5 pseudogene [Source:HGNC Symbol;Acc:HGNC:48896]	-
ENSG00000240914	2.84336	0	1.77514	11.6657	11.1191	1.97162	1.5395	8.25214	-2.37912	0.0385342	1	RPL15P2	14	94800849	94801463	-	615	processed_pseudogene	ribosomal protein L15 pseudogene 2 [Source:HGNC Symbol;Acc:HGNC:19803]	-
ENSG00000164675	13.269	7.73879	10.6508	2.12103	2.02166	4.92905	10.5529	3.02391	1.80035	0.0391856	1	IQUB	7	123452400	123535077	-	5893	protein_coding	IQ motif and ubiquitin domain containing [Source:HGNC Symbol;Acc:HGNC:21995]	-
ENSG00000135697	18.9557	26.533	23.9643	7.42361	11.1191	13.8013	23.151	10.7814	1.09582	0.0392325	1	BCO1	16	81238448	81291142	+	2930	protein_coding	beta-carotene oxygenase 1 [Source:HGNC Symbol;Acc:HGNC:13815]	-
ENSG00000242756	0	0	0	2.12103	4.04332	2.95743	0	3.04059	-4.08305	0.039233	1	RHOT1P3	13	18837768	18838098	-	331	processed_pseudogene	ras homolog family member T1 pseudogene 3 [Source:HGNC Symbol;Acc:HGNC:37839]	-
ENSG00000270820	27.4858	22.1108	26.627	11.6657	10.1083	15.773	25.4079	12.5156	1.0224	0.0393699	1	AC016727.1	2	61471188	61484130	+	1963	antisense	novel transcript, antisense to XPO1	-
ENSG00000260118	21.7991	12.161	17.7514	0	9.09747	8.8723	17.2371	5.98992	1.51798	0.0395678	1	AL157700.1	X	68013470	68014901	-	1432	lincRNA	novel transcript	-
ENSG00000153132	5.68672	11.0554	15.0887	15.9077	22.2383	32.5318	10.6103	23.5592	-1.14977	0.0398999	1	CLGN	4	140388455	140427968	-	3127	protein_coding	calmegin [Source:HGNC Symbol;Acc:HGNC:2060]	-
ENSG00000234801	7.5823	14.372	9.76325	4.24206	3.03249	1.97162	10.5725	3.08206	1.77837	0.0402512	1	MORF4	4	173615936	173616906	-	971	processed_pseudogene	mortality factor 4 (pseudogene) [Source:HGNC Symbol;Acc:HGNC:15773]	-
ENSG00000268034	3.79115	1.10554	4.43784	21.2103	7.07581	5.91486	3.11151	11.4003	-1.84138	0.0402674	1	AC243960.2	19	41506152	41506898	+	747	processed_pseudogene	tropomyosin pseudogene	-
ENSG00000272356	1.89557	1.10554	3.55027	8.48412	15.1624	3.94324	2.1838	9.1966	-2.04558	0.0405269	1	AL080317.3	6	111309203	111313517	+	4315	antisense	novel transcript, antisense to REV3L	-
ENSG00000275580	0	1.10554	0	4.24206	4.04332	3.94324	0.368514	4.07621	-3.54275	0.0407368	1	AC022306.2	15	49343608	49344254	+	647	lincRNA	novel transcript, sense intronic to GALK2	-
ENSG00000234648	94.7787	108.343	3.55027	14.8472	12.13	0.985811	68.8907	9.32099	2.88681	0.0408073	1	AL162151.2	14	98973314	98973471	+	158	processed_pseudogene	pseudogene similar to part of ribosomal protein L3 (RPL3)	-
ENSG00000240135	0	0	0	4.24206	1.01083	3.94324	0	3.06538	-4.09274	0.0412749	1	PSMD12P	3	72876737	72878102	-	1366	unprocessed_pseudogene	proteasome 26S subunit, non-ATPase, 12 pseudogene [Source:HGNC Symbol;Acc:HGNC:30153]	-
ENSG00000204261	25.5903	29.8496	13.3135	16.9682	9.09747	1.97162	22.9178	9.34578	1.29774	0.0413731	1	PSMB8-AS1	6	32844086	32846495	+	1951	lincRNA	PSMB8 antisense RNA 1 (head to head) [Source:HGNC Symbol;Acc:HGNC:39758]	-
ENSG00000285480	0	0	0	3.18155	5.05415	0.985811	0	3.07384	-4.09618	0.0414796	1	AC021097.3	7	151207837	151210378	-	463	protein_coding	novel histone H2B-like protein	-
ENSG00000151702	12.3212	24.3219	8.87568	7.42361	4.04332	4.92905	15.1729	5.46533	1.46496	0.0415535	1	FLI1	11	128686535	128813267	+	8172	protein_coding	Fli-1 proto-oncogene, ETS transcription factor [Source:HGNC Symbol;Acc:HGNC:3749]	ETS
ENSG00000135423	28.4336	28.7441	39.053	15.9077	14.1516	21.6878	32.0769	17.2491	0.896662	0.0416105	1	GLS2	12	56470944	56488414	-	4141	protein_coding	glutaminase 2 [Source:HGNC Symbol;Acc:HGNC:29570]	-
ENSG00000132932	2.84336	5.52771	1.77514	13.7867	10.1083	8.8723	3.38207	10.9224	-1.71943	0.0418237	1	ATP8A2	13	25372071	26025851	+	10415	protein_coding	ATPase phospholipid transporting 8A2 [Source:HGNC Symbol;Acc:HGNC:13533]	-
ENSG00000241343	69.1885	63.0159	66.5676	45.6022	48.5198	38.4466	66.2573	44.1895	0.586221	0.0419164	1	RPL36A	X	101390824	101396154	+	3964	protein_coding	ribosomal protein L36a [Source:HGNC Symbol;Acc:HGNC:10359]	-
ENSG00000099953	71.0841	71.8602	56.8044	46.6627	40.4332	45.3473	66.5829	44.1477	0.590436	0.0420211	1	MMP11	22	23768226	23784316	+	5176	protein_coding	matrix metallopeptidase 11 [Source:HGNC Symbol;Acc:HGNC:7157]	-
ENSG00000267980	1.89557	2.21108	6.21298	15.9077	13.1408	5.91486	3.43988	11.6545	-1.73437	0.0420362	1	AC007292.1	19	4363789	4364640	+	746	antisense	novel transcript, antisense to SH3GL1	-
ENSG00000270195	6.63451	9.94988	4.43784	1.06052	1.01083	1.97162	7.00741	1.34766	2.36324	0.0424159	1	AC016773.1	4	1712821	1713622	+	802	lincRNA	novel transcript	-
ENSG00000111641	17.0602	16.5831	14.2011	5.30258	7.07581	6.90067	15.9481	6.42635	1.30753	0.0429102	1	NOP2	12	6556863	6568691	-	4687	protein_coding	NOP2 nucleolar protein [Source:HGNC Symbol;Acc:HGNC:7867]	-
ENSG00000240395	0	1.10554	0	3.18155	3.03249	5.91486	0.368514	4.04297	-3.53319	0.0429597	1	RPL5P23	8	42341767	42342634	-	868	processed_pseudogene	ribosomal protein L5 pseudogene 23 [Source:HGNC Symbol;Acc:HGNC:36553]	-
ENSG00000277287	18.008	23.2164	11.5384	9.54464	7.07581	4.92905	17.5876	7.18317	1.28887	0.0429724	1	AL109976.1	20	3239705	3245382	+	5678	lincRNA	novel transcript	-
ENSG00000236264	14.2168	19.8998	4.43784	20.1498	33.3574	27.6027	12.8515	27.0366	-1.09486	0.0431548	1	RPL26P30	11	2335135	2347685	-	1178	transcribed_processed_pseudogene	ribosomal protein L26 pseudogene 30 [Source:HGNC Symbol;Acc:HGNC:36733]	-
ENSG00000273703	0	0	0	1.06052	5.05415	2.95743	0	3.02403	-4.07642	0.043189	1	HIST1H2BM	6	27815044	27815424	+	381	protein_coding	histone cluster 1 H2B family member m [Source:HGNC Symbol;Acc:HGNC:4750]	-
ENSG00000201457	11.3734	3.31663	5.32541	0	0	2.95743	6.67183	0.985811	2.737	0.0433006	1	SNORA55	1	39567374	39567508	-	135	snoRNA	small nucleolar RNA, H/ACA box 55 [Source:HGNC Symbol;Acc:HGNC:32649]	-
ENSG00000273033	36.0159	25.4275	29.2897	48.7837	50.5415	47.3189	30.2444	48.8814	-0.688586	0.0433843	1	LINC02035	3	122886941	122892416	+	5476	lincRNA	long intergenic non-protein coding RNA 2035 [Source:HGNC Symbol;Acc:HGNC:52875]	-
ENSG00000106034	51.1805	45.3272	36.3903	61.5099	77.8339	61.1203	44.2993	66.8214	-0.595652	0.0439884	1	CPED1	7	120988677	121297444	+	7705	protein_coding	cadherin like and PC-esterase domain containing 1 [Source:HGNC Symbol;Acc:HGNC:26159]	-
ENSG00000248527	609.427	860.112	698.516	1201.56	2043.9	744.287	722.685	1329.92	-0.880035	0.0441472	0.189229	MTATP6P1	1	633696	634376	+	681	unprocessed_pseudogene	MT-ATP6 pseudogene 1 [Source:HGNC Symbol;Acc:HGNC:44575]	-
ENSG00000187134	7.5823	5.52771	6.21298	0	0	2.95743	6.441	0.985811	2.68197	0.0443481	1	AKR1C1	10	4963253	4983283	+	8765	protein_coding	aldo-keto reductase family 1 member C1 [Source:HGNC Symbol;Acc:HGNC:384]	-
ENSG00000205670	6.63451	14.372	9.76325	8.48412	150.614	12.8155	10.2566	57.3044	-2.48497	0.0450935	1	SMIM11A	21	34375480	34407866	+	4200	protein_coding	small integral membrane protein 11A [Source:HGNC Symbol;Acc:HGNC:1293]	-
ENSG00000133106	4.73894	6.63325	14.2011	3.18155	2.02166	0.985811	8.52443	2.06301	2.06403	0.045102	1	EPSTI1	13	42886388	42992271	-	4924	protein_coding	epithelial stromal interaction 1 [Source:HGNC Symbol;Acc:HGNC:16465]	-
ENSG00000267405	0	4.42217	2.6627	9.54464	11.1191	6.90067	2.36162	9.18815	-1.98906	0.0451366	1	AC005180.1	17	44794747	44797783	-	587	lincRNA	novel transcript	-
ENSG00000241945	16.1124	21.0053	24.8519	9.54464	11.1191	7.88649	20.6565	9.51675	1.12014	0.0451801	1	PWP2	21	44107290	44131181	+	6922	protein_coding	PWP2, small subunit processome component [Source:HGNC Symbol;Acc:HGNC:9711]	-
ENSG00000163328	11.3734	16.5831	15.9762	31.8155	26.2816	25.6311	14.6443	27.9094	-0.932075	0.0454164	1	GPR155	2	174431571	174487094	-	7769	protein_coding	G protein-coupled receptor 155 [Source:HGNC Symbol;Acc:HGNC:22951]	-
ENSG00000146049	4.73894	4.42217	7.98811	21.2103	13.1408	10.8439	5.71641	15.065	-1.3826	0.0457623	1	KAAG1	6	24356903	24358284	+	1382	protein_coding	kidney associated antigen 1 [Source:HGNC Symbol;Acc:HGNC:21031]	-
ENSG00000231245	2.84336	1.10554	4.43784	10.6052	9.09747	9.85811	2.79558	9.85358	-1.78636	0.0458351	1	C1DP1	10	32511336	32511737	-	402	processed_pseudogene	C1D nuclear receptor corepressor pseudogene 1 [Source:HGNC Symbol;Acc:HGNC:31465]	-
ENSG00000250569	8.53009	5.52771	4.43784	0	1.01083	1.97162	6.16521	0.99415	2.61142	0.0460281	1	NTAN1P2	8	86481754	86483002	-	940	processed_pseudogene	N-terminal asparagine amidase pseudogene 2 [Source:HGNC Symbol;Acc:HGNC:45262]	-
ENSG00000230295	14.2168	29.8496	19.5265	7.42361	13.1408	7.88649	21.1976	9.48363	1.1518	0.0460512	1	GTF2IP23	7	66880708	66882981	+	351	unprocessed_pseudogene	general transcription factor IIi pseudogene 23 [Source:HGNC Symbol;Acc:HGNC:51735]	-
ENSG00000276032	2.84336	9.94988	0.887568	5.30258	20.2166	16.7588	4.56027	14.0927	-1.67405	0.0465905	1	AL627230.4	9	67723736	67724105	+	370	unprocessed_pseudogene	family with sequence similarity 27-like (FAM27L) pseudogene	-
ENSG00000217416	6.63451	4.42217	14.2011	13.7867	26.2816	19.7162	8.41926	19.9282	-1.22334	0.0467861	1	ISCA1P1	5	62776877	62777263	-	387	processed_pseudogene	iron-sulfur cluster assembly 1 pseudogene 1 [Source:HGNC Symbol;Acc:HGNC:33263]	-
ENSG00000228836	10.4257	9.94988	8.87568	1.06052	32.3466	45.3473	9.75041	26.2515	-1.4334	0.0471129	1	CT45A5	X	135777130	135785298	-	1161	protein_coding	cancer/testis antigen family 45 member A5 [Source:HGNC Symbol;Acc:HGNC:33270]	-
ENSG00000109107	13.269	19.8998	27.5146	36.0575	30.3249	42.3899	20.2278	36.2574	-0.838165	0.0474591	1	ALDOC	17	28573115	28577264	-	2928	protein_coding	aldolase, fructose-bisphosphate C [Source:HGNC Symbol;Acc:HGNC:418]	-
ENSG00000277701	0	0	1.77514	2.12103	5.05415	8.8723	0.591712	5.34916	-3.09544	0.0475542	1	AC159540.2	2	97281904	97291780	+	3067	lincRNA	novel transcript	-
ENSG00000278899	13.269	0	5.32541	0	0	1.97162	6.19814	0.657207	3.2192	0.0482386	1	AL358852.1	6	149717621	149718888	+	1268	antisense	uncharacterized LOC645967 [Source:NCBI gene;Acc:645967]	-
ENSG00000279059	53.0761	33.1663	25.7395	47.7232	75.8122	56.1912	37.3273	59.9089	-0.68369	0.048576	1	AC007485.2	17	54956760	54958426	-	1667	TEC	TEC	-
ENSG00000236397	5.68672	2.21108	3.55027	9.54464	14.1516	10.8439	3.81603	11.5134	-1.58051	0.0486381	1	DDX11L2	2	113599036	113601261	-	1398	unprocessed_pseudogene	DEAD/H-box helicase 11 like 2 [Source:HGNC Symbol;Acc:HGNC:37103]	-
ENSG00000259342	5.68672	3.31663	7.10054	0	0	1.97162	5.36796	0.657207	3.00669	0.0486922	1	AC025580.1	15	45430652	45441808	-	729	antisense	novel transcript, antisense to C15orf48	-
ENSG00000236432	3.79115	6.63325	1.77514	1.06052	0	0	4.06651	0.353505	3.46638	0.0488486	1	AC097662.1	2	227221052	227325201	-	3652	antisense	uncharacterized LOC654841 [Source:NCBI gene;Acc:654841]	-
ENSG00000163806	2.84336	5.52771	3.55027	0	1.01083	0	3.97378	0.336943	3.43869	0.0494641	1	SPDYA	2	28782517	28850611	+	3483	protein_coding	speedy/RINGO cell cycle regulator family member A [Source:HGNC Symbol;Acc:HGNC:30613]	-
ENSG00000250182	23.6947	18.7942	18.6389	31.8155	76.8231	13.8013	20.3759	40.8133	-1.001	0.0495508	1	EEF1A1P13	5	14651941	14653329	-	1389	processed_pseudogene	eukaryotic translation elongation factor 1 alpha 1 pseudogene 13 [Source:HGNC Symbol;Acc:HGNC:3196]	-
ENSG00000166507	5.68672	4.42217	10.6508	2.12103	2.02166	0	6.9199	1.3809	2.34725	0.0498478	1	NDST2	10	73801911	73811798	-	4654	protein_coding	N-deacetylase and N-sulfotransferase 2 [Source:HGNC Symbol;Acc:HGNC:7681]	-
ENSG00000226706	7.5823	5.52771	8.87568	1.06052	2.02166	1.97162	7.32856	1.6846	2.12069	0.0499656	1	AL161452.1	9	135503273	135506447	-	1117	antisense	uncharacterized LOC101928525 [Source:NCBI gene;Acc:101928525]	-

## Sheet: DEGs-36h
Table S3. RNA-seq quantified in JEV-infected hBMECs at 36 hpi
gene_id	JEVP3_36h_1	JEVP3_36h_2	JEVP3_36h_3	con_36h_1	con_36h_2	con_36h_3	JEVP3_36h	con_36h	log2FoldChange	pvalue	padj	gene_name	gene_chr	gene_start	gene_end	gene_strand	gene_length	gene_biotype	gene_description	tf_family
ENSG00000126709	21309.5	26105.8	21140.6	242.419	154.237	224.562	22852	207.073	6.78836	0	0	IFI6	1	27666061	27672218	-	865	protein_coding	interferon alpha inducible protein 6 [Source:HGNC Symbol;Acc:HGNC:4054]	-
ENSG00000185885	4503.62	4693.56	4797.15	52.154	46.9025	49.6728	4664.78	49.5764	6.55724	0	0	IFITM1	11	313506	315272	+	1080	protein_coding	interferon induced transmembrane protein 1 [Source:HGNC Symbol;Acc:HGNC:5412]	-
ENSG00000111335	7237.79	7054.91	7680.83	25.1112	15.3335	27.9409	7324.51	22.7952	8.34244	0	0	OAS2	12	112978395	113011723	+	6264	protein_coding	2'-5'-oligoadenylate synthetase 2 [Source:HGNC Symbol;Acc:HGNC:8087]	-
ENSG00000185745	6579.81	6764.78	7000.62	40.5642	63.138	41.394	6781.73	48.3654	7.12235	0	0	IFIT1	10	89392546	89406486	+	4613	protein_coding	interferon induced protein with tetratricopeptide repeats 1 [Source:HGNC Symbol;Acc:HGNC:5407]	-
ENSG00000119922	8625.62	8091.07	8776.3	70.5045	101.021	68.3001	8497.67	79.9418	6.72541	0	0	IFIT2	10	89283694	89309276	+	4101	protein_coding	interferon induced protein with tetratricopeptide repeats 2 [Source:HGNC Symbol;Acc:HGNC:5409]	-
ENSG00000135114	5326.61	5554.98	5619.96	40.5642	31.569	47.6031	5500.51	39.9121	7.11576	0	0	OASL	12	121019111	121039242	-	3517	protein_coding	2'-5'-oligoadenylate synthetase like [Source:HGNC Symbol;Acc:HGNC:8090]	-
ENSG00000119917	5024.95	5043.06	5166.16	98.5131	129.884	97.2759	5078.06	108.558	5.54345	3.69e-302	7.31e-299	IFIT3	10	89327894	89340971	+	2640	protein_coding	interferon induced protein with tetratricopeptide repeats 3 [Source:HGNC Symbol;Acc:HGNC:5411]	-
ENSG00000187608	33759.5	40257.1	38201.8	660.617	377.926	678.862	37406.1	572.468	6.03109	1.81e-236	3.14e-233	ISG15	1	1001138	1014540	+	941	protein_coding	ISG15 ubiquitin-like modifier [Source:HGNC Symbol;Acc:HGNC:4053]	-
ENSG00000089127	4016.72	4344.07	4190.16	19.3163	7.21577	20.697	4183.65	15.743	8.07768	9.63e-235	1.48e-231	OAS1	12	112906777	112933222	+	4947	protein_coding	2'-5'-oligoadenylate synthetase 1 [Source:HGNC Symbol;Acc:HGNC:8086]	-
ENSG00000138646	3179.56	2969.6	3278.71	143.906	173.178	124.182	3142.63	147.089	4.41361	1.45e-188	2.01e-185	HERC5	4	88457117	88506163	+	4766	protein_coding	HECT and RLD domain containing E3 ubiquitin protein ligase 5 [Source:HGNC Symbol;Acc:HGNC:24368]	-
ENSG00000184979	3143.12	3241.81	3330.74	248.214	263.376	290.793	3238.56	267.461	3.59886	8.41e-168	1.06e-164	USP18	22	18149899	18177397	+	2129	protein_coding	ubiquitin specific peptidase 18 [Source:HGNC Symbol;Acc:HGNC:12616]	-
ENSG00000271503	2192.59	2403.91	2481.91	86.9233	69.4518	114.868	2359.47	90.4145	4.71246	2.45e-163	2.83e-160	CCL5	17	35871491	35880793	-	1512	protein_coding	C-C motif chemokine ligand 5 [Source:HGNC Symbol;Acc:HGNC:10632]	-
ENSG00000111331	21674.9	19715.2	20447.9	2072.64	1817.47	2274.6	20612.7	2054.9	3.3267	2.45e-158	2.61e-155	OAS3	12	112938352	112973249	+	8251	protein_coding	2'-5'-oligoadenylate synthetase 3 [Source:HGNC Symbol;Acc:HGNC:8088]	-
ENSG00000130303	1984.06	2303.09	2057.99	17.3847	9.01971	7.24395	2115.05	11.2161	7.55464	1.11e-157	1.1e-154	BST2	19	17402939	17405648	-	1119	protein_coding	bone marrow stromal cell antigen 2 [Source:HGNC Symbol;Acc:HGNC:1119]	-
ENSG00000165949	2647.11	3014.41	2529.12	6.7607	9.92168	8.2788	2730.21	8.3204	8.352	3.49e-155	3.22e-152	IFI27	14	94104836	94116698	+	4147	protein_coding	interferon alpha inducible protein 27 [Source:HGNC Symbol;Acc:HGNC:5397]	-
ENSG00000110446	1240.04	1346.46	1303.58	41.53	34.2749	44.4985	1296.69	40.1012	5.02037	3.59e-154	3.11e-151	SLC15A3	11	60937084	60952530	-	6118	protein_coding	solute carrier family 15 member 3 [Source:HGNC Symbol;Acc:HGNC:18068]	-
ENSG00000140853	1164.12	1125.78	1165.81	59.8805	64.04	68.3001	1151.9	64.0735	4.16943	6.4e-133	5.22e-130	NLRC5	16	56989485	57083531	+	12386	protein_coding	NLR family CARD domain containing 5 [Source:HGNC Symbol;Acc:HGNC:29933]	-
ENSG00000183486	1309.89	1255.72	1175.44	14.4872	11.7256	5.17425	1247.02	10.4624	6.87964	2.71e-123	2.09e-120	MX2	21	41361943	41409390	+	13047	protein_coding	MX dynamin like GTPase 2 [Source:HGNC Symbol;Acc:HGNC:7533]	-
ENSG00000132274	2224.99	2067.86	2373.04	4.82907	4.50986	8.2788	2221.96	5.87258	8.58343	2e-121	1.46e-118	TRIM22	11	5689689	5737089	+	6020	protein_coding	tripartite motif containing 22 [Source:HGNC Symbol;Acc:HGNC:16379]	-
ENSG00000156587	8046.6	9201.17	8506.53	1161.87	1079.66	1299.77	8584.77	1180.44	2.86285	3.32e-116	2.3e-113	UBE2L6	11	57551656	57568284	-	2197	protein_coding	ubiquitin conjugating enzyme E2 L6 [Source:HGNC Symbol;Acc:HGNC:12490]	-
ENSG00000137965	859.424	923.03	944.207	7.72652	15.3335	10.3485	908.887	11.1362	6.33825	2.98e-107	1.97e-104	IFI44	1	78649796	78664078	+	2038	protein_coding	interferon induced protein 44 [Source:HGNC Symbol;Acc:HGNC:16938]	-
ENSG00000100342	1452.62	1651.15	1483.75	140.043	120.864	160.402	1529.17	140.436	3.44762	7.37e-107	4.65e-104	APOL1	22	36253010	36267530	+	3519	protein_coding	apolipoprotein L1 [Source:HGNC Symbol;Acc:HGNC:618]	-
ENSG00000178685	5177.8	6406.32	4907.95	475.181	334.631	506.042	5497.36	438.618	3.64893	7.57e-105	4.56e-102	PARP10	8	143977153	144012772	-	6033	protein_coding	poly(ADP-ribose) polymerase family member 10 [Source:HGNC Symbol;Acc:HGNC:25895]	-
ENSG00000105559	879.67	1045.13	956.732	56.9831	40.5887	64.1607	960.51	53.9108	4.16217	2.88e-101	1.67e-98	PLEKHA4	19	48837097	48868632	-	3851	protein_coding	pleckstrin homology domain containing A4 [Source:HGNC Symbol;Acc:HGNC:14339]	-
ENSG00000234745	8078.99	10528.6	9007.54	1079.78	928.128	1213.88	9205.04	1073.93	3.09997	8.18e-101	4.53e-98	HLA-B	6	31269491	31357188	-	3051	protein_coding	major histocompatibility complex, class I, B [Source:HGNC Symbol;Acc:HGNC:4932]	-
ENSG00000185507	3737.33	3981.13	3723.84	516.711	383.338	507.076	3814.1	469.042	3.02465	4.15e-100	2.21e-97	IRF7	11	612553	615999	-	2628	protein_coding	interferon regulatory factor 7 [Source:HGNC Symbol;Acc:HGNC:6122]	IRF
ENSG00000138496	1815.01	1679.15	1803.63	169.018	217.375	151.088	1765.93	179.16	3.29801	9.79e-97	5.03e-94	PARP9	3	122527924	122564577	-	8938	protein_coding	poly(ADP-ribose) polymerase family member 9 [Source:HGNC Symbol;Acc:HGNC:24118]	-
ENSG00000078081	2528.67	2459.92	2741.09	110.103	212.865	184.203	2576.56	169.057	3.92886	5.12e-96	2.53e-93	LAMP3	3	183122213	183163839	-	3816	protein_coding	lysosomal associated membrane protein 3 [Source:HGNC Symbol;Acc:HGNC:14582]	-
ENSG00000002549	3753.53	4146.91	3843.31	720.498	764.872	692.315	3914.58	725.895	2.43054	3.61e-90	1.72e-87	LAP3	4	17577192	17607972	+	3785	protein_coding	leucine aminopeptidase 3 [Source:HGNC Symbol;Acc:HGNC:18449]	-
ENSG00000172183	2379.87	3043.53	2646.67	250.146	181.296	291.828	2690.02	241.09	3.48242	2.46e-89	1.14e-86	ISG20	15	88636153	88656483	+	7363	protein_coding	interferon stimulated exonuclease gene 20 [Source:HGNC Symbol;Acc:HGNC:6130]	-
ENSG00000010030	817.921	861.42	870.019	66.6412	37.8828	60.0213	849.786	54.8484	3.95998	3.79e-88	1.69e-85	ETV7	6	36354091	36387800	-	2374	protein_coding	ETS variant 7 [Source:HGNC Symbol;Acc:HGNC:18160]	ETS
ENSG00000196684	574.974	690.032	678.287	14.4872	9.01971	15.5227	647.764	13.0099	5.65077	4.51e-88	1.95e-85	HSH2D	19	16134028	16158575	+	3398	protein_coding	hematopoietic SH2 domain containing [Source:HGNC Symbol;Acc:HGNC:24920]	-
ENSG00000068079	6456.31	7089.63	6678.82	740.78	524.045	862.03	6741.59	708.952	3.25038	1.69e-87	7.09e-85	IFI35	17	43006725	43014456	+	1973	protein_coding	interferon induced protein 35 [Source:HGNC Symbol;Acc:HGNC:5399]	-
ENSG00000168016	4678.75	4145.79	4204.61	819.977	867.696	827.88	4343.05	838.518	2.37267	4.3e-87	1.75e-84	TRANK1	3	36826820	36945098	-	12174	protein_coding	tetratricopeptide repeat and ankyrin repeat containing 1 [Source:HGNC Symbol;Acc:HGNC:29011]	-
ENSG00000168062	576.998	619.461	553.035	13.5214	14.4315	18.6273	583.165	15.5267	5.23754	1.55e-86	6.16e-84	BATF2	11	64987943	64997045	-	2844	protein_coding	basic leucine zipper ATF-like transcription factor 2 [Source:HGNC Symbol;Acc:HGNC:25163]	TF_bZIP
ENSG00000188313	2984.2	3031.21	2731.45	565.967	505.104	506.042	2915.62	525.704	2.47137	8.25e-85	3.18e-82	PLSCR1	3	146515180	146544864	-	4340	protein_coding	phospholipid scramblase 1 [Source:HGNC Symbol;Acc:HGNC:9092]	-
ENSG00000162654	2340.39	2086.9	2377.86	223.103	329.219	266.991	2268.38	273.105	3.05294	2.27e-83	8.5e-81	GBP4	1	89181148	89198932	-	6127	protein_coding	guanylate binding protein 4 [Source:HGNC Symbol;Acc:HGNC:20480]	-
ENSG00000108679	8452.52	9205.65	8608.66	1445.82	1054.4	1451.89	8755.61	1317.37	2.733	3.1e-81	1.13e-78	LGALS3BP	17	78971238	78980109	-	3584	protein_coding	galectin 3 binding protein [Source:HGNC Symbol;Acc:HGNC:6564]	-
ENSG00000115415	12666.6	12329.8	12757.4	1779.03	2396.54	1738.55	12584.6	1971.37	2.67403	1.48e-79	5.26e-77	STAT1	2	190964358	191020960	-	6053	protein_coding	signal transducer and activator of transcription 1 [Source:HGNC Symbol;Acc:HGNC:11362]	STAT
ENSG00000204525	9487.07	9750.06	9410.27	2306.37	2447.05	2432.93	9549.13	2395.45	1.99505	3.28e-76	1.14e-73	HLA-C	6	31268749	31272130	-	2507	protein_coding	major histocompatibility complex, class I, C [Source:HGNC Symbol;Acc:HGNC:4933]	-
ENSG00000135899	1435.41	1346.46	1532.89	220.206	250.748	232.841	1438.25	234.598	2.61569	1.2e-75	4.07e-73	SP110	2	230167293	230225729	-	6865	protein_coding	SP110 nuclear body protein [Source:HGNC Symbol;Acc:HGNC:5401]	SAND
ENSG00000059378	6530.2	6214.77	6510.21	1766.47	1674.96	1731.3	6418.39	1724.25	1.89635	1.6e-66	5.29e-64	PARP12	7	140023744	140063721	-	6285	protein_coding	poly(ADP-ribose) polymerase family member 12 [Source:HGNC Symbol;Acc:HGNC:21919]	-
ENSG00000141574	3243.34	3872.47	3377.95	560.172	377.024	560.889	3497.92	499.362	2.8094	3.13e-66	1e-63	SECTM1	17	82321024	82334074	-	2961	protein_coding	secreted and transmembrane 1 [Source:HGNC Symbol;Acc:HGNC:10707]	-
ENSG00000182179	1526.52	1618.66	1591.66	187.368	161.453	261.817	1578.95	203.546	2.95883	3.18e-66	1e-63	UBA7	3	49805207	49813946	-	4545	protein_coding	ubiquitin like modifier activating enzyme 7 [Source:HGNC Symbol;Acc:HGNC:12471]	-
ENSG00000130775	1532.59	1664.59	1494.35	278.155	261.572	327.013	1563.84	288.913	2.43773	2.82e-64	8.67e-62	THEMIS2	1	27872543	27886685	+	4621	protein_coding	thymocyte selection associated family member 2 [Source:HGNC Symbol;Acc:HGNC:16839]	-
ENSG00000162772	3582.45	3752.61	3740.21	896.276	788.323	949.992	3691.76	878.197	2.07225	3.03e-62	9.14e-60	ATF3	1	212565334	212620777	+	4040	protein_coding	activating transcription factor 3 [Source:HGNC Symbol;Acc:HGNC:785]	TF_bZIP
ENSG00000130589	45196.2	41774.9	41918	9582.81	6922.63	9224.65	42963	8576.7	2.32467	3.26e-62	9.6e-60	HELZ2	20	63558086	63574239	-	12066	protein_coding	helicase with zinc finger 2 [Source:HGNC Symbol;Acc:HGNC:30021]	-
ENSG00000117228	1055.81	1066.41	1155.21	113.966	166.865	94.1713	1092.48	125.001	3.12269	1.14e-60	3.3e-58	GBP1	1	89052319	89065360	-	4992	protein_coding	guanylate binding protein 1 [Source:HGNC Symbol;Acc:HGNC:4182]	-
ENSG00000204642	1088.2	1403.59	1108	206.684	159.649	165.576	1199.93	177.303	2.75841	5.42e-59	1.53e-56	HLA-F	6	29722775	29738528	+	4342	protein_coding	major histocompatibility complex, class I, F [Source:HGNC Symbol;Acc:HGNC:4963]	-
ENSG00000106785	4905.5	4404.56	4773.06	1195.68	1267.27	1308.05	4694.37	1257	1.90111	5.56e-59	1.54e-56	TRIM14	9	98069275	98119212	-	5469	protein_coding	tripartite motif containing 14 [Source:HGNC Symbol;Acc:HGNC:16283]	-
ENSG00000159403	698.472	714.676	635.894	105.274	105.531	110.729	683.014	107.178	2.67216	2.18e-57	5.92e-55	C1R	12	7080199	7092607	-	5885	protein_coding	complement C1r [Source:HGNC Symbol;Acc:HGNC:1246]	-
ENSG00000104951	523.348	619.461	565.561	63.7438	33.3729	56.9167	569.456	51.3445	3.47753	7.46e-56	1.99e-53	IL4I1	19	49889654	49929539	-	2563	protein_coding	interleukin 4 induced 1 [Source:HGNC Symbol;Acc:HGNC:19094]	-
ENSG00000105939	5776.06	5047.54	5658.5	1471.9	1673.16	1520.19	5494.03	1555.08	1.82078	1.41e-50	3.68e-48	ZC3HAV1	7	139043520	139109719	-	8235	protein_coding	zinc finger CCCH-type containing, antiviral 1 [Source:HGNC Symbol;Acc:HGNC:23721]	-
ENSG00000204264	3382.02	3953.12	3288.34	874.062	773.891	947.923	3541.16	865.292	2.03333	1.65e-50	4.23e-48	PSMB8	6	32840717	32844703	-	2997	protein_coding	proteasome subunit beta 8 [Source:HGNC Symbol;Acc:HGNC:9545]	-
ENSG00000142089	14328.8	17971.1	15591.9	3767.64	2898.94	3963.48	15963.9	3543.35	2.17177	2.02e-49	5.09e-47	IFITM3	11	319669	327537	-	1348	protein_coding	interferon induced transmembrane protein 3 [Source:HGNC Symbol;Acc:HGNC:5414]	-
ENSG00000168394	10052.9	10542	9938.26	2688.83	2023.12	2743.39	10177.7	2485.11	2.03428	5.15e-49	1.28e-46	TAP1	6	32845209	32853978	-	4805	protein_coding	transporter 1, ATP binding cassette subfamily B member [Source:HGNC Symbol;Acc:HGNC:43]	-
ENSG00000128335	1903.08	1865.1	1834.46	526.369	460.907	527.773	1867.55	505.017	1.88738	1.03e-48	2.51e-46	APOL2	22	36226203	36239954	-	3484	protein_coding	apolipoprotein L2 [Source:HGNC Symbol;Acc:HGNC:619]	-
ENSG00000181381	1129.7	921.91	1072.35	104.308	178.59	98.3107	1041.32	127.07	3.03036	1.36e-48	3.26e-46	DDX60L	4	168356735	168537786	-	12156	protein_coding	DExD/H-box 60 like [Source:HGNC Symbol;Acc:HGNC:26429]	-
ENSG00000120738	3684.69	3872.47	3798.99	1040.18	877.618	1122.81	3785.38	1013.54	1.90162	4.65e-48	1.09e-45	EGR1	5	138465490	138469315	+	3138	protein_coding	early growth response 1 [Source:HGNC Symbol;Acc:HGNC:3238]	zf-C2H2
ENSG00000154451	266.229	289.007	312.166	16.4188	9.01971	15.5227	289.134	13.6538	4.41585	5.09e-48	1.18e-45	GBP5	1	89258950	89272804	-	8143	protein_coding	guanylate binding protein 5 [Source:HGNC Symbol;Acc:HGNC:19895]	-
ENSG00000115267	3336.47	3022.25	3310.5	274.291	537.575	251.469	3223.07	354.445	3.18283	6.37e-48	1.45e-45	IFIH1	2	162267079	162318703	-	5108	protein_coding	interferon induced with helicase C domain 1 [Source:HGNC Symbol;Acc:HGNC:18873]	-
ENSG00000240065	3010.51	3800.78	2921.26	725.327	506.908	684.036	3244.18	638.757	2.34502	1.59e-46	3.55e-44	PSMB9	6	32844136	32859585	+	3072	protein_coding	proteasome subunit beta 9 [Source:HGNC Symbol;Acc:HGNC:9546]	-
ENSG00000108771	369.481	414.467	342.034	0.965815	8.11774	2.0697	375.328	3.71775	6.60889	3.82e-46	8.41e-44	DHX58	17	42101404	42112733	-	3843	protein_coding	DExH-box helicase 58 [Source:HGNC Symbol;Acc:HGNC:29517]	-
ENSG00000141682	2747.32	2851.98	2842.25	719.532	848.755	648.851	2813.85	739.046	1.92795	5.26e-46	1.14e-43	PMAIP1	18	59899948	59904306	+	2235	protein_coding	phorbol-12-myristate-13-acetate-induced protein 1 [Source:HGNC Symbol;Acc:HGNC:9108]	-
ENSG00000101347	6330.79	5915.68	6195.15	1755.85	1997.87	1590.56	6147.21	1781.43	1.78658	9.29e-46	1.98e-43	SAMHD1	20	36889773	36951901	-	11261	protein_coding	SAM and HD domain containing deoxynucleoside triphosphate triphosphohydrolase 1 [Source:HGNC Symbol;Acc:HGNC:15925]	-
ENSG00000124256	433.255	427.909	448.016	1.93163	1.80394	4.1394	436.394	2.62499	7.40512	1.01e-42	2.12e-40	ZBP1	20	57603846	57620576	-	5405	protein_coding	Z-DNA binding protein 1 [Source:HGNC Symbol;Acc:HGNC:16176]	-
ENSG00000136826	2201.7	2204.52	2353.77	727.258	605.223	643.677	2253.33	658.719	1.77462	1.12e-42	2.32e-40	KLF4	9	107484852	107490482	-	3659	protein_coding	Kruppel like factor 4 [Source:HGNC Symbol;Acc:HGNC:6348]	zf-C2H2
ENSG00000166710	16941.5	19058.8	17872.5	5788.13	6493.29	6043.52	17957.6	6108.31	1.55569	1.65e-42	3.36e-40	B2M	15	44711487	44718877	+	6079	protein_coding	beta-2-microglobulin [Source:HGNC Symbol;Acc:HGNC:914]	-
ENSG00000124201	12290.1	10929.6	12513.6	3725.15	3679.14	4185.97	11911.1	3863.42	1.62451	3.51e-42	7.05e-40	ZNFX1	20	49237946	49278426	-	9340	protein_coding	zinc finger NFX1-type containing 1 [Source:HGNC Symbol;Acc:HGNC:29271]	-
ENSG00000241494	12.1473	10.0816	8.67129	511.882	296.749	231.806	10.3001	346.812	-5.07561	3.68e-41	7.28e-39	AL355032.1	14	101677943	101678380	+	438	processed_pseudogene	ribosomal protein L26-like 1 (RPL26L1) pseudogene	-
ENSG00000163840	2824.26	2472.24	2948.24	620.053	827.108	632.293	2748.24	693.151	1.98665	1.12e-40	2.18e-38	DTX3L	3	122564238	122575203	+	5868	protein_coding	deltex E3 ubiquitin ligase 3L [Source:HGNC Symbol;Acc:HGNC:30323]	-
ENSG00000121858	245.984	213.955	273.627	10.624	3.60788	4.1394	244.522	6.12375	5.32301	8.89e-40	1.71e-37	TNFSF10	3	172505508	172523507	-	3473	protein_coding	TNF superfamily member 10 [Source:HGNC Symbol;Acc:HGNC:11925]	-
ENSG00000170581	4264.73	4058.42	4300.96	1322.2	1177.97	1470.52	4208.03	1323.57	1.66922	9.56e-40	1.81e-37	STAT2	12	56341597	56360155	-	6109	protein_coding	signal transducer and activator of transcription 2 [Source:HGNC Symbol;Acc:HGNC:11363]	STAT
ENSG00000133106	251.045	226.277	235.088	6.7607	8.11774	1.03485	237.47	5.30443	5.44832	5.18e-39	9.71e-37	EPSTI1	13	42886388	42992271	-	4924	protein_coding	epithelial stromal interaction 1 [Source:HGNC Symbol;Acc:HGNC:16465]	-
ENSG00000140105	8101.26	7954.41	8336	2930.28	2660.82	3083.85	8130.56	2891.65	1.49165	1.21e-38	2.24e-36	WARS	14	100333788	100376805	-	6358	protein_coding	tryptophanyl-tRNA synthetase [Source:HGNC Symbol;Acc:HGNC:12729]	-
ENSG00000168961	236.873	282.286	249.54	6.7607	4.50986	1.03485	256.233	4.1018	5.94054	1.34e-38	2.45e-36	LGALS9	17	27629798	27649560	+	5714	protein_coding	galectin 9 [Source:HGNC Symbol;Acc:HGNC:6570]	-
ENSG00000138642	549.667	583.615	562.67	122.658	115.452	82.788	565.317	106.966	2.39854	4.2e-38	7.57e-36	HERC6	4	88378739	88443111	+	5793	protein_coding	HECT and RLD domain containing E3 ubiquitin protein ligase family member 6 [Source:HGNC Symbol;Acc:HGNC:26072]	-
ENSG00000175197	1427.31	1829.26	1674.52	407.574	388.75	485.345	1643.7	427.223	1.94465	1.79e-37	3.17e-35	DDIT3	12	57516588	57521737	-	1307	protein_coding	DNA damage inducible transcript 3 [Source:HGNC Symbol;Acc:HGNC:2726]	TF_bZIP
ENSG00000182393	544.606	631.783	517.387	0.965815	1.80394	2.0697	564.592	1.61315	8.45547	1.24e-36	2.18e-34	IFNL1	19	39296325	39298673	+	857	protein_coding	interferon lambda 1 [Source:HGNC Symbol;Acc:HGNC:18363]	-
ENSG00000172936	4180.71	4206.28	4257.6	1246.87	1050.8	1453.96	4214.86	1250.54	1.75352	1.36e-36	2.36e-34	MYD88	3	38138478	38143022	+	3989	protein_coding	MYD88, innate immune signal transduction adaptor [Source:HGNC Symbol;Acc:HGNC:7562]	-
ENSG00000095739	206.505	207.234	195.586	7.72652	7.21577	13.453	203.108	9.46511	4.43951	1.84e-36	3.15e-34	BAMBI	10	28677342	28682939	+	2314	protein_coding	BMP and activin membrane bound inhibitor [Source:HGNC Symbol;Acc:HGNC:30251]	-
ENSG00000188290	3121.87	3966.56	3356.75	905.934	620.556	928.26	3481.73	818.25	2.08978	4.73e-36	8e-34	HES4	1	998962	1000172	-	1118	protein_coding	hes family bHLH transcription factor 4 [Source:HGNC Symbol;Acc:HGNC:24149]	bHLH
ENSG00000087074	12970.3	15208.7	13343.2	3514.6	2392.93	3947.95	13840.7	3285.16	2.07509	4.31e-35	7.2e-33	PPP1R15A	19	48872392	48876057	+	3093	protein_coding	protein phosphatase 1 regulatory subunit 15A [Source:HGNC Symbol;Acc:HGNC:14375]	-
ENSG00000120217	219.664	222.916	210.038	21.2479	11.7256	19.6621	217.539	17.5452	3.64126	1.01e-34	1.67e-32	CD274	9	5450503	5470566	+	4108	protein_coding	CD274 molecule [Source:HGNC Symbol;Acc:HGNC:17635]	-
ENSG00000132256	1493.11	1393.51	1481.83	422.061	506.908	428.428	1456.15	452.466	1.68557	1.42e-34	2.32e-32	TRIM5	11	5663557	5938619	-	4804	protein_coding	tripartite motif containing 5 [Source:HGNC Symbol;Acc:HGNC:16276]	-
ENSG00000135148	1078.08	1143.71	1084.87	349.625	342.749	365.302	1102.22	352.559	1.64472	2.93e-34	4.69e-32	TRAFD1	12	112125501	112153609	+	3940	protein_coding	TRAF-type zinc finger domain containing 1 [Source:HGNC Symbol;Acc:HGNC:24808]	-
ENSG00000130813	1159.06	1058.57	1096.44	327.411	284.121	354.954	1104.69	322.162	1.77924	2.95e-34	4.69e-32	C19orf66	19	10086122	10093252	+	4341	protein_coding	chromosome 19 open reading frame 66 [Source:HGNC Symbol;Acc:HGNC:25649]	-
ENSG00000130513	8110.37	9649.25	8078.75	2662.75	1913.08	2676.12	8612.79	2417.32	1.83326	1.49e-33	2.35e-31	GDF15	19	18374731	18389176	+	2087	protein_coding	growth differentiation factor 15 [Source:HGNC Symbol;Acc:HGNC:30142]	-
ENSG00000138035	2458.82	2260.53	2531.05	482.907	745.028	470.857	2416.8	566.264	2.09243	1.79e-33	2.79e-31	PNPT1	2	55634265	55693910	-	5134	protein_coding	polyribonucleotide nucleotidyltransferase 1 [Source:HGNC Symbol;Acc:HGNC:23166]	-
ENSG00000274012	477.795	500.721	289.043	21.2479	28.8631	55.8819	422.52	35.331	3.58839	2.64e-33	4.07e-31	RN7SL2	14	49862550	49862849	-	300	misc_RNA	RNA, 7SL, cytoplasmic 2 [Source:HGNC Symbol;Acc:HGNC:23134]	-
ENSG00000131979	1928.39	1935.67	1946.22	634.54	725.185	588.83	1936.76	649.518	1.57542	4.68e-33	7.13e-31	GCH1	14	54842008	54902852	-	2951	protein_coding	GTP cyclohydrolase 1 [Source:HGNC Symbol;Acc:HGNC:4193]	-
ENSG00000275895	297.61	516.404	305.422	48.2907	27.0591	26.9061	373.145	34.0853	3.45102	6.85e-33	1.03e-30	U2AF1L5	21	6484623	6499261	-	11119	protein_coding	U2 small nuclear RNA auxiliary factor 1 like 5 [Source:HGNC Symbol;Acc:HGNC:51830]	-
ENSG00000107201	1889.92	1596.26	2001.14	302.3	480.751	253.538	1829.11	345.53	2.40244	7.15e-33	1.07e-30	DDX58	9	32455705	32526324	-	4353	protein_coding	DExD/H-box helicase 58 [Source:HGNC Symbol;Acc:HGNC:19102]	-
ENSG00000205413	191.321	172.508	255.321	7.72652	14.4315	2.0697	206.383	8.07592	4.64211	6.79e-32	1e-29	SAMD9	7	93099513	93118023	-	6855	protein_coding	sterile alpha motif domain containing 9 [Source:HGNC Symbol;Acc:HGNC:1348]	-
ENSG00000173193	4696.97	3800.78	4896.39	753.335	1308.76	799.939	4464.71	954.012	2.22592	2.67e-31	3.9e-29	PARP14	3	122680618	122730840	+	10495	protein_coding	poly(ADP-ribose) polymerase family member 14 [Source:HGNC Symbol;Acc:HGNC:29232]	-
ENSG00000151014	1208.66	1102.26	1332.49	388.257	310.278	382.894	1214.47	360.477	1.75373	7.58e-31	1.09e-28	NOCT	4	139015789	139045939	+	2504	protein_coding	nocturnin [Source:HGNC Symbol;Acc:HGNC:14254]	Others
ENSG00000142677	361.383	397.665	361.304	46.3591	58.6281	83.8228	373.45	62.9367	2.57339	2.52e-30	3.6e-28	IL22RA1	1	24119771	24143121	-	2798	protein_coding	interleukin 22 receptor subunit alpha 1 [Source:HGNC Symbol;Acc:HGNC:13700]	-
ENSG00000152778	1438.45	1280.37	1500.13	259.804	417.613	236.981	1406.32	304.799	2.20398	4.71e-30	6.67e-28	IFIT5	10	89414586	89421001	+	4015	protein_coding	interferon induced protein with tetratricopeptide repeats 5 [Source:HGNC Symbol;Acc:HGNC:13328]	-
ENSG00000185201	1166.14	1577.22	1794.96	352.522	166.865	197.656	1512.77	239.014	2.66243	5.24e-30	7.33e-28	IFITM2	11	307631	315272	+	1543	protein_coding	interferon induced transmembrane protein 2 [Source:HGNC Symbol;Acc:HGNC:5413]	-
ENSG00000134321	430.218	406.626	424.893	2.89744	0	1.03485	420.579	1.31076	8.35261	3.01e-29	4.17e-27	RSAD2	2	6865806	6898239	+	4834	protein_coding	radical S-adenosyl methionine domain containing 2 [Source:HGNC Symbol;Acc:HGNC:30908]	-
ENSG00000221963	2551.95	2130.59	2578.26	774.583	912.795	737.848	2420.27	808.409	1.58166	4.72e-29	6.48e-27	APOL6	22	35648395	35668409	+	10121	protein_coding	apolipoprotein L6 [Source:HGNC Symbol;Acc:HGNC:14870]	-
ENSG00000128422	509.176	636.263	611.807	122.658	103.727	161.437	585.749	129.274	2.18327	5.32e-29	7.23e-27	KRT17	17	41619441	41624842	-	3130	protein_coding	keratin 17 [Source:HGNC Symbol;Acc:HGNC:6427]	-
ENSG00000137200	3619.91	3775.01	3485.86	1422.64	1276.29	1531.58	3626.93	1410.17	1.36317	2.48e-28	3.34e-26	CMTR1	6	37433219	37482827	+	5274	protein_coding	cap methyltransferase 1 [Source:HGNC Symbol;Acc:HGNC:21077]	-
ENSG00000204592	17185.4	18400.1	17177.8	6789.68	5528.18	7232.57	17587.8	6516.81	1.43243	2.55e-28	3.4e-26	HLA-E	6	30489467	30494205	+	2975	protein_coding	major histocompatibility complex, class I, E [Source:HGNC Symbol;Acc:HGNC:4962]	-
ENSG00000067066	2788.83	3013.29	2938.6	798.729	1131.97	836.159	2913.57	922.287	1.65881	3.42e-28	4.52e-26	SP100	2	230415942	230544090	+	12618	protein_coding	SP100 nuclear antigen [Source:HGNC Symbol;Acc:HGNC:11206]	SAND
ENSG00000163565	186.259	157.946	194.622	13.5214	20.7453	18.6273	179.609	17.6313	3.34734	9.54e-28	1.25e-25	IFI16	1	158999968	159055155	+	5294	protein_coding	interferon gamma inducible protein 16 [Source:HGNC Symbol;Acc:HGNC:5395]	-
ENSG00000163131	302.671	296.848	292.897	61.8121	63.138	63.1258	297.472	62.692	2.24637	1.54e-27	2e-25	CTSS	1	150730196	150765957	-	4228	protein_coding	cathepsin S [Source:HGNC Symbol;Acc:HGNC:2545]	-
ENSG00000196092	540.556	451.433	481.738	126.522	128.08	140.74	491.243	131.78	1.89964	2.09e-27	2.68e-25	PAX5	9	36833275	37034185	-	9333	protein_coding	paired box 5 [Source:HGNC Symbol;Acc:HGNC:8619]	PAX
ENSG00000110057	3267.63	3494.97	3203.56	1239.14	966.913	1295.63	3322.05	1167.23	1.50944	3.98e-27	5.07e-25	UNC93B1	11	67991104	68004982	-	3548	protein_coding	unc-93 homolog B1, TLR signaling regulator [Source:HGNC Symbol;Acc:HGNC:13481]	-
ENSG00000177409	560.802	384.222	529.912	44.4275	104.629	57.9516	491.645	69.0026	2.82799	5.63e-27	7.09e-25	SAMD9L	7	93130055	93148369	-	7135	protein_coding	sterile alpha motif domain containing 9 like [Source:HGNC Symbol;Acc:HGNC:1349]	-
ENSG00000173110	148.805	159.066	155.12	14.4872	13.5296	13.453	154.33	13.8233	3.48053	1.35e-26	1.69e-24	HSPA6	1	161524540	161526910	+	2371	protein_coding	heat shock protein family A (Hsp70) member 6 [Source:HGNC Symbol;Acc:HGNC:5239]	-
ENSG00000134470	849.301	880.463	862.311	318.719	284.121	310.455	864.025	304.432	1.50545	2.32e-26	2.87e-24	IL15RA	10	5943639	5978187	-	3634	protein_coding	interleukin 15 receptor subunit alpha [Source:HGNC Symbol;Acc:HGNC:5978]	-
ENSG00000239713	758.196	659.787	679.251	234.693	213.767	246.294	699.078	231.585	1.59514	9.53e-25	1.17e-22	APOBEC3G	22	39077005	39087743	+	5437	protein_coding	apolipoprotein B mRNA editing enzyme catalytic subunit 3G [Source:HGNC Symbol;Acc:HGNC:17357]	-
ENSG00000116663	1182.34	1390.15	1189.89	442.343	282.317	394.278	1254.13	372.979	1.75037	6.42e-24	7.81e-22	FBXO6	1	11664124	11674354	+	1811	protein_coding	F-box protein 6 [Source:HGNC Symbol;Acc:HGNC:13585]	-
ENSG00000137628	757.184	690.032	763.073	110.103	227.297	133.496	736.763	156.965	2.22776	8.64e-24	1.04e-21	DDX60	4	168216293	168318807	-	6750	protein_coding	DExD/H-box helicase 60 [Source:HGNC Symbol;Acc:HGNC:25942]	-
ENSG00000128284	157.915	176.989	170.535	28.0086	20.7453	16.5576	168.48	21.7705	2.94839	2.49e-23	2.97e-21	APOL3	22	36140330	36166177	-	5901	protein_coding	apolipoprotein L3 [Source:HGNC Symbol;Acc:HGNC:14868]	-
ENSG00000166750	2436.55	2359.1	2638	832.532	1098.6	854.786	2477.88	928.64	1.41544	4.62e-23	5.48e-21	SLFN5	17	35243036	35273655	+	10709	protein_coding	schlafen family member 5 [Source:HGNC Symbol;Acc:HGNC:28286]	-
ENSG00000132109	1765.41	2177.63	2054.13	620.053	653.027	834.089	1999.06	702.39	1.50954	6.06e-23	7.12e-21	TRIM21	11	4384897	4393696	-	1929	protein_coding	tripartite motif containing 21 [Source:HGNC Symbol;Acc:HGNC:11312]	-
ENSG00000140464	6013.94	5990.73	5879.13	2374.94	1757.04	2526.07	5961.27	2219.35	1.4258	1.11e-22	1.29e-20	PML	15	73994673	74047812	+	12657	protein_coding	promyelocytic leukemia [Source:HGNC Symbol;Acc:HGNC:9113]	-
ENSG00000134716	274.327	286.767	300.605	72.4361	75.7656	64.1607	287.233	70.7875	2.01876	1.75e-22	2.03e-20	CYP2J2	1	59893308	59926790	-	2990	protein_coding	cytochrome P450 family 2 subfamily J member 2 [Source:HGNC Symbol;Acc:HGNC:2634]	-
ENSG00000197110	509.176	604.898	511.606	0	0	0	541.893	0	11.5738	2.6e-22	2.98e-20	IFNL3	19	39243553	39245129	-	771	protein_coding	interferon lambda 3 [Source:HGNC Symbol;Acc:HGNC:18365]	-
ENSG00000011422	3788.96	3958.72	3819.22	1580.07	1297.94	1750.97	3855.63	1542.99	1.32165	3e-22	3.41e-20	PLAUR	19	43646095	43670547	-	4457	protein_coding	plasminogen activator, urokinase receptor [Source:HGNC Symbol;Acc:HGNC:9053]	-
ENSG00000233927	3258.52	3948.64	3519.58	1638.99	1455.78	1417.74	3575.58	1504.17	1.24902	5.72e-22	6.45e-20	RPS28	19	8321158	8323340	+	2119	protein_coding	ribosomal protein S28 [Source:HGNC Symbol;Acc:HGNC:10418]	-
ENSG00000228253	133.621	151.225	112.727	583.352	471.731	419.114	132.524	491.399	-1.89358	6.24e-22	6.98e-20	MT-ATP8	MT	8366	8572	+	207	protein_coding	mitochondrially encoded ATP synthase membrane subunit 8 [Source:HGNC Symbol;Acc:HGNC:7415]	-
ENSG00000155287	1054.79	1153.79	966.367	384.394	278.709	393.243	1058.32	352.115	1.58873	9.49e-22	1.05e-19	SLC25A28	10	99610522	99620609	-	1755	protein_coding	solute carrier family 25 member 28 [Source:HGNC Symbol;Acc:HGNC:23472]	-
ENSG00000204267	1951.67	2011.85	1844.09	814.182	905.579	835.124	1935.87	851.628	1.18427	1.24e-21	1.37e-19	TAP2	6	32821833	32838780	-	6390	protein_coding	transporter 2, ATP binding cassette subfamily B member [Source:HGNC Symbol;Acc:HGNC:44]	-
ENSG00000196116	1809.95	1627.62	1627.31	632.609	724.283	519.495	1688.3	625.462	1.43161	1.25e-21	1.37e-19	TDRD7	9	97411950	97496125	+	4320	protein_coding	tudor domain containing 7 [Source:HGNC Symbol;Acc:HGNC:30831]	-
ENSG00000198719	169.05	166.907	152.229	12.5556	20.7453	28.9758	162.729	20.7589	2.97712	1.66e-21	1.8e-19	DLL1	6	170282206	170306565	-	3226	protein_coding	delta like canonical Notch ligand 1 [Source:HGNC Symbol;Acc:HGNC:2908]	-
ENSG00000176046	215.615	274.445	239.906	46.3591	32.471	57.9516	243.322	45.5939	2.42235	1.73e-21	1.86e-19	NUPR1	16	28532708	28539174	-	5674	protein_coding	nuclear protein 1, transcriptional regulator [Source:HGNC Symbol;Acc:HGNC:29990]	-
ENSG00000137959	558.777	561.211	652.273	0	1.80394	0	590.754	0.601314	9.84518	1.89e-21	2.02e-19	IFI44L	1	78619922	78646145	+	10240	protein_coding	interferon induced protein 44 like [Source:HGNC Symbol;Acc:HGNC:17817]	-
ENSG00000197536	216.627	208.354	246.65	41.53	29.765	52.7773	223.877	41.3575	2.44473	2.43e-21	2.57e-19	C5orf56	5	132410636	132488702	+	9728	processed_transcript	chromosome 5 open reading frame 56 [Source:HGNC Symbol;Acc:HGNC:33838]	-
ENSG00000136514	100.216	109.778	105.019	5.79489	2.70591	5.17425	105.004	4.55835	4.53971	8.27e-21	8.69e-19	RTP4	3	187368332	187372076	+	1554	protein_coding	receptor transporter protein 4 [Source:HGNC Symbol;Acc:HGNC:23992]	-
ENSG00000123609	916.112	924.15	985.636	340.933	388.75	271.131	941.966	333.604	1.49593	1.44e-20	1.5e-18	NMI	2	151270465	151290057	-	3480	protein_coding	N-myc and STAT interactor [Source:HGNC Symbol;Acc:HGNC:7854]	-
ENSG00000183709	442.365	538.807	489.446	0	1.80394	0	490.206	0.601314	9.57535	2.57e-20	2.66e-18	IFNL2	19	39268514	39270092	+	737	protein_coding	interferon lambda 2 [Source:HGNC Symbol;Acc:HGNC:18364]	-
ENSG00000235174	4367.98	5404.88	4386.71	752.37	1298.84	1637.13	4719.85	1229.45	1.9409	4.01e-20	4.12e-18	RPL39P3	6	73373108	73373263	-	156	processed_pseudogene	ribosomal protein L39 pseudogene 3 [Source:HGNC Symbol;Acc:HGNC:21383]	-
ENSG00000237276	194.357	191.551	184.987	41.53	23.4513	38.2894	190.299	34.4236	2.47291	6.39e-20	6.51e-18	ANO7L1	1	16215909	16228027	-	1990	transcribed_unprocessed_pseudogene	anoctamin 7 like 1 [Source:HGNC Symbol;Acc:HGNC:32248]	-
ENSG00000021355	2819.19	2823.98	3072.53	1412.02	1372.8	1443.62	2905.23	1409.48	1.04371	3.04e-19	3.08e-17	SERPINB1	6	2832332	2842006	-	3094	protein_coding	serpin family B member 1 [Source:HGNC Symbol;Acc:HGNC:3311]	-
ENSG00000160710	18463.9	16857.6	18698.2	8515.59	8995.36	9438.87	18006.6	8983.27	1.00326	3.5e-19	3.52e-17	ADAR	1	154582057	154628013	-	9691	protein_coding	adenosine deaminase, RNA specific [Source:HGNC Symbol;Acc:HGNC:225]	-
ENSG00000125347	4885.25	5459.77	5153.63	2384.6	1841.83	2420.51	5166.22	2215.65	1.22161	5.64e-19	5.63e-17	IRF1	5	132481609	132490798	-	7799	protein_coding	interferon regulatory factor 1 [Source:HGNC Symbol;Acc:HGNC:6116]	IRF
ENSG00000137842	545.618	567.932	592.538	232.761	179.492	202.831	568.696	205.028	1.47275	6.12e-19	6.06e-17	TMEM62	15	43123279	43185146	+	4810	protein_coding	transmembrane protein 62 [Source:HGNC Symbol;Acc:HGNC:26269]	-
ENSG00000160932	8838.2	10815.4	9108.7	4184.87	3027.92	4190.11	9587.42	3800.97	1.33488	1.13e-18	1.11e-16	LY6E	8	143017982	143023832	+	2640	protein_coding	lymphocyte antigen 6 family member E [Source:HGNC Symbol;Acc:HGNC:6727]	-
ENSG00000162614	86.0436	105.297	111.763	0	8.11774	5.17425	101.035	4.43066	4.49479	1.48e-18	1.44e-16	NEXN	1	77888513	77943895	+	4436	protein_coding	nexilin F-actin binding protein [Source:HGNC Symbol;Acc:HGNC:29557]	-
ENSG00000137970	547.642	593.696	521.241	1421.68	1300.64	1168.35	554.193	1296.89	-1.22741	1.89e-18	1.83e-16	RPL7P9	1	96678874	96679620	-	747	processed_pseudogene	ribosomal protein L7 pseudogene 9 [Source:HGNC Symbol;Acc:HGNC:37028]	-
ENSG00000026950	1230.93	1144.83	1241.92	552.446	570.046	521.564	1205.89	548.019	1.13763	3.14e-18	3.03e-16	BTN3A1	6	26402237	26415216	+	5547	protein_coding	butyrophilin subfamily 3 member A1 [Source:HGNC Symbol;Acc:HGNC:1138]	-
ENSG00000135363	134.633	126.581	113.69	15.453	10.8237	21.7318	124.968	16.0028	2.97718	3.65e-18	3.49e-16	LMO2	11	33858576	33892289	-	3109	protein_coding	LIM domain only 2 [Source:HGNC Symbol;Acc:HGNC:6642]	-
ENSG00000138166	10557	11052.8	10789	5426.91	4855.31	5831.38	10799.6	5371.2	1.00776	8.22e-18	7.8e-16	DUSP5	10	110497838	110511544	+	2615	protein_coding	dual specificity phosphatase 5 [Source:HGNC Symbol;Acc:HGNC:3071]	-
ENSG00000131203	91.105	107.537	112.727	1.93163	11.7256	1.03485	103.79	4.89737	4.35645	8.98e-18	8.47e-16	IDO1	8	39902275	39928444	+	3261	protein_coding	indoleamine 2,3-dioxygenase 1 [Source:HGNC Symbol;Acc:HGNC:6059]	-
ENSG00000205220	1232.95	1418.15	1265.04	535.061	353.573	531.913	1305.38	473.516	1.46395	1.19e-17	1.11e-15	PSMB10	16	67934502	67937087	-	1853	protein_coding	proteasome subunit beta 10 [Source:HGNC Symbol;Acc:HGNC:9538]	-
ENSG00000136147	645.833	706.835	663.835	249.18	301.258	264.922	672.168	271.787	1.30522	2.14e-17	1.99e-15	PHF11	13	49495610	49528987	+	4841	protein_coding	PHD finger protein 11 [Source:HGNC Symbol;Acc:HGNC:17024]	-
ENSG00000105327	2474.01	2967.36	2391.35	1060.46	616.046	985.177	2610.91	887.229	1.55762	3.21e-17	2.96e-15	BBC3	19	47220822	47232766	-	3180	protein_coding	BCL2 binding component 3 [Source:HGNC Symbol;Acc:HGNC:17868]	-
ENSG00000161970	1018.35	1399.11	1070.42	354.454	189.414	398.417	1162.63	314.095	1.88961	4.43e-17	4.07e-15	RPL26	17	8377516	8383250	-	2513	protein_coding	ribosomal protein L26 [Source:HGNC Symbol;Acc:HGNC:10327]	-
ENSG00000105287	4075.43	4100.99	4077.43	1833.12	1509	2121.44	4084.62	1821.19	1.16573	1.15e-16	1.05e-14	PRKD2	19	46674275	46717127	-	5446	protein_coding	protein kinase D2 [Source:HGNC Symbol;Acc:HGNC:17293]	-
ENSG00000100226	4288.01	4225.33	4164.14	2166.32	1749.82	2191.81	4225.83	2035.99	1.05378	2.23e-16	2.02e-14	GTPBP1	22	38705723	38738299	+	8166	protein_coding	GTP binding protein 1 [Source:HGNC Symbol;Acc:HGNC:4669]	-
ENSG00000130066	2467.93	2539.45	2643.78	1191.82	1250.13	1382.56	2550.39	1274.84	1.00069	2.57e-16	2.31e-14	SAT1	X	23783173	23786226	+	2498	protein_coding	spermidine/spermine N1-acetyltransferase 1 [Source:HGNC Symbol;Acc:HGNC:10540]	-
ENSG00000050344	1412.13	1361.02	1334.41	522.506	702.636	571.237	1369.19	598.793	1.19246	4.06e-16	3.63e-14	NFE2L3	7	26152240	26187125	+	4249	protein_coding	nuclear factor, erythroid 2 like 3 [Source:HGNC Symbol;Acc:HGNC:7783]	TF_bZIP
ENSG00000144596	106.289	75.0522	72.2607	2.89744	4.50986	0	84.534	2.4691	5.0493	4.83e-16	4.29e-14	GRIP2	3	14489111	14556075	-	11885	protein_coding	glutamate receptor interacting protein 2 [Source:HGNC Symbol;Acc:HGNC:23841]	-
ENSG00000100600	3028.74	3193.64	3144.79	1666.03	1609.12	1694.05	3122.39	1656.4	0.914669	5.56e-16	4.91e-14	LGMN	14	92703807	92748702	-	3899	protein_coding	legumain [Source:HGNC Symbol;Acc:HGNC:9472]	-
ENSG00000171855	268.254	295.728	279.408	0	0.901971	0	281.13	0.300657	9.66554	6.48e-16	5.68e-14	IFNB1	9	21077105	21077963	-	859	protein_coding	interferon beta 1 [Source:HGNC Symbol;Acc:HGNC:5434]	-
ENSG00000146425	1192.46	1313.97	1208.2	612.326	575.458	610.561	1238.21	599.449	1.04654	6.96e-16	6.07e-14	DYNLT1	6	158636474	158644739	-	2949	protein_coding	dynein light chain Tctex-type 1 [Source:HGNC Symbol;Acc:HGNC:11697]	-
ENSG00000112343	1452.62	1377.82	1573.36	639.369	756.754	597.108	1467.93	664.411	1.1431	7.42e-16	6.43e-14	TRIM38	6	25962802	25991226	+	9413	protein_coding	tripartite motif containing 38 [Source:HGNC Symbol;Acc:HGNC:10059]	-
ENSG00000120129	767.307	770.685	774.635	360.249	317.494	368.407	770.876	348.716	1.14531	1.59e-15	1.37e-13	DUSP1	5	172768090	172771195	-	2019	protein_coding	dual specificity phosphatase 1 [Source:HGNC Symbol;Acc:HGNC:3064]	-
ENSG00000185880	480.832	491.76	473.067	205.719	197.532	200.761	481.886	201.337	1.25902	1.99e-15	1.71e-13	TRIM69	15	44728988	44767829	+	9265	protein_coding	tripartite motif containing 69 [Source:HGNC Symbol;Acc:HGNC:17857]	-
ENSG00000189060	19476.2	22721.8	19247.4	10036.7	8580.45	10992.2	20481.8	9869.79	1.05328	2.19e-15	1.86e-13	H1F0	22	37805093	37807436	+	2344	protein_coding	H1 histone family member 0 [Source:HGNC Symbol;Acc:HGNC:4714]	-
ENSG00000173786	5231.45	5660.28	5158.45	2534.3	1985.24	2798.23	5350.06	2439.26	1.13336	2.21e-15	1.87e-13	CNP	17	41966741	41977731	+	7426	protein_coding	2',3'-cyclic nucleotide 3' phosphodiesterase [Source:HGNC Symbol;Acc:HGNC:2158]	-
ENSG00000186806	323.929	379.742	368.048	121.693	137.1	135.565	357.239	131.453	1.44194	3.92e-15	3.29e-13	VSIG10L	19	51331536	51342124	-	3771	protein_coding	V-set and immunoglobulin domain containing 10 like [Source:HGNC Symbol;Acc:HGNC:27111]	-
ENSG00000126778	562.827	524.245	542.437	245.317	235.414	211.109	543.17	230.614	1.23534	4.15e-15	3.47e-13	SIX1	14	60643415	60658259	-	5444	protein_coding	SIX homeobox 1 [Source:HGNC Symbol;Acc:HGNC:10887]	Homeobox
ENSG00000173432	1297.74	1590.66	1418.24	526.369	345.455	637.468	1435.55	503.097	1.51387	4.8e-15	3.98e-13	SAA1	11	18266174	18269977	+	796	protein_coding	serum amyloid A1 [Source:HGNC Symbol;Acc:HGNC:10513]	-
ENSG00000103966	2814.13	2913.59	2773.85	1504.74	1229.39	1498.46	2833.86	1410.86	1.00648	4.92e-15	4.06e-13	EHD4	15	41895939	41972578	-	7879	protein_coding	EH domain containing 4 [Source:HGNC Symbol;Acc:HGNC:3245]	-
ENSG00000121060	5451.12	4871.67	5142.07	2740.98	2522.81	2901.72	5154.95	2721.84	0.921592	7.7e-15	6.32e-13	TRIM25	17	56836387	56914080	-	9501	protein_coding	tripartite motif containing 25 [Source:HGNC Symbol;Acc:HGNC:12932]	-
ENSG00000187479	192.333	185.95	207.147	46.3591	29.765	61.0561	195.143	45.7268	2.1018	7.79e-15	6.35e-13	C11orf96	11	43942505	43944338	+	1834	protein_coding	chromosome 11 open reading frame 96 [Source:HGNC Symbol;Acc:HGNC:38675]	-
ENSG00000250133	337.089	338.295	365.157	141.009	128.08	127.287	346.847	132.125	1.39267	1.19e-14	9.6e-13	HOXC-AS2	12	53993810	53996785	-	2216	processed_transcript	HOXC cluster antisense RNA 2 [Source:HGNC Symbol;Acc:HGNC:43750]	-
ENSG00000125826	11266.7	12267.1	11140.7	5914.65	4334.87	5950.39	11558.1	5399.97	1.09798	1.19e-14	9.6e-13	RBCK1	20	407498	430966	+	4024	protein_coding	RANBP2-type and C3HC4-type zinc finger containing 1 [Source:HGNC Symbol;Acc:HGNC:15864]	-
ENSG00000073756	755.159	545.529	669.616	246.283	286.827	201.796	656.768	244.968	1.42164	1.5e-14	1.2e-12	PTGS2	1	186671791	186680427	-	5269	protein_coding	prostaglandin-endoperoxide synthase 2 [Source:HGNC Symbol;Acc:HGNC:9605]	-
ENSG00000174837	433.255	487.279	567.487	194.129	174.08	214.214	496.007	194.141	1.35506	2.85e-14	2.27e-12	ADGRE1	19	6887566	6940459	+	3707	protein_coding	adhesion G protein-coupled receptor E1 [Source:HGNC Symbol;Acc:HGNC:3336]	-
ENSG00000122729	799.7	770.685	881.581	1518.26	1628.96	1788.22	817.322	1645.15	-1.00863	3.05e-14	2.41e-12	ACO1	9	32384603	32454769	+	7555	protein_coding	aconitase 1 [Source:HGNC Symbol;Acc:HGNC:117]	-
ENSG00000137752	189.296	213.955	184.024	38.6326	66.7459	42.4288	195.758	49.2691	1.98399	3.72e-14	2.93e-12	CASP1	11	105025443	105035250	-	3698	protein_coding	caspase 1 [Source:HGNC Symbol;Acc:HGNC:1499]	-
ENSG00000137642	1156.02	977.919	1037.66	2038.83	2104.3	1986.91	1057.2	2043.35	-0.950486	3.76e-14	2.94e-12	SORL1	11	121452203	121633693	+	19449	protein_coding	sortilin related receptor 1 [Source:HGNC Symbol;Acc:HGNC:11185]	-
ENSG00000181524	91.105	103.057	79.9685	451.035	221.885	373.581	91.3768	348.834	-1.93376	4.11e-14	3.2e-12	RPL24P4	6	42956345	42956765	-	421	processed_pseudogene	ribosomal protein L24 pseudogene 4 [Source:HGNC Symbol;Acc:HGNC:21371]	-
ENSG00000125531	52.6385	71.6916	57.8086	196.06	194.826	232.841	60.7129	207.909	-1.7787	6.42e-14	4.97e-12	FNDC11	20	63547891	63556708	+	3625	protein_coding	fibronectin type III domain containing 11 [Source:HGNC Symbol;Acc:HGNC:28764]	-
ENSG00000169245	183.222	142.263	195.586	0	0.901971	0	173.69	0.300657	8.97249	1.03e-13	7.97e-12	CXCL10	4	76021117	76023497	-	1176	protein_coding	C-X-C motif chemokine ligand 10 [Source:HGNC Symbol;Acc:HGNC:10637]	-
ENSG00000185338	1229.92	1344.22	1237.1	612.326	477.143	658.165	1270.41	582.545	1.12568	1.22e-13	9.32e-12	SOCS1	16	11254405	11256200	-	1796	protein_coding	suppressor of cytokine signaling 1 [Source:HGNC Symbol;Acc:HGNC:19383]	-
ENSG00000133401	868.534	790.848	875.8	363.146	437.456	400.487	845.061	400.363	1.07763	1.31e-13	1e-11	PDZD2	5	31639410	32110931	+	15642	protein_coding	PDZ domain containing 2 [Source:HGNC Symbol;Acc:HGNC:18486]	-
ENSG00000171858	15210.5	21590.4	17822.4	9563.5	6745.84	7642.37	18207.8	7983.9	1.18938	1.83e-13	1.39e-11	RPS21	20	62387116	62388520	+	1023	protein_coding	ribosomal protein S21 [Source:HGNC Symbol;Acc:HGNC:10409]	-
ENSG00000055332	4572.46	3591.3	4477.27	1391.74	2231.48	1458.1	4213.68	1693.77	1.31457	1.92e-13	1.45e-11	EIF2AK2	2	37099210	37157065	-	10753	protein_coding	eukaryotic translation initiation factor 2 alpha kinase 2 [Source:HGNC Symbol;Acc:HGNC:9437]	-
ENSG00000149131	92.1173	98.576	90.5668	18.3505	9.01971	15.5227	93.7534	14.2976	2.72055	2.5e-13	1.87e-11	SERPING1	11	57597387	57614853	+	3603	protein_coding	serpin family G member 1 [Source:HGNC Symbol;Acc:HGNC:1228]	-
ENSG00000166920	3096.56	3134.27	3105.28	1642.85	1454.88	1820.3	3112.04	1639.34	0.925101	2.63e-13	1.96e-11	C15orf48	15	45430529	45448761	+	1405	protein_coding	chromosome 15 open reading frame 48 [Source:HGNC Symbol;Acc:HGNC:29898]	-
ENSG00000217130	16.1964	14.5624	15.4156	175.778	85.6873	83.8228	15.3915	115.096	-2.9015	2.91e-13	2.16e-11	AL139100.1	6	34744176	34744673	+	498	processed_pseudogene	ribosomal protein S10 (RPS10) pseudogene	-
ENSG00000173762	85.0313	103.057	82.859	18.3505	6.3138	9.31365	90.3157	11.326	2.99883	3.17e-13	2.34e-11	CD7	17	82314868	82317602	-	2735	protein_coding	CD7 molecule [Source:HGNC Symbol;Acc:HGNC:1695]	-
ENSG00000060491	8024.33	9591	7879.31	4039.04	2652.7	4188.04	8498.21	3626.59	1.22868	3.25e-13	2.38e-11	OGFR	20	62804835	62814000	+	4702	protein_coding	opioid growth factor receptor [Source:HGNC Symbol;Acc:HGNC:15768]	-
ENSG00000181026	2286.74	2346.78	2210.21	1033.42	834.323	1266.66	2281.24	1044.8	1.12725	4.37e-13	3.19e-11	AEN	15	88621296	88632282	+	6018	protein_coding	apoptosis enhancing nuclease [Source:HGNC Symbol;Acc:HGNC:25722]	-
ENSG00000106366	16286.5	15778.9	16806.9	9142.4	8268.37	9871.43	16290.8	9094.07	0.841135	4.62e-13	3.36e-11	SERPINE1	7	101127089	101139266	+	3190	protein_coding	serpin family E member 1 [Source:HGNC Symbol;Acc:HGNC:8583]	-
ENSG00000198133	93.1296	117.619	125.252	28.0086	10.8237	15.5227	112	18.1183	2.63182	5.44e-13	3.93e-11	TMEM229B	14	67447084	67533739	-	6377	protein_coding	transmembrane protein 229B [Source:HGNC Symbol;Acc:HGNC:20130]	-
ENSG00000100911	4477.31	5186.44	4556.28	2483.11	2119.63	2698.89	4740.01	2433.88	0.961779	5.5e-13	3.95e-11	PSME2	14	24143362	24147570	-	3582	protein_coding	proteasome activator subunit 2 [Source:HGNC Symbol;Acc:HGNC:9569]	-
ENSG00000072274	2333.3	2231.4	2400.98	4167.49	5133.12	4076.27	2321.9	4458.96	-0.941445	5.71e-13	4.08e-11	TFRC	3	196027183	196082189	-	7887	protein_coding	transferrin receptor [Source:HGNC Symbol;Acc:HGNC:11763]	-
ENSG00000173706	1001.14	805.411	909.522	432.685	436.554	450.16	905.358	439.8	1.04223	6.28e-13	4.47e-11	HEG1	3	124965710	125055958	-	9925	protein_coding	heart development protein with EGF like domains 1 [Source:HGNC Symbol;Acc:HGNC:29227]	-
ENSG00000245556	372.518	401.025	363.231	155.496	139.806	172.82	378.925	156.041	1.28125	6.64e-13	4.69e-11	SCAMP1-AS1	5	78342365	78360507	-	1792	lincRNA	SCAMP1 antisense RNA 1 [Source:HGNC Symbol;Acc:HGNC:50544]	-
ENSG00000155363	7637.64	7897.28	7693.36	4006.2	3400.43	4593.7	7742.76	4000.11	0.952982	7.64e-13	5.38e-11	MOV10	1	112673141	112700746	+	6509	protein_coding	Mov10 RISC complex RNA helicase [Source:HGNC Symbol;Acc:HGNC:7200]	-
ENSG00000112139	111.351	100.816	131.996	29.9403	21.6473	17.5924	114.721	23.06	2.31344	1.22e-12	8.52e-11	MDGA1	6	37630679	37699306	-	14187	protein_coding	MAM domain containing glycosylphosphatidylinositol anchor 1 [Source:HGNC Symbol;Acc:HGNC:19267]	-
ENSG00000079385	109.326	62.7302	89.6033	5.79489	15.3335	2.0697	87.2198	7.7327	3.46691	1.25e-12	8.73e-11	CEACAM1	19	42507304	42561234	-	5524	protein_coding	carcinoembryonic antigen related cell adhesion molecule 1 [Source:HGNC Symbol;Acc:HGNC:1814]	-
ENSG00000281162	177.149	161.306	185.951	41.53	59.5301	51.7425	174.802	50.9342	1.77801	1.28e-12	8.9e-11	LINC01127	2	101962056	101987167	+	3841	lincRNA	long intergenic non-protein coding RNA 1127 [Source:HGNC Symbol;Acc:HGNC:49292]	-
ENSG00000124942	24960.7	20087.1	20924.8	40321.8	38530.4	42401.9	21990.9	40418	-0.878074	1.31e-12	9.05e-11	AHNAK	11	62433542	62556235	-	19465	protein_coding	AHNAK nucleoprotein [Source:HGNC Symbol;Acc:HGNC:347]	-
ENSG00000132530	147.793	99.6962	158.01	0.965815	0	0	135.166	0.321938	8.61124	1.39e-12	9.52e-11	XAF1	17	6755447	6775647	+	6615	protein_coding	XIAP associated factor 1 [Source:HGNC Symbol;Acc:HGNC:30932]	-
ENSG00000116514	2160.2	2251.57	2207.32	1040.18	1095.9	1316.33	2206.36	1150.8	0.939412	1.5e-12	1.02e-10	RNF19B	1	32936445	32964685	-	2610	protein_coding	ring finger protein 19B [Source:HGNC Symbol;Acc:HGNC:26886]	-
ENSG00000152689	57.6998	52.6485	65.5164	0.965815	4.50986	2.0697	58.6216	2.51512	4.51859	2.15e-12	1.46e-10	RASGRP3	2	33436324	33564750	+	11118	protein_coding	RAS guanyl releasing protein 3 [Source:HGNC Symbol;Acc:HGNC:14545]	-
ENSG00000230202	2375.82	2630.19	2247.79	1365.66	914.599	870.309	2417.93	1050.19	1.20292	2.27e-12	1.53e-10	AL450405.1	6	117998975	117999448	+	474	processed_pseudogene	ribosomal protein L29 (RPL29) pseudogene	-
ENSG00000105825	10769.6	10694.4	10663.8	6668.95	6330.03	6141.83	10709.3	6380.27	0.747148	2.58e-12	1.74e-10	TFPI2	7	93885396	93890991	-	2682	protein_coding	tissue factor pathway inhibitor 2 [Source:HGNC Symbol;Acc:HGNC:11761]	-
ENSG00000182326	146.78	170.268	198.476	32.8377	59.5301	40.3591	171.841	44.2423	1.95329	3.04e-12	2.03e-10	C1S	12	6988259	7071032	+	6462	protein_coding	complement C1s [Source:HGNC Symbol;Acc:HGNC:1247]	-
ENSG00000168404	845.252	875.982	834.37	448.138	425.73	455.334	851.868	443.067	0.943275	3.15e-12	2.1e-10	MLKL	16	74671855	74700960	-	5692	protein_coding	mixed lineage kinase domain like pseudokinase [Source:HGNC Symbol;Acc:HGNC:26617]	-
ENSG00000136997	4829.58	5130.43	4767.28	2921.59	2760.03	2930.7	4909.1	2870.77	0.774022	3.48e-12	2.31e-10	MYC	8	127735434	127741434	+	3001	protein_coding	MYC proto-oncogene, bHLH transcription factor [Source:HGNC Symbol;Acc:HGNC:7553]	bHLH
ENSG00000108691	497.028	498.481	455.724	930.079	891.148	1106.25	483.745	975.827	-1.01227	4.63e-12	3.06e-10	CCL2	17	34255218	34257203	+	1986	protein_coding	C-C motif chemokine ligand 2 [Source:HGNC Symbol;Acc:HGNC:10618]	-
ENSG00000205364	1094.27	1283.73	1271.79	618.121	588.987	678.862	1216.6	628.657	0.952912	6.1e-12	4.01e-10	MT1M	16	56632233	56633986	+	942	protein_coding	metallothionein 1M [Source:HGNC Symbol;Acc:HGNC:14296]	-
ENSG00000172432	2826.28	2886.71	2681.35	1555.93	1392.64	1683.7	2798.11	1544.09	0.857955	6.63e-12	4.33e-10	GTPBP2	6	43605316	43629162	-	4624	protein_coding	GTP binding protein 2 [Source:HGNC Symbol;Acc:HGNC:4670]	-
ENSG00000157873	731.877	906.227	738.986	346.727	298.552	421.184	792.363	355.488	1.15723	1.32e-11	8.58e-10	TNFRSF14	1	2555639	2565382	+	6219	protein_coding	TNF receptor superfamily member 14 [Source:HGNC Symbol;Acc:HGNC:11912]	-
ENSG00000177989	333.039	392.064	342.998	157.428	129.884	162.471	356.034	149.928	1.24874	1.86e-11	1.2e-09	ODF3B	22	50529710	50532580	-	2301	protein_coding	outer dense fiber of sperm tails 3B [Source:HGNC Symbol;Acc:HGNC:34388]	-
ENSG00000234127	2100.48	2155.23	2096.52	1076.88	847.853	1244.92	2117.41	1056.55	1.00358	2.98e-11	1.92e-09	TRIM26	6	30184455	30213427	-	4377	protein_coding	tripartite motif containing 26 [Source:HGNC Symbol;Acc:HGNC:12962]	-
ENSG00000164713	4311.29	5019.53	4164.14	2227.17	2235.99	2746.49	4498.32	2403.22	0.904504	3.57e-11	2.29e-09	BRI3	7	98252379	98310441	+	5139	protein_coding	brain protein I3 [Source:HGNC Symbol;Acc:HGNC:1109]	-
ENSG00000013374	3016.59	3028.97	3023.39	1738.47	1904.96	1689.91	3022.98	1777.78	0.765673	4.48e-11	2.86e-09	NUB1	7	151341699	151378449	+	5411	protein_coding	negative regulator of ubiquitin like proteins 1 [Source:HGNC Symbol;Acc:HGNC:17623]	-
ENSG00000124226	3280.79	3525.21	3148.64	2000.2	1850.84	1997.26	3318.22	1949.44	0.767336	6.15e-11	3.91e-09	RNF114	20	49936336	49953892	+	4344	protein_coding	ring finger protein 114 [Source:HGNC Symbol;Acc:HGNC:13094]	-
ENSG00000169248	56.6876	43.6871	53.9547	0	0	0	51.4431	0	8.17869	6.49e-11	4.11e-09	CXCL11	4	76033682	76041415	-	1908	protein_coding	C-X-C motif chemokine ligand 11 [Source:HGNC Symbol;Acc:HGNC:10638]	-
ENSG00000149925	193.345	206.113	184.987	625.848	355.377	529.843	194.815	503.689	-1.37036	6.7e-11	4.22e-09	ALDOA	16	30064164	30070457	+	3916	protein_coding	aldolase, fructose-bisphosphate A [Source:HGNC Symbol;Acc:HGNC:414]	-
ENSG00000101255	9777.59	10530.8	10104.9	5886.64	4540.52	6075.6	10137.8	5500.92	0.882103	7.28e-11	4.57e-09	TRIB3	20	362835	397559	+	3434	protein_coding	tribbles pseudokinase 3 [Source:HGNC Symbol;Acc:HGNC:16228]	-
ENSG00000170296	92.1173	66.0907	111.763	290.71	212.865	286.653	89.9904	263.41	-1.54381	1.05e-10	6.54e-09	GABARAP	17	7240014	7242770	-	2266	protein_coding	GABA type A receptor-associated protein [Source:HGNC Symbol;Acc:HGNC:4067]	-
ENSG00000206503	12568.4	16181	12752.6	7744.87	5863.71	7669.27	13834	7092.62	0.963851	1.31e-10	8.13e-09	HLA-A	6	29941260	29945884	+	2710	protein_coding	major histocompatibility complex, class I, A [Source:HGNC Symbol;Acc:HGNC:4931]	-
ENSG00000282851	44.5402	69.4513	60.699	1.93163	0	1.03485	58.2302	0.988826	5.91083	1.72e-10	1.07e-08	BISPR	19	17405686	17419324	+	3045	lincRNA	BST2 interferon stimulated positive regulator [Source:HGNC Symbol;Acc:HGNC:51290]	-
ENSG00000134339	142.731	170.268	162.827	44.4275	55.9222	55.8819	158.609	52.0772	1.60627	1.85e-10	1.14e-08	SAA2	11	18239223	18248643	-	2227	protein_coding	serum amyloid A2 [Source:HGNC Symbol;Acc:HGNC:10514]	-
ENSG00000173821	13914.8	10654	12637	6839.9	7069.65	7227.39	12401.9	7045.65	0.815822	1.95e-10	1.19e-08	RNF213	17	80260866	80398786	+	28570	protein_coding	ring finger protein 213 [Source:HGNC Symbol;Acc:HGNC:14539]	-
ENSG00000051108	4141.23	4105.47	4160.29	2502.43	2288.3	2649.22	4135.66	2479.98	0.737994	1.97e-10	1.2e-08	HERPUD1	16	56932048	56944863	+	5155	protein_coding	homocysteine inducible ER protein with ubiquitin like domain 1 [Source:HGNC Symbol;Acc:HGNC:13744]	-
ENSG00000006210	1172.22	1303.89	1262.15	629.711	559.222	756.475	1246.09	648.47	0.943113	2.22e-10	1.35e-08	CX3CL1	16	57372458	57385048	+	5983	protein_coding	C-X3-C motif chemokine ligand 1 [Source:HGNC Symbol;Acc:HGNC:10647]	-
ENSG00000256393	303.683	174.748	165.718	57.9489	73.9616	57.9516	214.717	63.2874	1.76076	2.4e-10	1.45e-08	RPL41P5	12	93083598	93083675	-	78	processed_pseudogene	ribosomal protein L41 pseudogene 5 [Source:HGNC Symbol;Acc:HGNC:10355]	-
ENSG00000177426	2524.62	2517.05	2374.01	1467.07	1439.55	1548.14	2471.89	1484.92	0.735314	2.56e-10	1.54e-08	TGIF1	18	3411608	3459978	+	8222	protein_coding	TGFB induced factor homeobox 1 [Source:HGNC Symbol;Acc:HGNC:11776]	Homeobox
ENSG00000128016	2018.48	1853.9	1959.71	1170.57	906.481	1129.02	1944.03	1068.69	0.863746	4.04e-10	2.43e-08	ZFP36	19	39406813	39409412	+	2010	protein_coding	ZFP36 ring finger protein [Source:HGNC Symbol;Acc:HGNC:12862]	-
ENSG00000156966	311.782	339.415	294.824	159.359	109.139	128.321	315.34	132.273	1.25384	4.52e-10	2.7e-08	B3GNT7	2	231395543	231401164	+	3806	protein_coding	UDP-GlcNAc:betaGal beta-1,3-N-acetylglucosaminyltransferase 7 [Source:HGNC Symbol;Acc:HGNC:18811]	-
ENSG00000220472	179.173	164.667	134.887	63.7438	46.0005	36.2197	159.576	48.6547	1.71071	5.99e-10	3.56e-08	AL139095.2	6	7338839	7339568	-	730	processed_pseudogene	ribosomal protein S3 (RPS3) pseudogene	-
ENSG00000100219	5080.62	5292.86	5187.36	3148.56	2677.05	3328.08	5186.95	3051.23	0.765676	6.7e-10	3.97e-08	XBP1	22	28794555	28800597	-	3028	protein_coding	X-box binding protein 1 [Source:HGNC Symbol;Acc:HGNC:12801]	TF_bZIP
ENSG00000149639	1427.31	1228.84	1332.49	2232.96	2155.71	2549.87	1329.55	2312.85	-0.798298	8.33e-10	4.91e-08	SOGA1	20	36777442	36863686	-	15128	protein_coding	suppressor of glucose, autophagy associated 1 [Source:HGNC Symbol;Acc:HGNC:16111]	-
ENSG00000163644	479.82	479.438	535.693	226.001	281.415	221.458	498.317	242.958	1.03524	8.47e-10	4.98e-08	PPM1K	4	88257620	88284769	-	11371	protein_coding	protein phosphatase, Mg2+/Mn2+ dependent 1K [Source:HGNC Symbol;Acc:HGNC:25415]	-
ENSG00000153234	364.42	317.011	378.646	141.009	185.806	142.809	353.359	156.541	1.17341	8.61e-10	5.04e-08	NR4A2	2	156324432	156342348	-	3967	protein_coding	nuclear receptor subfamily 4 group A member 2 [Source:HGNC Symbol;Acc:HGNC:7981]	NGFIB-like
ENSG00000186470	1041.63	1084.34	1074.28	594.942	653.027	589.864	1066.75	612.611	0.7997	8.93e-10	5.2e-08	BTN3A2	6	26365159	26378320	+	7042	protein_coding	butyrophilin subfamily 3 member A2 [Source:HGNC Symbol;Acc:HGNC:1139]	-
ENSG00000161091	3074.29	3164.51	3175.62	1915.21	1334.92	1789.26	3138.14	1679.79	0.901942	9.11e-10	5.29e-08	MFSD12	19	3538261	3574290	-	5277	protein_coding	major facilitator superfamily domain containing 12 [Source:HGNC Symbol;Acc:HGNC:28299]	-
ENSG00000183723	1266.36	1144.83	1118.6	1916.18	2041.16	1948.62	1176.59	1968.65	-0.742645	1.31e-09	7.56e-08	CMTM4	16	66614750	66696707	-	8117	protein_coding	CKLF like MARVEL transmembrane domain containing 4 [Source:HGNC Symbol;Acc:HGNC:19175]	-
ENSG00000163121	76.9331	99.6962	91.5302	26.077	4.50986	10.3485	89.3865	13.6451	2.71678	1.35e-09	7.78e-08	NEURL3	2	96497643	96508109	-	2497	protein_coding	neuralized E3 ubiquitin protein ligase 3 [Source:HGNC Symbol;Acc:HGNC:25162]	-
ENSG00000101000	1896	2211.24	2215.03	1253.63	1094.99	1280.11	2107.42	1209.58	0.80124	1.37e-09	7.87e-08	PROCR	20	35172073	35216240	+	1696	protein_coding	protein C receptor [Source:HGNC Symbol;Acc:HGNC:9452]	-
ENSG00000253729	4087.58	3301.18	3600.51	6080.77	7120.16	5918.31	3663.09	6373.08	-0.798903	1.66e-09	9.47e-08	PRKDC	8	47773108	47960183	-	15417	protein_coding	protein kinase, DNA-activated, catalytic subunit [Source:HGNC Symbol;Acc:HGNC:9413]	-
ENSG00000158445	116.412	117.619	113.69	280.086	259.768	243.19	115.907	261.015	-1.17183	1.8e-09	1.02e-07	KCNB1	20	49293394	49484297	-	17733	protein_coding	potassium voltage-gated channel subfamily B member 1 [Source:HGNC Symbol;Acc:HGNC:6231]	-
ENSG00000226525	72.884	114.259	105.982	10.624	30.667	15.5227	97.7083	18.9379	2.35633	1.88e-09	1.07e-07	RPS7P10	13	21628413	21629015	-	603	processed_pseudogene	ribosomal protein S7 pseudogene 10 [Source:HGNC Symbol;Acc:HGNC:39903]	-
ENSG00000111801	244.971	230.757	244.723	119.761	82.9814	93.1365	240.151	98.6263	1.28512	2.22e-09	1.25e-07	BTN3A3	6	26440472	26453415	+	5658	protein_coding	butyrophilin subfamily 3 member A3 [Source:HGNC Symbol;Acc:HGNC:1140]	-
ENSG00000146859	674.177	637.383	631.077	348.659	312.984	384.964	647.546	348.869	0.893424	3.46e-09	1.94e-07	TMEM140	7	135148072	135166215	+	2313	protein_coding	transmembrane protein 140 [Source:HGNC Symbol;Acc:HGNC:21870]	-
ENSG00000133321	150.829	150.104	108.873	43.4617	37.8828	50.7076	136.602	44.0174	1.6357	4.8e-09	2.68e-07	RARRES3	11	63536809	63546462	+	1299	protein_coding	retinoic acid receptor responder 3 [Source:HGNC Symbol;Acc:HGNC:9869]	-
ENSG00000158042	1321.02	1616.42	1500.13	771.686	680.988	933.435	1479.19	795.37	0.895675	5.3e-09	2.95e-07	MRPL17	11	6680782	6683401	-	2276	protein_coding	mitochondrial ribosomal protein L17 [Source:HGNC Symbol;Acc:HGNC:14053]	-
ENSG00000135625	233.836	210.594	248.577	106.24	86.5892	104.52	231.002	99.1162	1.22334	5.63e-09	3.12e-07	EGR4	2	73290929	73293705	-	2377	protein_coding	early growth response 4 [Source:HGNC Symbol;Acc:HGNC:3241]	zf-C2H2
ENSG00000136842	59.7244	76.1724	85.7494	174.812	188.512	212.144	73.882	191.823	-1.3752	5.82e-09	3.22e-07	TMOD1	9	97501180	97601748	+	3708	protein_coding	tropomodulin 1 [Source:HGNC Symbol;Acc:HGNC:11871]	-
ENSG00000139180	602.305	714.676	643.602	306.163	294.945	397.382	653.528	332.83	0.974482	6.15e-09	3.39e-07	NDUFA9	12	4649095	4694317	+	10391	protein_coding	NADH:ubiquinone oxidoreductase subunit A9 [Source:HGNC Symbol;Acc:HGNC:7693]	-
ENSG00000196756	976.848	1059.69	856.53	515.745	515.928	581.586	964.357	537.753	0.842553	6.6e-09	3.62e-07	SNHG17	20	38420588	38435353	-	4186	processed_transcript	small nucleolar RNA host gene 17 [Source:HGNC Symbol;Acc:HGNC:48600]	-
ENSG00000116005	1336.21	1098.9	1279.5	1973.16	2542.66	2104.88	1238.2	2206.9	-0.833615	7.06e-09	3.86e-07	PCYOX1	2	70257386	70281191	+	5870	protein_coding	prenylcysteine oxidase 1 [Source:HGNC Symbol;Acc:HGNC:20588]	-
ENSG00000250508	74.9086	64.9705	67.4433	19.3163	11.7256	6.2091	69.1075	12.417	2.46986	7.26e-09	3.95e-07	AP000808.1	11	68870664	68874542	+	3252	lincRNA	uncharacterized LOC105369364 [Source:NCBI gene;Acc:105369364]	-
ENSG00000185641	440.341	694.513	439.345	243.385	239.924	219.388	524.733	234.233	1.16185	8.33e-09	4.51e-07	AC034236.1	5	116051917	116052289	-	373	processed_pseudogene	ribosomal protein S25 (RPS25) pseudogene	-
ENSG00000138448	1588.26	1269.17	1632.13	2712.97	4346.6	2541.59	1496.52	3200.39	-1.0966	8.44e-09	4.55e-07	ITGAV	2	186590065	186680901	+	8211	protein_coding	integrin subunit alpha V [Source:HGNC Symbol;Acc:HGNC:6150]	-
ENSG00000227081	644.821	767.325	539.547	1281.64	1086.88	1335.99	650.564	1234.83	-0.925345	8.54e-09	4.59e-07	AC005912.1	12	3211663	3211917	-	255	processed_pseudogene	ribosomal protein S27 (RPS27) pseudogene	-
ENSG00000179111	638.747	821.093	680.214	411.437	316.592	378.755	713.352	368.928	0.951326	1.1e-08	5.87e-07	HES7	17	8120590	8124092	-	1868	protein_coding	hes family bHLH transcription factor 7 [Source:HGNC Symbol;Acc:HGNC:15977]	bHLH
ENSG00000109107	39.4788	28.0045	31.7947	134.248	85.6873	126.252	33.0927	115.396	-1.79792	1.11e-08	5.93e-07	ALDOC	17	28573115	28577264	-	2928	protein_coding	aldolase, fructose-bisphosphate C [Source:HGNC Symbol;Acc:HGNC:418]	-
ENSG00000176170	1334.18	1588.42	1288.17	809.353	482.555	745.092	1403.59	679	1.0481	1.28e-08	6.82e-07	SPHK1	17	76376584	76387860	+	4416	protein_coding	sphingosine kinase 1 [Source:HGNC Symbol;Acc:HGNC:11240]	-
ENSG00000017483	42.5157	33.6055	56.8451	2.89744	0.901971	7.24395	44.3221	3.68112	3.62955	1.3e-08	6.85e-07	SLC38A5	X	48458537	48470256	-	4014	protein_coding	solute carrier family 38 member 5 [Source:HGNC Symbol;Acc:HGNC:18070]	-
ENSG00000156535	1092.25	846.857	1001.05	1701.77	2371.28	1627.82	980.052	1900.29	-0.95524	1.38e-08	7.29e-07	CD109	6	73695785	73828316	+	9782	protein_coding	CD109 molecule [Source:HGNC Symbol;Acc:HGNC:21685]	-
ENSG00000184988	356.322	340.535	366.121	173.847	174.08	193.517	354.326	180.481	0.974474	1.43e-08	7.5e-07	TMEM106A	17	43211835	43220041	+	3577	protein_coding	transmembrane protein 106A [Source:HGNC Symbol;Acc:HGNC:28288]	-
ENSG00000115590	170.063	146.744	152.229	52.154	59.5301	67.2652	156.345	59.6498	1.39202	1.51e-08	7.91e-07	IL1R2	2	101991844	102028544	+	3073	protein_coding	interleukin 1 receptor type 2 [Source:HGNC Symbol;Acc:HGNC:5994]	-
ENSG00000110492	13457.2	17497.2	13898.1	8316.63	6517.64	9409.89	14950.9	8081.39	0.887594	1.57e-08	8.17e-07	MDK	11	46380756	46383837	+	2196	protein_coding	midkine [Source:HGNC Symbol;Acc:HGNC:6972]	-
ENSG00000196205	9199.58	10104	9276.35	14538.4	14118.6	15494.8	9526.66	14717.3	-0.627488	1.59e-08	8.24e-07	EEF1A1P5	9	133019486	133020874	+	1389	processed_pseudogene	eukaryotic translation elongation factor 1 alpha 1 pseudogene 5 [Source:HGNC Symbol;Acc:HGNC:3200]	-
ENSG00000225886	53.6507	35.8458	52.9912	0	0.901971	0	47.4959	0.300657	7.10259	1.7e-08	8.77e-07	AL445490.1	1	27669468	27703063	+	1651	antisense	novel transcript, antisense to IFI6	-
ENSG00000112576	2449.71	2714.2	2474.21	1595.53	1073.35	1489.15	2546.04	1386.01	0.877612	1.88e-08	9.7e-07	CCND3	6	41934933	42050357	-	5802	protein_coding	cyclin D3 [Source:HGNC Symbol;Acc:HGNC:1585]	-
ENSG00000137496	257.119	228.517	243.759	116.864	94.707	119.008	243.132	110.193	1.14415	2.09e-08	1.07e-06	IL18BP	11	71998541	72005715	+	4323	protein_coding	interleukin 18 binding protein [Source:HGNC Symbol;Acc:HGNC:5987]	-
ENSG00000166889	4912.58	4489.69	4857.85	2950.56	3191.17	3051.77	4753.37	3064.5	0.633327	2.1e-08	1.07e-06	PATL1	11	59636716	59668980	-	4278	protein_coding	PAT1 homolog 1, processing body mRNA decay factor [Source:HGNC Symbol;Acc:HGNC:26721]	-
ENSG00000086065	2827.29	2847.5	2760.36	1708.53	1913.08	1526.4	2811.72	1716	0.71201	2.23e-08	1.14e-06	CHMP5	9	33264879	33282069	+	2390	protein_coding	charged multivesicular body protein 5 [Source:HGNC Symbol;Acc:HGNC:26942]	-
ENSG00000145592	14101	23251.6	13700.6	9120.19	7121.06	8590.29	17017.8	8277.18	1.0398	2.41e-08	1.23e-06	RPL37	5	40825262	40835335	-	8153	protein_coding	ribosomal protein L37 [Source:HGNC Symbol;Acc:HGNC:10347]	-
ENSG00000184371	2288.76	2489.04	2236.23	1429.41	1235.7	1553.31	2338.01	1406.14	0.733795	3e-08	1.52e-06	CSF1	1	109910242	109930992	+	5418	protein_coding	colony stimulating factor 1 [Source:HGNC Symbol;Acc:HGNC:2432]	-
ENSG00000218175	298.622	469.356	303.495	147.77	176.786	135.565	357.158	153.374	1.21633	3.46e-08	1.75e-06	AC016739.1	2	176200908	176201252	-	345	processed_pseudogene	ribosomal protein, large, P1 (RPLP1) pseudogene	-
ENSG00000148468	1615.6	1662.35	1681.27	2413.57	2651.8	2695.78	1653.07	2587.05	-0.646129	3.8e-08	1.91e-06	FAM171A1	10	15211643	15371062	-	3955	protein_coding	family with sequence similarity 171 member A1 [Source:HGNC Symbol;Acc:HGNC:23522]	-
ENSG00000247095	44.5402	40.3265	27.9408	122.658	103.727	120.043	37.6025	115.476	-1.6216	4.36e-08	2.18e-06	MIR210HG	11	565660	568457	-	2321	lincRNA	MIR210 host gene [Source:HGNC Symbol;Acc:HGNC:39524]	-
ENSG00000196141	3675.58	3686.52	3695.89	2007.93	2565.21	2240.45	3686	2271.19	0.69844	4.69e-08	2.34e-06	SPATS2L	2	200305881	200482263	+	10437	protein_coding	spermatogenesis associated serine rich 2 like [Source:HGNC Symbol;Acc:HGNC:24574]	-
ENSG00000269378	403.899	444.712	479.811	751.404	984.051	732.674	442.807	822.709	-0.894129	4.87e-08	2.42e-06	AC022149.1	19	14621634	14622242	-	609	processed_pseudogene	integrin beta 1 pseudogene 1	-
ENSG00000167772	652.919	774.046	751.511	423.027	326.514	430.498	726.159	393.346	0.885384	5.05e-08	2.5e-06	ANGPTL4	19	8363289	8374373	+	2482	protein_coding	angiopoietin like 4 [Source:HGNC Symbol;Acc:HGNC:16039]	-
ENSG00000233016	1024.43	1215.4	1024.18	658.686	558.32	668.513	1088	628.506	0.79179	5.14e-08	2.54e-06	SNHG7	9	136721366	136728184	-	4345	antisense	small nucleolar RNA host gene 7 [Source:HGNC Symbol;Acc:HGNC:28254]	-
ENSG00000169871	4020.77	3833.26	3713.24	2684.96	2364.97	2235.28	3855.76	2428.4	0.666923	5.23e-08	2.56e-06	TRIM56	7	101085439	101097967	+	11173	protein_coding	tripartite motif containing 56 [Source:HGNC Symbol;Acc:HGNC:19028]	-
ENSG00000144655	885.743	901.746	855.567	483.873	443.77	580.551	881.019	502.731	0.81031	5.23e-08	2.56e-06	CSRNP1	3	39141855	39154562	-	3214	protein_coding	cysteine and serine rich nuclear protein 1 [Source:HGNC Symbol;Acc:HGNC:14300]	-
ENSG00000268510	39.4788	24.644	42.393	1.93163	0	3.10455	35.5053	1.67873	4.45356	5.66e-08	2.76e-06	IFNL3P1	19	39236433	39237293	-	501	unprocessed_pseudogene	interferon lambda 3 pseudogene 1 [Source:HGNC Symbol;Acc:HGNC:44483]	-
ENSG00000128272	14221.5	15726.2	14846.2	10165.2	8277.39	9795.89	14931.3	9412.83	0.665672	6.06e-08	2.94e-06	ATF4	22	39519695	39522685	+	2514	protein_coding	activating transcription factor 4 [Source:HGNC Symbol;Acc:HGNC:786]	TF_bZIP
ENSG00000175130	2990.27	3520.73	2993.52	1986.68	1666.84	2063.49	3168.17	1905.67	0.733442	6.07e-08	2.94e-06	MARCKSL1	1	32333832	32336379	-	1699	protein_coding	MARCKS like 1 [Source:HGNC Symbol;Acc:HGNC:7142]	-
ENSG00000236098	91.105	105.297	91.5302	30.9061	27.9611	32.0803	95.9774	30.3158	1.66334	6.23e-08	3e-06	AC097059.2	1	94318479	94324569	-	592	lincRNA	novel transcript	-
ENSG00000165312	499.053	416.708	489.446	219.24	282.317	229.737	468.402	243.765	0.94172	6.28e-08	3.01e-06	OTUD1	10	23439458	23442390	+	2933	protein_coding	OTU deubiquitinase 1 [Source:HGNC Symbol;Acc:HGNC:27346]	-
ENSG00000168994	1269.4	1394.63	1240.96	755.267	722.479	868.239	1301.66	781.995	0.735406	6.5e-08	3.11e-06	PXDC1	6	3722614	3752026	-	2474	protein_coding	PX domain containing 1 [Source:HGNC Symbol;Acc:HGNC:21361]	-
ENSG00000111799	937.369	826.694	844.969	1373.39	1471.12	1355.65	869.677	1400.05	-0.686911	8.09e-08	3.85e-06	COL12A1	6	75084326	75206051	-	12481	protein_coding	collagen type XII alpha 1 chain [Source:HGNC Symbol;Acc:HGNC:2188]	-
ENSG00000145632	7075.82	6942.89	6757.82	4552.85	4858.92	4328.78	6925.51	4580.18	0.596414	8.26e-08	3.92e-06	PLK2	5	58453982	58460260	-	4768	protein_coding	polo like kinase 2 [Source:HGNC Symbol;Acc:HGNC:19699]	-
ENSG00000196968	523.348	590.336	553.035	942.635	928.128	877.553	555.573	916.105	-0.722135	8.56e-08	4.05e-06	FUT11	10	73772291	73780251	+	4910	protein_coding	fucosyltransferase 11 [Source:HGNC Symbol;Acc:HGNC:19233]	-
ENSG00000163584	337.089	378.621	346.851	194.129	191.218	174.89	354.187	186.745	0.922206	8.76e-08	4.13e-06	RPL22L1	3	170864875	170870483	-	2326	protein_coding	ribosomal protein L22 like 1 [Source:HGNC Symbol;Acc:HGNC:27610]	-
ENSG00000123992	2656.22	3003.21	2764.21	1707.56	1326.8	1863.76	2807.88	1632.71	0.782532	9.41e-08	4.42e-06	DNPEP	2	219373527	219400022	-	4753	protein_coding	aspartyl aminopeptidase [Source:HGNC Symbol;Acc:HGNC:2981]	-
ENSG00000185404	355.31	320.372	358.413	175.778	196.63	137.635	344.698	170.014	1.01785	9.5e-08	4.45e-06	SP140L	2	230327184	230403732	+	5650	protein_coding	SP140 nuclear body protein like [Source:HGNC Symbol;Acc:HGNC:25105]	SAND
ENSG00000137817	882.706	909.588	862.311	518.642	487.064	581.586	884.868	529.098	0.742517	9.6e-08	4.48e-06	PARP6	15	72241181	72272999	-	7696	protein_coding	poly(ADP-ribose) polymerase family member 6 [Source:HGNC Symbol;Acc:HGNC:26921]	-
ENSG00000092010	7136.56	8366.64	7171.15	4545.12	4335.78	5241.52	7558.12	4707.47	0.683109	1.04e-07	4.84e-06	PSME1	14	24136158	24138967	+	1781	protein_coding	proteasome activator subunit 1 [Source:HGNC Symbol;Acc:HGNC:9568]	-
ENSG00000132475	8765.31	9947.21	8598.06	6107.81	5436.18	6054.91	9103.53	5866.3	0.633965	1.09e-07	5.04e-06	H3F3B	17	75776434	75785893	-	6134	protein_coding	H3 histone family member 3B [Source:HGNC Symbol;Acc:HGNC:4765]	-
ENSG00000184898	384.666	300.209	368.048	169.983	197.532	160.402	350.974	175.972	0.995602	1.1e-07	5.07e-06	RBM43	2	151247940	151261879	-	4717	protein_coding	RNA binding motif protein 43 [Source:HGNC Symbol;Acc:HGNC:24790]	-
ENSG00000105404	452.488	814.372	511.606	283.949	161.453	278.375	592.822	241.259	1.29754	1.11e-07	5.11e-06	RABAC1	19	41956681	41959390	-	1999	protein_coding	Rab acceptor 1 [Source:HGNC Symbol;Acc:HGNC:9794]	-
ENSG00000163545	6785.3	6442.17	6516.95	4337.47	3788.28	4586.46	6581.47	4237.4	0.635379	1.17e-07	5.36e-06	NUAK2	1	205302059	205321791	-	3441	protein_coding	NUAK family kinase 2 [Source:HGNC Symbol;Acc:HGNC:29558]	-
ENSG00000112773	33.4052	40.3265	33.7217	5.79489	0.901971	0	35.8178	2.23229	3.99401	1.2e-07	5.48e-06	TENT5A	6	81491439	81752774	-	6053	protein_coding	terminal nucleotidyltransferase 5A [Source:HGNC Symbol;Acc:HGNC:18345]	-
ENSG00000203875	764.27	1065.29	762.11	513.813	387.848	454.299	863.891	451.987	0.934229	1.33e-07	6.05e-06	SNHG5	6	85660950	85678748	-	2806	processed_transcript	small nucleolar RNA host gene 5 [Source:HGNC Symbol;Acc:HGNC:21026]	-
ENSG00000126368	721.754	694.513	695.63	443.309	327.416	414.975	703.966	395.233	0.833786	1.35e-07	6.11e-06	NR1D1	17	40092787	40100725	-	2772	protein_coding	nuclear receptor subfamily 1 group D member 1 [Source:HGNC Symbol;Acc:HGNC:7962]	THR-like
ENSG00000142961	901.94	842.377	839.188	478.078	455.495	576.411	861.168	503.328	0.775794	1.4e-07	6.32e-06	MOB3C	1	46607715	46616891	-	5916	protein_coding	MOB kinase activator 3C [Source:HGNC Symbol;Acc:HGNC:29800]	-
ENSG00000278540	3338.49	3043.53	3056.15	4635.91	4771.43	4766.52	3146.06	4724.62	-0.586617	1.48e-07	6.65e-06	ACACA	17	37084988	37406818	-	13008	protein_coding	acetyl-CoA carboxylase alpha [Source:HGNC Symbol;Acc:HGNC:84]	-
ENSG00000113504	3733.28	3752.61	3422.27	2395.22	1847.24	2390.5	3636.05	2210.99	0.717878	1.56e-07	6.99e-06	SLC12A7	5	1050376	1112035	-	5984	protein_coding	solute carrier family 12 member 7 [Source:HGNC Symbol;Acc:HGNC:10915]	-
ENSG00000130766	2371.77	2452.08	2437.59	1430.37	1204.13	1688.88	2420.48	1441.13	0.748584	1.7e-07	7.6e-06	SESN2	1	28259527	28282491	+	3453	protein_coding	sestrin 2 [Source:HGNC Symbol;Acc:HGNC:20746]	-
ENSG00000228716	290.524	249.801	268.81	421.095	642.203	520.53	269.711	527.943	-0.968999	1.85e-07	8.24e-06	DHFR	5	80626228	80654983	-	4409	protein_coding	dihydrofolate reductase [Source:HGNC Symbol;Acc:HGNC:2861]	-
ENSG00000167779	6732.66	8599.64	6659.55	4200.33	2543.56	4439.51	7330.61	3727.8	0.97572	1.97e-07	8.75e-06	IGFBP6	12	53097436	53102345	+	1346	protein_coding	insulin like growth factor binding protein 6 [Source:HGNC Symbol;Acc:HGNC:5475]	-
ENSG00000068028	1221.82	1450.64	1365.25	807.421	677.38	891.006	1345.9	791.936	0.765623	2.03e-07	8.96e-06	RASSF1	3	50329782	50340980	-	3683	protein_coding	Ras association domain family member 1 [Source:HGNC Symbol;Acc:HGNC:9882]	-
ENSG00000141497	97.1787	129.941	95.3841	29.9403	27.0591	46.5682	107.501	34.5225	1.64319	2.51e-07	1.1e-05	ZMYND15	17	4740015	4746119	+	3303	protein_coding	zinc finger MYND-type containing 15 [Source:HGNC Symbol;Acc:HGNC:20997]	-
ENSG00000128713	269.266	283.406	239.906	123.624	133.492	140.74	264.193	132.619	0.993889	2.6e-07	1.14e-05	HOXD11	2	176104216	176109754	+	2110	protein_coding	homeobox D11 [Source:HGNC Symbol;Acc:HGNC:5134]	Homeobox
ENSG00000232956	763.258	919.669	770.781	521.54	460.005	466.717	817.903	482.754	0.760069	2.81e-07	1.23e-05	SNHG15	7	44983023	44986961	-	3647	lincRNA	small nucleolar RNA host gene 15 [Source:HGNC Symbol;Acc:HGNC:27797]	-
ENSG00000160013	55.6753	47.0476	45.2834	2.89744	13.5296	1.03485	49.3354	5.82062	3.04853	2.87e-07	1.25e-05	PTGIR	19	46620468	46625118	-	3546	protein_coding	prostaglandin I2 receptor [Source:HGNC Symbol;Acc:HGNC:9602]	-
ENSG00000111640	84601.1	84294.8	85303.3	130840	114485	143195	84733.1	129507	-0.612026	3.17e-07	1.38e-05	GAPDH	12	6533927	6538374	+	2981	protein_coding	glyceraldehyde-3-phosphate dehydrogenase [Source:HGNC Symbol;Acc:HGNC:4141]	-
ENSG00000065911	4567.4	4561.38	4536.05	2800.86	3252.51	3039.35	4554.94	3030.91	0.587604	3.55e-07	1.54e-05	MTHFD2	2	74198562	74217565	+	4870	protein_coding	methylenetetrahydrofolate dehydrogenase (NADP+ dependent) 2, methenyltetrahydrofolate cyclohydrolase [Source:HGNC Symbol;Acc:HGNC:7434]	-
ENSG00000184500	547.642	550.009	554.962	869.233	1201.43	857.891	550.871	976.183	-0.826025	3.69e-07	1.59e-05	PROS1	3	93873033	93980003	-	5444	protein_coding	protein S [Source:HGNC Symbol;Acc:HGNC:9456]	-
ENSG00000148677	221.689	190.431	195.586	79.1968	111.844	79.6834	202.568	90.2416	1.16379	3.73e-07	1.6e-05	ANKRD1	10	90912096	90921276	-	1979	protein_coding	ankyrin repeat domain 1 [Source:HGNC Symbol;Acc:HGNC:15819]	-
ENSG00000204261	50.6139	43.6871	70.3338	12.5556	7.21577	13.453	54.8783	11.0748	2.32049	3.79e-07	1.63e-05	PSMB8-AS1	6	32844086	32846495	+	1951	lincRNA	PSMB8 antisense RNA 1 (head to head) [Source:HGNC Symbol;Acc:HGNC:39758]	-
ENSG00000102921	1549.8	1401.35	1582.99	950.362	1027.35	829.95	1511.38	935.885	0.691173	3.84e-07	1.64e-05	N4BP1	16	48538726	48620148	-	7839	protein_coding	NEDD4 binding protein 1 [Source:HGNC Symbol;Acc:HGNC:29850]	-
ENSG00000025708	3665.46	4183.88	3656.39	2326.65	1348.45	2340.83	3835.24	2005.31	0.935748	3.88e-07	1.65e-05	TYMP	22	50525752	50530056	-	3320	protein_coding	thymidine phosphorylase [Source:HGNC Symbol;Acc:HGNC:3148]	-
ENSG00000277511	58.7121	52.6485	68.4068	11.5898	18.0394	12.4182	59.9225	14.0158	2.09159	3.89e-07	1.65e-05	AC116407.2	17	32127595	32128454	+	860	lincRNA	novel transcript	-
ENSG00000179044	66.8103	51.5284	81.8955	9.65815	23.4513	8.2788	66.7447	13.7961	2.26193	3.99e-07	1.69e-05	EXOC3L1	16	67184366	67190204	-	3077	protein_coding	exocyst complex component 3 like 1 [Source:HGNC Symbol;Acc:HGNC:27540]	-
ENSG00000196843	372.518	459.275	417.185	251.112	164.159	217.318	416.326	210.863	0.982251	4.08e-07	1.72e-05	ARID5A	2	96536743	96552638	+	3565	protein_coding	AT-rich interaction domain 5A [Source:HGNC Symbol;Acc:HGNC:17361]	ARID
ENSG00000265972	880.682	850.218	817.028	497.395	562.83	517.425	849.309	525.883	0.691089	4.35e-07	1.83e-05	TXNIP	1	145992435	145996600	-	3625	protein_coding	thioredoxin interacting protein [Source:HGNC Symbol;Acc:HGNC:16952]	-
ENSG00000267534	277.364	280.045	263.992	129.419	139.806	156.262	273.801	141.829	0.949647	4.6e-07	1.93e-05	S1PR2	19	10221433	10231331	-	3643	protein_coding	sphingosine-1-phosphate receptor 2 [Source:HGNC Symbol;Acc:HGNC:3169]	-
ENSG00000143106	3391.13	3985.61	3390.47	2401.02	2328.89	2314.96	3589.07	2348.29	0.611807	4.81e-07	2.02e-05	PSMA5	1	109399031	109426427	-	5724	protein_coding	proteasome subunit alpha 5 [Source:HGNC Symbol;Acc:HGNC:9534]	-
ENSG00000100084	418.071	421.188	447.053	254.975	214.669	255.608	428.771	241.751	0.828016	4.98e-07	2.08e-05	HIRA	22	19330698	19447450	-	4299	protein_coding	histone cell cycle regulator [Source:HGNC Symbol;Acc:HGNC:4916]	-
ENSG00000152256	280.401	253.161	262.066	454.899	541.183	426.358	265.209	474.147	-0.838679	5.35e-07	2.23e-05	PDK1	2	172555373	172608669	+	14883	protein_coding	pyruvate dehydrogenase kinase 1 [Source:HGNC Symbol;Acc:HGNC:8809]	-
ENSG00000233369	534.483	526.485	586.757	857.643	920.913	858.925	549.242	879.16	-0.678382	5.77e-07	2.39e-05	GTF2IP4	7	73154938	73207283	+	3609	transcribed_processed_pseudogene	general transcription factor IIi pseudogene 4 [Source:HGNC Symbol;Acc:HGNC:51716]	-
ENSG00000142409	1583.2	1874.06	1567.58	1075.92	728.793	1041.06	1674.95	948.59	0.820576	6.48e-07	2.68e-05	ZNF787	19	56087366	56121280	-	3671	protein_coding	zinc finger protein 787 [Source:HGNC Symbol;Acc:HGNC:26998]	zf-C2H2
ENSG00000075234	982.922	1031.69	1027.07	599.771	530.359	704.733	1013.89	611.621	0.730099	6.64e-07	2.74e-05	TTC38	22	46267961	46294008	+	3578	protein_coding	tetratricopeptide repeat domain 38 [Source:HGNC Symbol;Acc:HGNC:26082]	-
ENSG00000196954	1403.02	1462.96	1402.82	839.293	940.756	972.759	1422.93	917.603	0.632927	6.67e-07	2.74e-05	CASP4	11	104942866	104969436	-	7256	protein_coding	caspase 4 [Source:HGNC Symbol;Acc:HGNC:1505]	-
ENSG00000185722	4380.13	3648.43	4292.29	2674.34	2690.58	2759.94	4106.95	2708.29	0.600871	8.07e-07	3.31e-05	ANKFY1	17	4163907	4263995	-	14138	protein_coding	ankyrin repeat and FYVE domain containing 1 [Source:HGNC Symbol;Acc:HGNC:20763]	-
ENSG00000258102	221.689	199.392	203.293	95.6156	111.844	98.3107	208.125	101.924	1.029	8.34e-07	3.41e-05	MAP1LC3B2	12	116548105	116576448	+	1767	protein_coding	microtubule associated protein 1 light chain 3 beta 2 [Source:HGNC Symbol;Acc:HGNC:34390]	-
ENSG00000217801	814.884	793.089	771.744	554.378	425.73	418.079	793.239	466.062	0.7671	8.68e-07	3.54e-05	AL390719.1	1	1059734	1069355	+	2171	transcribed_unprocessed_pseudogene	uncharacterized LOC100288175 [Source:NCBI gene;Acc:100288175]	-
ENSG00000068489	1018.35	842.377	1044.41	1515.36	1876.1	1453.96	968.379	1615.14	-0.737802	9.3e-07	3.78e-05	PRR11	17	59155499	59204705	+	4080	protein_coding	proline rich 11 [Source:HGNC Symbol;Acc:HGNC:25619]	-
ENSG00000177606	4890.31	5363.43	4900.24	3375.52	2633.76	3510.21	5051.33	3173.16	0.670886	1.02e-06	4.13e-05	JUN	1	58780788	58784327	-	3540	protein_coding	Jun proto-oncogene, AP-1 transcription factor subunit [Source:HGNC Symbol;Acc:HGNC:6204]	TF_bZIP
ENSG00000226025	15.1842	23.5238	16.3791	0	0	0	18.3624	0	6.68878	1.03e-06	1	LGALS17A	19	39679374	39686373	+	2570	transcribed_unprocessed_pseudogene	galectin 14 pseudogene [Source:NCBI gene;Acc:400696]	-
ENSG00000156232	602.305	688.912	659.018	311.958	432.044	373.581	650.078	372.528	0.802389	1.04e-06	4.18e-05	WHAMM	15	82809628	82836108	+	5123	protein_coding	WAS protein homolog associated with actin, golgi membranes and microtubules [Source:HGNC Symbol;Acc:HGNC:30493]	-
ENSG00000215030	2140.97	2310.94	2209.25	3280.87	3107.29	3786.52	2220.38	3391.56	-0.611058	1.06e-06	4.24e-05	RPL13P12	17	17383377	17384012	-	636	processed_pseudogene	ribosomal protein L13 pseudogene 12 [Source:HGNC Symbol;Acc:HGNC:35701]	-
ENSG00000184545	793.626	839.016	741.877	408.54	371.612	553.645	791.506	444.599	0.833195	1.09e-06	4.36e-05	DUSP8	11	1554044	1571920	-	4616	protein_coding	dual specificity phosphatase 8 [Source:HGNC Symbol;Acc:HGNC:3074]	-
ENSG00000240036	70.8595	80.6531	60.699	23.1796	22.5493	14.4879	70.7372	20.0722	1.80996	1.09e-06	4.36e-05	AC104563.1	11	27581680	27582055	+	376	processed_pseudogene	novel pseudogene	-
ENSG00000234287	124.51	131.061	108.873	37.6668	61.334	33.1152	121.481	44.0387	1.45651	1.14e-06	4.53e-05	AC099560.2	3	40761545	40761799	+	255	processed_pseudogene	ribosomal protein S27 (RPS27) pseudogene	-
ENSG00000233328	137.67	297.968	104.055	42.4958	73.9616	42.4288	179.898	52.9621	1.75783	1.16e-06	4.6e-05	PFN1P1	1	171670517	171670939	-	423	processed_pseudogene	profilin 1 pseudogene 1 [Source:HGNC Symbol;Acc:HGNC:42989]	-
ENSG00000163762	356.322	348.377	389.244	584.318	902.873	581.586	364.648	689.592	-0.919685	1.26e-06	4.99e-05	TM4SF18	3	149318498	149334414	-	4482	protein_coding	transmembrane 4 L six family member 18 [Source:HGNC Symbol;Acc:HGNC:25181]	-
ENSG00000135116	66.8103	90.7347	64.5529	25.1112	21.6473	19.6621	74.0327	22.1402	1.73773	1.27e-06	5.02e-05	HRK	12	116856144	116881441	-	6853	protein_coding	harakiri, BCL2 interacting protein [Source:HGNC Symbol;Acc:HGNC:5185]	-
ENSG00000242299	649.882	877.102	822.809	221.172	404.985	469.822	783.264	365.326	1.10058	1.27e-06	5.02e-05	AC073861.1	3	101576489	101576947	-	459	processed_pseudogene	ribosomal protein S18 (RPS18) pseudogene	-
ENSG00000210135	4384.18	4575.94	5414.74	1979.92	3203.8	2918.28	4791.62	2700.67	0.827197	1.29e-06	5.06e-05	MT-TN	MT	5657	5729	-	73	Mt_tRNA	mitochondrially encoded tRNA asparagine [Source:HGNC Symbol;Acc:HGNC:7493]	-
ENSG00000175745	101.228	124.34	113.69	25.1112	48.7064	46.5682	113.086	40.1286	1.49351	1.35e-06	5.29e-05	NR2F1	5	93583224	93594615	+	4314	protein_coding	nuclear receptor subfamily 2 group F member 1 [Source:HGNC Symbol;Acc:HGNC:7975]	RXR-like
ENSG00000119632	239.91	297.968	223.526	147.77	91.0991	115.903	253.802	118.257	1.10185	1.46e-06	5.71e-05	IFI27L2	14	94127779	94130253	-	1662	protein_coding	interferon alpha inducible protein 27 like 2 [Source:HGNC Symbol;Acc:HGNC:19753]	-
ENSG00000171621	702.521	858.059	785.233	486.771	333.729	486.379	781.938	435.626	0.844796	1.47e-06	5.73e-05	SPSB1	1	9292880	9369532	+	3403	protein_coding	splA/ryanodine receptor domain and SOCS box containing 1 [Source:HGNC Symbol;Acc:HGNC:30628]	-
ENSG00000144591	1432.37	1760.93	1524.22	937.806	891.148	1100.05	1572.51	976.333	0.687791	1.49e-06	5.8e-05	GMPPA	2	219498867	219506989	+	5332	protein_coding	GDP-mannose pyrophosphorylase A [Source:HGNC Symbol;Acc:HGNC:22923]	-
ENSG00000038427	1050.74	788.608	982.746	1452.59	2015	1465.35	940.699	1644.31	-0.805511	1.54e-06	5.96e-05	VCAN	5	83471465	83582303	+	14831	protein_coding	versican [Source:HGNC Symbol;Acc:HGNC:2464]	-
ENSG00000088888	4467.18	3892.63	4053.34	6681.51	5566.06	6612.69	4137.72	6286.75	-0.603352	1.67e-06	6.44e-05	MAVS	20	3846799	3876123	+	11771	protein_coding	mitochondrial antiviral signaling protein [Source:HGNC Symbol;Acc:HGNC:29233]	-
ENSG00000232573	1246.11	1577.22	1258.3	873.096	825.304	856.856	1360.54	851.752	0.675251	1.71e-06	6.59e-05	RPL3P4	14	98972879	98973301	-	423	processed_pseudogene	ribosomal protein L3 pseudogene 4 [Source:HGNC Symbol;Acc:HGNC:19805]	-
ENSG00000149218	382.641	328.213	499.081	200.889	229.101	208.005	403.312	212.665	0.92423	1.97e-06	7.54e-05	ENDOD1	11	95089810	95132645	+	4687	protein_coding	endonuclease domain containing 1 [Source:HGNC Symbol;Acc:HGNC:29129]	-
ENSG00000172927	5618.14	6292.06	5803.98	3904.79	3216.43	4261.51	5904.73	3794.24	0.638186	2.06e-06	7.84e-05	MYEOV	11	69294138	69367726	+	3760	protein_coding	myeloma overexpressed [Source:HGNC Symbol;Acc:HGNC:7563]	-
ENSG00000088826	3849.69	4689.08	3825.96	2691.73	2002.38	2781.68	4121.58	2491.93	0.726043	2.07e-06	7.87e-05	SMOX	20	4120980	4187747	+	2946	protein_coding	spermine oxidase [Source:HGNC Symbol;Acc:HGNC:15862]	-
ENSG00000102524	18.221	28.0045	37.5756	0	0	3.10455	27.9337	1.03485	4.83726	2.1e-06	7.94e-05	TNFSF13B	13	108251240	108308484	+	3059	protein_coding	TNF superfamily member 13b [Source:HGNC Symbol;Acc:HGNC:11929]	-
ENSG00000131737	131.596	126.581	103.092	57.9489	32.471	47.6031	120.423	46.0076	1.39056	2.25e-06	8.46e-05	KRT34	17	41377650	41382403	-	1751	protein_coding	keratin 34 [Source:HGNC Symbol;Acc:HGNC:6452]	-
ENSG00000147100	661.017	709.075	654.2	1042.11	990.364	1062.79	674.764	1031.76	-0.612863	2.29e-06	8.59e-05	SLC16A2	X	74421461	74533917	+	4324	protein_coding	solute carrier family 16 member 2 [Source:HGNC Symbol;Acc:HGNC:10923]	-
ENSG00000100889	2356.58	2673.87	2365.33	1624.5	1192.41	1686.81	2465.26	1501.24	0.715874	2.38e-06	8.92e-05	PCK2	14	24094053	24110598	+	4189	protein_coding	phosphoenolpyruvate carboxykinase 2, mitochondrial [Source:HGNC Symbol;Acc:HGNC:8725]	-
ENSG00000112308	4353.81	4060.66	4251.82	2738.08	3144.27	2517.79	4222.1	2800.05	0.59233	2.49e-06	9.3e-05	C6orf62	6	24704861	24720836	-	4134	protein_coding	chromosome 6 open reading frame 62 [Source:HGNC Symbol;Acc:HGNC:20998]	-
ENSG00000213928	106.289	76.1724	111.763	37.6668	36.9808	33.1152	98.0749	35.9209	1.4503	2.49e-06	9.3e-05	IRF9	14	24161053	24166565	+	3794	protein_coding	interferon regulatory factor 9 [Source:HGNC Symbol;Acc:HGNC:6131]	IRF
ENSG00000100422	940.406	879.343	941.316	1439.06	1298.84	1424.99	920.355	1387.63	-0.591911	2.54e-06	9.41e-05	CERK	22	46684411	46738261	-	4938	protein_coding	ceramide kinase [Source:HGNC Symbol;Acc:HGNC:19256]	-
ENSG00000179627	344.174	360.699	342.998	193.163	156.943	222.493	349.29	190.866	0.873831	2.54e-06	9.41e-05	ZBTB42	14	104800596	104804712	+	3905	protein_coding	zinc finger and BTB domain containing 42 [Source:HGNC Symbol;Acc:HGNC:32550]	ZBTB
ENSG00000153714	122.486	115.379	116.581	48.2907	42.3926	56.9167	118.148	49.2	1.26735	2.61e-06	9.66e-05	LURAP1L	9	12775021	12822131	+	2132	protein_coding	leucine rich adaptor protein 1 like [Source:HGNC Symbol;Acc:HGNC:31452]	-
ENSG00000117461	234.848	245.32	292.897	113.966	133.492	150.053	257.688	132.504	0.961344	2.62e-06	9.66e-05	PIK3R3	1	46040140	46133036	-	7410	protein_coding	phosphoinositide-3-kinase regulatory subunit 3 [Source:HGNC Symbol;Acc:HGNC:8981]	-
ENSG00000127603	12074.5	9480.1	11264	16303.9	18714.1	15565.2	10939.5	16861.1	-0.62412	2.79e-06	0.000102611	MACF1	1	39081316	39487177	+	40739	protein_coding	microtubule-actin crosslinking factor 1 [Source:HGNC Symbol;Acc:HGNC:13664]	-
ENSG00000139192	196.382	182.59	178.243	71.4703	79.3735	109.694	185.738	86.8459	1.09978	2.95e-06	0.000108015	TAPBPL	12	6451690	6466517	+	3188	protein_coding	TAP binding protein like [Source:HGNC Symbol;Acc:HGNC:30683]	-
ENSG00000140511	238.898	282.286	201.367	111.069	123.57	129.356	240.85	121.332	0.987817	2.97e-06	0.000108535	HAPLN3	15	88877288	88895626	-	3524	protein_coding	hyaluronan and proteoglycan link protein 3 [Source:HGNC Symbol;Acc:HGNC:21446]	-
ENSG00000239521	119.449	95.2155	134.887	211.513	232.709	252.503	116.517	232.242	-0.99149	3.26e-06	0.000118589	CASTOR3	7	100200653	100272232	-	4874	protein_coding	CASTOR family member 3 [Source:HGNC Symbol;Acc:HGNC:29954]	-
ENSG00000204682	277.364	263.243	265.919	430.753	432.044	478.101	268.842	446.966	-0.73281	3.31e-06	0.000120293	CASC10	10	21492658	21497262	-	3801	protein_coding	cancer susceptibility 10 [Source:HGNC Symbol;Acc:HGNC:31448]	-
ENSG00000168310	758.196	753.882	736.096	444.275	526.751	439.811	749.391	470.279	0.671327	3.33e-06	0.000120694	IRF2	4	184387713	184474580	-	3116	protein_coding	interferon regulatory factor 2 [Source:HGNC Symbol;Acc:HGNC:6117]	IRF
ENSG00000151640	26.3192	35.8458	19.2695	0	0	4.1394	27.1449	1.3798	4.37079	3.36e-06	0.000121395	DPYSL4	10	132186900	132205776	+	3176	protein_coding	dihydropyrimidinase like 4 [Source:HGNC Symbol;Acc:HGNC:3016]	-
ENSG00000127528	780.466	752.762	690.812	505.121	397.769	463.613	741.347	455.501	0.703081	3.38e-06	0.000121712	KLF2	19	16324817	16327874	+	2018	protein_coding	Kruppel like factor 2 [Source:HGNC Symbol;Acc:HGNC:6347]	zf-C2H2
ENSG00000134326	17.2087	14.5624	15.4156	0	0	0	15.7289	0	6.46839	3.4e-06	1	CMPK2	2	6840570	6866635	-	4302	protein_coding	cytidine/uridine monophosphate kinase 2 [Source:HGNC Symbol;Acc:HGNC:27015]	-
ENSG00000117226	1256.24	1273.65	1453.89	606.532	979.541	584.69	1327.92	723.588	0.875141	3.42e-06	0.000122619	GBP3	1	89006666	89022894	-	4297	protein_coding	guanylate binding protein 3 [Source:HGNC Symbol;Acc:HGNC:4184]	-
ENSG00000198918	10740.3	15650.1	10566.4	7294.8	6077.48	8146.34	12318.9	7172.87	0.780247	3.42e-06	0.000122619	RPL39	X	119786504	119791643	-	2141	protein_coding	ribosomal protein L39 [Source:HGNC Symbol;Acc:HGNC:10350]	-
ENSG00000119640	295.585	324.853	300.605	181.573	158.747	177.994	307.014	172.771	0.829767	3.45e-06	0.000123141	ACYP1	14	75053221	75069483	-	1841	protein_coding	acylphosphatase 1 [Source:HGNC Symbol;Acc:HGNC:179]	-
ENSG00000125730	2134.89	2103.7	2044.5	1324.13	1205.03	1556.41	2094.36	1361.86	0.621371	3.49e-06	0.000124121	C3	19	6677704	6730562	-	8328	protein_coding	complement C3 [Source:HGNC Symbol;Acc:HGNC:1318]	-
ENSG00000114480	839.178	769.565	830.516	1303.85	1215.86	1168.35	813.087	1229.35	-0.596176	3.49e-06	0.000124121	GBE1	3	81489699	81762161	-	5171	protein_coding	1,4-alpha-glucan branching enzyme 1 [Source:HGNC Symbol;Acc:HGNC:4180]	-
ENSG00000137767	1798.82	1878.54	1687.05	1075.92	1210.45	1267.69	1788.14	1184.68	0.593881	3.51e-06	0.000124403	SQOR	15	45631148	45691294	+	3088	protein_coding	sulfide quinone oxidoreductase [Source:HGNC Symbol;Acc:HGNC:20390]	-
ENSG00000107262	1774.52	2089.14	1857.58	1171.53	1026.44	1385.66	1907.08	1194.55	0.675232	3.7e-06	0.000131033	BAG1	9	33247820	33264720	-	7073	protein_coding	BCL2 associated athanogene 1 [Source:HGNC Symbol;Acc:HGNC:937]	-
ENSG00000166166	1162.1	1462.96	1097.4	807.421	551.104	770.963	1240.82	709.83	0.805918	3.9e-06	0.000137633	TRMT61A	14	103529184	103537073	+	3229	protein_coding	tRNA methyltransferase 61A [Source:HGNC Symbol;Acc:HGNC:23790]	-
ENSG00000164342	188.284	155.705	216.782	44.4275	105.531	72.4395	186.924	74.1325	1.33251	3.94e-06	0.000138591	TLR3	4	186069152	186088069	+	6724	protein_coding	toll like receptor 3 [Source:HGNC Symbol;Acc:HGNC:11849]	-
ENSG00000100346	19.2333	24.644	26.9773	0	0	1.03485	23.6182	0.34495	6.09276	4.11e-06	1	CACNA1I	22	39570753	39689737	+	10792	protein_coding	calcium voltage-gated channel subunit alpha1 I [Source:HGNC Symbol;Acc:HGNC:1396]	-
ENSG00000137486	411.997	381.982	401.77	636.472	581.771	727.5	398.583	648.581	-0.701384	4.22e-06	0.000148022	ARRB1	11	75264182	75351705	-	5828	protein_coding	arrestin beta 1 [Source:HGNC Symbol;Acc:HGNC:711]	-
ENSG00000041880	731.877	867.021	887.362	547.617	439.26	533.983	828.753	506.953	0.709703	4.23e-06	0.000148022	PARP3	3	51942345	51948867	+	2928	protein_coding	poly(ADP-ribose) polymerase family member 3 [Source:HGNC Symbol;Acc:HGNC:273]	-
ENSG00000116717	1559.92	1934.55	1602.26	1143.52	1000.29	1134.2	1698.91	1092.67	0.636642	4.31e-06	0.000150507	GADD45A	1	67685061	67688338	+	2069	protein_coding	growth arrest and DNA damage inducible alpha [Source:HGNC Symbol;Acc:HGNC:4095]	-
ENSG00000187583	402.887	389.823	315.057	217.308	190.316	217.318	369.256	208.314	0.825903	4.45e-06	0.000154539	PLEKHN1	1	966497	975865	+	2833	protein_coding	pleckstrin homology domain containing N1 [Source:HGNC Symbol;Acc:HGNC:25284]	-
ENSG00000234964	111.351	171.388	118.508	55.0514	55.9222	56.9167	133.749	55.9635	1.25452	4.45e-06	0.000154539	FABP5P7	11	59781318	59781722	-	405	processed_pseudogene	fatty acid binding protein 5 pseudogene 7 [Source:HGNC Symbol;Acc:HGNC:31070]	-
ENSG00000104765	1439.46	1200.83	1283.35	2009.86	2622.93	1824.44	1307.88	2152.41	-0.718872	4.46e-06	0.000154539	BNIP3L	8	26382898	26505636	+	4307	protein_coding	BCL2 interacting protein 3 like [Source:HGNC Symbol;Acc:HGNC:1085]	-
ENSG00000279117	188.284	169.147	201.367	361.215	297.65	336.326	186.266	331.73	-0.830732	4.54e-06	0.000156848	AP001972.5	11	75260129	75262466	-	2338	TEC	TEC	-
ENSG00000128965	578.011	522.005	521.241	372.804	258.866	304.246	540.419	311.972	0.793387	4.56e-06	0.000157391	CHAC1	15	40952962	40956519	+	2058	protein_coding	ChaC glutathione specific gamma-glutamylcyclotransferase 1 [Source:HGNC Symbol;Acc:HGNC:28680]	-
ENSG00000225492	14.1719	16.8027	14.4521	0	0	0	15.1423	0	6.41207	4.67e-06	1	GBP1P1	1	89407679	89426243	+	2352	transcribed_unprocessed_pseudogene	guanylate binding protein 1 pseudogene 1 [Source:HGNC Symbol;Acc:HGNC:39561]	-
ENSG00000197989	731.877	797.569	677.324	500.292	393.259	460.508	735.59	451.353	0.70473	4.74e-06	0.000162584	SNHG12	1	28578538	28583132	-	4266	antisense	small nucleolar RNA host gene 12 [Source:HGNC Symbol;Acc:HGNC:30062]	-
ENSG00000148773	2218.91	1617.54	1991.51	3066.46	3564.59	2774.43	1942.65	3135.16	-0.690381	5.08e-06	0.000173963	MKI67	10	128096659	128126385	-	12807	protein_coding	marker of proliferation Ki-67 [Source:HGNC Symbol;Acc:HGNC:7107]	-
ENSG00000059728	233.836	215.075	206.184	113.966	124.472	105.555	218.365	114.664	0.927789	5.15e-06	0.000175361	MXD1	2	69897688	69942945	+	6351	protein_coding	MAX dimerization protein 1 [Source:HGNC Symbol;Acc:HGNC:6761]	bHLH
ENSG00000145050	3419.47	4281.34	3446.35	2549.75	2116.02	2511.58	3715.72	2392.45	0.635122	5.17e-06	0.000175584	MANF	3	51385047	51389397	+	2383	protein_coding	mesencephalic astrocyte derived neurotrophic factor [Source:HGNC Symbol;Acc:HGNC:15461]	-
ENSG00000164400	313.806	282.286	299.641	562.104	411.299	605.387	298.578	526.263	-0.816296	6.01e-06	0.000202808	CSF2	5	132073790	132076170	+	787	protein_coding	colony stimulating factor 2 [Source:HGNC Symbol;Acc:HGNC:2434]	-
ENSG00000104213	149.817	230.757	206.184	82.0942	72.1577	111.764	195.586	88.6719	1.14362	6.27e-06	0.000210352	PDGFRL	8	17576433	17644071	+	2409	protein_coding	platelet derived growth factor receptor like [Source:HGNC Symbol;Acc:HGNC:8805]	-
ENSG00000261455	142.731	165.787	142.594	84.9917	54.1183	63.1258	150.371	67.4119	1.15765	6.37e-06	0.0002132	LINC01003	7	152463786	152465549	+	1764	lincRNA	long intergenic non-protein coding RNA 1003 [Source:HGNC Symbol;Acc:HGNC:48957]	-
ENSG00000260075	9.1105	6.72109	3.8539	63.7438	6.3138	112.799	6.56183	60.9521	-3.21632	6.38e-06	0.0002132	NSFP1	17	46372855	46487141	+	1471	unprocessed_pseudogene	N-ethylmaleimide-sensitive factor pseudogene 1 [Source:HGNC Symbol;Acc:HGNC:31405]	-
ENSG00000111775	802.736	1101.14	870.019	522.506	252.552	554.68	924.631	443.246	1.06167	6.41e-06	0.000213654	COX6A1	12	120438090	120440742	+	1344	protein_coding	cytochrome c oxidase subunit 6A1 [Source:HGNC Symbol;Acc:HGNC:2277]	-
ENSG00000109654	177.149	144.503	178.243	266.565	358.083	300.106	166.632	308.251	-0.886443	6.59e-06	0.000219004	TRIM2	4	153152342	153339320	+	9425	protein_coding	tripartite motif containing 2 [Source:HGNC Symbol;Acc:HGNC:15974]	-
ENSG00000054654	810.835	759.483	849.786	1318.34	1898.65	1086.59	806.701	1434.53	-0.83077	7.12e-06	0.000235617	SYNE2	14	63852983	64226433	+	31374	protein_coding	spectrin repeat containing nuclear envelope protein 2 [Source:HGNC Symbol;Acc:HGNC:17084]	-
ENSG00000181444	990.008	1037.29	871.946	670.275	446.476	599.178	966.414	571.976	0.757074	7.23e-06	0.000238419	ZNF467	7	149764182	149773479	-	2734	protein_coding	zinc finger protein 467 [Source:HGNC Symbol;Acc:HGNC:23154]	zf-C2H2
ENSG00000120690	866.51	828.935	865.202	538.925	611.536	485.345	853.549	545.269	0.645762	7.24e-06	0.000238419	ELF1	13	40932028	41061440	-	4335	protein_coding	E74 like ETS transcription factor 1 [Source:HGNC Symbol;Acc:HGNC:3316]	ETS
ENSG00000198162	487.918	435.751	488.482	754.301	1215.86	676.792	470.717	882.317	-0.90686	7.29e-06	0.000239362	MAN1A2	1	117367449	117528872	+	9667	protein_coding	mannosidase alpha class 1A member 2 [Source:HGNC Symbol;Acc:HGNC:6822]	-
ENSG00000160888	1314.95	1654.51	1291.06	866.336	668.361	988.282	1420.17	840.993	0.756226	7.34e-06	0.000240469	IER2	19	13150415	13154908	+	3072	protein_coding	immediate early response 2 [Source:HGNC Symbol;Acc:HGNC:28871]	-
ENSG00000151914	1063.9	889.424	1011.65	1649.61	2659.91	1327.71	988.326	1879.08	-0.927172	7.44e-06	0.000243408	DST	6	56457987	56954628	-	42341	protein_coding	dystonin [Source:HGNC Symbol;Acc:HGNC:1090]	-
ENSG00000205336	358.346	350.617	369.975	571.762	530.359	611.596	359.646	571.239	-0.666669	7.49e-06	0.000244249	ADGRG1	16	57610652	57665580	+	8659	protein_coding	adhesion G protein-coupled receptor G1 [Source:HGNC Symbol;Acc:HGNC:4512]	-
ENSG00000148346	1290.65	1553.69	1182.19	889.515	725.185	891.006	1342.18	835.235	0.684271	7.53e-06	0.000244969	LCN2	9	128149071	128153455	+	1598	protein_coding	lipocalin 2 [Source:HGNC Symbol;Acc:HGNC:6526]	-
ENSG00000237973	447.427	567.932	334.326	263.667	239.022	205.935	449.895	236.208	0.927471	7.79e-06	0.000252924	MTCO1P12	1	631074	632616	+	1543	unprocessed_pseudogene	MT-CO1 pseudogene 12 [Source:HGNC Symbol;Acc:HGNC:52014]	-
ENSG00000157693	954.578	851.338	857.494	496.429	565.536	629.189	887.803	563.718	0.655783	7.84e-06	0.000253872	TMEM268	9	114611206	114646422	+	4792	protein_coding	transmembrane protein 268 [Source:HGNC Symbol;Acc:HGNC:24513]	-
ENSG00000138685	615.465	561.211	666.726	308.095	441.966	307.35	614.467	352.47	0.800856	7.92e-06	0.000256023	FGF2	4	122826708	122898236	+	6775	protein_coding	fibroblast growth factor 2 [Source:HGNC Symbol;Acc:HGNC:3676]	-
ENSG00000145012	785.528	603.778	769.817	1149.32	1770.57	1033.82	719.708	1317.9	-0.872757	8.08e-06	0.000260275	LPP	3	188153284	188890671	+	25535	protein_coding	LIM domain containing preferred translocation partner in lipoma [Source:HGNC Symbol;Acc:HGNC:6679]	-
ENSG00000164674	72.884	62.7302	52.9912	23.1796	18.0394	16.5576	62.8685	19.2589	1.70509	8.09e-06	0.000260275	SYTL3	6	158650014	158764876	+	2896	protein_coding	synaptotagmin like 3 [Source:HGNC Symbol;Acc:HGNC:15587]	-
ENSG00000161921	1036.57	1125.78	1045.37	709.874	579.066	756.475	1069.24	681.805	0.649738	8.19e-06	0.000262177	CXCL16	17	4733526	4739922	-	2794	protein_coding	C-X-C motif chemokine ligand 16 [Source:HGNC Symbol;Acc:HGNC:16642]	-
ENSG00000115541	704.545	816.613	722.607	504.155	396.867	490.519	747.922	463.847	0.68958	8.19e-06	0.000262177	HSPE1	2	197499994	197503457	+	1977	protein_coding	heat shock protein family E (Hsp10) member 1 [Source:HGNC Symbol;Acc:HGNC:5269]	-
ENSG00000189410	1011.27	1166.11	825.699	628.745	496.084	655.06	1001.02	593.297	0.754714	8.51e-06	0.000271333	SH2D5	1	20719732	20732837	-	4423	protein_coding	SH2 domain containing 5 [Source:HGNC Symbol;Acc:HGNC:28819]	-
ENSG00000257704	580.035	636.263	495.227	362.18	269.689	363.232	570.508	331.701	0.782811	8.94e-06	0.000282846	INAFM1	19	47274453	47275707	+	1255	protein_coding	InaF motif containing 1 [Source:HGNC Symbol;Acc:HGNC:27406]	-
ENSG00000141753	6981.68	8120.2	7096	4721.87	3665.61	5490.91	7399.29	4626.13	0.677694	9.44e-06	0.000297292	IGFBP4	17	40443461	40457731	+	2200	protein_coding	insulin like growth factor binding protein 4 [Source:HGNC Symbol;Acc:HGNC:5473]	-
ENSG00000159479	1097.31	1168.35	1192.78	753.335	665.655	838.228	1152.81	752.406	0.616273	9.46e-06	0.000297292	MED8	1	43383917	43389808	-	2704	protein_coding	mediator complex subunit 8 [Source:HGNC Symbol;Acc:HGNC:19971]	-
ENSG00000165731	28.3438	22.4036	22.16	2.89744	2.70591	0	24.3025	1.86779	3.66919	9.5e-06	0.000297954	RET	10	43077027	43130351	+	6911	protein_coding	ret proto-oncogene [Source:HGNC Symbol;Acc:HGNC:9967]	-
ENSG00000108387	81.9945	106.417	82.859	28.0086	40.5887	34.15	90.4236	34.2491	1.39657	1.01e-05	0.000316181	2021-09-04	17	58520250	58540818	-	8012	protein_coding	septin 4 [Source:HGNC Symbol;Acc:HGNC:9165]	-
ENSG00000143862	1841.33	2090.26	1735.22	1263.29	1010.21	1344.27	1888.94	1205.92	0.647649	1.05e-05	0.000328537	ARL8A	1	202133404	202144743	-	1975	protein_coding	ADP ribosylation factor like GTPase 8A [Source:HGNC Symbol;Acc:HGNC:25192]	-
ENSG00000169020	138.682	359.578	150.302	88.8549	63.138	86.9274	216.188	79.6401	1.43957	1.1e-05	0.000341455	ATP5ME	4	672436	674338	-	940	protein_coding	ATP synthase membrane subunit e [Source:HGNC Symbol;Acc:HGNC:846]	-
ENSG00000185883	155.891	116.499	134.887	361.215	169.571	429.463	135.759	320.083	-1.23503	1.11e-05	0.000342344	ATP6V0C	16	2513870	2520218	+	1498	protein_coding	ATPase H+ transporting V0 subunit c [Source:HGNC Symbol;Acc:HGNC:855]	-
ENSG00000104518	2997.35	3453.52	2914.52	2165.36	1484.64	2128.69	3121.8	1926.23	0.696772	1.11e-05	0.000342344	GSDMD	8	143553207	143563062	+	5116	protein_coding	gasdermin D [Source:HGNC Symbol;Acc:HGNC:25697]	-
ENSG00000148834	3191.71	3964.32	3180.43	2240.69	1832.81	2482.61	3445.49	2185.37	0.656927	1.14e-05	0.000352482	GSTO1	10	104235356	104267459	+	1691	protein_coding	glutathione S-transferase omega 1 [Source:HGNC Symbol;Acc:HGNC:13312]	-
ENSG00000269893	467.672	703.474	513.533	340.933	280.513	334.257	561.56	318.567	0.817394	1.16e-05	0.000358523	SNHG8	4	118278709	118279823	+	923	lincRNA	small nucleolar RNA host gene 8 [Source:HGNC Symbol;Acc:HGNC:33098]	-
ENSG00000165782	1042.65	1408.07	1182.19	836.395	617.85	759.58	1210.97	737.942	0.714607	1.19e-05	0.000366388	PIP4P1	14	20457719	20461612	-	3803	protein_coding	phosphatidylinositol-4,5-bisphosphate 4-phosphatase 1 [Source:HGNC Symbol;Acc:HGNC:19299]	-
ENSG00000066248	55.6753	64.9705	62.626	22.2137	18.0394	18.6273	61.0906	19.6268	1.63801	1.25e-05	0.00038163	NGEF	2	232878686	233013272	-	4678	protein_coding	neuronal guanine nucleotide exchange factor [Source:HGNC Symbol;Acc:HGNC:7807]	-
ENSG00000120526	1061.88	1178.43	1176.4	610.395	849.657	476.031	1138.91	645.361	0.818318	1.25e-05	0.00038163	NUDCD1	8	109240919	109334385	-	4439	protein_coding	NudC domain containing 1 [Source:HGNC Symbol;Acc:HGNC:24306]	-
ENSG00000102871	1987.1	2335.58	2060.88	1486.39	1003.89	1433.27	2127.85	1307.85	0.702474	1.29e-05	0.000392042	TRADD	16	67154180	67160298	-	2567	protein_coding	TNFRSF1A associated via death domain [Source:HGNC Symbol;Acc:HGNC:12030]	-
ENSG00000182208	675.189	813.252	640.712	459.728	366.2	469.822	709.718	431.917	0.716652	1.32e-05	0.000401377	MOB2	11	1469457	1501247	-	4512	protein_coding	MOB kinase activator 2 [Source:HGNC Symbol;Acc:HGNC:24904]	-
ENSG00000077522	42.5157	26.8844	27.9408	5.79489	4.50986	6.2091	32.4469	5.50461	2.56588	1.37e-05	0.000417067	ACTN2	1	236686454	236764631	+	5530	protein_coding	actinin alpha 2 [Source:HGNC Symbol;Acc:HGNC:164]	-
ENSG00000104081	910.038	946.554	996.234	1435.2	1271.78	1589.53	950.942	1432.17	-0.590289	1.39e-05	0.000421718	BMF	15	40087890	40108892	-	5447	protein_coding	Bcl2 modifying factor [Source:HGNC Symbol;Acc:HGNC:24132]	-
ENSG00000143256	1617.62	2245.96	1673.56	1232.38	1066.13	1185.94	1845.71	1161.48	0.667943	1.4e-05	0.00042407	PFDN2	1	161100556	161118111	-	677	protein_coding	prefoldin subunit 2 [Source:HGNC Symbol;Acc:HGNC:8867]	-
ENSG00000171132	688.349	620.581	671.543	407.574	454.593	424.288	660.158	428.819	0.622469	1.44e-05	0.0004336	PRKCE	2	45651345	46187990	+	9908	protein_coding	protein kinase C epsilon [Source:HGNC Symbol;Acc:HGNC:9401]	-
ENSG00000117724	588.133	570.173	684.068	900.139	1865.28	924.121	614.125	1229.85	-1.00212	1.47e-05	0.000442004	CENPF	1	214603195	214664588	+	11690	protein_coding	centromere protein F [Source:HGNC Symbol;Acc:HGNC:1857]	-
ENSG00000224543	61.749	63.8504	58.772	21.2479	12.6276	23.8015	61.4571	19.2257	1.68372	1.49e-05	0.000445004	SNRPGP15	19	14489388	14489609	+	222	processed_pseudogene	small nuclear ribonucleoprotein polypeptide G pseudogene 15 [Source:HGNC Symbol;Acc:HGNC:49371]	-
ENSG00000105321	1810.97	2147.39	1706.32	1134.83	768.479	1347.37	1888.22	1083.56	0.801675	1.53e-05	0.000456088	CCDC9	19	47255980	47273701	+	3845	protein_coding	coiled-coil domain containing 9 [Source:HGNC Symbol;Acc:HGNC:24560]	-
ENSG00000158773	1109.46	1206.44	1083.91	731.122	605.223	837.194	1133.27	724.513	0.646013	1.97e-05	0.000585889	USF1	1	161039251	161045977	-	2336	protein_coding	upstream transcription factor 1 [Source:HGNC Symbol;Acc:HGNC:12593]	bHLH
ENSG00000272512	119.449	112.018	127.179	63.7438	41.4907	54.847	119.549	53.3605	1.16708	2.01e-05	0.000594658	AL645608.7	1	995966	998051	-	2086	lincRNA	novel transcript	-
ENSG00000092098	826.019	760.603	747.658	525.403	388.75	536.052	778.093	483.402	0.687783	2.02e-05	0.000597175	RNF31	14	24146683	24160661	+	4982	protein_coding	ring finger protein 31 [Source:HGNC Symbol;Acc:HGNC:16031]	-
ENSG00000167207	54.663	40.3265	68.4068	16.4188	13.5296	17.5924	54.4655	15.847	1.78798	2.06e-05	0.000607849	NOD2	16	50693588	50734041	+	6873	protein_coding	nucleotide binding oligomerization domain containing 2 [Source:HGNC Symbol;Acc:HGNC:5331]	-
ENSG00000133328	4.04911	25.7642	12.5252	0	0	0	14.1128	0	6.30627	2.06e-05	1	HRASLS2	11	63552770	63563383	-	742	protein_coding	HRAS like suppressor 2 [Source:HGNC Symbol;Acc:HGNC:17824]	-
ENSG00000234742	114.387	116.499	72.2607	28.9744	53.2163	23.8015	101.049	35.3308	1.50679	2.14e-05	0.00062808	AC144530.1	3	197850400	197850954	-	555	processed_pseudogene	ribosomal protein L17 (RPL17) pseudogene	-
ENSG00000140961	615.465	630.662	609.88	411.437	266.082	410.835	618.669	362.785	0.771388	2.3e-05	0.000673297	OSGIN1	16	83948282	83966332	+	3460	protein_coding	oxidative stress induced growth inhibitor 1 [Source:HGNC Symbol;Acc:HGNC:30093]	-
ENSG00000235552	645.833	770.685	651.31	388.257	486.162	431.532	689.276	435.317	0.661895	2.33e-05	0.000681127	RPL6P27	18	6462144	6463015	-	872	transcribed_processed_pseudogene	ribosomal protein L6 pseudogene 27 [Source:HGNC Symbol;Acc:HGNC:36133]	-
ENSG00000165175	1804.89	2015.21	1712.1	1299.02	975.031	1300.81	1844.07	1191.62	0.630194	2.35e-05	0.000684431	MID1IP1	X	38801432	38806537	+	3790	protein_coding	MID1 interacting protein 1 [Source:HGNC Symbol;Acc:HGNC:20715]	-
ENSG00000230715	277.364	268.844	312.166	164.188	184.904	138.67	286.125	162.587	0.814151	2.43e-05	0.000705666	AC018638.2	7	128652841	128653243	+	403	processed_pseudogene	novel pseudogene	-
ENSG00000184897	4754.67	5904.48	4821.23	3187.19	2017.71	3712.01	5160.13	2972.3	0.795995	2.44e-05	0.000705666	H1FX	3	129314771	129316277	-	1507	protein_coding	H1 histone family member X [Source:HGNC Symbol;Acc:HGNC:4722]	-
ENSG00000137198	23.2824	22.4036	32.7582	3.86326	2.70591	4.1394	26.1481	3.56952	2.88321	2.44e-05	0.000705666	GMPR	6	16238580	16295549	+	2232	protein_coding	guanosine monophosphate reductase [Source:HGNC Symbol;Acc:HGNC:4376]	-
ENSG00000128394	375.555	416.708	382.5	224.069	228.199	266.991	391.588	239.753	0.708322	2.48e-05	0.000715817	APOBEC3F	22	39040604	39053910	+	3242	protein_coding	apolipoprotein B mRNA editing enzyme catalytic subunit 3F [Source:HGNC Symbol;Acc:HGNC:17356]	-
ENSG00000212724	59.7244	90.7347	64.5529	24.1454	27.0591	24.8364	71.6707	25.347	1.49566	2.49e-05	0.000715817	KRTAP2-3	17	41059240	41060114	-	875	protein_coding	keratin associated protein 2-3 [Source:HGNC Symbol;Acc:HGNC:18906]	-
ENSG00000159871	74.9086	97.4558	89.6033	36.701	25.2552	40.3591	87.3226	34.1051	1.36044	2.49e-05	0.000715817	LYPD5	19	43795929	43827206	-	5091	protein_coding	LY6/PLAUR domain containing 5 [Source:HGNC Symbol;Acc:HGNC:26397]	-
ENSG00000168811	61.749	50.4082	63.5894	19.3163	18.9414	19.6621	58.5822	19.3066	1.60365	2.52e-05	0.000723923	IL12A	3	159988750	159996019	+	2040	protein_coding	interleukin 12A [Source:HGNC Symbol;Acc:HGNC:5969]	-
ENSG00000134825	1316.97	1899.83	1286.24	1020.87	701.734	910.668	1501.01	877.756	0.773917	2.54e-05	0.000726471	TMEM258	11	61768501	61792802	-	3068	protein_coding	transmembrane protein 258 [Source:HGNC Symbol;Acc:HGNC:1164]	-
ENSG00000129911	2530.69	3118.59	2441.45	1674.72	1316.88	2002.43	2696.91	1664.68	0.696267	2.58e-05	0.000737873	KLF16	19	1852399	1863568	-	2955	protein_coding	Kruppel like factor 16 [Source:HGNC Symbol;Acc:HGNC:16857]	zf-C2H2
ENSG00000130787	1271.42	1327.42	1172.55	901.105	699.93	876.518	1257.13	825.851	0.606476	2.67e-05	0.000761834	HIP1R	12	122834453	122862960	+	7102	protein_coding	huntingtin interacting protein 1 related [Source:HGNC Symbol;Acc:HGNC:18415]	-
ENSG00000126749	1123.63	1393.51	1158.1	821.908	719.773	868.239	1225.08	803.307	0.60887	2.84e-05	0.000804379	EMG1	12	6970893	6997428	+	6268	protein_coding	EMG1, N1-specific pseudouridine methyltransferase [Source:HGNC Symbol;Acc:HGNC:16912]	-
ENSG00000266208	211.566	234.118	231.234	123.624	96.5109	143.844	225.639	121.326	0.897884	2.87e-05	0.000811674	AC080112.1	17	40360655	40364693	+	2094	antisense	novel transcript, antisense to GJD3	-
ENSG00000106976	576.998	606.018	641.675	1030.52	799.146	970.689	608.231	933.453	-0.617409	3.08e-05	0.000867163	DNM1	9	128191655	128255248	+	10775	protein_coding	dynamin 1 [Source:HGNC Symbol;Acc:HGNC:2972]	-
ENSG00000196754	133.621	194.912	120.435	67.607	68.5498	73.4743	149.656	69.8771	1.09646	3.16e-05	0.000888765	S100A2	1	153561108	153567890	-	1567	protein_coding	S100 calcium binding protein A2 [Source:HGNC Symbol;Acc:HGNC:10492]	-
ENSG00000204389	5458.2	6703.17	5396.43	4113.4	3328.27	4230.47	5852.6	3890.71	0.589062	3.2e-05	0.000896247	HSPA1A	6	31815464	31817946	+	2483	protein_coding	heat shock protein family A (Hsp70) member 1A [Source:HGNC Symbol;Acc:HGNC:5232]	-
ENSG00000107968	456.537	442.472	454.761	273.326	307.572	289.758	451.257	290.219	0.636595	3.97e-05	0.00110806	MAP3K8	10	30433937	30461833	+	3601	protein_coding	mitogen-activated protein kinase kinase kinase 8 [Source:HGNC Symbol;Acc:HGNC:6860]	-
ENSG00000105402	1307.86	1424.87	1371.99	956.156	758.558	1007.94	1368.24	907.553	0.592801	4.01e-05	0.00111454	NAPA	19	47487637	47515240	-	5839	protein_coding	NSF attachment protein alpha [Source:HGNC Symbol;Acc:HGNC:7641]	-
ENSG00000165801	2292.81	2245.96	2295	1568.48	1146.41	1704.4	2277.92	1473.1	0.62937	4.18e-05	0.00115547	ARHGEF40	14	21070270	21090240	+	8189	protein_coding	Rho guanine nucleotide exchange factor 40 [Source:HGNC Symbol;Acc:HGNC:25516]	-
ENSG00000146858	239.91	190.431	258.212	366.044	519.535	345.64	229.517	410.406	-0.837939	4.24e-05	0.00116807	ZC3HAV1L	7	139025706	139036029	-	1753	protein_coding	zinc finger CCCH-type containing, antiviral 1 like [Source:HGNC Symbol;Acc:HGNC:22423]	-
ENSG00000066279	507.151	423.429	534.729	717.6	1413.39	698.524	488.436	943.171	-0.949537	4.31e-05	0.00118548	ASPM	1	197084128	197146694	-	10887	protein_coding	abnormal spindle microtubule assembly [Source:HGNC Symbol;Acc:HGNC:19048]	-
ENSG00000030110	1516.39	1592.9	1400.89	1052.74	696.322	1055.55	1503.4	934.869	0.685868	4.34e-05	0.00119259	BAK1	6	33572547	33580293	-	2212	protein_coding	BCL2 antagonist/killer 1 [Source:HGNC Symbol;Acc:HGNC:949]	-
ENSG00000112511	2611.68	2941.6	2579.23	1958.67	1442.25	1958.97	2710.83	1786.63	0.601687	4.53e-05	0.00124204	PHF1	6	33410399	33416453	+	3596	protein_coding	PHD finger protein 1 [Source:HGNC Symbol;Acc:HGNC:8919]	-
ENSG00000156500	147.793	148.984	191.732	83.0601	92.0011	74.5092	162.836	83.1901	0.968462	4.57e-05	0.0012495	FAM122C	X	134796395	134854835	+	7959	protein_coding	family with sequence similarity 122C [Source:HGNC Symbol;Acc:HGNC:25202]	-
ENSG00000111716	718.717	1020.49	765	479.044	557.418	527.773	834.734	521.412	0.677908	4.64e-05	0.00126296	LDHB	12	21635342	21757857	-	2983	protein_coding	lactate dehydrogenase B [Source:HGNC Symbol;Acc:HGNC:6541]	-
ENSG00000204540	119.449	131.061	143.558	65.6754	69.4518	60.0213	131.356	65.0495	1.01283	4.86e-05	0.00131821	PSORS1C1	6	31114750	31140092	+	5781	protein_coding	psoriasis susceptibility 1 candidate 1 [Source:HGNC Symbol;Acc:HGNC:17202]	-
ENSG00000155918	8.09822	17.9229	26.0139	0.965815	0	0	17.345	0.321938	5.64856	5.1e-05	1	RAET1L	6	150018334	150025532	-	1346	protein_coding	retinoic acid early transcript 1L [Source:HGNC Symbol;Acc:HGNC:16798]	-
ENSG00000197142	42.5157	39.2064	54.9181	11.5898	10.8237	16.5576	45.5467	12.9903	1.81844	5.47e-05	0.00147309	ACSL5	10	112374018	112428380	+	4236	protein_coding	acyl-CoA synthetase long chain family member 5 [Source:HGNC Symbol;Acc:HGNC:16526]	-
ENSG00000243679	337.089	337.175	356.486	203.787	202.944	233.876	343.583	213.535	0.687458	5.47e-05	0.00147309	AC018638.5	7	128653969	128654722	+	754	processed_pseudogene	novel pseudogene	-
ENSG00000172809	6142.5	9262.78	5863.72	4069.94	4338.48	4849.31	7089.67	4419.24	0.681823	5.76e-05	0.00153924	RPL38	17	74203582	74210655	+	3829	protein_coding	ribosomal protein L38 [Source:HGNC Symbol;Acc:HGNC:10349]	-
ENSG00000177954	14926	24705.6	17607.5	12413.6	11906	11836.6	19079.7	12052.1	0.662711	5.79e-05	0.00154272	RPS27	1	153990755	153992155	+	1035	protein_coding	ribosomal protein S27 [Source:HGNC Symbol;Acc:HGNC:10416]	-
ENSG00000125356	1007.22	1516.73	1000.09	751.404	448.28	754.406	1174.68	651.363	0.850934	5.93e-05	0.00157821	NDUFA1	X	119871487	119876662	+	766	protein_coding	NADH:ubiquinone oxidoreductase subunit A1 [Source:HGNC Symbol;Acc:HGNC:7683]	-
ENSG00000150630	134.633	128.821	127.179	46.3591	78.4715	60.0213	130.211	61.6173	1.07672	6.26e-05	0.00166255	VEGFC	4	176683538	176792727	-	2420	protein_coding	vascular endothelial growth factor C [Source:HGNC Symbol;Acc:HGNC:12682]	-
ENSG00000105711	93.1296	120.98	89.6033	46.3591	48.7064	40.3591	101.237	45.1416	1.16095	6.32e-05	0.00167606	SCN1B	19	35030466	35040449	+	7993	protein_coding	sodium voltage-gated channel beta subunit 1 [Source:HGNC Symbol;Acc:HGNC:10586]	-
ENSG00000011590	9.1105	13.4422	9.63476	0	0	0	10.7291	0	5.91375	6.82e-05	1	ZBTB32	19	35704527	35717038	+	2770	protein_coding	zinc finger and BTB domain containing 32 [Source:HGNC Symbol;Acc:HGNC:16763]	ZBTB
ENSG00000152952	373.531	364.059	369.975	561.138	750.44	495.693	369.188	602.424	-0.707339	6.88e-05	0.00181222	PLOD2	3	146069440	146163653	-	7646	protein_coding	procollagen-lysine,2-oxoglutarate 5-dioxygenase 2 [Source:HGNC Symbol;Acc:HGNC:9082]	-
ENSG00000038210	262.18	244.2	253.394	133.282	175.884	99.3456	253.258	136.171	0.891928	7.03e-05	0.00184257	PI4K2B	4	25233975	25279092	+	3540	protein_coding	phosphatidylinositol 4-kinase type 2 beta [Source:HGNC Symbol;Acc:HGNC:18215]	-
ENSG00000041988	585.097	728.118	610.844	406.608	360.788	462.578	641.353	409.991	0.645845	7.16e-05	0.00186998	THAP3	1	6624866	6635586	+	4072	protein_coding	THAP domain containing 3 [Source:HGNC Symbol;Acc:HGNC:20855]	THAP
ENSG00000278970	469.697	469.356	454.761	291.676	270.591	336.326	464.605	299.531	0.634412	7.45e-05	0.00193496	HEIH	5	180829954	180831605	-	1652	TEC	hepatocellular carcinoma up-regulated EZH2-associated long non-coding RNA [Source:HGNC Symbol;Acc:HGNC:45049]	-
ENSG00000129355	618.502	731.479	624.333	451.035	341.847	460.508	658.104	417.797	0.656034	7.96e-05	0.00204818	CDKN2D	19	10566462	10569059	-	1503	protein_coding	cyclin dependent kinase inhibitor 2D [Source:HGNC Symbol;Acc:HGNC:1790]	-
ENSG00000161270	105.277	108.658	72.2607	197.992	185.806	161.437	95.3984	181.745	-0.933662	8.01e-05	0.00205227	NPHS1	19	35825964	35869287	-	5459	protein_coding	NPHS1, nephrin [Source:HGNC Symbol;Acc:HGNC:7908]	-
ENSG00000253785	71.8717	86.254	86.7129	33.8035	41.4907	20.697	81.6129	31.9971	1.34364	8.01e-05	0.00205227	AC008429.2	5	172975511	172976374	+	864	processed_pseudogene	pyrophosphatase (inorganic) 1 (PPA1) pseudogene	-
ENSG00000167550	314.818	376.381	314.093	224.069	188.512	202.831	335.098	205.137	0.707385	8.02e-05	0.00205227	RHEBL1	12	49064685	49070025	-	1290	protein_coding	RHEB like 1 [Source:HGNC Symbol;Acc:HGNC:21166]	-
ENSG00000223960	133.621	119.859	154.156	51.1882	82.0794	63.1258	135.879	65.4645	1.05244	8.08e-05	0.00206216	AC009948.1	2	178413939	178440243	+	4001	antisense	uncharacterized LOC101927027 [Source:NCBI gene;Acc:101927027]	-
ENSG00000174808	56.6876	45.9275	52.9912	13.5214	22.5493	13.453	51.8687	16.5079	1.64559	8.13e-05	0.00207254	BTC	4	74744759	74794686	-	2816	protein_coding	betacellulin [Source:HGNC Symbol;Acc:HGNC:1121]	-
ENSG00000137288	582.06	822.213	563.634	389.223	294.945	457.404	655.969	380.524	0.78598	8.19e-05	0.00208292	UQCC2	6	33694293	33711727	-	4689	protein_coding	ubiquinol-cytochrome c reductase complex assembly factor 2 [Source:HGNC Symbol;Acc:HGNC:21237]	-
ENSG00000099622	2079.22	2465.52	1867.22	1464.17	1180.68	1569.87	2137.32	1404.91	0.60539	8.2e-05	0.00208292	CIRBP	19	1259384	1274880	+	6368	protein_coding	cold inducible RNA binding protein [Source:HGNC Symbol;Acc:HGNC:1982]	-
ENSG00000114646	285.462	280.045	267.846	475.181	380.632	449.125	277.785	434.979	-0.646603	9.11e-05	0.00229307	CSPG5	3	47562239	47580792	-	4366	protein_coding	chondroitin sulfate proteoglycan 5 [Source:HGNC Symbol;Acc:HGNC:2467]	-
ENSG00000049249	121.473	125.46	155.12	208.616	255.258	238.015	134.018	233.963	-0.802569	9.54e-05	0.00238265	TNFRSF9	1	7915894	7943165	-	6331	protein_coding	TNF receptor superfamily member 9 [Source:HGNC Symbol;Acc:HGNC:11924]	-
ENSG00000172613	489.943	532.086	514.496	338.035	299.454	369.441	512.175	335.644	0.610587	9.71e-05	0.00242078	RAD9A	11	67317871	67398410	+	4169	protein_coding	RAD9 checkpoint clamp component A [Source:HGNC Symbol;Acc:HGNC:9827]	-
ENSG00000134762	646.846	479.438	599.282	820.942	1163.54	815.462	575.189	933.316	-0.698177	9.9e-05	0.00246361	DSC3	18	30990008	31042815	-	7056	protein_coding	desmocollin 3 [Source:HGNC Symbol;Acc:HGNC:3037]	-
ENSG00000134363	65.7981	63.8504	55.8816	23.1796	27.9611	16.5576	61.8434	22.5661	1.44745	0.000104117	0.00258225	FST	5	53480409	53487134	+	2969	protein_coding	follistatin [Source:HGNC Symbol;Acc:HGNC:3971]	-
ENSG00000075223	1425.29	1329.66	1535.78	1999.24	3035.13	1860.66	1430.24	2298.34	-0.684485	0.000105593	0.00260952	SEMA3C	7	80742538	80922359	-	6268	protein_coding	semaphorin 3C [Source:HGNC Symbol;Acc:HGNC:10725]	-
ENSG00000156928	613.44	656.427	626.26	480.976	383.338	390.138	632.042	418.151	0.595841	0.000106436	0.00262566	MALSU1	7	23298739	23311729	+	3851	protein_coding	mitochondrial assembly of ribosomal large subunit 1 [Source:HGNC Symbol;Acc:HGNC:21721]	-
ENSG00000165655	367.457	457.034	396.952	281.052	220.081	259.747	407.148	253.627	0.682905	0.000106965	0.00263405	ZNF503	10	75397830	75401906	-	3347	protein_coding	zinc finger protein 503 [Source:HGNC Symbol;Acc:HGNC:23589]	-
ENSG00000130487	54.663	51.5284	57.8086	20.2821	19.8434	18.6273	54.6666	19.5843	1.481	0.000109688	0.0026963	KLHDC7B	22	50545891	50551023	+	5133	protein_coding	kelch domain containing 7B [Source:HGNC Symbol;Acc:HGNC:25145]	-
ENSG00000138675	1048.72	855.819	1064.64	567.899	759.46	606.422	989.727	644.594	0.618508	0.000112377	0.00275752	FGF5	4	80266599	80336680	+	5998	protein_coding	fibroblast growth factor 5 [Source:HGNC Symbol;Acc:HGNC:3683]	-
ENSG00000136149	65.7981	126.581	66.4799	37.6668	27.0591	34.15	86.2862	32.9587	1.38644	0.000114832	0.00280782	RPL13AP25	13	54440704	54441315	-	612	processed_pseudogene	ribosomal protein L13a pseudogene 25 [Source:HGNC Symbol;Acc:HGNC:36981]	-
ENSG00000048162	674.177	825.574	739.95	475.181	395.063	562.958	746.567	477.734	0.644829	0.000115847	0.00282269	NOP16	5	176383938	176388975	-	2862	protein_coding	NOP16 nucleolar protein [Source:HGNC Symbol;Acc:HGNC:26934]	-
ENSG00000142544	736.938	874.862	788.124	542.788	337.337	566.063	799.975	482.063	0.73166	0.000121391	0.00294224	CTU1	19	51097606	51108370	-	2087	protein_coding	cytosolic thiouridylase subunit 1 [Source:HGNC Symbol;Acc:HGNC:29590]	-
ENSG00000160799	613.44	768.445	637.821	445.241	281.415	471.892	673.235	399.516	0.753736	0.000122658	0.00296776	CCDC12	3	46921726	46982010	-	4754	protein_coding	coiled-coil domain containing 12 [Source:HGNC Symbol;Acc:HGNC:28332]	-
ENSG00000226221	74.9086	94.0953	64.5529	208.616	186.708	104.52	77.8522	166.615	-1.10243	0.000124371	0.00299875	RPL26P19	5	56504635	56505072	-	438	processed_pseudogene	ribosomal protein L26 pseudogene 19 [Source:HGNC Symbol;Acc:HGNC:36393]	-
ENSG00000224546	59.7244	116.499	76.1146	25.1112	42.3926	27.9409	84.1126	31.8149	1.39527	0.000126132	0.00303594	EIF4BP3	9	96146007	96147856	+	1850	processed_pseudogene	eukaryotic translation initiation factor 4B pseudogene 3 [Source:HGNC Symbol;Acc:HGNC:37936]	-
ENSG00000180992	1442.5	1930.07	1470.26	1191.82	843.343	1072.1	1614.28	1035.75	0.640156	0.000127905	0.00307251	MRPL14	6	44113454	44127457	-	959	protein_coding	mitochondrial ribosomal protein L14 [Source:HGNC Symbol;Acc:HGNC:14279]	-
ENSG00000281332	70.8595	48.1678	64.5529	133.282	149.727	100.38	61.1934	127.797	-1.06101	0.000128095	0.00307251	LINC00997	7	32760279	32762924	+	2646	lincRNA	long intergenic non-protein coding RNA 997 [Source:HGNC Symbol;Acc:HGNC:48952]	-
ENSG00000184058	30.3683	32.4853	30.8312	7.72652	8.11774	6.2091	31.2283	7.35112	2.08209	0.00013301	0.00317939	TBX1	22	19756703	19783593	+	3580	protein_coding	T-box 1 [Source:HGNC Symbol;Acc:HGNC:11592]	T-box
ENSG00000146409	382.641	476.077	341.071	279.12	209.257	234.911	399.93	241.096	0.729336	0.000135126	0.00322441	SLC18B1	6	132769370	132813339	-	2760	protein_coding	solute carrier family 18 member B1 [Source:HGNC Symbol;Acc:HGNC:21573]	-
ENSG00000164967	622.551	684.431	565.561	456.83	314.788	412.905	624.181	394.841	0.661043	0.000137372	0.00327238	RPP25L	9	34610486	34612104	-	1092	protein_coding	ribonuclease P/MRP subunit p25 like [Source:HGNC Symbol;Acc:HGNC:19909]	-
ENSG00000185585	95.1541	88.4944	125.252	180.607	170.473	218.353	102.967	189.811	-0.878267	0.000141996	0.00337096	OLFML2A	9	124777158	124814885	+	6746	protein_coding	olfactomedin like 2A [Source:HGNC Symbol;Acc:HGNC:27270]	-
ENSG00000111671	422.12	571.293	455.724	334.172	200.238	305.281	483.046	279.897	0.787863	0.000142789	0.00338397	SPSB2	12	6870935	6889358	-	2452	protein_coding	splA/ryanodine receptor domain and SOCS box containing 2 [Source:HGNC Symbol;Acc:HGNC:29522]	-
ENSG00000108582	971.787	836.776	912.412	1285.5	1826.49	1168.35	906.992	1426.78	-0.653874	0.000143885	0.00340414	CPD	17	30378905	30469989	+	12532	protein_coding	carboxypeptidase D [Source:HGNC Symbol;Acc:HGNC:2301]	-
ENSG00000158792	1116.54	1334.14	1092.58	860.541	536.673	811.322	1181.09	736.179	0.682354	0.000147719	0.00346527	SPATA2L	16	89696343	89701705	-	2482	protein_coding	spermatogenesis associated 2 like [Source:HGNC Symbol;Acc:HGNC:28393]	-
ENSG00000166681	1278.51	1648.91	1217.83	938.772	707.145	1004.84	1381.75	883.586	0.645182	0.000151539	0.00354888	BEX3	X	103376340	103378077	+	1080	protein_coding	brain expressed X-linked 3 [Source:HGNC Symbol;Acc:HGNC:13388]	-
ENSG00000203668	302.671	252.041	346.851	481.941	720.675	394.278	300.521	532.298	-0.824727	0.000161424	0.00376132	CHML	1	241628853	241640254	-	7661	protein_coding	CHM like, Rab escort protein 2 [Source:HGNC Symbol;Acc:HGNC:1941]	-
ENSG00000138078	925.222	756.123	858.457	1159.94	1738.1	1135.23	846.601	1344.42	-0.667404	0.000162018	0.00376883	PREPL	2	44316281	44361862	-	8153	protein_coding	prolyl endopeptidase like [Source:HGNC Symbol;Acc:HGNC:30228]	-
ENSG00000184232	311.782	299.089	273.627	200.889	139.806	188.343	294.832	176.346	0.742879	0.000164168	0.00381159	OAF	11	120210767	120230332	+	3176	protein_coding	out at first homolog [Source:HGNC Symbol;Acc:HGNC:28752]	-
ENSG00000174080	327.978	308.05	322.765	483.873	433.848	536.052	319.598	484.591	-0.599376	0.0001646	0.00381159	CTSF	11	66563463	66568841	-	2896	protein_coding	cathepsin F [Source:HGNC Symbol;Acc:HGNC:2531]	-
ENSG00000116863	1385.81	1642.19	1373.92	1015.07	791.029	1117.64	1467.3	974.579	0.590632	0.000164681	0.00381159	ADPRHL2	1	36088875	36093932	+	1668	protein_coding	ADP-ribosylhydrolase like 2 [Source:HGNC Symbol;Acc:HGNC:21304]	-
ENSG00000170684	347.211	332.694	300.605	213.445	156.943	223.528	326.837	197.972	0.724899	0.000165956	0.00383469	ZNF296	19	45071500	45076588	-	1744	protein_coding	zinc finger protein 296 [Source:HGNC Symbol;Acc:HGNC:15981]	zf-C2H2
ENSG00000124134	65.7981	57.1293	60.699	28.0086	23.4513	19.6621	61.2088	23.7073	1.367	0.000170182	0.00391927	KCNS1	20	45092310	45101112	-	4538	protein_coding	potassium voltage-gated channel modifier subfamily S member 1 [Source:HGNC Symbol;Acc:HGNC:6300]	-
ENSG00000137812	219.664	182.59	169.572	276.223	483.457	286.653	190.609	348.778	-0.873108	0.000173404	0.00398686	KNL1	15	40594020	40664342	+	10250	protein_coding	kinetochore scaffold 1 [Source:HGNC Symbol;Acc:HGNC:24054]	-
ENSG00000244313	688.349	1101.14	703.338	1602.29	1116.64	1406.36	830.942	1375.1	-0.727435	0.000177947	0.00408454	AC024293.1	11	46428653	46429150	-	498	processed_pseudogene	ribosomal protein S10 (RPS10) pseudogene	-
ENSG00000125458	538.532	677.71	480.775	386.326	240.826	374.616	565.672	333.923	0.760867	0.000188044	0.00428086	NT5C	17	75130225	75131795	-	1571	protein_coding	5', 3'-nucleotidase, cytosolic [Source:HGNC Symbol;Acc:HGNC:17144]	-
ENSG00000150756	102.24	131.061	131.996	216.342	229.101	187.308	121.766	210.917	-0.793994	0.000190676	0.00432657	FAM173B	5	10226330	10249897	-	2462	protein_coding	family with sequence similarity 173 member B [Source:HGNC Symbol;Acc:HGNC:27029]	-
ENSG00000264281	83.0068	88.4944	83.8224	43.4617	37.8828	36.2197	85.1079	39.1881	1.11789	0.000192579	0.00436261	AC016596.1	5	55944656	55944733	+	78	processed_pseudogene	ribosomal protein L41 (RPL41) pseudogene	-
ENSG00000123104	431.23	414.467	484.629	663.515	905.579	568.133	443.442	712.409	-0.68434	0.000194422	0.00439718	ITPR2	12	26336515	26833198	-	12750	protein_coding	inositol 1,4,5-trisphosphate receptor type 2 [Source:HGNC Symbol;Acc:HGNC:6181]	-
ENSG00000115355	533.47	432.39	507.752	652.891	1253.74	693.349	491.204	866.66	-0.819425	0.00019579	0.0044209	CCDC88A	2	55287842	55419895	-	33942	protein_coding	coiled-coil domain containing 88A [Source:HGNC Symbol;Acc:HGNC:25523]	-
ENSG00000138688	506.139	420.068	485.592	697.318	1150.01	600.213	470.6	815.848	-0.794209	0.000196192	0.00442277	KIAA1109	4	122152333	122362758	+	20470	protein_coding	KIAA1109 [Source:HGNC Symbol;Acc:HGNC:26953]	-
ENSG00000138135	12.1473	7.84127	7.70781	0	0	0	9.23214	0	5.69977	0.000196263	1	CH25H	10	89205629	89207314	-	1686	protein_coding	cholesterol 25-hydroxylase [Source:HGNC Symbol;Acc:HGNC:1907]	-
ENSG00000225178	895.866	1035.05	880.617	1715.29	1035.46	1875.15	937.177	1541.97	-0.718225	0.000196578	0.00442429	RPSAP58	19	23827162	23828049	+	888	processed_pseudogene	ribosomal protein SA pseudogene 58 [Source:HGNC Symbol;Acc:HGNC:36809]	-
ENSG00000272821	62.7612	87.3742	69.3703	24.1454	19.8434	41.394	73.1686	28.4609	1.36847	0.000202583	0.0045345	U62317.2	22	50523926	50524780	+	855	antisense	novel transcript, antisense to SCO2	-
ENSG00000102081	967.738	896.145	963.476	520.574	774.793	502.937	942.453	599.435	0.651901	0.000202784	0.0045345	FMR1	X	147911951	147951125	+	8919	protein_coding	fragile X mental retardation 1 [Source:HGNC Symbol;Acc:HGNC:3775]	-
ENSG00000171421	595.219	821.093	681.178	496.429	460.005	418.079	699.163	458.171	0.608687	0.000203539	0.00454405	MRPL36	5	1798386	1801366	-	1394	protein_coding	mitochondrial ribosomal protein L36 [Source:HGNC Symbol;Acc:HGNC:14490]	-
ENSG00000107485	53.6507	53.7687	67.4433	18.3505	28.8631	16.5576	58.2876	21.2571	1.44966	0.00020402	0.00454749	GATA3	10	8045378	8075203	+	3436	protein_coding	GATA binding protein 3 [Source:HGNC Symbol;Acc:HGNC:4172]	zf-GATA
ENSG00000144320	358.346	332.694	342.998	524.437	833.421	434.637	344.679	597.499	-0.794628	0.000211129	0.00469759	LNPK	2	175923892	176002839	-	9122	protein_coding	lunapark, ER junction formation factor [Source:HGNC Symbol;Acc:HGNC:21610]	-
ENSG00000156345	221.689	232.998	256.285	161.291	129.884	136.6	236.99	142.592	0.73371	0.000211432	0.00469759	CDK20	9	87966441	87974753	-	5727	protein_coding	cyclin dependent kinase 20 [Source:HGNC Symbol;Acc:HGNC:21420]	-
ENSG00000196358	79.97	92.9751	75.1511	24.1454	21.6473	51.7425	82.6987	32.5117	1.35447	0.000218982	0.00484205	NTNG2	9	132161676	132244534	+	7845	protein_coding	netrin G2 [Source:HGNC Symbol;Acc:HGNC:14288]	-
ENSG00000187193	483.869	664.268	451.87	341.898	239.022	367.372	533.336	316.097	0.75497	0.000219507	0.00484592	MT1X	16	56682424	56684196	+	1773	protein_coding	metallothionein 1X [Source:HGNC Symbol;Acc:HGNC:7405]	-
ENSG00000157601	24.2947	32.4853	21.1965	2.89744	3.60788	8.2788	25.9921	4.92804	2.41223	0.00022316	0.00491874	MX1	21	41420304	41459214	+	8616	protein_coding	MX dynamin like GTPase 1 [Source:HGNC Symbol;Acc:HGNC:7532]	-
ENSG00000100918	120.461	143.383	145.485	74.3677	64.9419	79.6834	136.443	72.9977	0.904102	0.00022785	0.0050062	REC8	14	24171853	24180257	+	3844	protein_coding	REC8 meiotic recombination protein [Source:HGNC Symbol;Acc:HGNC:16879]	-
ENSG00000167705	604.33	703.474	615.661	423.993	276.003	473.961	641.155	391.319	0.713474	0.000233481	0.00511371	RILP	17	1646145	1650077	-	2103	protein_coding	Rab interacting lysosomal protein [Source:HGNC Symbol;Acc:HGNC:30266]	-
ENSG00000147050	430.218	365.179	442.236	261.736	300.356	191.447	412.544	251.18	0.714545	0.000234786	0.00513386	KDM6A	X	44873177	45112602	+	7139	protein_coding	lysine demethylase 6A [Source:HGNC Symbol;Acc:HGNC:12637]	-
ENSG00000285417	53.6507	24.644	36.6121	86.9233	94.707	85.8925	38.3023	89.1743	-1.21458	0.000235141	0.00513386	BX571818.1	1	206035253	206062257	+	2076	transcribed_unitary_pseudogene	novel pseudogene	-
ENSG00000188282	11.1351	12.322	15.4156	0.965815	0	0	12.9576	0.321938	5.22757	0.000235172	1	RUFY4	2	218034960	218090581	+	4357	protein_coding	RUN and FYVE domain containing 4 [Source:HGNC Symbol;Acc:HGNC:24804]	-
ENSG00000214872	17.2087	14.5624	21.1965	0.965815	3.60788	0	17.6559	1.52457	3.48492	0.000236988	1	SMTNL1	11	57542641	57550274	+	1649	protein_coding	smoothelin like 1 [Source:HGNC Symbol;Acc:HGNC:32394]	-
ENSG00000155367	232.824	315.891	275.554	169.983	112.746	184.203	274.756	155.644	0.821614	0.000244908	0.00530533	PPM1J	1	112709994	112715477	-	2874	protein_coding	protein phosphatase, Mg2+/Mn2+ dependent 1J [Source:HGNC Symbol;Acc:HGNC:20785]	-
ENSG00000100263	523.348	585.855	520.277	397.916	304.866	376.685	543.16	359.822	0.59449	0.000259204	0.00559752	RHBDD3	22	29259852	29268209	-	3014	protein_coding	rhomboid domain containing 3 [Source:HGNC Symbol;Acc:HGNC:1308]	-
ENSG00000184515	88.0682	105.297	72.2607	43.4617	36.0788	42.4288	88.542	40.6565	1.12195	0.00026161	0.00563192	BEX5	X	102153708	102156057	-	1063	protein_coding	brain expressed X-linked 5 [Source:HGNC Symbol;Acc:HGNC:27990]	-
ENSG00000224078	334.052	254.281	303.495	435.582	635.89	407.731	297.276	493.068	-0.730138	0.000262915	0.00564249	SNHG14	15	24978583	25419462	+	43324	processed_transcript	small nucleolar RNA host gene 14 [Source:HGNC Symbol;Acc:HGNC:37462]	-
ENSG00000212802	3188.68	3674.2	2881.76	2556.51	1514.41	2160.77	3248.21	2077.23	0.64506	0.000271186	0.00577531	RPL15P3	6	12514110	12514724	+	615	processed_pseudogene	ribosomal protein L15 pseudogene 3 [Source:HGNC Symbol;Acc:HGNC:21538]	-
ENSG00000157014	551.691	555.61	496.19	392.121	301.258	371.511	534.497	354.963	0.59104	0.000276502	0.00586151	TATDN2	3	10248023	10281218	+	5572	protein_coding	TatD DNase domain containing 2 [Source:HGNC Symbol;Acc:HGNC:28988]	-
ENSG00000223803	72.884	115.379	97.3111	31.8719	34.2749	57.9516	95.1913	41.3661	1.20611	0.000277977	0.00587594	RPS20P14	3	186900198	186900557	+	360	processed_pseudogene	ribosomal protein S20 pseudogene 14 [Source:HGNC Symbol;Acc:HGNC:36692]	-
ENSG00000183648	387.702	726.998	394.062	272.36	331.023	212.144	502.921	271.842	0.885044	0.000278031	0.00587594	NDUFB1	14	92116122	92121917	-	2263	protein_coding	NADH:ubiquinone oxidoreductase subunit B1 [Source:HGNC Symbol;Acc:HGNC:7695]	-
ENSG00000276317	72.884	43.6871	72.2607	118.795	115.452	147.984	62.9439	127.41	-1.01106	0.000281298	0.00592693	AL357033.3	20	62651272	62652186	-	614	antisense	novel transcript, antisense to SLCO4A1	-
ENSG00000162804	95.1541	104.177	103.092	172.881	163.257	184.203	100.808	173.447	-0.782495	0.00028182	0.00592891	SNED1	2	240998838	241095568	+	13592	protein_coding	sushi, nidogen and EGF like domains 1 [Source:HGNC Symbol;Acc:HGNC:24696]	-
ENSG00000152818	1571.06	1265.81	1519.4	2059.12	3182.15	1792.36	1452.09	2344.54	-0.691284	0.000285416	0.00599548	UTRN	6	144285701	144853034	+	14604	protein_coding	utrophin [Source:HGNC Symbol;Acc:HGNC:12635]	-
ENSG00000106560	25.3069	29.1247	52.0277	13.5214	7.21577	5.17425	35.4865	8.63714	2.03838	0.000286278	0.00600447	GIMAP2	7	150685697	150693641	+	2097	protein_coding	GTPase, IMAP family member 2 [Source:HGNC Symbol;Acc:HGNC:21789]	-
ENSG00000145494	1388.85	2305.33	1332.49	1117.45	838.833	1085.56	1675.56	1013.95	0.724413	0.000291438	0.00608563	NDUFS6	5	1801400	1816605	+	1451	protein_coding	NADH:ubiquinone oxidoreductase subunit S6 [Source:HGNC Symbol;Acc:HGNC:7713]	-
ENSG00000130758	895.866	1051.85	874.836	662.549	452.79	698.524	940.851	604.621	0.638505	0.000292218	0.00608563	MAP3K10	19	40191744	40215575	+	4566	protein_coding	mitogen-activated protein kinase kinase kinase 10 [Source:HGNC Symbol;Acc:HGNC:6849]	-
ENSG00000174886	139.694	248.68	146.448	100.445	55.0202	99.3456	178.274	84.9369	1.0703	0.000294584	0.00612311	NDUFA11	19	5891276	5904006	-	4839	protein_coding	NADH:ubiquinone oxidoreductase subunit A11 [Source:HGNC Symbol;Acc:HGNC:20371]	-
ENSG00000186162	191.321	232.998	184.024	116.864	128.982	111.764	202.781	119.203	0.763764	0.000296692	0.0061577	CIDECP	3	10014238	10026365	-	3017	transcribed_unprocessed_pseudogene	cell death-inducing DFFA-like effector c pseudogene [Source:HGNC Symbol;Acc:HGNC:24230]	-
ENSG00000140044	291.536	320.372	258.212	146.804	177.688	205.935	290.04	176.809	0.714065	0.000302478	0.00623113	JDP2	14	75427716	75474111	+	6235	protein_coding	Jun dimerization protein 2 [Source:HGNC Symbol;Acc:HGNC:17546]	TF_bZIP
ENSG00000128791	962.676	910.708	944.207	1276.81	1826.49	1184.9	939.197	1429.4	-0.606317	0.00030553	0.00626607	TWSG1	18	9334767	9402420	+	4435	protein_coding	twisted gastrulation BMP signaling modulator 1 [Source:HGNC Symbol;Acc:HGNC:12429]	-
ENSG00000140280	404.911	435.751	438.382	316.787	281.415	242.155	426.348	280.119	0.60515	0.000313605	0.00642218	LYSMD2	15	51723011	51751585	-	2074	protein_coding	LysM domain containing 2 [Source:HGNC Symbol;Acc:HGNC:28571]	-
ENSG00000196683	1524.49	2617.86	1320.93	1137.73	1006.6	1113.5	1821.09	1085.94	0.745428	0.000321301	0.00655075	TOMM7	7	22812628	22822852	-	1751	protein_coding	translocase of outer mitochondrial membrane 7 [Source:HGNC Symbol;Acc:HGNC:21648]	-
ENSG00000173540	704.545	659.787	650.346	428.822	328.318	531.913	671.56	429.684	0.645743	0.000326291	0.00664147	GMPPB	3	49716844	49723951	-	6742	protein_coding	GDP-mannose pyrophosphorylase B [Source:HGNC Symbol;Acc:HGNC:22932]	-
ENSG00000211445	36.442	31.3651	26.0139	57.9489	72.1577	92.1016	31.2737	74.0694	-1.24377	0.000326708	0.00664147	GPX3	5	151020438	151028993	+	3163	protein_coding	glutathione peroxidase 3 [Source:HGNC Symbol;Acc:HGNC:4555]	-
ENSG00000169783	9.1105	26.8844	10.5982	0	0.901971	1.03485	15.531	0.645607	4.58699	0.000331979	1	LINGO1	15	77613027	77820900	-	4902	protein_coding	leucine rich repeat and Ig domain containing 1 [Source:HGNC Symbol;Acc:HGNC:21205]	-
ENSG00000227063	449.451	519.764	461.505	251.112	360.788	309.42	476.907	307.107	0.63372	0.000332712	0.00673391	RPL41P1	20	21755270	21755350	+	81	processed_pseudogene	ribosomal protein L41 pseudogene 1 [Source:HGNC Symbol;Acc:HGNC:10356]	-
ENSG00000168685	466.66	454.794	500.044	269.462	377.926	222.493	473.833	289.96	0.706726	0.000333616	0.00674234	IL7R	5	35852695	35879603	+	6060	protein_coding	interleukin 7 receptor [Source:HGNC Symbol;Acc:HGNC:6024]	-
ENSG00000234290	59.7244	48.1678	25.0504	8.69233	18.0394	11.3833	44.3142	12.705	1.79392	0.000335592	0.0067724	AC116366.1	5	132468890	132473043	-	3730	antisense	novel transcript	-
ENSG00000132549	597.244	454.794	569.414	871.165	1220.37	635.398	540.484	908.977	-0.750169	0.000337637	0.00679391	VPS13B	8	99013266	99877580	+	16716	protein_coding	vacuolar protein sorting 13 homolog B [Source:HGNC Symbol;Acc:HGNC:2183]	-
ENSG00000128011	377.58	416.708	351.669	251.112	214.669	276.305	381.985	247.362	0.627511	0.000338602	0.00680344	LRFN1	19	39306568	39315336	-	3381	protein_coding	leucine rich repeat and fibronectin type III domain containing 1 [Source:HGNC Symbol;Acc:HGNC:29290]	-
ENSG00000178449	503.102	762.844	586.757	442.343	340.945	388.069	617.568	390.452	0.660937	0.000340424	0.00683016	COX14	12	50111979	50120457	+	1073	protein_coding	cytochrome c oxidase assembly factor COX14 [Source:HGNC Symbol;Acc:HGNC:28216]	-
ENSG00000079263	10.1228	16.8027	18.306	0	1.80394	1.03485	15.0772	0.946264	3.97385	0.000351836	1	SP140	2	230203110	230313215	+	5582	protein_coding	SP140 nuclear body protein [Source:HGNC Symbol;Acc:HGNC:17133]	SAND
ENSG00000166130	409.973	422.309	443.199	589.147	857.775	554.68	425.16	667.2	-0.650901	0.000359948	0.00717	IKBIP	12	98613405	98645113	-	4163	protein_coding	IKBKB interacting protein [Source:HGNC Symbol;Acc:HGNC:26430]	-
ENSG00000165806	432.243	357.338	407.55	282.018	271.493	228.702	399.044	260.738	0.613727	0.000360547	0.00717163	CASP7	10	113679162	113730907	+	3528	protein_coding	caspase 7 [Source:HGNC Symbol;Acc:HGNC:1508]	-
ENSG00000163517	914.087	1120.18	885.435	717.6	480.751	692.315	973.234	630.222	0.627209	0.000364556	0.00724098	HDAC11	3	13479724	13506424	+	5281	protein_coding	histone deacetylase 11 [Source:HGNC Symbol;Acc:HGNC:19086]	-
ENSG00000102452	119.449	123.22	129.106	197.026	238.12	186.273	123.925	207.14	-0.742126	0.000367647	0.00729192	NALCN	13	101053776	101416492	-	9140	protein_coding	sodium leak channel, non-selective [Source:HGNC Symbol;Acc:HGNC:19082]	-
ENSG00000144724	317.855	262.123	309.276	400.813	550.202	432.567	296.418	461.194	-0.637529	0.000370955	0.00733654	PTPRG	3	61561569	62297613	+	14629	protein_coding	protein tyrosine phosphatase, receptor type G [Source:HGNC Symbol;Acc:HGNC:9671]	-
ENSG00000158526	1416.18	1954.72	1441.36	1088.47	897.461	1210.77	1604.08	1065.57	0.590132	0.000386144	0.00757213	TSR2	X	54440401	54445487	+	1534	protein_coding	TSR2, ribosome maturation factor [Source:HGNC Symbol;Acc:HGNC:25455]	-
ENSG00000129646	40.4911	53.7687	53.9547	109.137	77.5695	123.147	49.4048	103.285	-1.06225	0.000399975	0.00779923	QRICH2	17	76274049	76307998	-	5775	protein_coding	glutamine rich 2 [Source:HGNC Symbol;Acc:HGNC:25326]	-
ENSG00000205763	277.364	284.526	322.765	178.676	208.355	179.029	294.885	188.687	0.6437	0.000410811	0.00799927	RP9P	7	32916815	32943176	-	1433	transcribed_unprocessed_pseudogene	RP9 pseudogene [Source:HGNC Symbol;Acc:HGNC:33969]	-
ENSG00000140807	34.4174	33.6055	31.7947	11.5898	10.8237	5.17425	33.2725	9.19589	1.84596	0.000433991	0.00838406	NKD1	16	50548330	50649249	+	17425	protein_coding	naked cuticle homolog 1 [Source:HGNC Symbol;Acc:HGNC:17045]	-
ENSG00000175701	471.722	580.254	525.095	389.223	248.944	358.058	525.69	332.075	0.663487	0.000434957	0.00838698	MTLN	2	110211529	110245420	-	2051	protein_coding	mitoregulin [Source:HGNC Symbol;Acc:HGNC:27339]	-
ENSG00000077097	1323.05	1056.33	1253.48	1585.87	2693.29	1568.83	1210.95	1949.33	-0.686954	0.000437555	0.00842537	TOP2B	3	25597905	25664907	-	6044	protein_coding	DNA topoisomerase II beta [Source:HGNC Symbol;Acc:HGNC:11990]	-
ENSG00000111859	22.2701	22.4036	38.539	1.93163	2.70591	11.3833	27.7376	5.3403	2.40372	0.000450459	0.00861402	NEDD9	6	11183298	11382348	-	10359	protein_coding	neural precursor cell expressed, developmentally down-regulated 9 [Source:HGNC Symbol;Acc:HGNC:7733]	-
ENSG00000213860	52.6385	73.932	62.626	120.727	111.844	124.182	63.0655	118.918	-0.917085	0.00045247	0.00864056	RPL21P75	7	20002765	20003247	+	483	processed_pseudogene	ribosomal protein L21 pseudogene 75 [Source:HGNC Symbol;Acc:HGNC:36460]	-
ENSG00000243199	161.964	269.964	146.448	95.6156	112.746	98.3107	192.792	102.224	0.911546	0.000476951	0.00907057	AC115223.1	4	65573459	65574328	+	870	processed_pseudogene	ribosomal protein L6 (RPL6) pseudogene	-
ENSG00000134352	984.946	895.025	1121.49	1261.35	2548.97	1323.57	1000.49	1711.3	-0.774533	0.000478921	0.00909556	IL6ST	5	55935095	55994993	-	9292	protein_coding	interleukin 6 signal transducer [Source:HGNC Symbol;Acc:HGNC:6021]	-
ENSG00000197258	57.6998	51.5284	52.0277	125.556	96.5109	94.1713	53.752	105.413	-0.971416	0.000480781	0.00911839	EIF4BP6	7	104667749	104669576	+	1828	processed_pseudogene	eukaryotic translation initiation factor 4B pseudogene 6 [Source:HGNC Symbol;Acc:HGNC:37939]	-
ENSG00000130770	901.94	1305.01	723.571	635.506	543.889	645.746	976.841	608.38	0.682582	0.00048683	0.00920793	ATP5IF1	1	28236109	28246906	+	2225	protein_coding	ATP synthase inhibitory factor subunit 1 [Source:HGNC Symbol;Acc:HGNC:871]	-
ENSG00000140945	273.315	254.281	225.453	346.727	404.083	384.964	251.017	378.592	-0.59363	0.000490104	0.00925723	CDH13	16	82626803	83800640	+	11187	protein_coding	cadherin 13 [Source:HGNC Symbol;Acc:HGNC:1753]	-
ENSG00000116701	12.1473	8.96145	25.0504	0	2.70591	0	15.3864	0.901971	4.02865	0.000507863	1	NCF2	1	183555563	183590876	-	2928	protein_coding	neutrophil cytosolic factor 2 [Source:HGNC Symbol;Acc:HGNC:7661]	-
ENSG00000167862	372.518	370.78	383.464	280.086	180.394	251.469	375.587	237.316	0.663924	0.000518619	0.00975595	MRPL58	17	75012670	75021261	+	1108	protein_coding	mitochondrial ribosomal protein L58 [Source:HGNC Symbol;Acc:HGNC:5359]	-
ENSG00000204152	165.001	225.157	197.513	131.351	106.433	107.624	195.89	115.136	0.765626	0.000536331	0.00999185	TIMM23B	10	49942033	49974850	+	3056	protein_coding	translocase of inner mitochondrial membrane 23 homolog B [Source:HGNC Symbol;Acc:HGNC:23581]	-
ENSG00000100557	21.2578	21.2835	25.0504	46.3591	69.4518	53.8122	22.5306	56.541	-1.32706	0.000536925	0.00999185	CCDC198	14	57469301	57493867	-	4107	protein_coding	coiled-coil domain containing 198 [Source:HGNC Symbol;Acc:HGNC:20189]	-
ENSG00000157303	33.4052	33.6055	24.0869	12.5556	3.60788	6.2091	30.3658	7.45752	2.02894	0.000545756	0.0101155	SUSD3	9	93058688	93085138	+	1263	protein_coding	sushi domain containing 3 [Source:HGNC Symbol;Acc:HGNC:28391]	-
ENSG00000145833	591.17	532.086	587.72	789.071	1197.82	706.803	570.326	897.897	-0.655239	0.000557082	0.0103116	DDX46	5	134758771	134855133	+	9222	protein_coding	DEAD-box helicase 46 [Source:HGNC Symbol;Acc:HGNC:18681]	-
ENSG00000250509	44.5402	53.7687	45.2834	15.453	18.0394	20.697	47.8641	18.0632	1.4063	0.000561693	0.0103831	AC034213.1	5	180441559	180443238	+	806	lincRNA	novel transcript	-
ENSG00000163808	162.977	160.186	211.001	251.112	460.005	252.503	178.055	321.207	-0.851489	0.000573641	0.0105757	KIF15	3	44761717	44873376	+	5285	protein_coding	kinesin family member 15 [Source:HGNC Symbol;Acc:HGNC:17273]	-
ENSG00000213741	4540.07	8440.57	4053.34	2755.47	1832.81	1794.43	5677.99	2127.57	1.41612	0.000584569	0.0106874	RPS29	14	49570984	49599164	-	9845	protein_coding	ribosomal protein S29 [Source:HGNC Symbol;Acc:HGNC:10419]	-
ENSG00000175730	21.2578	29.1247	25.0504	9.65815	3.60788	2.0697	25.1443	5.11191	2.29214	0.000585758	0.0106874	BAK1P1	20	32690180	32690815	-	636	processed_pseudogene	BCL2 antagonist/killer 1 pseudogene 1 [Source:HGNC Symbol;Acc:HGNC:996]	-
ENSG00000186577	1677.34	1997.28	1906.72	1448.72	859.579	1332.89	1860.45	1213.73	0.616562	0.000586439	0.0106874	SMIM29	6	34246380	34249470	-	2229	protein_coding	small integral membrane protein 29 [Source:HGNC Symbol;Acc:HGNC:1340]	-
ENSG00000226415	204.48	216.195	231.234	439.446	245.336	420.149	217.303	368.31	-0.759796	0.000586637	0.0106874	TPI1P1	1	76699789	76700538	+	750	processed_pseudogene	triosephosphate isomerase 1 pseudogene 1 [Source:HGNC Symbol;Acc:HGNC:35449]	-
ENSG00000163535	113.375	98.576	140.668	178.676	293.141	173.855	117.54	215.224	-0.872262	0.000606875	0.0110271	SGO2	2	200510008	200583782	+	6022	protein_coding	shugoshin 2 [Source:HGNC Symbol;Acc:HGNC:30812]	-
ENSG00000180776	508.164	462.635	523.168	667.378	1008.4	640.572	497.989	772.118	-0.633123	0.00061743	0.0111604	ZDHHC20	13	21372573	21459370	-	5574	protein_coding	zinc finger DHHC-type containing 20 [Source:HGNC Symbol;Acc:HGNC:20749]	-
ENSG00000088340	169.05	180.349	162.827	314.856	248.944	245.259	170.742	269.686	-0.660379	0.000624247	0.0112543	FER1L4	20	35558737	35607562	-	9067	transcribed_unitary_pseudogene	fer-1 like family member 4, pseudogene [Source:HGNC Symbol;Acc:HGNC:15801]	-
ENSG00000173221	277.364	255.401	266.883	173.847	154.237	188.343	266.55	172.142	0.63258	0.000639641	0.011493	GLRX	5	95751319	95823005	-	6508	protein_coding	glutaredoxin [Source:HGNC Symbol;Acc:HGNC:4330]	-
ENSG00000170906	750.098	1196.35	803.539	667.378	504.202	583.655	916.664	585.078	0.64724	0.00064268	0.0115267	NDUFA3	19	54102728	54109257	+	2475	protein_coding	NADH:ubiquinone oxidoreductase subunit A3 [Source:HGNC Symbol;Acc:HGNC:7686]	-
ENSG00000198743	382.641	389.823	441.272	558.241	808.166	518.46	404.579	628.289	-0.635565	0.000652466	0.011672	SLC5A3	21	34073570	34106262	+	11576	protein_coding	solute carrier family 5 member 3 [Source:HGNC Symbol;Acc:HGNC:11038]	-
ENSG00000126777	2003.3	1852.78	2328.72	2592.25	4929.27	2625.41	2061.6	3382.31	-0.714319	0.000665127	0.0118678	KTN1	14	55559072	55701526	+	17575	protein_coding	kinectin 1 [Source:HGNC Symbol;Acc:HGNC:6467]	-
ENSG00000102970	13.1596	21.2835	12.5252	0	2.70591	2.0697	15.6561	1.59187	3.28571	0.000671567	1	CCL17	16	57404767	57416062	+	620	protein_coding	C-C motif chemokine ligand 17 [Source:HGNC Symbol;Acc:HGNC:10615]	-
ENSG00000131747	2151.09	2014.09	2255.5	2614.46	4969.86	2755.81	2140.23	3446.71	-0.687589	0.00067426	0.0120153	TOP2A	17	40388516	40417950	-	6437	protein_coding	DNA topoisomerase II alpha [Source:HGNC Symbol;Acc:HGNC:11989]	-
ENSG00000237991	41.5034	30.2449	31.7947	10.624	4.50986	14.4879	34.5143	9.87391	1.81999	0.000675886	0.0120204	RPL35P1	1	236981339	236981708	+	370	processed_pseudogene	ribosomal protein L35 pseudogene 1 [Source:HGNC Symbol;Acc:HGNC:36695]	-
ENSG00000226950	139.694	178.109	155.12	243.385	233.611	270.096	157.641	249.031	-0.66051	0.000693295	0.01226	DANCR	4	52712404	52720351	+	2285	processed_transcript	differentiation antagonizing non-protein coding RNA [Source:HGNC Symbol;Acc:HGNC:28964]	-
ENSG00000197646	9.1105	19.0431	12.5252	0	1.80394	0	13.5596	0.601314	4.41582	0.00069903	1	PDCD1LG2	9	5510570	5571254	+	2365	protein_coding	programmed cell death 1 ligand 2 [Source:HGNC Symbol;Acc:HGNC:18731]	-
ENSG00000128228	2080.23	2612.26	2000.18	1760.68	1025.54	1541.93	2230.89	1442.72	0.628938	0.000702989	0.0123998	SDF2L1	22	21642261	21644298	+	1099	protein_coding	stromal cell derived factor 2 like 1 [Source:HGNC Symbol;Acc:HGNC:10676]	-
ENSG00000226835	29.3561	33.6055	32.7582	9.65815	9.92168	9.31365	31.9066	9.63116	1.7267	0.000719485	0.0126279	AC097059.1	1	94247866	94334848	+	980	lincRNA	uncharacterized LOC107985092 [Source:NCBI gene;Acc:107985092]	-
ENSG00000072571	136.658	151.225	184.987	231.796	408.593	214.214	157.623	284.867	-0.854685	0.000729937	0.0127615	HMMR	5	163460203	163491945	+	3936	protein_coding	hyaluronan mediated motility receptor [Source:HGNC Symbol;Acc:HGNC:5012]	-
ENSG00000099812	267.241	293.488	296.751	188.334	140.708	210.075	285.827	179.705	0.671762	0.00076665	0.0132695	MISP	19	751126	764318	+	2966	protein_coding	mitotic spindle positioning [Source:HGNC Symbol;Acc:HGNC:27000]	-
ENSG00000167397	165.001	309.17	172.462	113.966	55.0202	139.705	215.545	102.897	1.06839	0.000780301	0.0134721	VKORC1	16	31090842	31095980	-	2191	protein_coding	vitamin K epoxide reductase complex subunit 1 [Source:HGNC Symbol;Acc:HGNC:23663]	-
ENSG00000178381	405.923	537.687	375.756	315.821	270.591	273.2	439.789	286.538	0.616684	0.000782052	0.0134855	ZFAND2A	7	1152071	1160759	-	2281	protein_coding	zinc finger AN1-type containing 2A [Source:HGNC Symbol;Acc:HGNC:28073]	-
ENSG00000182670	1165.13	905.107	1170.62	1394.64	2564.3	1368.07	1080.29	1775.67	-0.717025	0.000785478	0.0135278	TTC3	21	37073226	37203112	+	15883	protein_coding	tetratricopeptide repeat domain 3 [Source:HGNC Symbol;Acc:HGNC:12393]	-
ENSG00000235363	43.528	26.8844	9.63476	9.65815	1.80394	0	26.6824	3.8207	2.79586	0.000821724	0.0140231	SNRPGP10	1	205351247	205351471	+	225	processed_pseudogene	small nuclear ribonucleoprotein polypeptide G pseudogene 10 [Source:HGNC Symbol;Acc:HGNC:39329]	-
ENSG00000108786	150.829	145.624	192.695	298.437	229.101	258.712	163.049	262.083	-0.682334	0.000821834	0.0140231	HSD17B1	17	42549214	42555213	+	5658	protein_coding	hydroxysteroid 17-beta dehydrogenase 1 [Source:HGNC Symbol;Acc:HGNC:5210]	-
ENSG00000118507	162.977	127.701	106.946	58.9147	82.0794	72.4395	132.541	71.1445	0.896113	0.000822329	0.0140231	AKAP7	6	131135666	131283535	+	4394	protein_coding	A-kinase anchoring protein 7 [Source:HGNC Symbol;Acc:HGNC:377]	-
ENSG00000186056	9.1105	30.2449	21.1965	4.82907	1.80394	3.10455	20.184	3.24586	2.6397	0.000848413	1	MATN1-AS1	1	30718504	30726827	+	4024	antisense	MATN1 antisense RNA 1 [Source:HGNC Symbol;Acc:HGNC:40364]	-
ENSG00000134982	170.063	101.937	205.22	196.06	482.555	278.375	159.073	318.997	-1.00246	0.000851064	0.014442	APC	5	112707498	112846239	+	12440	protein_coding	APC, WNT signaling pathway regulator [Source:HGNC Symbol;Acc:HGNC:583]	-
ENSG00000261305	20.2456	22.4036	16.3791	53.1198	36.0788	65.1955	19.6761	51.4647	-1.38787	0.000855743	0.0145037	AC005586.2	7	150337483	150343346	+	1693	sense_overlapping	novel transcript, overlapping LRRC61	-
ENSG00000188153	170.063	141.143	170.535	243.385	242.63	261.817	160.58	249.278	-0.63231	0.000878018	0.014755	COL4A5	X	108439844	108697545	+	11865	protein_coding	collagen type IV alpha 5 chain [Source:HGNC Symbol;Acc:HGNC:2207]	-
ENSG00000113810	596.232	578.014	661.908	774.583	1397.15	787.521	612.051	986.419	-0.688944	0.000887622	0.0148709	SMC4	3	160399274	160434962	+	8457	protein_coding	structural maintenance of chromosomes 4 [Source:HGNC Symbol;Acc:HGNC:14013]	-
ENSG00000113578	12.1473	21.2835	28.9043	4.82907	2.70591	4.1394	20.7784	3.89146	2.42434	0.000888134	0.0148709	FGF1	5	142592178	142698070	-	5275	protein_coding	fibroblast growth factor 1 [Source:HGNC Symbol;Acc:HGNC:3665]	-
ENSG00000166734	550.679	495.12	518.35	649.993	1072.44	696.454	521.383	806.297	-0.629501	0.000890065	0.0148852	CASC4	15	44288729	44415758	+	7095	protein_coding	cancer susceptibility 4 [Source:HGNC Symbol;Acc:HGNC:24892]	-
ENSG00000171813	363.408	407.746	399.843	296.505	215.571	266.991	390.332	259.689	0.588746	0.000908775	0.0151254	PWWP2B	10	132397168	132417863	+	2651	protein_coding	PWWP domain containing 2B [Source:HGNC Symbol;Acc:HGNC:25150]	-
ENSG00000029534	210.554	197.152	192.695	286.847	278.709	347.71	200.134	304.422	-0.604086	0.000908789	0.0151254	ANK1	8	41653220	41896762	-	10797	protein_coding	ankyrin 1 [Source:HGNC Symbol;Acc:HGNC:492]	-
ENSG00000132744	13.1596	31.3651	21.1965	5.79489	0.901971	5.17425	21.9071	3.95704	2.483	0.000910829	0.0151412	ACY3	11	67642555	67650659	-	1300	protein_coding	aminoacylase 3 [Source:HGNC Symbol;Acc:HGNC:24104]	-
ENSG00000130489	31.3806	60.4898	26.0139	10.624	15.3335	10.3485	39.2948	12.102	1.6884	0.000941842	0.015582	SCO2	22	50523568	50525606	-	1022	protein_coding	SCO2, cytochrome c oxidase assembly protein [Source:HGNC Symbol;Acc:HGNC:10604]	-
ENSG00000224914	50.6139	38.0862	33.7217	84.9917	75.7656	88.9971	40.8072	83.2515	-1.02794	0.000947694	0.0156601	LINC00863	10	87342736	87357882	+	3287	bidirectional_promoter_lncRNA	long intergenic non-protein coding RNA 863 [Source:HGNC Symbol;Acc:HGNC:45162]	-
ENSG00000196950	835.129	777.406	864.238	1048.87	2065.51	1011.05	825.591	1375.15	-0.736441	0.000965651	0.0159378	SLC39A10	2	195575977	195737702	+	6917	protein_coding	solute carrier family 39 member 10 [Source:HGNC Symbol;Acc:HGNC:20861]	-
ENSG00000232150	15.1842	11.2018	12.5252	37.6668	42.3926	33.1152	12.9704	37.7249	-1.53937	0.000972309	0.0160286	ST13P4	13	50172089	50173181	+	1093	processed_pseudogene	ST13, Hsp70 interacting protein pseudogene 4 [Source:HGNC Symbol;Acc:HGNC:18487]	-
ENSG00000226380	55.6753	58.2495	43.3564	21.2479	26.1572	5.17425	52.4271	17.5264	1.56752	0.000982457	0.0161767	LINC-PINT	7	130876809	130913310	-	6619	lincRNA	long intergenic non-protein coding RNA, p53 induced transcript [Source:NCBI gene;Acc:378805]	-
ENSG00000171634	754.147	482.798	665.762	875.028	1432.33	811.322	634.236	1039.56	-0.712801	0.000999735	0.0164222	BPTF	17	67825524	67984378	+	15098	protein_coding	bromodomain PHD finger transcription factor [Source:HGNC Symbol;Acc:HGNC:3581]	-
ENSG00000243649	26.3192	42.5669	25.0504	8.69233	0.901971	12.4182	31.3122	7.3375	2.11036	0.00102476	0.0167935	CFB	6	31945650	31952084	+	4997	protein_coding	complement factor B [Source:HGNC Symbol;Acc:HGNC:1037]	-
ENSG00000115419	2226	1800.13	2299.82	2754.5	4500.84	2559.18	2108.65	3271.51	-0.63368	0.00102834	0.0168124	GLS	2	190880827	190965552	+	9827	protein_coding	glutaminase [Source:HGNC Symbol;Acc:HGNC:4331]	-
ENSG00000180530	92.1173	80.6531	106.946	144.872	224.591	135.565	93.2387	168.343	-0.852386	0.00105213	0.0171206	NRIP1	21	14961235	15065936	-	8497	protein_coding	nuclear receptor interacting protein 1 [Source:HGNC Symbol;Acc:HGNC:8001]	-
ENSG00000185697	80.9822	76.1724	79.005	118.795	210.159	115.903	78.7199	148.286	-0.915745	0.00109703	0.0178302	MYBL1	8	66562175	66614247	-	7239	protein_coding	MYB proto-oncogene like 1 [Source:HGNC Symbol;Acc:HGNC:7547]	MYB
ENSG00000133114	213.591	213.955	183.06	315.821	368.906	259.747	203.535	314.825	-0.631504	0.00110677	0.0179466	GPALPP1	13	44989529	45037669	+	10842	protein_coding	GPALPP motifs containing 1 [Source:HGNC Symbol;Acc:HGNC:20298]	-
ENSG00000066933	407.948	341.655	444.163	535.061	927.226	499.833	397.922	654.04	-0.717101	0.00112431	0.0181672	MYO9A	15	71822289	72118577	-	20253	protein_coding	myosin IXA [Source:HGNC Symbol;Acc:HGNC:7608]	-
ENSG00000169660	279.389	276.685	248.577	172.881	138.002	201.796	268.217	170.893	0.652204	0.00112739	0.0181957	HEXDC	17	82418318	82442645	+	4541	protein_coding	hexosaminidase D [Source:HGNC Symbol;Acc:HGNC:26307]	-
ENSG00000147536	138.682	150.104	177.28	242.419	216.473	277.34	155.355	245.411	-0.657407	0.00113733	0.0183348	GINS4	8	41529206	41545046	+	5475	protein_coding	GINS complex subunit 4 [Source:HGNC Symbol;Acc:HGNC:28226]	-
ENSG00000182324	98.191	79.5329	95.3841	199.924	133.492	143.844	91.036	159.087	-0.803247	0.00118535	0.0189765	KCNJ14	19	48455509	48466980	+	4340	protein_coding	potassium voltage-gated channel subfamily J member 14 [Source:HGNC Symbol;Acc:HGNC:6260]	-
ENSG00000106799	347.211	327.093	396.952	524.437	748.636	421.184	357.086	564.752	-0.661818	0.00121	0.0193042	TGFBR1	9	99104038	99154192	+	6844	protein_coding	transforming growth factor beta receptor 1 [Source:HGNC Symbol;Acc:HGNC:11772]	-
ENSG00000162711	59.7244	68.3311	76.1146	38.6326	28.8631	27.9409	68.0567	31.8122	1.09731	0.00121663	0.0193878	NLRP3	1	247416156	247449108	+	4757	protein_coding	NLR family pyrin domain containing 3 [Source:HGNC Symbol;Acc:HGNC:16400]	-
ENSG00000204528	5.06139	1.12018	7.70781	27.0428	26.1572	15.5227	4.62979	22.9076	-2.2837	0.00122277	0.0194409	PSORS1C3	6	31173735	31177899	-	593	sense_intronic	psoriasis susceptibility 1 candidate 3 [Source:HGNC Symbol;Acc:HGNC:17203]	-
ENSG00000182118	294.573	342.776	303.495	218.274	181.296	227.667	313.615	209.079	0.585558	0.0012657	0.0199859	FAM89A	1	231018958	231040246	-	2394	protein_coding	family with sequence similarity 89 member A [Source:HGNC Symbol;Acc:HGNC:25057]	-
ENSG00000167555	163.989	136.662	211.965	280.086	335.533	226.632	170.872	280.751	-0.715126	0.00129152	0.0203242	ZNF528	19	52397849	52418412	+	8530	protein_coding	zinc finger protein 528 [Source:HGNC Symbol;Acc:HGNC:29384]	zf-C2H2
ENSG00000164627	17.2087	13.4422	15.4156	1.93163	1.80394	3.10455	15.3555	2.28004	2.76415	0.0012953	1	KIF6	6	39329990	39725405	-	11868	protein_coding	kinesin family member 6 [Source:HGNC Symbol;Acc:HGNC:21202]	-
ENSG00000172548	347.211	336.055	371.902	275.257	167.767	232.841	351.723	225.288	0.644386	0.00130225	0.0204466	NIPAL4	5	157460019	157474717	+	4208	protein_coding	NIPA like domain containing 4 [Source:HGNC Symbol;Acc:HGNC:28018]	-
ENSG00000023287	257.119	232.998	302.532	344.796	682.792	343.57	264.216	457.053	-0.791032	0.0013151	0.0206018	RB1CC1	8	52622456	52745843	-	7615	protein_coding	RB1 inducible coiled-coil 1 [Source:HGNC Symbol;Acc:HGNC:15574]	-
ENSG00000184281	909.026	1210.92	931.681	774.583	507.81	747.162	1017.21	676.518	0.588603	0.00132238	0.0206226	TSSC4	11	2400488	2403878	+	2659	protein_coding	tumor suppressing subtransferable candidate 4 [Source:HGNC Symbol;Acc:HGNC:12386]	-
ENSG00000177700	3328.37	4795.5	3528.25	3040.38	1425.11	2663.7	3884.04	2376.4	0.708869	0.00134748	0.0209434	POLR2L	11	837356	842545	-	1142	protein_coding	RNA polymerase II subunit L [Source:HGNC Symbol;Acc:HGNC:9199]	-
ENSG00000196787	39.4788	30.2449	22.16	64.7096	63.138	72.4395	30.6279	66.7624	-1.12535	0.0013685	0.0212224	HIST1H2AG	6	27133042	27135291	+	2250	protein_coding	histone cluster 1 H2A family member g [Source:HGNC Symbol;Acc:HGNC:4737]	-
ENSG00000037897	300.647	384.222	312.166	231.796	188.512	238.015	332.345	219.441	0.598949	0.00137039	0.0212281	METTL1	12	57768471	57772793	-	2621	protein_coding	methyltransferase like 1 [Source:HGNC Symbol;Acc:HGNC:7030]	-
ENSG00000129559	833.105	1290.45	1013.58	723.395	507.81	802.009	1045.71	677.738	0.625967	0.00137939	0.0213198	NEDD8	14	24216852	24232454	-	3879	protein_coding	neural precursor cell expressed, developmentally down-regulated 8 [Source:HGNC Symbol;Acc:HGNC:7732]	-
ENSG00000231013	0	1.12018	0	8.69233	12.6276	8.2788	0.373394	9.86624	-4.74306	0.00138722	1	AC013275.1	2	119476448	119487346	+	2089	antisense	novel transcript, antisense to SCTR	-
ENSG00000272395	5.06139	5.60091	9.63476	0	0	0	6.76569	0	5.25351	0.00139264	1	IFNL4	19	39246314	39248856	-	1836	polymorphic_pseudogene	interferon lambda 4 (gene/pseudogene) [Source:HGNC Symbol;Acc:HGNC:44480]	-
ENSG00000147509	229.787	236.358	250.504	171.915	163.257	119.008	238.883	151.393	0.656271	0.00141985	0.0218477	RGS20	8	53851808	53959303	+	3192	protein_coding	regulator of G protein signaling 20 [Source:HGNC Symbol;Acc:HGNC:14600]	-
ENSG00000234268	7.08595	19.0431	13.4887	1.93163	0.901971	1.03485	13.2059	1.28948	3.355	0.0014506	1	AP000936.3	11	117035797	117036051	-	255	processed_pseudogene	ribosomal protein S27 (metallopanstimulin 1) (RPS27) pseudogene	-
ENSG00000175193	110.338	172.508	147.412	78.231	60.4321	98.3107	143.419	78.9913	0.86262	0.00150592	0.0229935	PARL	3	183829271	183884933	-	2268	protein_coding	presenilin associated rhomboid like [Source:HGNC Symbol;Acc:HGNC:18253]	-
ENSG00000066923	28.3438	29.1247	27.9408	45.3933	95.6089	56.9167	28.4698	65.973	-1.21586	0.00151274	0.0230722	STAG3	7	100177563	100221488	+	8583	protein_coding	stromal antigen 3 [Source:HGNC Symbol;Acc:HGNC:11356]	-
ENSG00000176473	207.517	283.406	202.33	133.282	92.903	174.89	231.084	133.692	0.791229	0.00152711	0.0232658	WDR25	14	100376418	100530303	+	4218	protein_coding	WD repeat domain 25 [Source:HGNC Symbol;Acc:HGNC:21064]	-
ENSG00000186260	457.55	381.982	486.555	563.07	843.343	586.76	442.029	664.391	-0.587802	0.00153237	0.0233092	MRTFB	16	14071321	14266773	+	16578	protein_coding	myocardin related transcription factor B [Source:HGNC Symbol;Acc:HGNC:29819]	-
ENSG00000146192	11.1351	5.60091	11.5617	0.965815	0	0	9.43256	0.321938	4.77242	0.0015329	1	FGD2	6	37005646	37029070	+	10167	protein_coding	FYVE, RhoGEF and PH domain containing 2 [Source:HGNC Symbol;Acc:HGNC:3664]	-
ENSG00000240376	216.627	369.66	164.754	991.892	689.106	449.125	250.347	710.041	-1.50487	0.00153407	0.0233092	AC010343.1	5	33162179	33162807	+	629	processed_pseudogene	ribosomal protein S8 (RPS8) pseudogene	-
ENSG00000125995	1655.07	2692.92	1659.11	1190.85	591.693	788.556	2002.37	857.033	1.22425	0.00153765	0.0233238	ROMO1	20	35699272	35700984	+	702	protein_coding	reactive oxygen species modulator 1 [Source:HGNC Symbol;Acc:HGNC:16185]	-
ENSG00000162066	217.64	256.522	228.344	177.71	134.394	137.635	234.168	149.913	0.642727	0.00160713	0.024209	AMDHD2	16	2520357	2531422	+	4366	protein_coding	amidohydrolase domain containing 2 [Source:HGNC Symbol;Acc:HGNC:24262]	-
ENSG00000137507	12.1473	19.0431	22.16	41.53	38.7848	57.9516	17.7835	46.0888	-1.37054	0.00160823	0.024209	LRRC32	11	76657524	76670747	-	4459	protein_coding	leucine rich repeat containing 32 [Source:HGNC Symbol;Acc:HGNC:4161]	-
ENSG00000129235	615.465	887.184	576.159	533.13	378.828	448.09	692.936	453.349	0.61148	0.00161226	0.0242433	TXNDC17	17	6640758	6644541	+	3784	protein_coding	thioredoxin domain containing 17 [Source:HGNC Symbol;Acc:HGNC:28218]	-
ENSG00000243137	171.075	179.229	203.293	95.6156	145.217	73.4743	184.533	104.769	0.812966	0.00165054	0.0247141	PSG4	19	43192702	43207299	-	6274	protein_coding	pregnancy specific beta-1-glycoprotein 4 [Source:HGNC Symbol;Acc:HGNC:9521]	-
ENSG00000169607	280.401	285.646	365.157	409.505	717.969	397.382	310.402	508.286	-0.711877	0.00165233	0.0247141	CKAP2L	2	112736607	112764677	-	5219	protein_coding	cytoskeleton associated protein 2 like [Source:HGNC Symbol;Acc:HGNC:26877]	-
ENSG00000283429	8.09822	11.2018	17.3426	0	0.901971	2.0697	12.2142	0.990557	3.65356	0.00166286	1	MIR1244-3	12	9239467	9239551	-	85	miRNA	microRNA 1244-3 [Source:HGNC Symbol;Acc:HGNC:38390]	-
ENSG00000214226	240.922	230.757	214.855	169.018	107.335	152.123	228.845	142.825	0.681843	0.00168281	0.0251135	C17orf67	17	56791913	56838773	-	2410	protein_coding	chromosome 17 open reading frame 67 [Source:HGNC Symbol;Acc:HGNC:27900]	-
ENSG00000096996	49.6016	50.4082	28.9043	9.65815	13.5296	22.7667	42.9714	15.3181	1.49242	0.00169131	0.0251862	IL12RB1	19	18058995	18098944	-	4298	protein_coding	interleukin 12 receptor subunit beta 1 [Source:HGNC Symbol;Acc:HGNC:5971]	-
ENSG00000146122	13.1596	7.84127	23.1234	1.93163	2.70591	1.03485	14.7081	1.8908	2.94846	0.00173682	1	DAAM2	6	39792298	39904877	+	12955	protein_coding	dishevelled associated activator of morphogenesis 2 [Source:HGNC Symbol;Acc:HGNC:18143]	-
ENSG00000225377	168.038	174.748	202.33	105.274	130.786	102.45	181.706	112.837	0.686188	0.0017637	0.0260959	NRSN2-AS1	20	320313	348224	-	875	antisense	NRSN2 antisense RNA 1 [Source:HGNC Symbol;Acc:HGNC:51222]	-
ENSG00000187240	209.542	161.306	238.942	289.744	570.046	244.225	203.263	368.005	-0.856501	0.00177608	0.0262512	DYNC2H1	11	103109410	103479863	+	15012	protein_coding	dynein cytoplasmic 2 heavy chain 1 [Source:HGNC Symbol;Acc:HGNC:2962]	-
ENSG00000197535	812.859	595.937	772.708	988.028	1465.7	873.413	727.168	1109.05	-0.608988	0.00179801	0.0265188	MYO5A	15	52307283	52529050	-	12988	protein_coding	myosin VA [Source:HGNC Symbol;Acc:HGNC:7602]	-
ENSG00000227615	181.198	209.474	184.987	137.146	124.472	96.241	191.886	119.286	0.683171	0.00183487	0.0269192	AP001324.1	11	74745716	74746114	-	399	processed_pseudogene	ribosomal protein S12 (RPS12) pseudogene	-
ENSG00000139971	84.0191	95.2155	98.2746	128.453	158.747	173.855	92.503	153.685	-0.731833	0.00187126	0.027424	ARMH4	14	57999735	58298139	-	7565	protein_coding	armadillo-like helical domain containing 4 [Source:HGNC Symbol;Acc:HGNC:19846]	-
ENSG00000128617	46.5648	29.1247	36.6121	70.5045	81.1774	74.5092	37.4339	75.397	-1.00726	0.00187542	0.0274559	OPN1SW	7	128772491	128775790	-	1096	protein_coding	opsin 1, short wave sensitive [Source:HGNC Symbol;Acc:HGNC:1012]	-
ENSG00000181904	987.983	786.368	972.147	1158.98	1839.12	1129.02	915.499	1375.71	-0.587637	0.00187898	0.027479	C5orf24	5	134845680	134859737	+	5741	protein_coding	chromosome 5 open reading frame 24 [Source:HGNC Symbol;Acc:HGNC:26746]	-
ENSG00000136114	204.48	208.354	203.293	142.941	122.668	136.6	205.376	134.07	0.615937	0.00189754	0.027692	THSD1	13	52377167	52416373	-	3705	protein_coding	thrombospondin type 1 domain containing 1 [Source:HGNC Symbol;Acc:HGNC:17754]	-
ENSG00000122483	55.6753	50.4082	53.9547	88.8549	116.354	87.9622	53.346	97.7238	-0.874184	0.00197493	0.028551	CCDC18	1	93179919	93278730	+	5633	protein_coding	coiled-coil domain containing 18 [Source:HGNC Symbol;Acc:HGNC:30370]	-
ENSG00000039139	68.8349	76.1724	60.699	117.829	132.59	105.555	68.5688	118.658	-0.794967	0.0020106	0.0290061	DNAH5	5	13690331	13944543	-	16475	protein_coding	dynein axonemal heavy chain 5 [Source:HGNC Symbol;Acc:HGNC:2950]	-
ENSG00000272463	11.1351	20.1633	7.70781	0.965815	2.70591	0	13.002	1.22391	3.35749	0.00203936	1	AL357054.4	6	708592	711405	-	2814	lincRNA	novel transcript	-
ENSG00000164610	224.726	340.535	305.422	193.163	207.453	149.018	290.228	183.212	0.661212	0.00204585	0.0294008	RP9	7	33094797	33109401	-	1898	protein_coding	RP9, pre-mRNA splicing factor [Source:HGNC Symbol;Acc:HGNC:10288]	-
ENSG00000232187	63.7735	99.6962	74.1877	43.4617	24.3532	45.5334	79.2191	37.7828	1.07088	0.00204644	0.0294008	FTH1P7	13	22696023	22696574	-	552	processed_pseudogene	ferritin heavy chain 1 pseudogene 7 [Source:HGNC Symbol;Acc:HGNC:3994]	-
ENSG00000196338	30.3683	35.8458	35.6486	64.7096	81.1774	61.0561	33.9543	68.981	-1.02502	0.00205679	0.0294884	NLGN3	X	71144831	71171201	+	4006	protein_coding	neuroligin 3 [Source:HGNC Symbol;Acc:HGNC:14289]	-
ENSG00000118193	265.217	220.676	314.093	346.727	634.988	346.675	266.662	442.797	-0.731615	0.00208162	0.029739	KIF14	1	200551497	200620734	-	7277	protein_coding	kinesin family member 14 [Source:HGNC Symbol;Acc:HGNC:19181]	-
ENSG00000072858	8.09822	20.1633	16.3791	0	3.60788	2.0697	14.8802	1.89253	2.95735	0.00208784	1	SIDT1	3	113532296	113629578	+	8060	protein_coding	SID1 transmembrane family member 1 [Source:HGNC Symbol;Acc:HGNC:25967]	-
ENSG00000133943	324.941	265.483	253.394	187.368	163.257	208.005	281.273	186.21	0.596588	0.00213037	0.0303239	DGLUCY	14	91060333	91225632	+	7212	protein_coding	D-glutamate cyclase [Source:HGNC Symbol;Acc:HGNC:20498]	-
ENSG00000253958	93.1296	114.259	81.8955	57.9489	52.3143	46.5682	96.4279	52.2772	0.879734	0.00215498	0.0305819	CLDN23	8	8701938	8704106	+	2169	protein_coding	claudin 23 [Source:HGNC Symbol;Acc:HGNC:17591]	-
ENSG00000187653	2327.23	2368.06	3354.82	655.788	1316.88	1523.3	2683.37	1165.32	1.20341	0.00215953	0.0305819	TMSB4XP8	4	90838903	90839037	-	135	processed_pseudogene	TMSB4X pseudogene 8 [Source:HGNC Symbol;Acc:HGNC:11885]	-
ENSG00000183580	143.743	134.422	171.499	90.7866	81.1774	101.415	149.888	91.1264	0.721341	0.00216435	0.0306189	FBXL7	5	15500196	15939795	+	4854	protein_coding	F-box and leucine rich repeat protein 7 [Source:HGNC Symbol;Acc:HGNC:13604]	-
ENSG00000166046	53.6507	49.288	66.4799	97.5473	132.59	84.8577	56.4729	104.998	-0.894274	0.00219506	0.0309781	TCP11L2	12	106301929	106347015	+	6558	protein_coding	t-complex 11 like 2 [Source:HGNC Symbol;Acc:HGNC:28627]	-
ENSG00000186318	112.363	67.2109	76.1146	135.214	140.708	167.646	85.2295	147.856	-0.792005	0.00223502	0.0314582	BACE1	11	117285207	117316259	-	7190	protein_coding	beta-secretase 1 [Source:HGNC Symbol;Acc:HGNC:933]	-
ENSG00000170222	199.419	196.032	196.549	84.9917	125.374	150.053	197.333	120.14	0.717333	0.00223748	0.0314608	ADPRM	17	10697594	10711233	+	1620	protein_coding	ADP-ribose/CDP-alcohol diphosphatase, manganese dependent [Source:HGNC Symbol;Acc:HGNC:30925]	-
ENSG00000104899	180.185	140.023	165.718	271.394	222.787	243.19	161.975	245.79	-0.599694	0.00239499	0.033371	AMH	19	2249309	2252073	+	2587	protein_coding	anti-Mullerian hormone [Source:HGNC Symbol;Acc:HGNC:464]	-
ENSG00000228218	25.3069	23.5238	33.7217	7.72652	9.01971	9.31365	27.5175	8.68663	1.66655	0.00243633	0.0338449	ATF4P3	17	76225751	76226806	-	1056	processed_pseudogene	activating transcription factor 4 pseudogene 3 [Source:HGNC Symbol;Acc:HGNC:788]	-
ENSG00000236901	64.7858	40.3265	58.772	94.6498	110.942	95.2062	54.6281	100.266	-0.872728	0.00244407	0.0338508	MIR600HG	9	123109494	123115477	-	5984	sense_intronic	MIR600 host gene [Source:HGNC Symbol;Acc:HGNC:23642]	-
ENSG00000141448	122.486	123.22	96.3476	56.0172	74.8636	64.1607	114.018	65.0139	0.807548	0.00244701	0.0338577	GATA6	18	22169443	22202528	+	3945	protein_coding	GATA binding protein 6 [Source:HGNC Symbol;Acc:HGNC:4174]	zf-GATA
ENSG00000122592	71.8717	52.6485	73.2242	103.342	116.354	126.252	65.9148	115.316	-0.802802	0.00246489	0.034071	HOXA7	7	27153716	27157936	-	2411	protein_coding	homeobox A7 [Source:HGNC Symbol;Acc:HGNC:5108]	Homeobox
ENSG00000125775	61.749	68.3311	48.1738	25.1112	31.569	26.9061	59.418	27.8621	1.0883	0.00248558	0.0343229	SDCBP2	20	1309909	1329239	-	2653	protein_coding	syndecan binding protein 2 [Source:HGNC Symbol;Acc:HGNC:15756]	-
ENSG00000171219	211.566	163.547	201.367	330.309	230.003	331.152	192.16	297.154	-0.626264	0.00249073	0.0343597	CDC42BPG	11	64823387	64844569	-	6112	protein_coding	CDC42 binding protein kinase gamma [Source:HGNC Symbol;Acc:HGNC:29829]	-
ENSG00000143847	148.805	97.4558	111.763	205.719	175.884	193.517	119.341	191.707	-0.681676	0.00255265	0.0350489	PPFIA4	1	203026498	203078740	+	9707	protein_coding	PTPRF interacting protein alpha 4 [Source:HGNC Symbol;Acc:HGNC:9248]	-
ENSG00000145725	360.371	331.574	412.368	449.104	789.225	479.136	368.104	572.488	-0.637412	0.00259169	0.0355051	PPIP5K2	5	103120149	103212799	+	17270	protein_coding	diphosphoinositol pentakisphosphate kinase 2 [Source:HGNC Symbol;Acc:HGNC:29035]	-
ENSG00000137440	145.768	171.388	189.805	110.103	101.021	108.659	168.987	106.594	0.665747	0.00259615	0.0355311	FGFBP1	4	15935569	15938740	-	1359	protein_coding	fibroblast growth factor binding protein 1 [Source:HGNC Symbol;Acc:HGNC:19695]	-
ENSG00000225973	143.743	202.753	179.207	94.6498	117.256	113.833	175.234	108.58	0.689134	0.00264098	0.0359672	PIGBOS1	15	55317184	55319161	-	982	protein_coding	PIGB opposite strand 1 [Source:HGNC Symbol;Acc:HGNC:50696]	-
ENSG00000163945	186.259	148.984	214.855	287.813	341.847	229.737	183.366	286.466	-0.642817	0.0026864	0.0364069	UVSSA	4	1347266	1395992	+	15773	protein_coding	UV stimulated scaffold protein A [Source:HGNC Symbol;Acc:HGNC:29304]	-
ENSG00000172469	118.437	114.259	147.412	199.924	320.2	146.949	126.702	222.357	-0.812335	0.00269205	0.0364479	MANEA	6	95577543	95609457	+	5187	protein_coding	mannosidase endo-alpha [Source:HGNC Symbol;Acc:HGNC:21072]	-
ENSG00000173171	440.341	610.499	401.77	384.394	203.845	314.594	484.203	300.945	0.686137	0.00274367	0.0370382	MTX1	1	155208699	155213824	+	3278	protein_coding	metaxin 1 [Source:HGNC Symbol;Acc:HGNC:7504]	-
ENSG00000141441	129.572	116.499	113.69	60.8463	79.3735	72.4395	119.92	70.8864	0.757658	0.00276075	0.0372325	GAREM1	18	32124877	32470484	-	7568	protein_coding	GRB2 associated regulator of MAPK1 subtype 1 [Source:HGNC Symbol;Acc:HGNC:26136]	-
ENSG00000273270	70.8595	66.0907	59.7355	132.317	96.5109	111.764	65.5619	113.53	-0.792089	0.00280993	0.0377855	AC090114.2	7	128524016	128531069	-	7054	lincRNA	novel transcript	-
ENSG00000275764	42.5157	35.8458	29.8678	51.1882	98.3149	74.5092	36.0764	74.6707	-1.05218	0.0028852	0.0385361	AC092747.4	12	27037100	27038960	+	1861	lincRNA	novel transcript	-
ENSG00000163710	58.7121	60.4898	50.1008	116.864	90.1971	93.1365	56.4342	100.066	-0.828028	0.0029191	0.038802	PCOLCE2	3	142815922	142889206	-	3538	protein_coding	procollagen C-endopeptidase enhancer 2 [Source:HGNC Symbol;Acc:HGNC:8739]	-
ENSG00000024526	276.352	254.281	270.737	339.967	565.536	336.326	267.123	413.943	-0.632937	0.00293942	0.03896	DEPDC1	1	68474152	68497221	-	5904	protein_coding	DEP domain containing 1 [Source:HGNC Symbol;Acc:HGNC:22949]	-
ENSG00000204387	1920.29	2710.84	1661.03	1659.27	878.52	1480.87	2097.39	1339.55	0.646867	0.00296134	0.0391756	C6orf48	6	31834608	31839766	+	1801	protein_coding	chromosome 6 open reading frame 48 [Source:HGNC Symbol;Acc:HGNC:19078]	-
ENSG00000224861	120.461	162.426	113.69	81.1284	87.4912	61.0561	132.193	76.5586	0.782876	0.00302389	0.0398889	YBX1P1	14	66012830	66013789	-	960	processed_pseudogene	Y-box binding protein 1 pseudogene 1 [Source:HGNC Symbol;Acc:HGNC:8015]	-
ENSG00000129451	18.221	14.5624	15.4156	2.89744	4.50986	2.0697	16.0663	3.159	2.33366	0.00306426	1	KLK10	19	51012739	51020175	-	3853	protein_coding	kallikrein related peptidase 10 [Source:HGNC Symbol;Acc:HGNC:6358]	-
ENSG00000162688	465.648	306.93	386.354	494.497	847.853	490.519	386.311	610.956	-0.661409	0.00311201	0.0407412	AGL	1	99850084	99924023	+	8434	protein_coding	amylo-alpha-1, 6-glucosidase, 4-alpha-glucanotransferase [Source:HGNC Symbol;Acc:HGNC:321]	-
ENSG00000151422	182.21	148.984	172.462	202.821	423.024	228.702	167.885	284.849	-0.763552	0.00320921	0.0416842	FER	5	108747822	109196841	+	13614	protein_coding	FER tyrosine kinase [Source:HGNC Symbol;Acc:HGNC:3655]	-
ENSG00000255320	44.5402	53.7687	49.1373	78.231	81.1774	111.764	49.1487	90.3907	-0.878374	0.0032111	0.0416842	AP000759.1	11	66244840	66246239	-	397	antisense	novel transcript	-
ENSG00000071794	625.588	548.889	703.338	762.028	1352.05	764.754	625.938	959.612	-0.61661	0.00326756	0.0421826	HLTF	3	149030127	149086554	-	6024	protein_coding	helicase like transcription factor [Source:HGNC Symbol;Acc:HGNC:11099]	-
ENSG00000113763	224.726	224.036	187.878	133.282	101.021	166.611	212.213	133.638	0.669509	0.00326998	0.0421826	UNC5A	5	176810477	176880898	+	4359	protein_coding	unc-5 netrin receptor A [Source:HGNC Symbol;Acc:HGNC:12567]	-
ENSG00000111087	48.5893	51.5284	46.2469	83.0601	86.5892	92.1016	48.7882	87.2503	-0.839512	0.00327259	0.0421826	GLI1	12	57460135	57472262	+	4204	protein_coding	GLI family zinc finger 1 [Source:HGNC Symbol;Acc:HGNC:4317]	zf-C2H2
ENSG00000197969	286.475	213.955	252.431	340.933	715.263	273.2	250.953	443.132	-0.821067	0.00327384	0.0421826	VPS13A	9	77177353	77421541	+	20196	protein_coding	vacuolar protein sorting 13 homolog A [Source:HGNC Symbol;Acc:HGNC:1908]	-
ENSG00000135094	6.07367	16.8027	8.67129	1.93163	0	0	10.5159	0.643876	4.02508	0.00334825	1	SDS	12	113392445	113426301	-	3006	protein_coding	serine dehydratase [Source:HGNC Symbol;Acc:HGNC:10691]	-
ENSG00000273014	19.2333	11.2018	18.306	38.6326	58.6281	28.9758	16.247	42.0788	-1.37031	0.00336617	0.0430522	AC018645.2	7	32758882	32759353	+	472	lincRNA	novel transcript	-
ENSG00000212694	9.1105	10.0816	6.74433	30.9061	23.4513	25.8712	8.64549	26.7429	-1.63457	0.003379	0.0431599	LINC01089	12	121795267	121803906	-	4132	lincRNA	long intergenic non-protein coding RNA 1089 [Source:HGNC Symbol;Acc:HGNC:27886]	-
ENSG00000178295	92.1173	69.4513	78.0416	119.761	195.728	108.659	79.87	141.383	-0.825152	0.00338082	0.0431599	GEN1	2	17753858	17788941	+	11827	protein_coding	GEN1, Holliday junction 5' flap endonuclease [Source:HGNC Symbol;Acc:HGNC:26881]	-
ENSG00000100092	224.726	306.93	208.111	179.642	111.844	167.646	246.589	153.044	0.688292	0.00342766	0.0435973	SH3BP1	22	37634654	37656119	+	4892	protein_coding	SH3 domain binding protein 1 [Source:HGNC Symbol;Acc:HGNC:10824]	-
ENSG00000047410	1482.99	1274.77	1595.52	1753.92	3171.33	1696.12	1451.09	2207.12	-0.605149	0.00345672	0.0437662	TPR	1	186311652	186375693	-	12350	protein_coding	translocated promoter region, nuclear basket protein [Source:HGNC Symbol;Acc:HGNC:12017]	-
ENSG00000265962	12.1473	15.6825	10.5982	39.5984	42.3926	22.7667	12.8094	34.9192	-1.45612	0.00349949	0.0441867	GACAT2	18	8695856	8707621	-	818	antisense	gastric cancer associated transcript 2 [Source:HGNC Symbol;Acc:HGNC:50516]	-
ENSG00000137941	365.432	266.603	312.166	419.164	614.242	391.173	314.734	474.86	-0.593639	0.00350493	0.0442101	TTLL7	1	83865028	83999150	-	10543	protein_coding	tubulin tyrosine ligase like 7 [Source:HGNC Symbol;Acc:HGNC:26242]	-
ENSG00000157107	289.511	246.44	268.81	380.531	537.575	308.385	268.254	408.83	-0.608834	0.00353211	0.0444429	FCHO2	5	72955981	73090522	+	6127	protein_coding	FCH domain only 2 [Source:HGNC Symbol;Acc:HGNC:25180]	-
ENSG00000011426	987.983	964.477	1032.85	1151.25	2150.3	1206.64	995.102	1502.73	-0.595027	0.0035326	0.0444429	ANLN	7	36389806	36453791	+	6012	protein_coding	anillin actin binding protein [Source:HGNC Symbol;Acc:HGNC:14082]	-
ENSG00000136824	326.966	315.891	433.564	402.745	977.737	462.578	358.807	614.353	-0.776113	0.00358855	0.0450514	SMC2	9	104094260	104141417	+	6468	protein_coding	structural maintenance of chromosomes 2 [Source:HGNC Symbol;Acc:HGNC:14011]	-
ENSG00000148225	65.7981	54.8889	50.1008	125.556	104.629	77.6137	56.9292	102.599	-0.851523	0.00360317	0.0451666	WDR31	9	113313222	113340298	-	4933	protein_coding	WD repeat domain 31 [Source:HGNC Symbol;Acc:HGNC:21421]	-
ENSG00000116678	257.119	208.354	266.883	326.445	511.418	300.106	244.118	379.323	-0.636097	0.0036373	0.0454677	LEPR	1	65420652	65641559	+	11370	protein_coding	leptin receptor [Source:HGNC Symbol;Acc:HGNC:6554]	-
ENSG00000139324	173.1	125.46	161.864	196.06	403.181	198.691	153.475	265.978	-0.793791	0.00364651	0.0455043	TMTC3	12	88142296	88199887	+	7327	protein_coding	transmembrane and tetratricopeptide repeat containing 3 [Source:HGNC Symbol;Acc:HGNC:26899]	-
ENSG00000261499	17.2087	19.0431	8.67129	32.8377	49.6084	34.15	14.9744	38.8654	-1.38691	0.00367353	0.0457591	AC233699.1	17	36274191	36320547	+	1168	unprocessed_pseudogene	aminopeptidase puromycin sensitive (NPEPPS) pseudogene	-
ENSG00000279456	0	0	0	2.89744	16.2355	1.03485	0	6.72259	-5.15701	0.0036751	1	AL353763.1	9	41061290	41062917	+	1628	TEC	TEC	-
ENSG00000199753	16.1964	40.3265	13.4887	9.65815	0	4.1394	23.3372	4.59918	2.34911	0.00368906	0.0459112	SNORD104	17	64146083	64146152	+	70	snoRNA	small nucleolar RNA, C/D box 104 [Source:HGNC Symbol;Acc:HGNC:32768]	-
ENSG00000143228	306.72	308.05	319.874	415.3	659.341	359.093	311.548	477.911	-0.618469	0.00371041	0.0461356	NUF2	1	163266576	163355764	+	3362	protein_coding	NUF2, NDC80 kinetochore complex component [Source:HGNC Symbol;Acc:HGNC:14621]	-
ENSG00000100027	109.326	59.3696	78.0416	148.735	128.08	144.879	82.2457	140.565	-0.769724	0.00371682	0.0461738	YPEL1	22	21697544	21735834	-	4713	protein_coding	yippee like 1 [Source:HGNC Symbol;Acc:HGNC:12845]	-
ENSG00000176244	88.0682	63.8504	87.6763	126.522	175.884	109.694	79.865	137.367	-0.781807	0.00372424	0.0461833	ACBD7	10	15077523	15088776	-	1498	protein_coding	acyl-CoA binding domain containing 7 [Source:HGNC Symbol;Acc:HGNC:17715]	-
ENSG00000113657	129.572	89.6145	90.5668	160.325	153.335	185.238	103.251	166.299	-0.685796	0.00379324	0.046913	DPYSL3	5	147390811	147510056	-	7164	protein_coding	dihydropyrimidinase like 3 [Source:HGNC Symbol;Acc:HGNC:3015]	-
ENSG00000152133	158.928	113.138	126.215	206.684	260.67	167.646	132.76	211.667	-0.673547	0.00386522	0.0476757	GPATCH11	2	37084451	37099244	+	4040	protein_coding	G-patch domain containing 11 [Source:HGNC Symbol;Acc:HGNC:26768]	-
ENSG00000228929	71.8717	96.3356	59.7355	26.077	48.7064	38.2894	75.981	37.691	1.00594	0.00394655	0.048399	RPS13P2	1	52772194	52772648	-	455	processed_pseudogene	ribosomal protein S13 pseudogene 2 [Source:HGNC Symbol;Acc:HGNC:36364]	-
ENSG00000138778	122.486	100.816	135.85	193.163	319.298	128.321	119.717	213.594	-0.836002	0.0039483	0.048399	CENPE	4	103105806	103198409	-	9444	protein_coding	centromere protein E [Source:HGNC Symbol;Acc:HGNC:1856]	-
ENSG00000114541	58.7121	67.2109	79.005	92.7182	174.08	104.52	68.3094	123.773	-0.858916	0.00396074	0.0485086	FRMD4B	3	69169990	69542583	-	9993	protein_coding	FERM domain containing 4B [Source:HGNC Symbol;Acc:HGNC:24886]	-
ENSG00000243646	23.2824	24.644	15.4156	54.0856	42.3926	45.5334	21.114	47.3372	-1.16973	0.00396926	0.0485375	IL10RB	21	33266358	33310187	+	4548	protein_coding	interleukin 10 receptor subunit beta [Source:HGNC Symbol;Acc:HGNC:5965]	-
ENSG00000075292	655.956	584.735	686.959	755.267	1400.76	781.312	642.55	979.113	-0.608006	0.0039701	0.0485375	ZNF638	2	71276561	71435069	+	12474	protein_coding	zinc finger protein 638 [Source:HGNC Symbol;Acc:HGNC:17894]	-
ENSG00000175265	139.694	104.177	147.412	221.172	279.611	147.984	130.428	216.255	-0.729361	0.00413529	0.0498536	GOLGA8A	15	34379068	34437466	-	6750	protein_coding	golgin A8 family member A [Source:HGNC Symbol;Acc:HGNC:31972]	-
ENSG00000177181	149.817	120.98	127.179	190.265	178.59	245.259	132.659	204.705	-0.623516	0.00417024	0.0501432	RIMKLA	1	42380795	42422578	+	8981	protein_coding	ribosomal modification protein rimK like family member A [Source:HGNC Symbol;Acc:HGNC:28725]	-
ENSG00000155016	52.6385	57.1293	49.1373	92.7182	119.06	73.4743	52.9683	95.0842	-0.848391	0.00427352	0.0510759	CYP2U1	4	107931369	107953457	+	6096	protein_coding	cytochrome P450 family 2 subfamily U member 1 [Source:HGNC Symbol;Acc:HGNC:20582]	-
ENSG00000169228	218.652	245.32	212.928	152.599	120.864	174.89	225.633	149.451	0.595852	0.00429604	0.0512239	RAB24	5	177301198	177303744	-	2065	protein_coding	RAB24, member RAS oncogene family [Source:HGNC Symbol;Acc:HGNC:9765]	-
ENSG00000126787	437.304	439.111	456.688	543.754	957.893	524.669	444.368	675.439	-0.604924	0.00429699	0.0512239	DLGAP5	14	55148112	55191678	-	3667	protein_coding	DLG associated protein 5 [Source:HGNC Symbol;Acc:HGNC:16864]	-
ENSG00000244649	114.387	105.297	132.96	81.1284	66.7459	64.1607	117.548	70.6783	0.735141	0.00430636	0.0512751	LINC02086	17	48646923	48707346	+	3858	lincRNA	long intergenic non-protein coding RNA 2086 [Source:HGNC Symbol;Acc:HGNC:52936]	-
ENSG00000142632	160.952	185.95	187.878	125.556	88.3932	127.287	178.26	113.745	0.650495	0.00431774	0.0512949	ARHGEF19	1	16197854	16212609	-	3745	protein_coding	Rho guanine nucleotide exchange factor 19 [Source:HGNC Symbol;Acc:HGNC:26604]	-
ENSG00000230409	111.351	80.6531	68.4068	41.53	22.5493	62.091	86.8035	42.0568	1.05218	0.00432633	0.051309	TCEA1P2	3	37275693	37276598	+	906	processed_pseudogene	transcription elongation factor A1 pseudogene 2 [Source:HGNC Symbol;Acc:HGNC:29891]	-
ENSG00000065618	121.473	129.941	136.814	81.1284	88.3932	71.4046	129.409	80.3088	0.686621	0.00437237	0.0515402	COL17A1	10	104031286	104085957	-	7066	protein_coding	collagen type XVII alpha 1 chain [Source:HGNC Symbol;Acc:HGNC:2194]	-
ENSG00000197479	23.2824	22.4036	26.9773	49.2565	55.0202	48.6379	24.2211	50.9716	-1.07192	0.00438923	0.0516135	PCDHB11	5	141199582	141203779	+	4198	protein_coding	protocadherin beta 11 [Source:HGNC Symbol;Acc:HGNC:8682]	-
ENSG00000168172	448.439	267.723	406.587	504.155	916.403	432.567	374.25	617.708	-0.722849	0.00447361	0.0522512	HOOK3	8	42896932	43030539	+	15250	protein_coding	hook microtubule tethering protein 3 [Source:HGNC Symbol;Acc:HGNC:23576]	-
ENSG00000142303	221.689	190.431	187.878	151.633	110.04	132.461	199.999	131.378	0.607621	0.00449773	0.0524446	ADAMTS10	19	8580242	8610735	-	5703	protein_coding	ADAM metallopeptidase with thrombospondin type 1 motif 10 [Source:HGNC Symbol;Acc:HGNC:13201]	-
ENSG00000143387	105.277	94.0953	98.2746	149.701	165.061	145.914	99.2156	153.559	-0.630277	0.00451351	0.0525842	CTSK	1	150796208	150808323	-	1887	protein_coding	cathepsin K [Source:HGNC Symbol;Acc:HGNC:2536]	-
ENSG00000177888	205.492	142.263	199.44	258.838	430.24	214.214	182.398	301.098	-0.72325	0.00455639	0.0529948	ZBTB41	1	197153680	197200542	-	8562	protein_coding	zinc finger and BTB domain containing 41 [Source:HGNC Symbol;Acc:HGNC:24819]	ZBTB
ENSG00000266993	1.01228	0	0	2.89744	14.4315	7.24395	0.337426	8.19098	-4.47626	0.00458873	1	AL050343.1	1	51793934	51799154	+	1819	antisense	uncharacterized LOC105378721 [Source:NCBI gene;Acc:105378721]	-
ENSG00000234009	72.884	105.297	73.2242	27.0428	62.236	35.1849	83.8018	41.4879	1.00694	0.00468225	0.0540647	RPL5P34	22	42776406	42777296	-	891	processed_pseudogene	ribosomal protein L5 pseudogene 34 [Source:HGNC Symbol;Acc:HGNC:36463]	-
ENSG00000115464	840.191	640.744	902.777	1014.11	1797.63	889.971	794.571	1233.9	-0.635048	0.00474461	0.054634	USP34	2	61187463	61470769	-	18125	protein_coding	ubiquitin specific peptidase 34 [Source:HGNC Symbol;Acc:HGNC:20066]	-
ENSG00000196209	22.2701	14.5624	18.306	0.965815	4.50986	7.24395	18.3795	4.23987	2.12775	0.00476318	1	SIRPB2	20	1470741	1491587	-	5034	protein_coding	signal regulatory protein beta 2 [Source:HGNC Symbol;Acc:HGNC:16247]	-
ENSG00000155850	361.383	305.81	320.838	496.429	674.674	341.5	329.343	504.201	-0.61538	0.00477195	0.0547367	SLC26A2	5	149960737	149993455	+	8606	protein_coding	solute carrier family 26 member 2 [Source:HGNC Symbol;Acc:HGNC:10994]	-
ENSG00000172667	253.069	191.551	255.321	319.685	474.437	281.479	233.314	358.534	-0.619863	0.00477327	0.0547367	ZMAT3	3	179017223	179072279	-	9646	protein_coding	zinc finger matrin-type 3 [Source:HGNC Symbol;Acc:HGNC:29983]	-
ENSG00000114439	731.877	608.259	792.941	907.866	1671.35	771.998	711.026	1117.07	-0.651977	0.00478257	0.054798	BBX	3	107522936	107811324	+	11877	protein_coding	BBX, HMG-box containing [Source:HGNC Symbol;Acc:HGNC:14422]	HMG
ENSG00000105499	192.333	176.989	198.476	146.804	82.9814	127.287	189.266	119.024	0.672056	0.00506554	0.0571894	PLA2G4C	19	48047843	48110817	-	6613	protein_coding	phospholipase A2 group IVC [Source:HGNC Symbol;Acc:HGNC:9037]	-
ENSG00000144455	147.793	194.912	154.156	223.103	214.669	329.082	165.62	255.618	-0.62623	0.00514913	0.0578036	SUMF1	3	3700814	4467281	-	6952	protein_coding	sulfatase modifying factor 1 [Source:HGNC Symbol;Acc:HGNC:20376]	-
ENSG00000178695	208.529	216.195	217.746	294.573	434.75	247.329	214.157	325.551	-0.60593	0.00520894	0.0581923	KCTD12	13	76880166	76886390	-	6225	protein_coding	potassium channel tetramerization domain containing 12 [Source:HGNC Symbol;Acc:HGNC:14678]	-
ENSG00000230356	16.1964	14.5624	26.0139	54.0856	31.569	48.6379	18.9242	44.7642	-1.23301	0.00522049	0.0582276	NCAPD2P1	7	34750253	34752053	-	1801	processed_pseudogene	non-SMC condensin I complex subunit D2 pseudogene 1 [Source:HGNC Symbol;Acc:HGNC:43831]	-
ENSG00000164187	99.2032	105.297	127.179	141.975	280.513	145.914	110.56	189.467	-0.778375	0.00528503	0.058846	LMBRD2	5	36098412	36151961	-	8421	protein_coding	LMBR1 domain containing 2 [Source:HGNC Symbol;Acc:HGNC:25287]	-
ENSG00000075539	527.397	352.857	475.957	551.48	982.247	559.854	452.07	697.86	-0.626396	0.00528867	0.058846	FRYL	4	48497361	48780322	-	18161	protein_coding	FRY like transcription coactivator [Source:HGNC Symbol;Acc:HGNC:29127]	-
ENSG00000116127	280.401	243.079	315.057	373.77	583.575	323.908	279.512	427.085	-0.611953	0.0053646	0.0595475	ALMS1	2	73385758	73610793	+	14054	protein_coding	ALMS1, centrosome and basal body associated protein [Source:HGNC Symbol;Acc:HGNC:428]	-
ENSG00000146477	14.1719	25.7642	27.9408	38.6326	60.4321	51.7425	22.6256	50.2691	-1.15311	0.00539241	0.0596798	SLC22A3	6	160348268	160452581	+	3348	protein_coding	solute carrier family 22 member 3 [Source:HGNC Symbol;Acc:HGNC:10967]	-
ENSG00000096968	304.696	248.68	281.335	162.257	242.63	114.868	278.237	173.252	0.680868	0.00541416	0.0597627	JAK2	9	4984390	5128183	+	6170	protein_coding	Janus kinase 2 [Source:HGNC Symbol;Acc:HGNC:6192]	-
ENSG00000253738	132.608	119.859	113.69	165.154	204.747	181.099	122.053	183.667	-0.59047	0.0054244	0.0598281	OTUD6B-AS1	8	91059909	91070189	-	6009	antisense	OTUD6B antisense RNA 1 (head to head) [Source:HGNC Symbol;Acc:HGNC:50466]	-
ENSG00000213862	131.596	118.739	113.69	63.7438	78.4715	82.788	121.342	75.0011	0.69456	0.0055664	0.0611026	AC044787.1	15	47730144	47730935	-	792	processed_pseudogene	ribosomal protein L7a (RPL7A) pseudogene	-
ENSG00000186687	131.596	104.177	140.668	169.983	241.728	174.89	125.48	195.534	-0.639156	0.00557403	0.061138	LYRM7	5	131170810	131205426	+	6351	protein_coding	LYR motif containing 7 [Source:HGNC Symbol;Acc:HGNC:28072]	-
ENSG00000183508	22.2701	10.0816	15.4156	0	6.3138	2.0697	15.9225	2.7945	2.48953	0.00559105	1	TENT5C	1	117605934	117628372	+	5751	protein_coding	terminal nucleotidyltransferase 5C [Source:HGNC Symbol;Acc:HGNC:24712]	-
ENSG00000277496	191.321	108.658	129.106	237.59	217.375	214.214	143.028	223.06	-0.639444	0.00560495	0.0614284	AL357033.4	20	62648961	62650767	-	1807	antisense	novel transcript, antisense to SLCO4A1	-
ENSG00000139410	157.915	210.594	166.681	126.522	98.3149	122.112	178.397	115.65	0.625096	0.00566918	0.0618217	SDSL	12	113422237	113438276	+	2216	protein_coding	serine dehydratase like [Source:HGNC Symbol;Acc:HGNC:30404]	-
ENSG00000167994	151.842	138.903	177.28	95.6156	72.1577	122.112	156.008	96.6285	0.695999	0.00575726	0.0625049	RAB3IL1	11	61897301	61920269	-	3006	protein_coding	RAB3A interacting protein like 1 [Source:HGNC Symbol;Acc:HGNC:9780]	-
ENSG00000229413	55.6753	64.9705	58.772	35.7351	2.70591	26.9061	59.806	21.7824	1.46416	0.00580703	0.0629466	AC018638.1	7	128653690	128654019	-	330	processed_pseudogene	novel pseudogene	-
ENSG00000162510	9.1105	16.8027	9.63476	1.93163	0	3.10455	11.8493	1.67873	2.85076	0.00591113	1	MATN1	1	30711277	30723587	-	4606	protein_coding	matrilin 1 [Source:HGNC Symbol;Acc:HGNC:6907]	-
ENSG00000198887	223.713	180.349	242.796	256.907	496.986	278.375	215.62	344.089	-0.674474	0.00591291	0.0638447	SMC5	9	70258962	70354888	+	6637	protein_coding	structural maintenance of chromosomes 5 [Source:HGNC Symbol;Acc:HGNC:20465]	-
ENSG00000261512	94.1418	86.254	106.946	63.7438	52.3143	53.8122	95.7806	56.6234	0.76014	0.00606541	0.0649851	AC092368.3	16	46622861	46624451	-	1591	lincRNA	novel transcript	-
ENSG00000127325	16.1964	24.644	17.3426	4.82907	6.3138	5.17425	19.3943	5.43904	1.82774	0.00612592	0.0655322	BEST3	12	69643360	69699476	-	6863	protein_coding	bestrophin 3 [Source:HGNC Symbol;Acc:HGNC:17105]	-
ENSG00000183718	55.6753	56.0091	60.699	109.137	117.256	72.4395	57.4611	99.6109	-0.795558	0.00623139	0.0662515	TRIM52	5	181254417	181261139	-	6562	protein_coding	tripartite motif containing 52 [Source:HGNC Symbol;Acc:HGNC:19024]	-
ENSG00000205795	56.6876	81.7733	55.8816	121.693	95.6089	109.694	64.7808	108.999	-0.754369	0.0062915	0.0664477	CYS1	2	10056780	10080944	-	2847	protein_coding	cystin 1 [Source:HGNC Symbol;Acc:HGNC:18525]	-
ENSG00000225031	81.9945	82.8935	67.4433	129.419	135.296	107.624	77.4438	124.113	-0.683597	0.00631606	0.0666407	EIF4BP7	X	111619677	111621489	-	1813	processed_pseudogene	eukaryotic translation initiation factor 4B pseudogene 7 [Source:HGNC Symbol;Acc:HGNC:37940]	-
ENSG00000262903	3.03683	2.24036	7.70781	13.5214	20.7453	19.6621	4.32834	17.9763	-2.03455	0.00631962	1	AC027796.4	17	3655621	3658092	-	874	antisense	uncharacterized LOC105371492 [Source:NCBI gene;Acc:105371492]	-
ENSG00000128872	259.143	249.801	264.956	352.522	537.575	283.549	257.967	391.215	-0.60207	0.006325	0.0666843	TMOD2	15	51751561	51816368	+	11636	protein_coding	tropomodulin 2 [Source:HGNC Symbol;Acc:HGNC:11872]	-
ENSG00000174977	148.805	206.113	190.768	128.453	120.864	109.694	181.896	119.671	0.602427	0.00641103	0.0672345	AC026271.1	17	18650195	18651542	+	1348	processed_pseudogene	poly(A) binding protein interacting protein 1 (PAIP1) pseudogene	-
ENSG00000183023	208.529	123.22	158.974	109.137	106.433	91.0668	163.574	102.212	0.679053	0.00641114	0.0672345	SLC8A1	2	40097270	40611053	-	21922	protein_coding	solute carrier family 8 member A1 [Source:HGNC Symbol;Acc:HGNC:11068]	-
ENSG00000260804	10.1228	15.6825	11.5617	28.0086	36.9808	30.0106	12.4557	31.6667	-1.35347	0.00644108	0.0674465	LINC01963	2	216217045	216220192	+	3148	lincRNA	long intergenic non-protein coding RNA 1963 [Source:HGNC Symbol;Acc:HGNC:25283]	-
ENSG00000173230	454.513	390.943	561.707	652.891	993.07	499.833	469.054	715.265	-0.608807	0.00649286	0.0677839	GOLGB1	3	121663199	121749767	-	11865	protein_coding	golgin B1 [Source:HGNC Symbol;Acc:HGNC:4429]	-
ENSG00000246451	66.8103	68.3311	65.5164	120.727	115.452	92.1016	66.8859	109.427	-0.712013	0.00651024	0.0677933	AL049840.1	14	103682362	103684015	-	1404	antisense	novel transcript, antisense to KLC1	-
ENSG00000164167	147.793	216.195	142.594	120.727	101.923	97.2759	168.861	106.642	0.660117	0.00652015	0.0678135	LSM6	4	146175685	146200000	+	3993	protein_coding	LSM6 homolog, U6 small nuclear RNA and mRNA degradation associated [Source:HGNC Symbol;Acc:HGNC:17017]	-
ENSG00000272669	20.2456	28.0045	36.6121	11.5898	9.01971	10.3485	28.2874	10.3193	1.45796	0.00663422	0.068799	AL021707.6	22	38742625	38743115	+	491	antisense	novel transcript, antisense to SUN2	-
ENSG00000270728	8.09822	4.48073	8.67129	16.4188	22.5493	30.0106	7.08341	22.9929	-1.68649	0.00666447	0.0689631	AL035413.2	1	19297080	19297903	+	525	processed_pseudogene	synaptonemal complex protein 3 (SYCP3) pseudogene	-
ENSG00000151692	152.854	126.581	153.193	92.7182	101.923	84.8577	144.209	93.1662	0.630175	0.006675	0.0689862	RNF144A	2	6917392	7068286	+	6473	protein_coding	ring finger protein 144A [Source:HGNC Symbol;Acc:HGNC:20457]	-
ENSG00000233223	44.5402	63.8504	60.699	40.5642	15.3335	21.7318	56.3632	25.8765	1.12451	0.00683373	0.070284	AC016876.1	17	7581964	7584072	-	1058	antisense	uncharacterized LOC100996842 [Source:NCBI gene;Acc:100996842]	-
ENSG00000116406	281.413	252.041	277.481	363.146	575.458	295.967	270.312	411.524	-0.607409	0.00687967	0.0706244	EDEM3	1	184690231	184754913	-	7804	protein_coding	ER degradation enhancing alpha-mannosidase like protein 3 [Source:HGNC Symbol;Acc:HGNC:16787]	-
ENSG00000137831	291.536	250.921	313.13	346.727	616.046	343.57	285.196	435.448	-0.611009	0.00689636	0.0706652	UACA	15	70654554	70763593	-	11031	protein_coding	uveal autoantigen with coiled-coil domains and ankyrin repeats [Source:HGNC Symbol;Acc:HGNC:15947]	-
ENSG00000104093	437.304	302.449	449.943	549.549	855.971	431.532	396.566	612.351	-0.626748	0.00690647	0.0706652	DMXL2	15	51447711	51622833	-	13807	protein_coding	Dmx like 2 [Source:HGNC Symbol;Acc:HGNC:2938]	-
ENSG00000198919	118.437	94.0953	110.8	123.624	310.278	141.774	107.777	191.892	-0.833463	0.00710836	0.0723281	DZIP3	3	108589682	108694846	+	6972	protein_coding	DAZ interacting zinc finger protein 3 [Source:HGNC Symbol;Acc:HGNC:30938]	-
ENSG00000149527	117.424	118.739	113.69	189.3	138.002	210.075	116.618	179.125	-0.617534	0.00711073	0.0723281	PLCH2	1	2425980	2505530	+	10781	protein_coding	phospholipase C eta 2 [Source:HGNC Symbol;Acc:HGNC:29037]	-
ENSG00000205269	58.7121	39.2064	66.4799	79.1968	128.08	87.9622	54.7994	98.413	-0.841912	0.00718261	0.0727391	TMEM170B	6	11538278	11583524	+	8362	protein_coding	transmembrane protein 170B [Source:HGNC Symbol;Acc:HGNC:34244]	-
ENSG00000226976	65.7981	70.5715	67.4433	31.8719	38.7848	41.394	67.9376	37.3502	0.863409	0.00724131	0.0731198	COX6A1P2	6	37044860	37045189	+	330	processed_pseudogene	cytochrome c oxidase subunit 6A1 pseudogene 2 [Source:HGNC Symbol;Acc:HGNC:35239]	-
ENSG00000274353	28.3438	17.9229	22.16	73.4019	30.667	49.6728	22.8089	51.2472	-1.16305	0.00731401	0.073586	AC103564.3	2	131821987	131822920	-	220	unprocessed_pseudogene	TBC1 domain family, member 26 (TBC1D26) pseudogene	-
ENSG00000214029	47.5771	30.2449	45.2834	79.1968	106.433	51.7425	41.0351	79.124	-0.946584	0.00739025	0.0740842	ZNF891	12	133106817	133130473	-	15455	protein_coding	zinc finger protein 891 [Source:HGNC Symbol;Acc:HGNC:38709]	zf-C2H2
ENSG00000183199	69.8472	91.8549	82.859	130.385	163.257	103.485	81.5203	132.376	-0.703138	0.00743439	0.0743946	HSP90AB3P	4	87891843	87894015	+	2173	processed_pseudogene	heat shock protein 90 alpha family class B member 3, pseudogene [Source:HGNC Symbol;Acc:HGNC:5259]	-
ENSG00000176472	83.0068	104.177	101.165	77.2652	40.5887	42.4288	96.1162	53.4276	0.846922	0.00746954	0.0746631	ZNF575	19	43525497	43536130	+	3222	protein_coding	zinc finger protein 575 [Source:HGNC Symbol;Acc:HGNC:27606]	zf-C2H2
ENSG00000156802	1003.17	889.424	1129.19	1138.7	2253.12	1162.14	1007.26	1517.99	-0.591895	0.00748871	0.0747469	ATAD2	8	123319850	123416350	-	7118	protein_coding	ATPase family, AAA domain containing 2 [Source:HGNC Symbol;Acc:HGNC:30123]	-
ENSG00000023516	294.573	226.277	321.801	357.351	645.811	321.838	280.884	441.667	-0.653134	0.00753051	0.0751101	AKAP11	13	42272153	42323267	+	9920	protein_coding	A-kinase anchoring protein 11 [Source:HGNC Symbol;Acc:HGNC:369]	-
ENSG00000176208	100.216	60.4898	98.2746	120.727	188.512	125.217	86.3266	144.819	-0.744488	0.0076301	0.0757364	ATAD5	17	30831970	30895869	+	7075	protein_coding	ATPase family, AAA domain containing 5 [Source:HGNC Symbol;Acc:HGNC:25752]	-
ENSG00000205609	120.461	99.6962	116.581	138.111	239.022	158.332	112.246	178.489	-0.669744	0.00767954	0.0759951	EIF3CL	16	28379579	28403879	-	3091	protein_coding	eukaryotic translation initiation factor 3 subunit C like [Source:HGNC Symbol;Acc:HGNC:26347]	-
ENSG00000233270	33.4052	76.1724	19.2695	12.5556	23.4513	10.3485	42.949	15.4518	1.46126	0.0077505	0.0765879	SNRPEP4	19	5576660	5576938	-	279	processed_pseudogene	small nuclear ribonucleoprotein polypeptide E pseudogene 4 [Source:HGNC Symbol;Acc:HGNC:43446]	-
ENSG00000149311	791.601	553.37	769.817	866.336	1509	802.009	704.93	1059.11	-0.587346	0.00780657	0.0768681	ATM	11	108222484	108369102	+	23972	protein_coding	ATM serine/threonine kinase [Source:HGNC Symbol;Acc:HGNC:795]	-
ENSG00000213865	21.2578	21.2835	21.1965	36.701	48.7064	48.6379	21.2459	44.6818	-1.07253	0.00781558	0.0769022	C8orf44	8	66667615	66685564	+	2505	protein_coding	chromosome 8 open reading frame 44 [Source:HGNC Symbol;Acc:HGNC:25646]	-
ENSG00000235423	34.4174	22.4036	28.9043	51.1882	63.138	53.8122	28.5751	56.0461	-0.969213	0.00783301	0.077019	AC068768.1	12	123252030	123261483	-	1756	antisense	novel transcript	-
ENSG00000230590	74.9086	59.3696	74.1877	136.18	114.55	92.1016	69.4886	114.277	-0.716498	0.00788131	0.0774391	FTX	X	73946555	74293574	-	28487	lincRNA	FTX transcript, XIST regulator [Source:HGNC Symbol;Acc:HGNC:37190]	-
ENSG00000179922	124.51	159.066	148.375	106.24	56.8242	99.3456	143.984	87.4698	0.72161	0.0079053	0.0775689	ZNF784	19	55620742	55624601	-	2058	protein_coding	zinc finger protein 784 [Source:HGNC Symbol;Acc:HGNC:33111]	zf-C2H2
ENSG00000225131	9.1105	17.9229	17.3426	2.89744	1.80394	5.17425	14.792	3.29188	2.18341	0.00797215	1	PSME2P2	13	48771128	48771827	+	700	processed_pseudogene	proteasome activator subunit 2 pseudogene 2 [Source:HGNC Symbol;Acc:HGNC:30160]	-
ENSG00000153162	149.817	108.658	154.156	197.992	183.1	240.085	137.544	207.059	-0.586191	0.00800925	0.0783647	BMP6	6	7726797	7881422	+	2780	protein_coding	bone morphogenetic protein 6 [Source:HGNC Symbol;Acc:HGNC:1073]	-
ENSG00000187260	24.2947	36.966	33.7217	8.69233	19.8434	5.17425	31.6608	11.2366	1.47881	0.00800944	0.0783647	WDR86	7	151375909	151410727	-	4044	protein_coding	WD repeat domain 86 [Source:HGNC Symbol;Acc:HGNC:28020]	-
ENSG00000221821	150.829	159.066	144.521	102.376	89.2951	109.694	151.472	100.455	0.593523	0.00802802	0.0784471	C6orf226	6	42890265	42890816	-	552	protein_coding	chromosome 6 open reading frame 226 [Source:HGNC Symbol;Acc:HGNC:34431]	-
ENSG00000175548	162.977	105.297	159.937	206.684	355.377	157.297	142.737	239.786	-0.748406	0.00823721	0.0799468	ALG10B	12	38316578	38329728	+	11449	protein_coding	ALG10B, alpha-1,2-glucosyltransferase [Source:HGNC Symbol;Acc:HGNC:31088]	-
ENSG00000165507	100.216	108.658	123.325	164.188	137.1	214.214	110.733	171.834	-0.631028	0.00825424	0.0800257	DEPP1	10	44970981	44978810	-	2979	protein_coding	DEPP1, autophagy regulator [Source:HGNC Symbol;Acc:HGNC:23355]	-
ENSG00000198258	1290.65	2300.85	1288.17	1025.7	552.908	830.985	1626.56	803.196	1.01797	0.00846544	0.0816735	UBL5	19	9827892	9830115	+	1931	protein_coding	ubiquitin like 5 [Source:HGNC Symbol;Acc:HGNC:13736]	-
ENSG00000069122	5.06139	11.2018	1.92695	15.453	25.2552	22.7667	6.06339	21.1583	-1.828	0.00850256	0.0819176	ADGRF5	6	46852512	46954943	-	6650	protein_coding	adhesion G protein-coupled receptor F5 [Source:HGNC Symbol;Acc:HGNC:19030]	-
ENSG00000186395	321.904	418.948	242.796	277.189	139.806	201.796	327.883	206.263	0.668275	0.00854685	0.0821161	KRT10	17	40818117	40822595	-	2144	protein_coding	keratin 10 [Source:HGNC Symbol;Acc:HGNC:6413]	-
ENSG00000115290	60.7367	50.4082	59.7355	89.8208	111.844	83.8228	56.9601	95.1627	-0.740276	0.0085709	0.0822331	GRB14	2	164492812	164621848	-	2958	protein_coding	growth factor receptor bound protein 14 [Source:HGNC Symbol;Acc:HGNC:4565]	-
ENSG00000259209	3.03683	6.72109	6.74433	9.65815	24.3532	25.8712	5.50075	19.9609	-1.86138	0.00861394	0.0825319	AC004943.1	16	72805998	72809872	+	1697	antisense	novel transcript, antisense to ZFHX3	-
ENSG00000259479	17.2087	32.4853	21.1965	12.5556	6.3138	1.03485	23.6302	6.63475	1.81968	0.00862101	0.0825426	SORD2P	15	44825747	44884694	-	2925	transcribed_unprocessed_pseudogene	sorbitol dehydrogenase 2, pseudogene [Source:HGNC Symbol;Acc:HGNC:49919]	-
ENSG00000215146	29.3561	30.2449	50.1008	64.7096	96.5109	52.7773	36.5672	71.3326	-0.96243	0.00870855	0.0832658	BX322639.1	10	42331866	42367974	-	7208	transcribed_unprocessed_pseudogene	zinc finger protein 91 pseudogene [Source:NCBI gene;Acc:441666]	-
ENSG00000188599	21.2578	22.4036	37.5756	9.65815	13.5296	5.17425	27.079	9.45399	1.5105	0.00878145	0.0839049	NPIPP1	16	15104312	15123498	-	1437	transcribed_unprocessed_pseudogene	nuclear pore complex interacting protein pseudogene 1 [Source:HGNC Symbol;Acc:HGNC:35407]	-
ENSG00000113391	235.861	165.787	217.746	292.642	405.887	235.946	206.464	311.492	-0.593387	0.00882295	0.0841854	FAM172A	5	93618069	94111699	-	5071	protein_coding	family with sequence similarity 172 member A [Source:HGNC Symbol;Acc:HGNC:25365]	-
ENSG00000140905	47.5771	41.4467	52.0277	68.5728	110.942	71.4046	47.0172	83.64	-0.831299	0.00901242	0.0854055	GCSH	16	81081938	81096425	-	3677	protein_coding	glycine cleavage system protein H [Source:HGNC Symbol;Acc:HGNC:4208]	-
ENSG00000118007	183.222	190.431	218.709	250.146	407.691	235.946	197.454	297.928	-0.594547	0.00902534	0.0854695	STAG1	3	136336233	136752403	-	7846	protein_coding	stromal antigen 1 [Source:HGNC Symbol;Acc:HGNC:11354]	-
ENSG00000279207	33.4052	36.966	44.3199	79.1968	70.3538	57.9516	38.2304	69.1674	-0.854845	0.009108	0.0860759	AC015813.6	17	58095672	58101479	+	5808	TEC	novel transcript	-
ENSG00000236675	101.228	70.5715	90.5668	215.377	92.903	144.879	87.4553	151.053	-0.785525	0.00919398	0.0866656	MTX1P1	1	155230975	155234325	+	838	unprocessed_pseudogene	metaxin 1 pseudogene 1 [Source:HGNC Symbol;Acc:HGNC:7505]	-
ENSG00000273038	9.1105	16.8027	7.70781	20.2821	37.8828	31.0455	11.207	29.7368	-1.42125	0.00920942	0.0867387	AL365203.2	10	32887255	32889311	-	2057	lincRNA	novel transcript	-
ENSG00000206538	24.2947	23.5238	48.1738	78.231	62.236	51.7425	31.9974	64.0698	-0.995592	0.00930683	0.0872831	VGLL3	3	86876388	86991119	-	12714	protein_coding	vestigial like family member 3 [Source:HGNC Symbol;Acc:HGNC:24327]	-
ENSG00000135441	120.461	208.354	182.097	113	83.8833	123.147	170.304	106.677	0.675826	0.00934312	0.0874042	BLOC1S1	12	55716037	55720087	+	1656	protein_coding	biogenesis of lysosomal organelles complex 1 subunit 1 [Source:HGNC Symbol;Acc:HGNC:4200]	-
ENSG00000226781	22.2701	31.3651	12.5252	3.86326	9.92168	6.2091	22.0535	6.66468	1.71367	0.00941985	0.0878443	TBCAP1	X	33041395	33041721	+	327	processed_pseudogene	tubulin folding cofactor A pseudogene 1 [Source:HGNC Symbol;Acc:HGNC:42630]	-
ENSG00000268001	49.6016	80.6531	41.4295	26.077	26.1572	33.1152	57.2281	28.4498	1.00586	0.00942184	0.0878443	CARD8-AS1	19	48255675	48258199	+	1969	antisense	CARD8 antisense RNA 1 [Source:HGNC Symbol;Acc:HGNC:51408]	-
ENSG00000249679	7.08595	11.2018	5.78086	0	0.901971	1.03485	8.02287	0.645607	3.63541	0.00964675	1	AC106897.1	4	185471516	185472263	+	394	antisense	uncharacterized LOC105377590 [Source:NCBI gene;Acc:105377590]	-
ENSG00000260948	7.08595	2.24036	1.92695	11.5898	21.6473	14.4879	3.75109	15.9083	-2.08299	0.00969328	1	AL390195.2	1	111431046	111433068	-	2023	sense_overlapping	novel transcript, sense overlapping WDR77 & OVGP1	-
ENSG00000089682	112.363	76.1724	96.3476	138.111	205.649	117.973	94.9609	153.911	-0.697018	0.00987451	0.0910682	RBM41	X	107064420	107118823	-	6101	protein_coding	RNA binding motif protein 41 [Source:HGNC Symbol;Acc:HGNC:25617]	-
ENSG00000070669	189.296	157.946	126.215	131.351	77.5695	84.8577	157.819	97.926	0.688297	0.00987929	0.0910682	ASNS	7	97852118	97872542	-	4455	protein_coding	asparagine synthetase (glutamine-hydrolyzing) [Source:HGNC Symbol;Acc:HGNC:753]	-
ENSG00000177721	124.51	153.465	158.01	96.5815	70.3538	111.764	145.328	92.8997	0.648693	0.00990269	0.0911626	ANXA2R	5	43039081	43043170	-	2386	protein_coding	annexin A2 receptor [Source:HGNC Symbol;Acc:HGNC:33463]	-
ENSG00000107614	47.5771	26.8844	45.2834	54.0856	122.668	61.0561	39.9149	79.27	-0.988553	0.00995207	0.0914351	TRDMT1	10	17142254	17202054	-	10535	protein_coding	tRNA aspartic acid methyltransferase 1 [Source:HGNC Symbol;Acc:HGNC:2977]	-
ENSG00000143412	71.8717	79.5329	82.859	138.111	99.2168	132.461	78.0879	123.263	-0.65687	0.00999231	0.091744	ANXA9	1	150982017	150995634	+	1826	protein_coding	annexin A9 [Source:HGNC Symbol;Acc:HGNC:547]	-
ENSG00000187642	102.24	144.503	100.202	73.4019	78.4715	62.091	115.648	71.3215	0.692669	0.0100435	0.0921527	PERM1	1	975204	982093	-	3424	protein_coding	PPARGC1 and ESRR induced regulator, muscle 1 [Source:HGNC Symbol;Acc:HGNC:28208]	-
ENSG00000162840	380.617	482.798	270.737	604.6	402.279	699.559	378.051	568.813	-0.590041	0.0100566	0.0922125	MT2P1	4	68376323	68376505	+	183	processed_pseudogene	metallothionein 2 pseudogene 1 [Source:HGNC Symbol;Acc:HGNC:7407]	-
ENSG00000103241	9.1105	11.2018	7.70781	0	0	3.10455	9.34004	1.03485	3.23454	0.0101025	1	FOXF1	16	86510527	86515418	+	3516	protein_coding	forkhead box F1 [Source:HGNC Symbol;Acc:HGNC:3809]	Fork
ENSG00000183668	28.3438	44.8073	29.8678	15.453	16.2355	12.4182	34.3396	14.7022	1.2169	0.0102118	0.093204	PSG9	19	43211791	43269530	-	5048	protein_coding	pregnancy specific beta-1-glycoprotein 9 [Source:HGNC Symbol;Acc:HGNC:9526]	-
ENSG00000278948	9.1105	8.96145	12.5252	28.9744	14.4315	42.4288	10.199	28.6116	-1.47867	0.0103142	0.0938299	AL031587.5	22	37943050	37944898	+	1849	TEC	TEC	-
ENSG00000183542	0	0	0.963476	6.7607	3.60788	9.31365	0.321159	6.56075	-4.14776	0.0103237	1	KLRC4	12	10407382	10409757	-	930	protein_coding	killer cell lectin like receptor C4 [Source:HGNC Symbol;Acc:HGNC:6377]	-
ENSG00000129810	149.817	116.499	107.909	173.847	261.572	150.053	124.742	195.157	-0.647751	0.0104077	0.0943663	SGO1	3	20160593	20186292	-	3828	protein_coding	shugoshin 1 [Source:HGNC Symbol;Acc:HGNC:25088]	-
ENSG00000253276	92.1173	82.8935	110.8	62.7779	54.1183	57.9516	95.2702	58.2826	0.711655	0.010414	0.0943663	CCDC71L	7	106656765	106660996	-	4232	protein_coding	coiled-coil domain containing 71 like [Source:HGNC Symbol;Acc:HGNC:26685]	-
ENSG00000100867	57.6998	54.8889	61.6625	28.0086	36.9808	28.9758	58.0837	31.3217	0.889128	0.0105336	0.0949894	DHRS2	14	23630115	23645639	+	7556	protein_coding	dehydrogenase/reductase 2 [Source:HGNC Symbol;Acc:HGNC:18349]	-
ENSG00000229512	39.4788	35.8458	37.5756	22.2137	12.6276	16.5576	37.6334	17.133	1.1384	0.0105575	0.09508	AC068580.1	11	1763009	1763749	-	252	sense_intronic	novel transcript	-
ENSG00000236814	21.2578	29.1247	26.9773	25.1112	85.6873	60.0213	25.7866	56.9399	-1.14601	0.0105614	0.09508	AC046176.1	8	56050038	56051207	-	1170	processed_pseudogene	proteasome (prosome, macropain) 26S subunit, ATPase, 6 (PSMC6) pseudogene	-
ENSG00000009724	1.01228	0	4.81738	19.3163	13.5296	5.17425	1.94322	12.6734	-2.66592	0.0106031	1	MASP2	1	11026523	11047233	-	4251	protein_coding	mannan binding lectin serine peptidase 2 [Source:HGNC Symbol;Acc:HGNC:6902]	-
ENSG00000106006	19.2333	16.8027	15.4156	37.6668	42.3926	32.0803	17.1505	37.3799	-1.12645	0.0106108	0.0953388	HOXA6	7	27145396	27150603	-	1285	protein_coding	homeobox A6 [Source:HGNC Symbol;Acc:HGNC:5107]	Homeobox
ENSG00000235065	8.09822	25.7642	3.8539	3.86326	0.901971	1.03485	12.5721	1.93336	2.69254	0.0106934	1	RPL24P2	20	21114723	21115197	+	475	processed_pseudogene	ribosomal protein L24 pseudogene 2 [Source:HGNC Symbol;Acc:HGNC:16597]	-
ENSG00000133805	48.5893	44.8073	46.2469	71.4703	88.3932	76.5789	46.5478	78.8141	-0.760209	0.0107308	0.0959744	AMPD3	11	10308313	10507579	+	6793	protein_coding	adenosine monophosphate deaminase 3 [Source:HGNC Symbol;Acc:HGNC:470]	-
ENSG00000181350	191.321	143.383	203.293	126.522	97.4129	133.496	179.332	119.143	0.593927	0.0107369	0.0959744	LRRC75A	17	16441577	16492153	-	3695	protein_coding	leucine rich repeat containing 75A [Source:HGNC Symbol;Acc:HGNC:32403]	-
ENSG00000282885	4.04911	10.0816	13.4887	26.077	21.6473	30.0106	9.20647	25.9117	-1.48849	0.0108028	0.0963774	AL627171.2	14	49861176	49864326	-	1327	lincRNA	novel transcript	-
ENSG00000010318	69.8472	69.4513	76.1146	113	108.237	113.833	71.8044	111.69	-0.636114	0.0108438	0.0966183	PHF7	3	52410657	52423641	+	3367	protein_coding	PHD finger protein 7 [Source:HGNC Symbol;Acc:HGNC:18458]	-
ENSG00000078114	68.8349	86.254	89.6033	111.069	193.924	102.45	81.5641	135.814	-0.738451	0.0109021	0.0970757	NEBL	10	20779973	21174187	-	13654	protein_coding	nebulette [Source:HGNC Symbol;Acc:HGNC:16932]	-
ENSG00000232334	0	2.24036	2.89043	17.3847	9.92168	6.2091	1.71026	11.1718	-2.70854	0.0109079	1	AL683842.1	10	124004304	124004828	-	525	processed_pseudogene	novel pseudogene	-
ENSG00000198157	43.528	38.0862	43.3564	61.8121	110.04	57.9516	41.6569	76.6014	-0.880922	0.0109123	0.0971045	HMGN5	X	81113701	81201942	-	2416	protein_coding	high mobility group nucleosome binding domain 5 [Source:HGNC Symbol;Acc:HGNC:8013]	-
ENSG00000238278	42.5157	52.6485	43.3564	91.7524	64.04	82.788	46.1735	79.5268	-0.785439	0.0109197	0.0971073	ALG1L6P	3	75415070	75422143	+	758	unprocessed_pseudogene	asparagine-linked glycosylation 1-like 6, pseudogene [Source:HGNC Symbol;Acc:HGNC:44375]	-
ENSG00000171033	108.314	114.259	91.5302	141.975	197.532	138.67	104.701	159.392	-0.609853	0.0109965	0.0976821	PKIA	8	78516139	78605267	+	4216	protein_coding	cAMP-dependent protein kinase inhibitor alpha [Source:HGNC Symbol;Acc:HGNC:9017]	-
ENSG00000142178	22.2701	105.297	226.417	34.7693	15.3335	21.7318	117.995	23.9449	2.30188	0.0110216	0.0976821	SIK1	21	43414483	43427189	-	5268	protein_coding	salt inducible kinase 1 [Source:HGNC Symbol;Acc:HGNC:11142]	-
ENSG00000117242	16.1964	15.6825	12.5252	39.5984	20.7453	45.5334	14.8014	35.2924	-1.25182	0.0110266	0.0976821	PINK1-AS	1	20642657	20652193	-	4443	antisense	PINK1 antisense RNA [Source:HGNC Symbol;Acc:HGNC:38872]	-
ENSG00000238113	56.6876	48.1678	68.4068	83.0601	128.982	82.788	57.7541	98.2766	-0.76618	0.0110413	0.0977499	LINC01410	9	62801461	62813486	+	3038	lincRNA	long intergenic non-protein coding RNA 1410 [Source:HGNC Symbol;Acc:HGNC:50702]	-
ENSG00000175315	1.01228	0	0	7.72652	7.21577	4.1394	0.337426	6.36056	-4.11004	0.0110655	1	CST6	11	66011841	66013505	+	759	protein_coding	cystatin E/M [Source:HGNC Symbol;Acc:HGNC:2478]	-
ENSG00000256338	8.09822	4.48073	5.78086	0	0	1.03485	6.11994	0.34495	4.14629	0.0110659	1	RPL41P2	15	28315651	28316059	+	409	processed_pseudogene	ribosomal protein L41 pseudogene 2 [Source:HGNC Symbol;Acc:HGNC:10357]	-
ENSG00000146414	136.658	90.7347	131.996	170.949	285.023	134.53	119.796	196.834	-0.716523	0.011066	0.0977815	SHPRH	6	145864245	145964423	-	17637	protein_coding	SNF2 histone linker PHD RING helicase [Source:HGNC Symbol;Acc:HGNC:19336]	-
ENSG00000259683	13.1596	13.4422	17.3426	35.7351	33.3729	31.0455	14.6481	33.3845	-1.18566	0.0110953	0.0977906	AC243562.2	15	84389729	84395903	+	970	unprocessed_pseudogene	golgin A6 family-like 9 (GOLGA6L9) pseudogene	-
ENSG00000283199	80.9822	56.0091	42.393	102.376	117.256	85.8925	59.7948	101.842	-0.770672	0.0111292	0.0979031	C13orf46	13	113953705	113974079	-	3836	protein_coding	chromosome 13 open reading frame 46 [Source:HGNC Symbol;Acc:HGNC:53786]	-
ENSG00000236383	38.4666	16.8027	33.7217	17.3847	9.01971	6.2091	29.6637	10.8712	1.44931	0.0111632	0.0979704	CCDC200	17	43216941	43305397	-	3282	protein_coding	coiled-coil domain containing 200 [Source:HGNC Symbol;Acc:HGNC:43658]	-
ENSG00000236801	59.7244	131.061	62.626	39.5984	50.5104	44.4985	84.4705	44.8691	0.907071	0.0111831	0.0980659	RPL24P8	9	70217195	70217668	+	474	processed_pseudogene	ribosomal protein L24 pseudogene 8 [Source:HGNC Symbol;Acc:HGNC:36409]	-
ENSG00000188293	30.3683	24.644	28.9043	8.69233	11.7256	13.453	27.9722	11.2903	1.31239	0.0112456	0.098365	IGFL1	19	46229752	46231243	+	769	protein_coding	IGF like family member 1 [Source:HGNC Symbol;Acc:HGNC:24093]	-
ENSG00000078674	531.446	420.068	533.766	551.48	1102.21	576.411	495.093	743.367	-0.586657	0.0112956	0.0985508	PCM1	8	17922840	18029944	+	14445	protein_coding	pericentriolar material 1 [Source:HGNC Symbol;Acc:HGNC:8727]	-
ENSG00000159882	75.9208	89.6145	105.019	59.8805	59.5301	40.3591	90.1848	53.2566	0.757497	0.0113024	0.0985508	ZNF230	19	44002948	44013926	+	6298	protein_coding	zinc finger protein 230 [Source:HGNC Symbol;Acc:HGNC:13024]	zf-C2H2
ENSG00000204186	53.6507	43.6871	77.0781	78.231	140.708	88.9971	58.1386	102.645	-0.817843	0.0113311	0.0986775	ZDBF2	2	206274663	206314438	+	10912	protein_coding	zinc finger DBF-type containing 2 [Source:HGNC Symbol;Acc:HGNC:29313]	-
ENSG00000267152	13.1596	10.0816	12.5252	18.3505	44.1966	28.9758	11.9221	30.5076	-1.35514	0.0113826	0.0989398	AC093227.1	19	37728586	37730643	-	1360	lincRNA	novel transcript	-
ENSG00000239665	204.48	109.778	148.375	252.078	239.924	206.97	154.211	232.991	-0.593685	0.011406	0.0990805	AL157392.3	10	13631143	13668445	+	15012	processed_transcript	novel transcript	-
ENSG00000162924	151.842	79.5329	127.179	167.086	297.65	140.74	119.518	201.825	-0.755476	0.0115693	0.100085	REL	2	60881521	60931610	+	13170	protein_coding	REL proto-oncogene, NF-kB subunit [Source:HGNC Symbol;Acc:HGNC:9954]	RHD
ENSG00000255200	7.08595	6.72109	1.92695	21.2479	19.8434	13.453	5.24466	18.1814	-1.80856	0.0115864	1	PGAM1P8	11	65174117	65176470	-	2354	transcribed_processed_pseudogene	phosphoglycerate mutase 1 pseudogene 8 [Source:HGNC Symbol;Acc:HGNC:42455]	-
ENSG00000162300	206.505	337.175	235.088	182.539	116.354	204.9	259.589	167.931	0.628999	0.0115866	0.100085	ZFPL1	11	65084210	65088400	+	3122	protein_coding	zinc finger protein like 1 [Source:HGNC Symbol;Acc:HGNC:12868]	-
ENSG00000203797	12.1473	23.5238	13.4887	4.82907	5.41183	3.10455	16.3866	4.44848	1.86824	0.0117934	1	DDO	6	110391771	110415562	-	2130	protein_coding	D-aspartate oxidase [Source:HGNC Symbol;Acc:HGNC:2727]	-
ENSG00000006747	7.08595	3.36055	2.89043	0	0	0	4.44564	0	4.64554	0.0118076	1	SCIN	7	12570577	12660179	+	11623	protein_coding	scinderin [Source:HGNC Symbol;Acc:HGNC:21695]	-
ENSG00000162636	253.069	135.542	192.695	226.966	470.829	248.364	193.769	315.386	-0.70268	0.012024	0.102838	FAM102B	1	108560089	108644900	+	9355	protein_coding	family with sequence similarity 102 member B [Source:HGNC Symbol;Acc:HGNC:27637]	-
ENSG00000177200	270.278	219.556	316.984	329.343	617.85	301.141	268.939	416.111	-0.629883	0.0120379	0.102894	CHD9	16	53055033	53329150	+	16504	protein_coding	chromodomain helicase DNA binding protein 9 [Source:HGNC Symbol;Acc:HGNC:25701]	-
ENSG00000188994	215.615	171.388	228.344	258.838	540.281	209.04	205.116	336.053	-0.712953	0.0124022	0.105331	ZNF292	6	87152833	87264196	+	13128	protein_coding	zinc finger protein 292 [Source:HGNC Symbol;Acc:HGNC:18410]	zf-C2H2
ENSG00000187186	14.1719	11.2018	6.74433	22.2137	22.5493	39.3243	10.706	28.0291	-1.38908	0.0124086	0.105331	AL162231.1	9	34664163	34666112	-	1833	protein_coding	uncharacterized LOC730098 [Source:NCBI gene;Acc:730098]	-
ENSG00000064199	49.6016	72.8118	70.3338	84.0259	123.57	107.624	64.2491	105.073	-0.711592	0.0125955	0.106154	SPA17	11	124673798	124697518	+	5205	protein_coding	sperm autoantigenic protein 17 [Source:HGNC Symbol;Acc:HGNC:11210]	-
ENSG00000254531	57.6998	64.9705	58.772	33.8035	20.7453	42.4288	60.4808	32.3259	0.909469	0.0126197	0.10619	FLJ20021	4	101347780	101348883	+	790	lincRNA	uncharacterized LOC90024 [Source:NCBI gene;Acc:90024]	-
ENSG00000065675	21.2578	22.4036	30.8312	6.7607	9.01971	12.4182	24.8309	9.39954	1.40842	0.0126734	0.106423	PRKCQ	10	6427143	6580301	-	3295	protein_coding	protein kinase C theta [Source:HGNC Symbol;Acc:HGNC:9410]	-
ENSG00000268412	7.08595	13.4422	2.89043	0.965815	0.901971	0	7.80619	0.622595	3.60769	0.0128704	1	TRMT112P6	2	26028208	26028612	-	372	processed_pseudogene	tRNA methyltransferase subunit 11-2 pseudogene 6 [Source:HGNC Symbol;Acc:HGNC:44025]	-
ENSG00000226243	25.3069	36.966	12.5252	7.72652	11.7256	6.2091	24.9327	8.55375	1.5295	0.0130664	0.10902	RPL37AP1	20	44466564	44466842	-	279	processed_pseudogene	ribosomal protein L37a pseudogene 1 [Source:HGNC Symbol;Acc:HGNC:16548]	-
ENSG00000154727	234.848	198.272	229.307	234.693	544.791	268.026	220.809	349.17	-0.662011	0.0130749	0.10902	GABPA	21	25734570	25772460	+	5429	protein_coding	GA binding protein transcription factor subunit alpha [Source:HGNC Symbol;Acc:HGNC:4071]	ETS
ENSG00000268942	57.6998	57.1293	48.1738	14.4872	33.3729	34.15	54.3343	27.3367	0.990456	0.0130771	0.10902	CKS1BP3	5	62512246	62512482	-	237	processed_pseudogene	CDC28 protein kinase regulatory subunit 1B pseudogene 3 [Source:HGNC Symbol;Acc:HGNC:24233]	-
ENSG00000280128	23.2824	40.3265	37.5756	68.5728	77.5695	44.4985	33.7282	63.547	-0.918746	0.0131874	0.109677	AL662795.2	6	30282349	30286054	-	3706	TEC	TEC	-
ENSG00000187630	125.522	112.018	132.96	58.9147	92.0011	85.8925	123.5	78.9361	0.646319	0.0132076	0.109778	DHRS4L2	14	23969874	24006408	+	2516	protein_coding	dehydrogenase/reductase 4 like 2 [Source:HGNC Symbol;Acc:HGNC:19731]	-
ENSG00000226329	2.02456	3.36055	2.89043	12.5556	11.7256	12.4182	2.75851	12.2331	-2.15356	0.013642	1	AC005682.1	7	22863874	22881350	-	1467	unprocessed_pseudogene	solute carrier family 40 (iron-regulated transporter), member 1 (SLC40A1) pseudogene	-
ENSG00000232385	8.09822	6.72109	2.89043	0.965815	0	0	5.90325	0.321938	4.08922	0.0137793	1	RPS3AP25	7	94695027	94695819	-	793	processed_pseudogene	ribosomal protein S3a pseudogene 25 [Source:HGNC Symbol;Acc:HGNC:36801]	-
ENSG00000250746	3.03683	2.24036	7.70781	0	0	0	4.32834	0	4.61237	0.0139274	1	AC105250.1	4	164188311	164190367	+	2057	processed_pseudogene	heat shock 70kDa protein 5 (glucose-regulated protein, 78kDa) (HSPA5) pseudogene	-
ENSG00000131097	3.03683	2.24036	0.963476	18.3505	8.11774	7.24395	2.08022	11.2374	-2.44301	0.0140472	1	HIGD1B	17	44846353	44850480	+	861	protein_coding	HIG1 hypoxia inducible domain family member 1B [Source:HGNC Symbol;Acc:HGNC:24318]	-
ENSG00000183397	127.547	125.46	122.361	92.7182	48.7064	92.1016	125.123	77.8421	0.688495	0.0141598	0.115613	C19orf71	19	3539154	3544030	+	674	protein_coding	chromosome 19 open reading frame 71 [Source:HGNC Symbol;Acc:HGNC:34496]	-
ENSG00000254703	9.1105	2.24036	1.92695	0	0	0	4.42594	0	4.64012	0.0142025	1	SENCR	11	128691672	128696023	-	1298	antisense	smooth muscle and endothelial cell enriched migration/differentiation-associated lncRNA [Source:HGNC Symbol;Acc:HGNC:44177]	-
ENSG00000273033	18.221	28.0045	17.3426	51.1882	60.4321	24.8364	21.1894	45.4855	-1.11221	0.0142997	0.11651	LINC02035	3	122886941	122892416	+	5476	lincRNA	long intergenic non-protein coding RNA 2035 [Source:HGNC Symbol;Acc:HGNC:52875]	-
ENSG00000260025	61.749	92.9751	59.7355	38.6326	45.0986	38.2894	71.4865	40.6735	0.808342	0.0143391	0.11661	AC009414.2	2	36354749	36355114	-	366	lincRNA	novel transcript	-
ENSG00000235169	145.768	178.109	128.142	124.59	63.138	96.241	150.673	94.6564	0.67108	0.0143491	0.11661	SMIM1	1	3772761	3775982	+	981	protein_coding	small integral membrane protein 1 (Vel blood group) [Source:HGNC Symbol;Acc:HGNC:44204]	-
ENSG00000146955	107.301	72.8118	89.6033	61.8121	43.2946	57.9516	89.9055	54.3528	0.730143	0.0144543	0.11719	RAB19	7	140404043	140426250	+	997	protein_coding	RAB19, member RAS oncogene family [Source:HGNC Symbol;Acc:HGNC:19982]	-
ENSG00000259994	12.1473	10.0816	19.2695	29.9403	32.471	33.1152	13.8328	31.8421	-1.19415	0.0147809	0.119072	AL353796.1	10	30302826	30306066	-	3241	sense_overlapping	novel transcript, overlapping to MTPAP	-
ENSG00000158104	14.1719	14.5624	26.0139	6.7607	6.3138	4.1394	18.2494	5.73797	1.66785	0.0148298	1	HPD	12	121839527	121863596	-	2223	protein_coding	4-hydroxyphenylpyruvate dioxygenase [Source:HGNC Symbol;Acc:HGNC:5147]	-
ENSG00000111879	100.216	80.6531	94.4207	135.214	188.512	106.59	91.7631	143.439	-0.645643	0.014866	0.119555	FAM184A	6	118959763	119149387	-	7791	protein_coding	family with sequence similarity 184 member A [Source:HGNC Symbol;Acc:HGNC:20991]	-
ENSG00000185010	49.6016	66.0907	62.626	82.0942	100.119	103.485	59.4394	95.2327	-0.681026	0.014944	0.119825	F8	X	154835788	155026940	-	10986	protein_coding	coagulation factor VIII [Source:HGNC Symbol;Acc:HGNC:3546]	-
ENSG00000151151	113.375	110.898	132.96	138.111	239.022	164.541	119.078	180.558	-0.601094	0.0151367	0.121094	IPMK	10	58191517	58267934	-	6133	protein_coding	inositol polyphosphate multikinase [Source:HGNC Symbol;Acc:HGNC:20739]	-
ENSG00000142920	130.584	125.46	121.398	81.1284	59.5301	102.45	125.814	81.0362	0.638593	0.0151576	0.121154	AZIN2	1	33081104	33120530	+	6559	protein_coding	antizyme inhibitor 2 [Source:HGNC Symbol;Acc:HGNC:29957]	-
ENSG00000250102	48.5893	44.8073	48.1738	86.9233	87.4912	62.091	47.1901	78.8352	-0.741555	0.0151859	0.121154	LINC02377	4	131380013	131541397	+	914	lincRNA	long intergenic non-protein coding RNA 2377 [Source:HGNC Symbol;Acc:HGNC:53300]	-
ENSG00000101745	184.235	161.306	163.791	196.06	426.632	189.378	169.777	270.69	-0.674697	0.0151914	0.121154	ANKRD12	18	9136228	9285985	+	12252	protein_coding	ankyrin repeat domain 12 [Source:HGNC Symbol;Acc:HGNC:29135]	-
ENSG00000142611	159.94	151.225	108.873	81.1284	73.0597	114.868	140.012	89.6855	0.644424	0.0152718	0.121182	PRDM16	1	3069168	3438621	+	9767	protein_coding	PR/SET domain 16 [Source:HGNC Symbol;Acc:HGNC:14000]	zf-C2H2
ENSG00000205583	78.9577	63.8504	70.3338	77.2652	165.963	111.764	71.0473	118.331	-0.736878	0.0152949	0.121182	STAG3L1	7	75359194	75395383	+	2094	transcribed_unprocessed_pseudogene	stromal antigen 3-like 1 (pseudogene) [Source:HGNC Symbol;Acc:HGNC:33852]	-
ENSG00000266066	84.0191	75.0522	61.6625	54.0856	21.6473	44.4985	73.5779	40.0772	0.880247	0.0153946	0.121452	POLRMTP1	17	62136972	62140639	-	3668	processed_pseudogene	RNA polymerase mitochondrial pseudogene 1 [Source:HGNC Symbol;Acc:HGNC:28865]	-
ENSG00000145681	7.08595	17.9229	20.233	20.2821	56.8242	34.15	15.0806	37.0854	-1.3013	0.0154005	0.121452	HAPLN1	5	83637805	83721613	-	6956	protein_coding	hyaluronan and proteoglycan link protein 1 [Source:HGNC Symbol;Acc:HGNC:2380]	-
ENSG00000244486	94.1418	122.1	111.763	70.5045	52.3143	83.8228	109.335	68.8805	0.669346	0.0154319	0.12163	SCARF2	22	20424815	20437826	-	3341	protein_coding	scavenger receptor class F member 2 [Source:HGNC Symbol;Acc:HGNC:19869]	-
ENSG00000239246	7.08595	8.96145	15.4156	1.93163	0.901971	3.10455	10.4877	1.97938	2.42877	0.015441	1	AC008026.1	17	62516321	62516767	-	447	processed_pseudogene	ribosomal protein S10 (RPS10) pseudogene	-
ENSG00000198841	92.1173	90.7347	96.3476	55.0514	51.4124	69.3349	93.0665	58.5996	0.670697	0.0154806	0.121853	KTI12	1	52032103	52033816	-	1714	protein_coding	KTI12 chromatin associated homolog [Source:HGNC Symbol;Acc:HGNC:25160]	-
ENSG00000118596	37.4543	25.7642	52.9912	56.9831	128.08	47.6031	38.7366	77.5554	-1.00005	0.0154906	0.121853	SLC16A7	12	59596067	59789855	+	13665	protein_coding	solute carrier family 16 member 7 [Source:HGNC Symbol;Acc:HGNC:10928]	-
ENSG00000228492	3.03683	1.12018	1.92695	10.624	18.9414	4.1394	2.02799	11.2349	-2.46597	0.015612	1	RAB11FIP1P1	X	74202834	74204595	+	1762	processed_pseudogene	RAB11 family interacting protein 1 pseudogene 1 [Source:HGNC Symbol;Acc:HGNC:42366]	-
ENSG00000184110	793.626	591.456	524.131	900.139	940.756	1963.11	636.404	1268	-0.994379	0.0157655	0.123209	EIF3C	16	28688558	28735730	+	6982	protein_coding	eukaryotic translation initiation factor 3 subunit C [Source:HGNC Symbol;Acc:HGNC:3279]	-
ENSG00000273677	4.04911	3.36055	4.81738	0	0	0	4.07568	0	4.52156	0.0158247	1	RF02204	11	32436311	32436447	+	137	misc_RNA		-
ENSG00000249249	0	0	0.963476	5.79489	6.3138	5.17425	0.321159	5.76098	-3.96571	0.0159174	1	AC010226.1	5	115602057	115620659	+	1218	antisense	uncharacterized LOC101927100 [Source:NCBI gene;Acc:101927100]	-
ENSG00000246777	0	0	0	5.79489	2.70591	4.1394	0	4.2134	-4.47355	0.0162132	1	AC044802.1	16	66751752	66754740	+	2894	lincRNA	uncharacterized LOC106699570 [Source:NCBI gene;Acc:106699570]	-
ENSG00000174899	98.191	131.061	99.238	76.2994	57.7262	75.544	109.497	69.8565	0.648296	0.0162336	0.125593	PQLC2L	3	157543246	157677749	+	3180	protein_coding	PQ loop repeat containing 2 like [Source:HGNC Symbol;Acc:HGNC:25146]	-
ENSG00000164707	3.03683	7.84127	2.89043	15.453	19.8434	12.4182	4.58951	15.9049	-1.81591	0.0164261	1	SLC13A4	7	135681237	135729258	-	8015	protein_coding	solute carrier family 13 member 4 [Source:HGNC Symbol;Acc:HGNC:15827]	-
ENSG00000178445	4.04911	7.84127	0.963476	0	0	0	4.28462	0	4.5836	0.0168512	1	GLDC	9	6532464	6645783	-	8939	protein_coding	glycine decarboxylase [Source:HGNC Symbol;Acc:HGNC:4313]	-
ENSG00000226800	3.03683	4.48073	0	11.5898	9.01971	15.5227	2.50585	12.0441	-2.29361	0.0170365	1	CACTIN-AS1	19	3607247	3613930	+	1913	antisense	CACTIN antisense RNA 1 [Source:HGNC Symbol;Acc:HGNC:31391]	-
ENSG00000185614	51.6262	85.1338	73.2242	47.3249	28.8631	42.4288	69.9947	39.5389	0.825228	0.0171067	0.130455	INKA1	3	49803254	49805030	+	1040	protein_coding	inka box actin regulator 1 [Source:HGNC Symbol;Acc:HGNC:32480]	-
ENSG00000183153	26.3192	26.8844	32.7582	14.4872	12.6276	10.3485	28.6539	12.4878	1.19731	0.0171302	0.130491	GJD3	17	40362931	40363815	-	885	protein_coding	gap junction protein delta 3 [Source:HGNC Symbol;Acc:HGNC:19147]	-
ENSG00000134323	0	0	0	6.7607	2.70591	3.10455	0	4.19039	-4.46685	0.0171465	1	MYCN	2	15940564	15947007	+	2602	protein_coding	MYCN proto-oncogene, bHLH transcription factor [Source:HGNC Symbol;Acc:HGNC:7559]	bHLH
ENSG00000235027	47.5771	61.61	56.8451	48.2907	9.92168	16.5576	55.3441	24.9233	1.15209	0.0171902	0.130661	AC068580.3	11	1760348	1762486	+	2015	antisense	novel transcript	-
ENSG00000240509	12.1473	22.4036	13.4887	6.7607	1.80394	5.17425	16.0132	4.57963	1.81202	0.0173655	1	RPL34P18	8	93957338	93957691	-	354	processed_pseudogene	ribosomal protein L34 pseudogene 18 [Source:HGNC Symbol;Acc:HGNC:35968]	-
ENSG00000272711	51.6262	53.7687	45.2834	31.8719	18.0394	30.0106	50.2261	26.6407	0.918267	0.0174128	0.131847	AC019069.1	2	74832655	74833987	-	1333	lincRNA	novel transcript	-
ENSG00000186472	32.3929	30.2449	34.6851	35.7351	81.1774	66.2304	32.441	61.0476	-0.911981	0.0174622	0.132004	PCLO	7	82754013	83162930	-	22873	protein_coding	piccolo presynaptic cytomatrix protein [Source:HGNC Symbol;Acc:HGNC:13406]	-
ENSG00000169856	7.08595	4.48073	5.78086	16.4188	13.5296	23.8015	5.78251	17.9167	-1.62289	0.0175251	1	ONECUT1	15	52756989	52791078	-	3850	protein_coding	one cut homeobox 1 [Source:HGNC Symbol;Acc:HGNC:8138]	CUT
ENSG00000127311	365.432	290.127	392.135	183.505	342.749	168.681	349.231	231.645	0.59076	0.0175662	0.132358	HELB	12	66302545	66347645	+	13796	protein_coding	DNA helicase B [Source:HGNC Symbol;Acc:HGNC:17196]	-
ENSG00000165338	70.8595	81.7733	88.6398	112.034	174.08	96.241	80.4242	127.452	-0.66672	0.017596	0.132447	HECTD2	10	91409280	91514829	+	11550	protein_coding	HECT domain E3 ubiquitin protein ligase 2 [Source:HGNC Symbol;Acc:HGNC:26736]	-
ENSG00000232593	85.0313	68.3311	97.3111	101.411	202.042	107.624	83.5578	137.025	-0.713793	0.0176705	0.132926	KANTR	X	53094145	53170914	+	9927	protein_coding	KDM5C adjacent transcript [Source:HGNC Symbol;Acc:HGNC:49510]	-
ENSG00000228502	36.442	23.5238	12.5252	12.5556	7.21577	6.2091	24.1637	8.66015	1.47722	0.0177121	0.133095	EEF1A1P11	1	96446930	96448318	+	1389	processed_pseudogene	eukaryotic translation elongation factor 1 alpha 1 pseudogene 11 [Source:HGNC Symbol;Acc:HGNC:3206]	-
ENSG00000168389	38.4666	40.3265	59.7355	24.1454	24.3532	23.8015	46.1762	24.1	0.94064	0.0180179	0.134663	MFSD2A	1	39955112	39969968	+	4007	protein_coding	major facilitator superfamily domain containing 2A [Source:HGNC Symbol;Acc:HGNC:25897]	-
ENSG00000165178	0	0	0	2.89744	6.3138	3.10455	0	4.10526	-4.44119	0.0181773	1	NCF1C	7	75156639	75172044	-	1427	unprocessed_pseudogene	neutrophil cytosolic factor 1C pseudogene [Source:HGNC Symbol;Acc:HGNC:32523]	-
ENSG00000189127	0	0	0	0.965815	9.01971	3.10455	0	4.36336	-4.53104	0.0182865	1	ANKRD34B	5	80556755	80570488	-	4024	protein_coding	ankyrin repeat domain 34B [Source:HGNC Symbol;Acc:HGNC:33736]	-
ENSG00000205918	45.5525	31.3651	47.2103	67.607	66.7459	76.5789	41.376	70.3106	-0.759316	0.0183059	0.136521	PDPK2P	16	2616121	2643296	-	4426	transcribed_unprocessed_pseudogene	3-phosphoinositide dependent protein kinase 2, pseudogene [Source:HGNC Symbol;Acc:HGNC:49897]	-
ENSG00000273154	7.08595	4.48073	11.5617	25.1112	9.92168	34.15	7.70946	23.061	-1.56364	0.0185278	0.137731	AL121845.3	20	63708864	63739103	+	3190	protein_coding	novel protein, ZGPAT-LIME1 readthrough	-
ENSG00000107731	37.4543	26.8844	42.393	56.9831	55.0202	77.6137	35.5772	63.2057	-0.821835	0.0187086	0.138704	UNC5B	10	71212570	71302864	+	6841	protein_coding	unc-5 netrin receptor B [Source:HGNC Symbol;Acc:HGNC:12568]	-
ENSG00000117262	172.087	106.417	293.86	154.53	92.903	91.0668	190.788	112.833	0.760188	0.0189688	0.140264	GPR89A	1	145607990	145670648	+	5557	protein_coding	G protein-coupled receptor 89A [Source:HGNC Symbol;Acc:HGNC:31984]	-
ENSG00000170264	176.136	138.903	189.805	200.889	366.2	196.621	168.281	254.57	-0.597514	0.0189696	0.140264	FAM161A	2	61824854	61854143	-	5252	protein_coding	FAM161A, centrosomal protein [Source:HGNC Symbol;Acc:HGNC:25808]	-
ENSG00000281183	13.1596	7.84127	11.5617	28.0086	37.8828	15.5227	10.8542	27.1381	-1.32137	0.0191089	0.140767	NPTN-IT1	15	73567012	73569294	-	2283	sense_intronic	NPTN intronic transcript 1 [Source:HGNC Symbol;Acc:HGNC:45091]	-
ENSG00000250995	1.01228	0	0	7.72652	7.21577	2.0697	0.337426	5.67066	-3.9464	0.0191657	1	AL391280.1	X	118769796	118770857	+	1062	processed_pseudogene	novel pseudogene	-
ENSG00000092969	159.94	122.1	158.01	199.924	307.572	157.297	146.683	221.598	-0.595899	0.0191938	0.141094	TGFB2	1	218346235	218444619	+	5151	protein_coding	transforming growth factor beta 2 [Source:HGNC Symbol;Acc:HGNC:11768]	-
ENSG00000277283	20.2456	17.9229	19.2695	7.72652	2.70591	9.31365	19.146	6.58203	1.55458	0.0193312	0.141878	AC004812.2	12	120116907	120119000	+	2094	antisense	novel transcript, antisense to RAB35	-
ENSG00000162931	11.1351	12.322	11.5617	17.3847	31.569	34.15	11.6729	27.7012	-1.24725	0.0195553	0.142692	TRIM17	1	228407940	228416861	-	3548	protein_coding	tripartite motif containing 17 [Source:HGNC Symbol;Acc:HGNC:13430]	-
ENSG00000279144	12.1473	10.0816	18.306	5.79489	1.80394	3.10455	13.5117	3.56779	1.93058	0.0195853	1	AC099667.1	3	52848085	52848553	-	469	TEC	TEC	-
ENSG00000137880	9.1105	14.5624	4.81738	50.2224	14.4315	16.5576	9.49675	27.0705	-1.52306	0.0196629	0.142961	GCHFR	15	40764020	40767710	+	1531	protein_coding	GTP cyclohydrolase I feedback regulator [Source:HGNC Symbol;Acc:HGNC:4194]	-
ENSG00000123636	139.694	120.98	192.695	181.573	344.553	180.064	151.123	235.397	-0.639146	0.0196644	0.142961	BAZ2B	2	159318979	159616692	-	20370	protein_coding	bromodomain adjacent to zinc finger domain 2B [Source:HGNC Symbol;Acc:HGNC:963]	MBD
ENSG00000152270	50.6139	64.9705	77.0781	115.898	128.982	70.3698	64.2208	105.083	-0.712155	0.0198599	0.144005	PDE3B	11	14643723	14872044	+	11707	protein_coding	phosphodiesterase 3B [Source:HGNC Symbol;Acc:HGNC:8779]	-
ENSG00000130224	29.3561	23.5238	31.7947	8.69233	18.9414	7.24395	28.2249	11.6259	1.27031	0.0199022	0.144122	LRCH2	X	115110616	115234072	-	4929	protein_coding	leucine rich repeats and calponin homology domain containing 2 [Source:HGNC Symbol;Acc:HGNC:29292]	-
ENSG00000233954	80.9822	116.499	130.069	63.7438	75.7656	70.3698	109.183	69.9597	0.641753	0.0201068	0.145112	UQCRHL	1	15807169	15809348	-	2180	protein_coding	ubiquinol-cytochrome c reductase hinge protein like [Source:HGNC Symbol;Acc:HGNC:51714]	-
ENSG00000277639	6.07367	1.12018	0.963476	15.453	5.41183	17.5924	2.71911	12.8191	-2.22625	0.0201652	1	AC007906.2	16	53035690	53052873	-	1983	protein_coding	p53-regulated lncRNA 1 [Source:NCBI gene;Acc:105371267]	-
ENSG00000182492	1.01228	1.12018	0	3.86326	9.01971	8.2788	0.71082	7.05392	-3.34726	0.0201657	1	BGN	X	153494939	153509554	+	2453	protein_coding	biglycan [Source:HGNC Symbol;Acc:HGNC:1044]	-
ENSG00000133256	5.06139	10.0816	13.4887	15.453	32.471	26.9061	9.5439	24.9434	-1.38466	0.0202411	0.145551	PDE6B	4	625584	670782	+	5086	protein_coding	phosphodiesterase 6B [Source:HGNC Symbol;Acc:HGNC:8786]	-
ENSG00000267809	25.3069	36.966	12.5252	5.79489	10.8237	11.3833	24.9327	9.33396	1.41197	0.0203552	0.145907	NDUFV2P1	19	53223973	53224879	-	907	processed_pseudogene	NADH:ubiquinone oxidoreductase core subunit V2 pseudogene 1 [Source:HGNC Symbol;Acc:HGNC:7718]	-
ENSG00000102053	40.4911	56.0091	29.8678	66.6412	77.5695	70.3698	42.1227	71.5268	-0.771154	0.0203649	0.145907	ZC3H12B	X	65366638	65507887	+	7829	protein_coding	zinc finger CCCH-type containing 12B [Source:HGNC Symbol;Acc:HGNC:17407]	-
ENSG00000173727	62.7612	53.7687	55.8816	86.9233	98.3149	83.8228	57.4705	89.687	-0.642411	0.020555	0.14697	AP000769.1	11	65455258	65466720	+	1772	transcribed_unprocessed_pseudogene	Finkel-Biskis-Reilly murine sarcoma virus (FBR-MuSV) ubiquitously expressed (FAU) pseudogene	-
ENSG00000105668	69.8472	70.5715	57.8086	120.727	89.2951	96.241	66.0757	102.088	-0.628963	0.0207015	0.147754	UPK1A	19	35666516	35678483	+	1366	protein_coding	uroplakin 1A [Source:HGNC Symbol;Acc:HGNC:12577]	-
ENSG00000210144	200.431	163.547	240.869	126.522	87.4912	182.134	201.616	132.049	0.615303	0.020718	0.147754	MT-TY	MT	5826	5891	-	66	Mt_tRNA	mitochondrially encoded tRNA tyrosine [Source:HGNC Symbol;Acc:HGNC:7502]	-
ENSG00000213901	1.01228	4.48073	0	19.3163	6.3138	6.2091	1.831	10.6131	-2.58384	0.0209301	1	SLC23A3	2	219161465	219170095	-	3601	protein_coding	solute carrier family 23 member 3 [Source:HGNC Symbol;Acc:HGNC:20601]	-
ENSG00000170629	63.7735	81.7733	68.4068	113.966	128.08	86.9274	71.3179	109.658	-0.624995	0.0209801	0.14901	DPY19L2P2	7	103175133	103280410	-	5580	transcribed_unprocessed_pseudogene	DPY19L2 pseudogene 2 [Source:HGNC Symbol;Acc:HGNC:21764]	-
ENSG00000277459	9.1105	13.4422	14.4521	32.8377	23.4513	27.9409	12.3349	28.0766	-1.1857	0.0212897	0.150438	AP001527.2	11	102109827	102110457	-	631	lincRNA	novel transcript	-
ENSG00000151575	14.1719	20.1633	26.0139	31.8719	50.5104	39.3243	20.1163	40.5689	-1.01144	0.0213071	0.150485	TEX9	15	56244009	56445997	+	8290	protein_coding	testis expressed 9 [Source:HGNC Symbol;Acc:HGNC:29585]	-
ENSG00000158246	52.6385	54.8889	39.5025	18.3505	24.3532	35.1849	49.01	25.9629	0.918805	0.0213318	0.150582	TENT5B	1	27005020	27012836	-	2368	protein_coding	terminal nucleotidyltransferase 5B [Source:HGNC Symbol;Acc:HGNC:28273]	-
ENSG00000260822	32.3929	15.6825	32.7582	42.4958	67.6478	45.5334	26.9445	51.8924	-0.940388	0.0215388	0.151631	AC004656.1	X	24545516	24550466	+	4951	sense_overlapping	novel transcript, overlapping to PDK3	-
ENSG00000206341	28.3438	25.7642	32.7582	13.5214	9.01971	16.5576	28.9554	13.0329	1.16052	0.0216483	0.152119	HLA-H	6	29887752	29890482	+	1096	unprocessed_pseudogene	major histocompatibility complex, class I, H (pseudogene) [Source:HGNC Symbol;Acc:HGNC:4965]	-
ENSG00000223519	0	0	0	2.89744	3.60788	5.17425	0	3.89319	-4.35912	0.021779	1	KIF28P	1	246771837	246839611	-	3525	transcribed_unitary_pseudogene	kinesin family member 28, pseudogene [Source:HGNC Symbol;Acc:HGNC:49205]	-
ENSG00000255122	0	0	0	4.82907	2.70591	4.1394	0	3.89146	-4.35871	0.0218029	1	AC068587.2	8	12580287	12581063	+	186	processed_pseudogene	40S ribosomal protein S24 (Rps24) pseudogene	-
ENSG00000150628	0	0	0	4.82907	2.70591	4.1394	0	3.89146	-4.35871	0.0218029	1	SPATA4	4	176184638	176195671	-	2464	protein_coding	spermatogenesis associated 4 [Source:HGNC Symbol;Acc:HGNC:17333]	-
ENSG00000204397	10.1228	15.6825	5.78086	2.89744	1.80394	2.0697	10.5287	2.25703	2.21708	0.0219855	1	CARD16	11	105041326	105101431	-	1688	protein_coding	caspase recruitment domain family member 16 [Source:HGNC Symbol;Acc:HGNC:33701]	-
ENSG00000231701	1.01228	3.36055	12.5252	0	0.901971	0	5.63267	0.300657	4.03118	0.0221273	1	BMS1P13	9	65828120	65831696	+	885	unprocessed_pseudogene	BMS1, ribosome biogenesis factor pseudogene 13 [Source:HGNC Symbol;Acc:HGNC:49158]	-
ENSG00000095303	32.3929	24.644	25.0504	17.3847	5.41183	11.3833	27.3624	11.3933	1.27049	0.0221823	0.154203	PTGS1	9	122370530	122395703	+	5791	protein_coding	prostaglandin-endoperoxide synthase 1 [Source:HGNC Symbol;Acc:HGNC:9604]	-
ENSG00000254004	187.271	165.787	230.271	230.83	456.397	206.97	194.443	298.066	-0.616857	0.0224883	0.155795	ZNF260	19	36510695	36528660	-	5952	protein_coding	zinc finger protein 260 [Source:HGNC Symbol;Acc:HGNC:13499]	zf-C2H2
ENSG00000264448	2.02456	4.48073	4.81738	0	0	0	3.77422	0	4.40828	0.0225305	1	AC084346.2	8	93915734	93916682	-	949	lincRNA	novel transcript	-
ENSG00000160191	11.1351	7.84127	10.5982	18.3505	28.8631	24.8364	9.85819	24.0167	-1.28101	0.022591	0.156259	PDE9A	21	42653636	42775509	+	5266	protein_coding	phosphodiesterase 9A [Source:HGNC Symbol;Acc:HGNC:8795]	-
ENSG00000238287	1.01228	3.36055	1.92695	12.5556	7.21577	10.3485	2.09993	10.04	-2.27238	0.0227836	1	AL603839.3	1	40493157	40508661	-	605	antisense	novel transcript	-
ENSG00000235034	29.3561	38.0862	28.9043	17.3847	18.9414	6.2091	32.1155	14.1784	1.16774	0.0229607	0.158136	C19orf81	19	50649445	50659310	+	888	protein_coding	chromosome 19 open reading frame 81 [Source:HGNC Symbol;Acc:HGNC:40041]	-
ENSG00000184856	1.01228	0	0	2.89744	9.01971	4.1394	0.337426	5.35219	-3.86301	0.0230512	1	LINC00308	21	22098617	22116528	+	727	lincRNA	long intergenic non-protein coding RNA 308 [Source:HGNC Symbol;Acc:HGNC:16023]	-
ENSG00000272447	24.2947	29.1247	30.8312	59.8805	34.2749	62.091	28.0835	52.0821	-0.887692	0.0230771	0.158701	AL135925.1	10	79825902	79827602	+	1701	lincRNA	uncharacterized LOC642361 [Source:NCBI gene;Acc:642361]	-
ENSG00000249863	7.08595	0	0.963476	8.69233	17.1375	12.4182	2.68314	12.7493	-2.23509	0.0231617	1	AC021106.1	4	37868292	37869978	+	1058	processed_pseudogene	synaptotagmin binding, cytoplasmic RNA interacting protein (SYNCRIP) pseudogene	-
ENSG00000272347	19.2333	17.9229	12.5252	7.72652	5.41183	3.10455	16.5605	5.4143	1.60488	0.0233875	1	AC116351.2	5	1005039	1006623	+	1585	lincRNA	novel transcript	-
ENSG00000129910	78.9577	66.0907	72.2607	39.5984	21.6473	61.0561	72.4364	40.7673	0.837343	0.0235557	0.160991	CDH15	16	89171767	89195492	+	4628	protein_coding	cadherin 15 [Source:HGNC Symbol;Acc:HGNC:1754]	-
ENSG00000204822	41.5034	56.0091	52.0277	113	58.6281	78.6486	49.8467	83.4257	-0.743072	0.0236442	0.1614	MRPL53	2	74471958	74473322	-	1344	protein_coding	mitochondrial ribosomal protein L53 [Source:HGNC Symbol;Acc:HGNC:16684]	-
ENSG00000023171	4.04911	2.24036	4.81738	0	0	0	3.70229	0	4.38495	0.0237457	1	GRAMD1B	11	123358428	123627774	+	14863	protein_coding	GRAM domain containing 1B [Source:HGNC Symbol;Acc:HGNC:29214]	-
ENSG00000176092	88.0682	119.859	77.0781	53.1198	48.7064	75.544	95.0019	59.1234	0.684832	0.023785	0.161952	CRYBG2	1	26321698	26360080	-	6895	protein_coding	crystallin beta-gamma domain containing 2 [Source:HGNC Symbol;Acc:HGNC:17295]	-
ENSG00000270000	11.1351	16.8027	10.5982	6.7607	1.80394	1.03485	12.8453	3.19983	1.99805	0.02387	1	AC005479.2	14	74471930	74472360	-	431	lincRNA	novel transcript	-
ENSG00000251396	0	0	0	6.7607	1.80394	3.10455	0	3.88973	-4.35837	0.0239736	1	LINC01301	8	60384588	60516795	-	4428	lincRNA	long intergenic non-protein coding RNA 1301 [Source:HGNC Symbol;Acc:HGNC:50464]	-
ENSG00000103995	130.584	82.8935	115.617	143.906	262.474	117.973	109.698	174.784	-0.672538	0.0240291	0.1629	CEP152	15	48712928	48811146	-	8168	protein_coding	centrosomal protein 152 [Source:HGNC Symbol;Acc:HGNC:29298]	-
ENSG00000114948	19.2333	16.8027	27.9408	30.9061	46.0005	48.6379	21.3256	41.8482	-0.966284	0.0243893	0.164862	ADAM23	2	206443539	206621130	+	6421	protein_coding	ADAM metallopeptidase domain 23 [Source:HGNC Symbol;Acc:HGNC:202]	-
ENSG00000253210	22.2701	33.6055	26.0139	11.5898	14.4315	10.3485	27.2965	12.1233	1.16405	0.0244699	0.165166	AC040970.1	8	141126044	141129961	-	807	antisense	novel transcript	-
ENSG00000197056	185.247	194.912	232.198	260.77	467.221	197.656	204.119	308.549	-0.59736	0.0246708	0.165715	ZMYM1	1	35032172	35115859	+	5220	protein_coding	zinc finger MYM-type containing 1 [Source:HGNC Symbol;Acc:HGNC:26253]	-
ENSG00000273598	0	0	0	6.7607	2.70591	2.0697	0	3.84544	-4.34412	0.0247258	1	AC211486.3	7	75316048	75327765	-	621	unprocessed_pseudogene	postmeiotic segregation increased 2 pseudogene 6	-
ENSG00000174384	0	0	0	6.7607	2.70591	2.0697	0	3.84544	-4.34412	0.0247258	1	PMS2P6	7	73093657	73105389	+	710	unprocessed_pseudogene	PMS1 homolog 2, mismatch repair system component pseudogene 6 [Source:HGNC Symbol;Acc:HGNC:33514]	-
ENSG00000118276	136.658	113.138	101.165	156.462	249.846	126.252	116.987	177.52	-0.604325	0.0250511	0.16762	B4GALT6	18	31622247	31685836	-	5306	protein_coding	beta-1,4-galactosyltransferase 6 [Source:HGNC Symbol;Acc:HGNC:929]	-
ENSG00000179388	27.3315	31.3651	21.1965	11.5898	11.7256	12.4182	26.631	11.9112	1.15847	0.0253532	0.16907	EGR3	8	22687659	22693302	-	4855	protein_coding	early growth response 3 [Source:HGNC Symbol;Acc:HGNC:3240]	zf-C2H2
ENSG00000172602	100.216	103.057	101.165	74.3677	51.4124	74.5092	101.479	66.7631	0.606872	0.0253924	0.16925	RND1	12	48857145	48865898	-	3976	protein_coding	Rho family GTPase 1 [Source:HGNC Symbol;Acc:HGNC:18314]	-
ENSG00000284431	20.2456	14.5624	2.89043	3.86326	1.80394	3.10455	12.5661	2.92392	2.1058	0.0254131	1	AL022238.4	22	40346529	40410054	+	4563	protein_coding	novel transcript	-
ENSG00000131471	11.1351	8.96145	8.67129	24.1454	28.8631	16.5576	9.58927	23.1887	-1.27713	0.02585	0.171312	AOC3	17	42851184	42858130	+	4524	protein_coding	amine oxidase, copper containing 3 [Source:HGNC Symbol;Acc:HGNC:550]	-
ENSG00000105642	98.191	106.417	87.6763	71.4703	51.4124	68.3001	97.4282	63.7276	0.61334	0.0259019	0.171572	KCNN1	19	17951293	18000080	+	3981	protein_coding	potassium calcium-activated channel subfamily N member 1 [Source:HGNC Symbol;Acc:HGNC:6290]	-
ENSG00000106571	71.8717	63.8504	56.8451	35.7351	39.6867	41.394	64.1891	38.9386	0.72105	0.0261557	0.172759	GLI3	7	41960950	42237870	-	10950	protein_coding	GLI family zinc finger 3 [Source:HGNC Symbol;Acc:HGNC:4319]	zf-C2H2
ENSG00000171695	1.01228	2.24036	0.963476	7.72652	7.21577	9.31365	1.40537	8.08531	-2.54436	0.0261966	1	LKAAEAR1	20	64083380	64084359	-	868	protein_coding	LKAAEAR motif containing 1 [Source:HGNC Symbol;Acc:HGNC:33718]	-
ENSG00000279296	3.03683	5.60091	15.4156	2.89744	0	0	8.01779	0.965815	3.05834	0.0262344	1	PRAL	17	6772831	6776116	-	3286	TEC	p53 regulation associated lncRNA [Source:HGNC Symbol;Acc:HGNC:52646]	-
ENSG00000188171	32.3929	20.1633	23.1234	48.2907	47.8045	42.4288	25.2265	46.1747	-0.87029	0.0263763	0.173638	ZNF626	19	20620061	20661596	-	6713	protein_coding	zinc finger protein 626 [Source:HGNC Symbol;Acc:HGNC:30461]	zf-C2H2
ENSG00000233593	52.6385	48.1678	58.772	22.2137	38.7848	28.9758	53.1928	29.9914	0.82493	0.0264534	0.173709	AL590094.1	1	90782983	90851657	-	4212	processed_transcript	uncharacterized LOC105378853 [Source:NCBI gene;Acc:105378853]	-
ENSG00000124107	25.3069	36.966	35.6486	16.4188	12.6276	18.6273	32.6405	15.8912	1.04184	0.0266548	0.174211	SLPI	20	45252239	45254564	-	596	protein_coding	secretory leukocyte peptidase inhibitor [Source:HGNC Symbol;Acc:HGNC:11092]	-
ENSG00000145088	48.5893	53.7687	47.2103	18.3505	38.7848	23.8015	49.8561	26.9789	0.87961	0.0268737	0.174673	EAF2	3	121835183	121886526	+	1770	protein_coding	ELL associated factor 2 [Source:HGNC Symbol;Acc:HGNC:23115]	-
ENSG00000240914	5.06139	13.4422	8.67129	0.965815	3.60788	0	9.05829	1.52457	2.52695	0.0272325	1	RPL15P2	14	94800849	94801463	-	615	processed_pseudogene	ribosomal protein L15 pseudogene 2 [Source:HGNC Symbol;Acc:HGNC:19803]	-
ENSG00000233381	20.2456	17.9229	9.63476	46.3591	31.569	23.8015	15.9344	33.9099	-1.09606	0.0275155	0.176965	AK4P3	12	31615771	31616439	-	669	processed_pseudogene	adenylate kinase 4 pseudogene 3 [Source:HGNC Symbol;Acc:HGNC:21596]	-
ENSG00000255121	0	0	2.89043	5.79489	15.3335	3.10455	0.963476	8.07765	-3.02046	0.0275839	1	AP003392.4	11	118994824	118998004	-	1506	lincRNA	novel transcript	-
ENSG00000256340	0	0	0.963476	1.93163	7.21577	6.2091	0.321159	5.11883	-3.79505	0.0276353	1	ABCC6P1	16	18571162	18598328	+	3431	transcribed_unprocessed_pseudogene	ATP binding cassette subfamily C member 6 pseudogene 1 [Source:HGNC Symbol;Acc:HGNC:33352]	-
ENSG00000258317	13.1596	13.4422	9.63476	0.965815	4.50986	4.1394	12.0789	3.20502	1.91036	0.0277392	1	AC034102.6	12	56120033	56129619	-	1294	antisense	novel transcript, antisense to ZC3H10 and ESYT1	-
ENSG00000197705	31.3806	36.966	27.9408	54.0856	63.138	47.6031	32.0958	54.9422	-0.780929	0.0279936	0.178707	KLHL14	18	32672671	32773062	-	4992	protein_coding	kelch like family member 14 [Source:HGNC Symbol;Acc:HGNC:29266]	-
ENSG00000242908	60.7367	38.0862	72.2607	77.2652	109.139	88.9971	57.0279	91.8003	-0.682422	0.0282343	0.179379	AADACL2-AS1	3	151751443	151928175	-	635	antisense	AADACL2 antisense RNA 1 [Source:HGNC Symbol;Acc:HGNC:50301]	-
ENSG00000258441	47.5771	29.1247	44.3199	50.2224	113.648	53.8122	40.3406	72.561	-0.846888	0.0282819	0.179451	LINC00641	14	21200079	21206900	-	5715	processed_transcript	long intergenic non-protein coding RNA 641 [Source:HGNC Symbol;Acc:HGNC:27511]	-
ENSG00000260176	3.03683	7.84127	5.78086	20.2821	16.2355	12.4182	5.55299	16.3119	-1.56447	0.0284362	1	AC141586.2	16	2644084	2645214	-	572	lincRNA	novel transcript	-
ENSG00000204173	1.01228	1.12018	0.963476	9.65815	5.41183	6.2091	1.03198	7.09302	-2.78394	0.0285314	1	LRRC37A5P	9	111602831	111631289	-	2324	transcribed_unprocessed_pseudogene	leucine rich repeat containing 37 member A5, pseudogene [Source:HGNC Symbol;Acc:HGNC:23369]	-
ENSG00000181029	20.2456	29.1247	25.0504	61.8121	35.1769	41.394	24.8069	46.1277	-0.896753	0.0285544	0.180404	TRAPPC5	19	7680843	7687703	+	5669	protein_coding	trafficking protein particle complex 5 [Source:HGNC Symbol;Acc:HGNC:23067]	-
ENSG00000277144	1.01228	0	0	4.82907	9.92168	1.03485	0.337426	5.26187	-3.84164	0.0286513	1	AC092757.3	15	59115547	59116089	-	543	lincRNA	novel transcript, antisense to CCNB2	-
ENSG00000129673	26.3192	31.3651	26.9773	21.2479	8.11774	7.24395	28.2206	12.2032	1.20736	0.0286537	0.180716	AANAT	17	76453351	76470117	+	2190	protein_coding	aralkylamine N-acetyltransferase [Source:HGNC Symbol;Acc:HGNC:19]	-
ENSG00000180855	33.4052	15.6825	37.5756	40.5642	82.9814	43.4637	28.8878	55.6698	-0.942312	0.0287171	0.180728	ZNF443	19	12429707	12441112	-	2753	protein_coding	zinc finger protein 443 [Source:HGNC Symbol;Acc:HGNC:20878]	zf-C2H2
ENSG00000196415	44.5402	57.1293	49.1373	84.9917	73.9616	76.5789	50.2689	78.5107	-0.645236	0.0287653	0.180728	PRTN3	19	840960	848175	+	1146	protein_coding	proteinase 3 [Source:HGNC Symbol;Acc:HGNC:9495]	-
ENSG00000070190	25.3069	19.0431	28.9043	13.5214	10.8237	7.24395	24.4181	10.5297	1.21252	0.0288837	0.181114	DAPP1	4	99816833	99870154	+	4548	protein_coding	dual adaptor of phosphotyrosine and 3-phosphoinositides 1 [Source:HGNC Symbol;Acc:HGNC:16500]	-
ENSG00000204767	39.4788	32.4853	33.7217	58.9147	79.3735	43.4637	35.2286	60.584	-0.784949	0.0290655	0.181538	INSYN2B	5	169864264	169980740	-	2999	protein_coding	inhibitory synaptic factor family member 2B [Source:HGNC Symbol;Acc:HGNC:37271]	-
ENSG00000230311	37.4543	54.8889	24.0869	13.5214	19.8434	23.8015	38.81	19.0554	1.02297	0.029126	0.181729	TOMM20P4	X	73223124	73223558	+	435	processed_pseudogene	TOMM20 pseudogene 4 [Source:HGNC Symbol;Acc:HGNC:50522]	-
ENSG00000256771	67.8226	48.1678	47.2103	83.0601	110.942	67.2652	54.4003	87.0893	-0.680975	0.0292749	0.182085	ZNF253	19	19865886	19894674	+	3626	protein_coding	zinc finger protein 253 [Source:HGNC Symbol;Acc:HGNC:13497]	zf-C2H2
ENSG00000241990	27.3315	43.6871	27.9408	17.3847	20.7453	7.24395	32.9865	15.1247	1.11219	0.0293311	0.18217	PRR34-AS1	22	46053705	46057210	+	1093	antisense	PRR34 antisense RNA 1 [Source:HGNC Symbol;Acc:HGNC:50499]	-
ENSG00000213885	14.1719	21.2835	6.74433	4.82907	3.60788	4.1394	14.0666	4.19212	1.74103	0.029409	1	RPL13AP7	21	25361821	25362431	+	611	processed_pseudogene	ribosomal protein L13a pseudogene 7 [Source:HGNC Symbol;Acc:HGNC:23755]	-
ENSG00000105855	61.749	49.288	69.3703	76.2994	140.708	75.544	60.1357	97.517	-0.697743	0.0297732	0.184146	ITGB8	7	20330702	20415754	+	15156	protein_coding	integrin subunit beta 8 [Source:HGNC Symbol;Acc:HGNC:6163]	-
ENSG00000166333	173.1	124.34	160.901	280.086	112.746	337.361	152.78	243.398	-0.669042	0.0298417	0.184146	ILK	11	6603708	6610874	+	3484	protein_coding	integrin linked kinase [Source:HGNC Symbol;Acc:HGNC:6040]	-
ENSG00000171970	62.7612	57.1293	82.859	40.5642	36.0788	47.6031	67.5832	41.4154	0.711813	0.0299587	0.184599	ZNF57	19	2900898	2918476	+	2327	protein_coding	zinc finger protein 57 [Source:HGNC Symbol;Acc:HGNC:13125]	zf-C2H2
ENSG00000214189	38.4666	29.1247	32.7582	57.9489	60.4321	50.7076	33.4498	56.3629	-0.752039	0.0300607	0.184957	ZNF788P	19	12092263	12137235	+	5692	transcribed_unprocessed_pseudogene	zinc finger family member 788, pseudogene [Source:HGNC Symbol;Acc:HGNC:33112]	-
ENSG00000230291	2.02456	3.36055	0	15.453	5.41183	7.24395	1.79503	9.3696	-2.41765	0.0300999	1	AC078817.1	12	80102899	80103333	-	435	processed_pseudogene	ribosomal protein L26 (RPL26) pseudogene	-
ENSG00000159261	30.3683	39.2064	36.6121	19.3163	17.1375	18.6273	35.3956	18.3603	0.946861	0.0301738	0.185382	CLDN14	21	36460621	36576569	-	2853	protein_coding	claudin 14 [Source:HGNC Symbol;Acc:HGNC:2035]	-
ENSG00000203286	0	0	0	2.89744	1.80394	6.2091	0	3.63683	-4.25719	0.030296	1	RF00017	9	128745857	128746138	-	282	misc_RNA		-
ENSG00000279443	3.03683	2.24036	1.92695	9.65815	7.21577	13.453	2.40138	10.109	-2.07046	0.0303214	1	AL513497.1	1	28544460	28546542	+	2083	TEC	TEC	-
ENSG00000229989	25.3069	26.8844	32.7582	44.4275	54.1183	49.6728	28.3165	49.4062	-0.801586	0.0304094	0.186382	MIR181A1HG	1	198807493	198937429	-	3250	lincRNA	MIR181A1 host gene [Source:HGNC Symbol;Acc:HGNC:48659]	-
ENSG00000140479	85.0313	58.2495	65.5164	129.419	75.7656	120.043	69.5991	108.409	-0.635813	0.0304466	0.186445	PCSK6	15	101297142	101525202	-	13239	protein_coding	proprotein convertase subtilisin/kexin type 6 [Source:HGNC Symbol;Acc:HGNC:8569]	-
ENSG00000225159	2.02456	6.72109	1.92695	0	0	0	3.55753	0	4.31546	0.0305195	1	NPM1P39	1	27206930	27207796	+	867	processed_pseudogene	nucleophosmin 1 pseudogene 39 [Source:HGNC Symbol;Acc:HGNC:45218]	-
ENSG00000234883	23.2824	30.2449	35.6486	10.624	20.7453	9.31365	29.7253	13.561	1.12376	0.030535	0.186615	MIR155HG	21	25561909	25575168	+	1600	lincRNA	MIR155 host gene [Source:HGNC Symbol;Acc:HGNC:35460]	-
ENSG00000003989	86.0436	48.1678	74.1877	102.376	114.55	101.415	69.4664	106.114	-0.607772	0.0306536	0.187052	SLC7A2	8	17497088	17570573	+	7905	protein_coding	solute carrier family 7 member 2 [Source:HGNC Symbol;Acc:HGNC:11060]	-
ENSG00000205534	70.8595	88.4944	94.4207	46.3591	66.7459	48.6379	84.5915	53.9143	0.64701	0.0307494	0.187389	SMG1P2	16	29527568	29594966	-	4221	unprocessed_pseudogene	SMG1 pseudogene 2 [Source:HGNC Symbol;Acc:HGNC:49859]	-
ENSG00000163141	15.1842	4.48073	9.63476	26.077	24.3532	20.697	9.76655	23.7091	-1.27075	0.0308031	0.187551	BNIPL	1	151036321	151047720	+	3809	protein_coding	BCL2 interacting protein like [Source:HGNC Symbol;Acc:HGNC:16976]	-
ENSG00000164114	46.5648	40.3265	34.6851	51.1882	83.8833	66.2304	40.5255	67.1006	-0.729989	0.0308266	0.187612	MAP9	4	155342658	155376970	-	8857	protein_coding	microtubule associated protein 9 [Source:HGNC Symbol;Acc:HGNC:26118]	-
ENSG00000129226	2.02456	4.48073	3.8539	0	0	0	3.45306	0	4.27859	0.0309009	1	CD68	17	7579467	7582113	+	2189	protein_coding	CD68 molecule [Source:HGNC Symbol;Acc:HGNC:1693]	-
ENSG00000118946	10.1228	10.0816	1.92695	0.965815	0	2.0697	7.37712	1.01184	2.89946	0.0309121	1	PCDH17	13	57631810	57729311	+	8326	protein_coding	protocadherin 17 [Source:HGNC Symbol;Acc:HGNC:14267]	-
ENSG00000207129	0	0	0	1.93163	3.60788	5.17425	0	3.57125	-4.23443	0.0309979	1	RNA5SP187	5	88274258	88274376	-	119	rRNA_pseudogene	RNA, 5S ribosomal pseudogene 187 [Source:HGNC Symbol;Acc:HGNC:43087]	-
ENSG00000255986	42.5157	66.0907	30.8312	34.7693	11.7256	22.7667	46.4792	23.0872	1.00902	0.0310669	0.188424	MT1JP	16	56635739	56637086	+	1001	transcribed_unprocessed_pseudogene	metallothionein 1J, pseudogene [Source:HGNC Symbol;Acc:HGNC:7402]	-
ENSG00000113916	97.1787	85.1338	103.092	68.5728	72.1577	44.4985	95.1348	61.743	0.621319	0.0311273	0.188696	BCL6	3	187721377	187745727	-	5938	protein_coding	B cell CLL/lymphoma 6 [Source:HGNC Symbol;Acc:HGNC:1001]	ZBTB
ENSG00000234420	115.4	105.297	134.887	176.744	260.67	107.624	118.528	181.679	-0.617487	0.0312372	0.189058	ZNF37BP	10	42513510	42552822	-	10256	transcribed_processed_pseudogene	zinc finger protein 37B, pseudogene [Source:HGNC Symbol;Acc:HGNC:13103]	-
ENSG00000183850	9.1105	4.48073	17.3426	25.1112	30.667	19.6621	10.3113	25.1468	-1.2734	0.0314	0.189769	ZNF730	19	23075210	23147219	+	3291	protein_coding	zinc finger protein 730 [Source:HGNC Symbol;Acc:HGNC:32470]	zf-C2H2
ENSG00000272172	8.09822	16.8027	10.5982	3.86326	1.80394	4.1394	11.8331	3.26887	1.86219	0.0314847	1	AC138696.2	8	143290399	143290621	-	223	antisense	novel transcript, antisense to ZNF696	-
ENSG00000189212	104.265	69.4513	79.9685	94.6498	201.14	106.59	84.5615	134.126	-0.666698	0.0315668	0.190611	DPY19L2P1	7	35079989	35186041	-	8272	transcribed_unprocessed_pseudogene	DPY19L2 pseudogene 1 [Source:HGNC Symbol;Acc:HGNC:22305]	-
ENSG00000186832	85.0313	109.778	79.9685	74.3677	34.2749	61.0561	91.5926	56.5663	0.696657	0.0317203	0.191371	KRT16	17	41609778	41615899	-	2475	protein_coding	keratin 16 [Source:HGNC Symbol;Acc:HGNC:6423]	-
ENSG00000119242	56.6876	54.8889	49.1373	62.7779	85.6873	104.52	53.5713	84.3284	-0.654029	0.0318079	0.191732	CCDC92	12	123918660	123972831	-	8223	protein_coding	coiled-coil domain containing 92 [Source:HGNC Symbol;Acc:HGNC:29563]	-
ENSG00000214975	105.277	85.1338	104.055	49.2565	65.8439	78.6486	98.1554	64.583	0.607104	0.0318928	0.192077	PPIAP29	6	24976419	24976982	+	499	processed_pseudogene	peptidylprolyl isomerase A pseudogene 29 [Source:HGNC Symbol;Acc:HGNC:43021]	-
ENSG00000257443	4.04911	5.60091	0.963476	0	0	0	3.53783	0	4.30887	0.0320345	1	AC068305.2	12	58920639	59064238	+	555	antisense	uncharacterized LOC105369791 [Source:NCBI gene;Acc:105369791]	-
ENSG00000129317	140.707	110.898	154.156	153.565	303.964	154.193	135.254	203.907	-0.592719	0.0321548	0.193236	PUS7L	12	43718993	43758817	-	14037	protein_coding	pseudouridylate synthase 7 like [Source:HGNC Symbol;Acc:HGNC:25276]	-
ENSG00000184260	42.5157	43.6871	26.0139	7.72652	9.01971	33.1152	37.4055	16.6205	1.18029	0.0326338	0.194929	HIST2H2AC	1	149886975	149887364	+	390	protein_coding	histone cluster 2 H2A family member c [Source:HGNC Symbol;Acc:HGNC:4738]	-
ENSG00000105963	72.884	79.5329	49.1373	34.7693	28.8631	54.847	67.1847	39.4932	0.769348	0.0327278	0.195156	ADAP1	7	897901	955407	-	5062	protein_coding	ArfGAP with dual PH domains 1 [Source:HGNC Symbol;Acc:HGNC:16486]	-
ENSG00000180229	6.07367	7.84127	34.6851	5.79489	6.3138	0	16.2	4.03623	1.99392	0.032856	1	HERC2P3	15	20379495	20506180	-	9413	transcribed_unprocessed_pseudogene	hect domain and RLD 2 pseudogene 3 [Source:HGNC Symbol;Acc:HGNC:4871]	-
ENSG00000189144	41.5034	30.2449	24.0869	53.1198	48.7064	63.1258	31.9451	54.984	-0.78268	0.0330171	0.196459	ZNF573	19	37735833	37817300	-	4689	protein_coding	zinc finger protein 573 [Source:HGNC Symbol;Acc:HGNC:26420]	zf-C2H2
ENSG00000219607	51.6262	51.5284	47.2103	90.7866	60.4321	84.8577	50.1216	78.6921	-0.649602	0.0335031	0.197906	PPP1R3G	6	5084581	5089487	+	4907	protein_coding	protein phosphatase 1 regulatory subunit 3G [Source:HGNC Symbol;Acc:HGNC:14945]	-
ENSG00000264885	28.3438	26.8844	26.9773	42.4958	58.6281	42.4288	27.4018	47.8509	-0.806438	0.0335478	0.198086	AC026271.3	17	18667629	18669461	-	1833	sense_intronic	novel transcript	-
ENSG00000277945	1.01228	3.36055	0	2.89744	14.4315	8.2788	1.45761	8.53593	-2.5999	0.0337558	1	AC107308.1	12	65830750	65831050	+	301	sense_intronic	novel transcript, sense intronic to HMGA2	-
ENSG00000237101	6.07367	2.24036	1.92695	0	0	0	3.41366	0	4.2649	0.0339354	1	AC092809.4	1	224219613	224228043	+	1323	antisense	uncharacterized LOC101927164 [Source:NCBI gene;Acc:101927164]	-
ENSG00000135324	50.6139	50.4082	39.5025	63.7438	62.236	101.415	46.8415	75.7984	-0.693339	0.0340273	0.20015	MRAP2	6	84033756	84090881	+	2153	protein_coding	melanocortin 2 receptor accessory protein 2 [Source:HGNC Symbol;Acc:HGNC:21232]	-
ENSG00000261713	4.04911	8.96145	4.81738	21.2479	17.1375	11.3833	5.94265	16.5896	-1.49571	0.0340532	1	SSTR5-AS1	16	1064093	1078731	-	4022	processed_transcript	SSTR5 antisense RNA 1 [Source:HGNC Symbol;Acc:HGNC:26502]	-
ENSG00000271815	1.01228	0	2.89043	5.79489	11.7256	6.2091	1.3009	7.90987	-2.56535	0.0342425	1	AC008897.3	5	75363760	75364242	+	483	lincRNA	novel transcript	-
ENSG00000264350	15.1842	10.0816	4.81738	1.93163	0.901971	4.1394	10.0277	2.32433	2.12892	0.0342633	1	SNRPGP2	18	54406889	54407114	-	226	processed_pseudogene	small nuclear ribonucleoprotein polypeptide G pseudogene 2 [Source:HGNC Symbol;Acc:HGNC:30999]	-
ENSG00000214391	22.2701	22.4036	20.233	11.5898	8.11774	8.2788	21.6356	9.32877	1.21309	0.0343395	0.201304	TUBAP2	11	90282560	90284172	+	1613	processed_pseudogene	tubulin alpha pseudogene 2 [Source:HGNC Symbol;Acc:HGNC:14531]	-
ENSG00000115935	2.02456	10.0816	0	0	0	0	4.0354	0	4.49463	0.0343493	1	WIPF1	2	174559572	174682916	-	9121	protein_coding	WAS/WASL interacting protein family member 1 [Source:HGNC Symbol;Acc:HGNC:12736]	-
ENSG00000206530	7.08595	3.36055	8.67129	18.3505	18.0394	15.5227	6.37259	17.3042	-1.4289	0.0343723	1	CFAP44	3	113286947	113441610	-	12143	protein_coding	cilia and flagella associated protein 44 [Source:HGNC Symbol;Acc:HGNC:25631]	-
ENSG00000231245	13.1596	13.4422	7.70781	2.89744	2.70591	4.1394	11.4365	3.24759	1.81964	0.0344855	1	C1DP1	10	32511336	32511737	-	402	processed_pseudogene	C1D nuclear receptor corepressor pseudogene 1 [Source:HGNC Symbol;Acc:HGNC:31465]	-
ENSG00000196196	12.1473	13.4422	12.5252	2.89744	2.70591	6.2091	12.7049	3.93749	1.70267	0.0345002	1	HRCT1	9	35906192	35907141	+	950	protein_coding	histidine rich carboxyl terminus 1 [Source:HGNC Symbol;Acc:HGNC:33872]	-
ENSG00000278771	4.04911	6.72109	2.89043	0	0.901971	0	4.55354	0.300657	3.71227	0.0345085	1	RN7SL3	14	49853616	49853914	-	299	misc_RNA	RNA, 7SL, cytoplasmic 3 [Source:HGNC Symbol;Acc:HGNC:23135]	-
ENSG00000143570	49.6016	36.966	35.6486	82.0942	42.3926	82.788	40.7387	69.0916	-0.758609	0.0348209	0.203266	SLC39A1	1	153959099	153968184	-	3388	protein_coding	solute carrier family 39 member 1 [Source:HGNC Symbol;Acc:HGNC:12876]	-
ENSG00000233922	18.221	22.4036	16.3791	36.701	34.2749	36.2197	19.0012	35.7319	-0.915113	0.0349784	0.203671	LINC01694	21	45593654	45603056	+	6810	lincRNA	long intergenic non-protein coding RNA 1694 [Source:HGNC Symbol;Acc:HGNC:52481]	-
ENSG00000277548	0	1.12018	0	1.93163	10.8237	2.0697	0.373394	4.94166	-3.75147	0.0350139	1	AC018926.3	15	55346347	55346752	-	406	sense_intronic	novel transcript, sense intronic to CCPG1	-
ENSG00000237350	24.2947	40.3265	25.0504	15.453	18.9414	6.2091	29.8905	13.5345	1.12941	0.035235	0.204293	CDC42P6	4	22727375	22727950	-	576	processed_pseudogene	cell division cycle 42 pseudogene 6 [Source:HGNC Symbol;Acc:HGNC:44430]	-
ENSG00000260618	1.01228	0	0	1.93163	10.8237	2.0697	0.337426	4.94166	-3.75144	0.035275	1	AC025917.1	15	52577842	52598709	+	1211	antisense	novel transcript, antisense to KIAA1370	-
ENSG00000258645	21.2578	33.6055	9.63476	6.7607	10.8237	7.24395	21.4994	8.2761	1.36508	0.0354573	0.205071	HSPE1P2	14	63601509	63601814	+	306	processed_pseudogene	heat shock protein family E (Hsp10) member 1 pseudogene 2 [Source:HGNC Symbol;Acc:HGNC:20052]	-
ENSG00000214719	9.1105	5.60091	9.63476	24.1454	15.3335	20.697	8.11539	20.0586	-1.29582	0.0354703	0.205071	SMURF2P1-LRRC37BP1	17	30576464	30672789	+	6036	processed_transcript	SMURF2P1-LRRC37BP1 readthrough transcribed pseudogene [Source:NCBI gene;Acc:107133515]	-
ENSG00000168273	86.0436	181.469	112.727	95.6156	65.8439	83.8228	126.747	81.7608	0.630623	0.0362121	0.208317	SMIM4	3	52534013	52579237	+	2482	protein_coding	small integral membrane protein 4 [Source:HGNC Symbol;Acc:HGNC:37257]	-
ENSG00000139572	5.06139	3.36055	4.81738	0.965815	0	0	4.41311	0.321938	3.67498	0.0364661	1	GPR84	12	54362445	54364487	-	2043	protein_coding	G protein-coupled receptor 84 [Source:HGNC Symbol;Acc:HGNC:4535]	-
ENSG00000183054	4.04911	3.36055	13.4887	56.9831	8.11774	6.2091	6.96611	23.77	-1.7588	0.0366388	0.209901	RGPD6	2	110513812	110577185	-	13309	protein_coding	RANBP2-like and GRIP domain containing 6 [Source:HGNC Symbol;Acc:HGNC:32419]	-
ENSG00000230626	11.1351	16.8027	8.67129	3.86326	5.41183	1.03485	12.203	3.43665	1.80501	0.0368958	1	AC011005.1	7	129126518	129130793	+	1263	protein_coding	novel protein similar to mitogen-activated protein kinase kinase 2 MAP2K2	-
ENSG00000241945	12.1473	11.2018	6.74433	11.5898	9.92168	62.091	10.0312	27.8675	-1.47089	0.0370397	0.211504	PWP2	21	44107290	44131181	+	6922	protein_coding	PWP2, small subunit processome component [Source:HGNC Symbol;Acc:HGNC:9711]	-
ENSG00000240086	0	0	0	4.82907	4.50986	1.03485	0	3.45793	-4.19457	0.0370908	1	AC092969.1	3	135138469	135439888	-	3849	antisense	novel transcript, antisense to EPHB1	-
ENSG00000234004	4.04911	1.12018	4.81738	0	0	0	3.32889	0	4.23384	0.037382	1	AC092017.2	1	211173488	211173849	+	362	processed_pseudogene	pseudogene similar to ribosomal protein S25 (RPS25)	-
ENSG00000285257	16.1964	20.1633	24.0869	35.7351	34.2749	42.4288	20.1489	37.4796	-0.892251	0.037449	0.212871	AL157893.1	10	87214136	87216173	-	323	unprocessed_pseudogene	synaptotagmin 15 (SYT15) pseudogene	-
ENSG00000177576	52.6385	31.3651	34.6851	89.8208	49.6084	61.0561	39.5629	66.8284	-0.753529	0.037469	0.212895	C18orf32	18	49477250	49487252	-	5740	protein_coding	chromosome 18 open reading frame 32 [Source:HGNC Symbol;Acc:HGNC:31690]	-
ENSG00000196296	11.1351	6.72109	15.4156	28.0086	23.4513	22.7667	11.0906	24.7422	-1.14719	0.0375271	0.212966	ATP2A1	16	28878405	28904509	+	4587	protein_coding	ATPase sarcoplasmic/endoplasmic reticulum Ca2+ transporting 1 [Source:HGNC Symbol;Acc:HGNC:811]	-
ENSG00000114638	47.5771	43.6871	50.1008	77.2652	68.5498	72.4395	47.1216	72.7515	-0.624613	0.0375463	0.212987	UPK1B	3	119173517	119205153	+	2266	protein_coding	uroplakin 1B [Source:HGNC Symbol;Acc:HGNC:12578]	-
ENSG00000265298	14.1719	14.5624	14.4521	30.9061	19.8434	38.2894	14.3955	29.6796	-1.03987	0.0377514	0.213627	AC132812.1	17	64750420	64751311	+	892	unprocessed_pseudogene	U5 small nuclear ribonucleoprotein 200 kDa helicase pseudogene [Source:NCBI gene;Acc:101929240]	-
ENSG00000245849	57.6998	38.0862	68.4068	80.1626	115.452	67.2652	54.7309	87.6267	-0.676896	0.0381573	0.215227	RAD51-AS1	15	40686243	40695107	-	2177	processed_transcript	RAD51 antisense RNA 1 [Source:HGNC Symbol;Acc:HGNC:48621]	-
ENSG00000239763	5.06139	2.24036	3.8539	9.65815	12.6276	14.4879	3.71855	12.2579	-1.71041	0.0381677	1	AC009120.1	16	74312609	74313390	-	473	processed_pseudogene	ribosomal protein L21 (RPL21) pseudogene	-
ENSG00000284693	1.01228	6.72109	2.89043	12.5556	13.5296	10.3485	3.54127	12.1446	-1.80153	0.0382451	1	AL928921.2	1	9425094	9440564	-	2623	lincRNA	uncharacterized LOC100506022 [Source:NCBI gene;Acc:100506022]	-
ENSG00000284753	40.4911	53.7687	56.8451	31.8719	18.0394	36.2197	50.3683	28.7104	0.816815	0.0384055	0.215759	EEF1AKMT4	3	184249650	184259585	+	1823	protein_coding	EEF1A lysine methyltransferase 4 [Source:HGNC Symbol;Acc:HGNC:53611]	-
ENSG00000182700	39.4788	44.8073	49.1373	60.8463	118.158	47.6031	44.4745	75.5359	-0.767888	0.038424	0.215759	IGIP	5	140125935	140129392	+	3458	protein_coding	IgA inducing protein [Source:HGNC Symbol;Acc:HGNC:33847]	-
ENSG00000084628	11.1351	29.1247	15.4156	10.624	3.60788	6.2091	18.5585	6.81365	1.44419	0.0384669	0.215826	NKAIN1	1	31179745	31239554	-	2987	protein_coding	sodium/potassium transporting ATPase interacting 1 [Source:HGNC Symbol;Acc:HGNC:25743]	-
ENSG00000116883	19.2333	34.7256	23.1234	51.1882	39.6867	45.5334	25.6941	45.4694	-0.828955	0.0388245	0.216954	AL591845.1	1	36323734	36329221	+	1838	antisense	novel transcript, antisense to EVA1B	-
ENSG00000234648	5.06139	34.7256	22.16	8.69233	9.92168	1.03485	20.649	6.54962	1.63959	0.0391914	0.217863	AL162151.2	14	98973314	98973471	+	158	processed_pseudogene	pseudogene similar to part of ribosomal protein L3 (RPL3)	-
ENSG00000285744	85.0313	53.7687	74.1877	39.5984	40.5887	53.8122	70.9959	44.6664	0.673782	0.0392641	0.218092	AC083837.2	8	78805293	78956082	+	2921	bidirectional_promoter_lncRNA	novel transcript	-
ENSG00000264343	7.08595	3.36055	6.74433	14.4872	20.7453	12.4182	5.73027	15.8836	-1.46401	0.0392757	1	NOTCH2NLA	1	146146203	146229026	-	6443	protein_coding	notch 2 N-terminal like A [Source:HGNC Symbol;Acc:HGNC:31862]	-
ENSG00000267127	0	0	0	1.93163	9.92168	0	0	3.9511	-4.39073	0.0393267	1	AC090360.1	18	80034346	80097088	+	3902	protein_coding	novel transcript	-
ENSG00000237943	47.5771	38.0862	35.6486	16.4188	34.2749	10.3485	40.4373	20.3474	0.980422	0.039467	0.218956	PRKCQ-AS1	10	6580419	6616452	+	3892	processed_transcript	PRKCQ antisense RNA 1 [Source:HGNC Symbol;Acc:HGNC:44689]	-
ENSG00000149043	0	0	0.963476	5.79489	7.21577	1.03485	0.321159	4.68184	-3.67181	0.039882	1	SYT8	11	1828307	1837521	+	4704	protein_coding	synaptotagmin 8 [Source:HGNC Symbol;Acc:HGNC:19264]	-
ENSG00000156427	12.1473	11.2018	8.67129	22.2137	17.1375	32.0803	10.6735	23.8105	-1.15592	0.0399743	0.220992	FGF18	5	171419656	171457623	+	1986	protein_coding	fibroblast growth factor 18 [Source:HGNC Symbol;Acc:HGNC:3674]	-
ENSG00000185829	15.1842	15.6825	13.4887	25.1112	21.6473	44.4985	14.7851	30.419	-1.03773	0.0400743	0.221093	ARL17A	17	46516702	46579682	-	5211	protein_coding	ADP ribosylation factor like GTPase 17A [Source:HGNC Symbol;Acc:HGNC:24096]	-
ENSG00000224550	12.1473	10.0816	9.63476	1.93163	1.80394	5.17425	10.6212	2.96994	1.85614	0.0402537	1	AC114491.1	1	107505203	107505448	+	246	processed_pseudogene	NADH dehydrogenase (ubiquinone) 1 alpha subcomplex, 4, 9kDa (NDUFA4) pseudogene	-
ENSG00000281100	5.06139	14.5624	8.67129	1.93163	3.60788	1.03485	9.43168	2.19145	2.08165	0.0403719	1	AC105749.1	3	36823151	36825158	-	2008	TEC	TEC	-
ENSG00000242756	13.1596	4.48073	4.81738	0.965815	2.70591	0	7.48591	1.22391	2.57656	0.0404216	1	RHOT1P3	13	18837768	18838098	-	331	processed_pseudogene	ras homolog family member T1 pseudogene 3 [Source:HGNC Symbol;Acc:HGNC:37839]	-
ENSG00000102878	74.9086	75.0522	78.0416	67.607	35.1769	40.3591	76.0008	47.7143	0.67264	0.0404511	0.222722	HSF4	16	67164681	67169945	+	3377	protein_coding	heat shock transcription factor 4 [Source:HGNC Symbol;Acc:HGNC:5227]	HSF
ENSG00000198930	5.06139	2.24036	10.5982	1.93163	0	0	5.96666	0.643876	3.21968	0.040765	1	CSAG1	X	152727484	152733735	-	1092	protein_coding	chondrosarcoma associated gene 1 [Source:HGNC Symbol;Acc:HGNC:24294]	-
ENSG00000128652	24.2947	26.8844	23.1234	7.72652	13.5296	13.453	24.7675	11.5697	1.09678	0.0408071	0.224103	HOXD3	2	176136612	176173102	+	3548	protein_coding	homeobox D3 [Source:HGNC Symbol;Acc:HGNC:5137]	Homeobox
ENSG00000113231	23.2824	13.4422	25.0504	27.0428	54.1183	37.2546	20.5917	39.4719	-0.934461	0.0408151	0.224103	PDE8B	5	77210449	77429807	+	6944	protein_coding	phosphodiesterase 8B [Source:HGNC Symbol;Acc:HGNC:8794]	-
ENSG00000240583	28.3438	33.6055	22.16	13.5214	13.5296	14.4879	28.0364	13.8463	1.01526	0.0408775	0.224268	AQP1	7	30911694	30925516	+	3435	protein_coding	aquaporin 1 (Colton blood group) [Source:HGNC Symbol;Acc:HGNC:633]	-
ENSG00000279386	0	0	0.963476	2.89744	6.3138	4.1394	0.321159	4.45021	-3.59477	0.0408915	1	AC021106.3	4	37866561	37867091	-	531	TEC	TEC	-
ENSG00000285865	0	0	0	2.89744	2.70591	4.1394	0	3.24759	-4.09735	0.0412292	1	AC010285.3	5	179974584	179980186	+	2015	antisense		-
ENSG00000137731	47.5771	39.2064	44.3199	76.2994	64.9419	63.1258	43.7011	68.1224	-0.638982	0.0412972	0.226034	FXYD2	11	117800844	117828698	-	5595	protein_coding	FXYD domain containing ion transport regulator 2 [Source:HGNC Symbol;Acc:HGNC:4026]	-
ENSG00000202533	7.08595	5.60091	3.8539	0	0.901971	1.03485	5.51359	0.645607	3.0971	0.0413852	1	RF00019	5	132468147	132468257	+	111	misc_RNA		-
ENSG00000117480	4.04911	11.2018	8.67129	2.89744	0.901971	1.03485	7.97407	1.61142	2.30492	0.0414189	1	FAAH	1	46394265	46413848	+	2776	protein_coding	fatty acid amide hydrolase [Source:HGNC Symbol;Acc:HGNC:3553]	-
ENSG00000197540	0	4.48073	0.963476	10.624	2.70591	14.4879	1.81473	9.27259	-2.38724	0.041459	1	GZMM	19	544034	549924	+	945	protein_coding	granzyme M [Source:HGNC Symbol;Acc:HGNC:4712]	-
ENSG00000275945	2.02456	4.48073	11.5617	1.93163	0	0	6.02233	0.643876	3.23061	0.0414655	1	EIF3FP1	21	10330732	10331537	+	806	processed_pseudogene	eukaryotic translation initiation factor 3 subunit F pseudogene 1 [Source:HGNC Symbol;Acc:HGNC:3276]	-
ENSG00000221886	49.6016	57.1293	38.539	83.0601	89.2951	55.8819	48.4233	76.079	-0.658064	0.0417623	0.227681	ZBED8	5	160393148	160400097	-	2925	protein_coding	zinc finger BED-type containing 8 [Source:HGNC Symbol;Acc:HGNC:30804]	-
ENSG00000270587	2.02456	2.24036	1.92695	3.86326	12.6276	10.3485	2.06396	8.94645	-2.12029	0.0419592	1	AC046185.2	17	63610772	63611184	-	413	processed_pseudogene	family with sequence similarity 136, member A (FAM136A) pseudogene	-
ENSG00000214223	43.528	40.3265	34.6851	66.6412	64.9419	55.8819	39.5132	62.4883	-0.663533	0.0419871	0.228457	HNRNPA1P10	19	11666069	11667030	-	962	processed_pseudogene	heterogeneous nuclear ribonucleoprotein A1 pseudogene 10 [Source:HGNC Symbol;Acc:HGNC:39128]	-
ENSG00000187607	37.4543	35.8458	38.539	46.3591	81.1774	55.8819	37.2797	61.1395	-0.715481	0.0420128	0.228507	ZNF286A	17	15699577	15720787	+	6754	protein_coding	zinc finger protein 286A [Source:HGNC Symbol;Acc:HGNC:13501]	zf-C2H2
ENSG00000274425	0	0	1.92695	11.5898	3.60788	3.10455	0.642317	6.10074	-3.18924	0.0420554	1	AC114271.1	19	10333436	10336248	+	2813	antisense	novel transcript, antisense to ICAM3	-
ENSG00000159166	4.04911	5.60091	3.8539	12.5556	13.5296	13.453	4.50131	13.1794	-1.55695	0.0421853	1	LAD1	1	201373244	201399915	-	3482	protein_coding	ladinin 1 [Source:HGNC Symbol;Acc:HGNC:6472]	-
ENSG00000241431	5.06139	10.0816	1.92695	0.965815	0.901971	0	5.68999	0.622595	3.15301	0.0422877	1	RPL37P6	8	56588385	56588787	+	403	transcribed_processed_pseudogene	ribosomal protein L37 pseudogene 6 [Source:HGNC Symbol;Acc:HGNC:31080]	-
ENSG00000231414	7.08595	7.84127	5.78086	0.965815	1.80394	1.03485	6.90269	1.2682	2.43093	0.0423062	1	AC016700.2	2	70253855	70254010	-	156	processed_pseudogene	ribosomal protein L39 (RPL39) pseudogene	-
ENSG00000121769	6.07367	5.60091	3.8539	12.5556	22.5493	9.31365	5.17616	14.8062	-1.52608	0.0424305	1	FABP3	1	31365625	31376850	-	1026	protein_coding	fatty acid binding protein 3 [Source:HGNC Symbol;Acc:HGNC:3557]	-
ENSG00000161133	3.03683	4.48073	1.92695	0	0	0	3.14817	0	4.1425	0.0425124	1	USP41	22	20350578	20390758	-	1592	protein_coding	ubiquitin specific peptidase 41 [Source:HGNC Symbol;Acc:HGNC:20070]	-
ENSG00000258199	26.3192	22.4036	17.3426	0	6.3138	16.5576	22.0218	7.6238	1.54229	0.0425473	0.23024	AC073896.4	12	56162359	56190284	-	403	sense_overlapping	novel transcript, sense overlapping to SMARCC2	-
ENSG00000276851	27.3315	24.644	31.7947	54.0856	25.2552	75.544	27.9234	51.6283	-0.879625	0.0428127	0.231285	AC002401.4	17	50094065	50094647	+	583	lincRNA	novel transcript	-
ENSG00000183145	0	0	0	4.82907	1.80394	3.10455	0	3.24586	-4.0969	0.0428259	1	RIPPLY3	21	37006150	37019659	+	2319	protein_coding	ripply transcriptional repressor 3 [Source:HGNC Symbol;Acc:HGNC:3047]	-
ENSG00000224000	0	0	0	4.82907	1.80394	3.10455	0	3.24586	-4.0969	0.0428259	1	Z97198.1	1	172906900	172907684	+	658	lincRNA	novel transcript	-
ENSG00000186567	38.4666	21.2835	51.0642	79.1968	55.0202	54.847	36.9381	63.0214	-0.763191	0.0431978	0.232671	CEACAM19	19	44662278	44684359	+	5203	protein_coding	carcinoembryonic antigen related cell adhesion molecule 19 [Source:HGNC Symbol;Acc:HGNC:31951]	-
ENSG00000115738	49.6016	42.5669	45.2834	25.1112	32.471	22.7667	45.8173	26.7829	0.771494	0.043719	0.233662	ID2	2	8678845	8684453	+	2205	protein_coding	inhibitor of DNA binding 2 [Source:HGNC Symbol;Acc:HGNC:5361]	bHLH
ENSG00000176406	64.7858	60.4898	63.5894	79.1968	130.786	76.5789	62.955	95.5205	-0.604011	0.0438525	0.234116	RIMS2	8	103500748	104256094	+	13619	protein_coding	regulating synaptic membrane exocytosis 2 [Source:HGNC Symbol;Acc:HGNC:17283]	-
ENSG00000175087	38.4666	62.7302	46.2469	64.7096	103.727	65.1955	49.1479	77.8773	-0.6705	0.0438546	0.234116	PDIK1L	1	26111165	26125543	+	4535	protein_coding	PDLIM1 interacting kinase 1 like [Source:HGNC Symbol;Acc:HGNC:18981]	-
ENSG00000136457	6.07367	2.24036	4.81738	15.453	11.7256	12.4182	4.37714	13.199	-1.58039	0.0439026	1	CHAD	17	50464496	50468966	-	1802	protein_coding	chondroadherin [Source:HGNC Symbol;Acc:HGNC:1909]	-
ENSG00000215045	40.4911	33.6055	36.6121	26.077	8.11774	22.7667	36.9029	18.9871	0.966754	0.0442189	0.235336	GRID2IP	7	6497462	6551436	-	4134	protein_coding	Grid2 interacting protein [Source:HGNC Symbol;Acc:HGNC:18464]	-
ENSG00000213261	5.06139	5.60091	12.5252	0.965815	1.80394	2.0697	7.72916	1.61315	2.26873	0.0443412	1	EEF1B2P6	7	131661952	131662624	-	673	processed_pseudogene	eukaryotic translation elongation factor 1 beta 2 pseudogene 6 [Source:HGNC Symbol;Acc:HGNC:51453]	-
ENSG00000205436	13.1596	23.5238	9.63476	7.72652	3.60788	5.17425	15.4394	5.50288	1.48511	0.0444378	1	EXOC3L4	14	103100144	103110559	+	3480	protein_coding	exocyst complex component 3 like 4 [Source:HGNC Symbol;Acc:HGNC:20120]	-
ENSG00000263293	22.2701	13.4422	16.3791	27.0428	32.471	40.3591	17.3638	33.291	-0.93401	0.0444505	0.236296	THCAT158	17	47303460	47323613	-	713	antisense	thyroid cancer-associated transcript 158 [Source:NCBI gene;Acc:102724508]	-
ENSG00000246695	46.5648	61.61	43.3564	74.3677	92.903	65.1955	50.5104	77.4888	-0.623593	0.0446111	0.236787	RASSF8-AS1	12	25939329	25959765	-	3981	antisense	RASSF8 antisense RNA 1 [Source:HGNC Symbol;Acc:HGNC:48637]	-
ENSG00000241399	14.1719	4.48073	8.67129	12.5556	29.765	23.8015	9.10797	22.0407	-1.26816	0.0451038	0.238715	CD302	2	159768630	159798255	-	4075	protein_coding	CD302 molecule [Source:HGNC Symbol;Acc:HGNC:30843]	-
ENSG00000110318	10.1228	17.9229	15.4156	33.8035	34.2749	19.6621	14.4871	29.2469	-1.0203	0.045112	0.238715	CEP126	11	101915015	102001058	+	8191	protein_coding	centrosomal protein 126 [Source:HGNC Symbol;Acc:HGNC:29264]	-
ENSG00000213714	20.2456	19.0431	12.5252	3.86326	7.21577	9.31365	17.2713	6.79756	1.34691	0.0451531	1	FAM209B	20	56533246	56536520	+	694	protein_coding	family with sequence similarity 209 member B [Source:HGNC Symbol;Acc:HGNC:16101]	-
ENSG00000280351	47.5771	35.8458	73.2242	95.6156	73.0597	78.6486	52.2157	82.4413	-0.652483	0.0452467	0.239245	AC127496.7	17	81003335	81005132	+	1798	TEC	uncharacterized LOC100129503 [Source:NCBI gene;Acc:100129503]	-
ENSG00000186847	4.04911	7.84127	6.74433	0.965815	1.80394	0	6.21157	0.923252	2.711	0.0454849	1	KRT14	17	41582279	41586921	-	2281	protein_coding	keratin 14 [Source:HGNC Symbol;Acc:HGNC:6416]	-
ENSG00000220583	15.1842	10.0816	7.70781	3.86326	1.80394	4.1394	10.9912	3.26887	1.75957	0.0454871	1	RPL35P2	6	34263311	34263673	-	363	processed_pseudogene	ribosomal protein L35 pseudogene 2 [Source:HGNC Symbol;Acc:HGNC:35789]	-
ENSG00000253816	2.02456	7.84127	3.8539	10.624	13.5296	16.5576	4.57324	13.5704	-1.58443	0.0455341	1	AC138866.1	5	70219918	70258930	-	497	unprocessed_pseudogene	glucuronidase, beta (GUSB) pseudogene	-
ENSG00000234118	4.04911	2.24036	2.89043	0	0	0	3.05997	0	4.1079	0.0455613	1	RPL13AP6	10	110936622	110937233	-	612	processed_pseudogene	ribosomal protein L13a pseudogene 6 [Source:HGNC Symbol;Acc:HGNC:23737]	-
ENSG00000236397	7.08595	5.60091	6.74433	18.3505	16.2355	14.4879	6.47706	16.358	-1.33413	0.045829	1	DDX11L2	2	113599036	113601261	-	1398	unprocessed_pseudogene	DEAD/H-box helicase 11 like 2 [Source:HGNC Symbol;Acc:HGNC:37103]	-
ENSG00000219507	26.3192	70.5715	32.7582	20.2821	26.1572	21.7318	43.2163	22.7237	0.919523	0.0460583	0.241538	FTH1P8	X	148052233	148052746	+	514	processed_pseudogene	ferritin heavy chain 1 pseudogene 8 [Source:HGNC Symbol;Acc:HGNC:3995]	-
ENSG00000172461	16.1964	31.3651	26.0139	40.5642	49.6084	39.3243	24.5251	43.1656	-0.821119	0.0460752	0.241538	FUT9	6	96015984	96215612	+	13719	protein_coding	fucosyltransferase 9 [Source:HGNC Symbol;Acc:HGNC:4020]	-
ENSG00000223791	9.1105	5.60091	6.74433	2.89744	0	1.03485	7.15191	1.31076	2.4635	0.0460822	1	UBE2E1-AS1	3	23804024	23806905	-	778	antisense	UBE2E1 antisense RNA 1 [Source:HGNC Symbol;Acc:HGNC:40598]	-
ENSG00000238072	53.6507	67.2109	49.1373	27.0428	37.8828	39.3243	56.6663	34.75	0.70328	0.0463266	0.242398	AC009244.1	7	129410113	129410370	-	258	processed_pseudogene	cell division cycle 26 homolog (S. cerevisiae) (CDC26) pseudogene	-
ENSG00000129221	5.06139	3.36055	3.8539	0.965815	0	0	4.09195	0.321938	3.56487	0.0463816	1	AIPL1	17	6393693	6435199	-	3985	protein_coding	aryl hydrocarbon receptor interacting protein like 1 [Source:HGNC Symbol;Acc:HGNC:359]	-
ENSG00000280987	1.01228	0	0.963476	3.86326	5.41183	7.24395	0.658585	5.50635	-3.02346	0.0464141	1	MATR3	5	139273752	139331671	+	6355	protein_coding	matrin 3 [Source:NCBI gene;Acc:9782]	-
ENSG00000257151	14.1719	5.60091	15.4156	18.3505	39.6867	20.697	11.7295	26.2447	-1.15515	0.0465182	0.242592	PWAR6	15	25031873	25036490	+	4618	lincRNA	Prader Willi/Angelman region RNA 6 [Source:HGNC Symbol;Acc:HGNC:49129]	-
ENSG00000114200	16.1964	32.4853	41.4295	45.3933	62.236	49.6728	30.0371	52.434	-0.803756	0.0466154	0.24287	BCHE	3	165772904	165837472	-	3082	protein_coding	butyrylcholinesterase [Source:HGNC Symbol;Acc:HGNC:983]	-
ENSG00000110944	36.442	39.2064	33.7217	26.077	15.3335	18.6273	36.4567	20.0126	0.865787	0.0469289	0.243938	IL23A	12	56334174	56340410	+	1187	protein_coding	interleukin 23 subunit alpha [Source:HGNC Symbol;Acc:HGNC:15488]	-
ENSG00000206077	66.8103	51.5284	65.5164	44.4275	41.4907	28.9758	61.285	38.298	0.677153	0.0469436	0.243938	ZDHHC11B	5	710360	766952	-	4840	protein_coding	zinc finger DHHC-type containing 11B [Source:HGNC Symbol;Acc:HGNC:32962]	-
ENSG00000197978	57.6998	34.7256	46.2469	69.5387	88.3932	60.0213	46.2241	72.651	-0.651341	0.0471057	0.244322	GOLGA6L9	15	82430018	82439153	+	6576	protein_coding	golgin A6 family-like 9 [Source:HGNC Symbol;Acc:HGNC:37229]	-
ENSG00000224660	11.1351	20.1633	20.233	28.0086	43.2946	27.9409	17.1771	33.0814	-0.949953	0.0472192	0.244636	SH3BP5-AS1	3	15254184	15264493	+	5733	antisense	SH3BP5 antisense RNA 1 [Source:HGNC Symbol;Acc:HGNC:44501]	-
ENSG00000198908	76.9331	47.0476	57.8086	93.684	112.746	70.3698	60.5964	92.2667	-0.60665	0.047259	0.244751	BHLHB9	X	102720688	102753540	+	5518	protein_coding	basic helix-loop-helix family member b9 [Source:HGNC Symbol;Acc:HGNC:29353]	-
ENSG00000179284	1.01228	1.12018	0	5.79489	3.60788	7.24395	0.71082	5.54891	-2.99466	0.0472709	1	DAND5	19	12965159	12974762	+	1997	protein_coding	DAN domain BMP antagonist family member 5 [Source:HGNC Symbol;Acc:HGNC:26780]	-
ENSG00000163666	6.07367	5.60091	5.78086	8.69233	29.765	10.3485	5.81848	16.2686	-1.48935	0.0475132	1	HESX1	3	57197838	57227606	-	1493	protein_coding	HESX homeobox 1 [Source:HGNC Symbol;Acc:HGNC:4877]	Homeobox
ENSG00000272008	1.01228	0	0	6.7607	5.41183	1.03485	0.337426	4.40246	-3.58162	0.0475375	1	AL139274.2	6	87151159	87155285	-	4127	antisense	novel transcript, antisense to ZNF292	-
ENSG00000131730	5.06139	3.36055	3.8539	12.5556	10.8237	13.453	4.09195	12.2774	-1.58027	0.0476024	1	CKMT2	5	81233285	81266397	+	2736	protein_coding	creatine kinase, mitochondrial 2 [Source:HGNC Symbol;Acc:HGNC:1996]	-
ENSG00000130783	0	0	0	0.965815	8.11774	1.03485	0	3.3728	-4.16245	0.0476546	1	CCDC62	12	122774327	122827528	+	4479	protein_coding	coiled-coil domain containing 62 [Source:HGNC Symbol;Acc:HGNC:30723]	-
ENSG00000266903	15.1842	4.48073	4.81738	0	1.80394	3.10455	8.16076	1.63616	2.33329	0.048068	1	AC243964.2	19	44632199	44718759	-	1418	antisense	novel transcript, antisense to CEACAM16, CEACAM19, PVR & IGSF23	-
ENSG00000166278	4.04911	14.5624	6.74433	1.93163	2.70591	1.03485	8.45194	1.8908	2.13845	0.0481914	1	C2	6	31897785	31945672	+	5536	protein_coding	complement C2 [Source:HGNC Symbol;Acc:HGNC:1248]	-
ENSG00000141668	16.1964	23.5238	15.4156	35.7351	25.2552	42.4288	18.3786	34.4731	-0.91004	0.0482631	0.248084	CBLN2	18	72536680	72638521	-	5593	protein_coding	cerebellin 2 precursor [Source:HGNC Symbol;Acc:HGNC:1544]	-
ENSG00000235308	1.01228	0	0	3.86326	4.50986	4.1394	0.337426	4.17084	-3.49915	0.0483759	1	AL445991.1	1	88923370	88923844	+	475	processed_pseudogene	novel pseudogene	-
ENSG00000275183	49.6016	59.3696	45.2834	38.6326	17.1375	34.15	51.4182	29.9734	0.781682	0.0484293	0.248124	LENG9	19	54461796	54463711	-	1916	protein_coding	leukocyte receptor cluster member 9 [Source:HGNC Symbol;Acc:HGNC:16306]	-
ENSG00000233695	1.01228	0	0	2.89744	4.50986	5.17425	0.337426	4.19385	-3.50569	0.0484703	1	GAS6-AS1	13	113815630	113845744	+	7169	antisense	GAS6 antisense RNA 1 [Source:HGNC Symbol;Acc:HGNC:39826]	-
ENSG00000276529	44.5402	86.254	54.9181	53.1198	21.6473	32.0803	61.9041	35.6158	0.796272	0.0487875	0.248673	AP001505.1	21	44978832	44979274	+	443	lincRNA	novel transcript	-
ENSG00000225963	17.2087	8.96145	14.4521	3.86326	6.3138	4.1394	13.5408	4.77215	1.50225	0.0489756	1	AC009950.1	2	230121370	230174223	+	3734	antisense	novel transcript, antisense to SP110	-
ENSG00000235214	7.08595	3.36055	0	0	0	0	3.48216	0	4.29007	0.0489772	1	FAM83C-AS1	20	35285251	35285756	+	352	antisense	FAM83C antisense RNA 1 [Source:HGNC Symbol;Acc:HGNC:16113]	-
ENSG00000278493	16.1964	19.0431	14.4521	3.86326	5.41183	10.3485	16.5639	6.5412	1.34804	0.0491307	1	AC039056.2	15	41908204	41908714	-	511	sense_intronic	novel transcript, sense intronic to EHD4	-
ENSG00000224281	39.4788	40.3265	24.0869	28.0086	9.92168	14.4879	34.6308	17.4727	0.986608	0.0491418	0.250029	SLC25A5-AS1	X	119466034	119469098	-	3065	processed_transcript	SLC25A5 antisense RNA 1 [Source:HGNC Symbol;Acc:HGNC:43438]	-
ENSG00000272667	20.2456	20.1633	26.0139	41.53	42.3926	33.1152	22.1409	39.0126	-0.816033	0.0491437	0.250029	AC012306.2	2	127886556	127887185	+	630	lincRNA	novel transcript	-
ENSG00000213973	0	1.12018	2.89043	1.93163	11.7256	9.31365	1.33687	7.65697	-2.50126	0.0492764	1	ZNF99	19	22752183	22784107	-	7883	protein_coding	zinc finger protein 99 [Source:HGNC Symbol;Acc:HGNC:13175]	zf-C2H2
ENSG00000080200	218.652	146.744	198.476	203.787	467.221	179.029	187.957	283.346	-0.592906	0.0494565	0.250377	CRYBG3	3	97822040	97944963	+	10929	protein_coding	crystallin beta-gamma domain containing 3 [Source:HGNC Symbol;Acc:HGNC:34427]	-
ENSG00000185278	121.473	64.9705	98.2746	147.77	200.238	87.9622	94.9062	145.323	-0.614702	0.0494674	0.250377	ZBTB37	1	173868082	173903549	+	19464	protein_coding	zinc finger and BTB domain containing 37 [Source:HGNC Symbol;Acc:HGNC:28365]	ZBTB
ENSG00000268006	3.03683	1.12018	0.963476	7.72652	5.41183	10.3485	1.70683	7.82895	-2.19021	0.0494955	1	PTOV1-AS1	19	49838639	49851676	-	4203	antisense	PTOV1 antisense RNA 1 [Source:HGNC Symbol;Acc:HGNC:44174]	-
ENSG00000131849	5.06139	13.4422	12.5252	28.0086	24.3532	16.5576	10.3429	22.9731	-1.15697	0.0495001	0.250377	ZNF132	19	58432814	58440222	-	3527	protein_coding	zinc finger protein 132 [Source:HGNC Symbol;Acc:HGNC:12916]	zf-C2H2
ENSG00000164309	2.02456	4.48073	4.81738	15.453	11.7256	8.2788	3.77422	11.8192	-1.65001	0.0496634	1	CMYA5	5	79689877	79800240	+	14179	protein_coding	cardiomyopathy associated 5 [Source:HGNC Symbol;Acc:HGNC:14305]	-
ENSG00000272507	0	1.12018	0	0.965815	0.901971	12.4182	0.373394	4.762	-3.6798	0.0498543	1	RNU6-88P	10	12116280	12116379	-	100	snRNA	RNA, U6 small nuclear 88, pseudogene [Source:HGNC Symbol;Acc:HGNC:47051]	-
ENSG00000167046	58.7121	53.7687	80.932	122.658	70.3538	100.38	64.4709	97.7976	-0.596373	0.0499379	0.251577	AL357033.1	20	62640719	62643304	-	1933	antisense	novel transcript, antisense to SLCO4A1	-
ENSG00000259376	4.04911	7.84127	3.8539	0	0.901971	1.03485	5.2481	0.645607	3.02156	0.0499692	1	AC090907.1	15	101043716	101049456	-	491	antisense	novel transcript, antisense to LRRK1	-

## Sheet: DEGs-72h
Table S3. RNA-seq quantified in JEV-infected hBMECs at 72 hpi
gene_id	JEVP3_72h_1	JEVP3_72h_2	JEVP3_72h_3	con_72h_1	con_72h_2	con_72h_3	JEVP3_72h	con_72h	log2FoldChange	pvalue	padj	gene_name	gene_chr	gene_start	gene_end	gene_strand	gene_length	gene_biotype	gene_description	tf_family
ENSG00000187608	33913.5	34300.1	27375.5	1546.14	1648.99	1595.55	31863	1596.9	4.31862	0	0	ISG15	1	1001138	1014540	+	941	protein_coding	ISG15 ubiquitin-like modifier [Source:HGNC Symbol;Acc:HGNC:4053]	-
ENSG00000185885	17143.3	18412.2	13909.2	383.976	412.529	383.366	16488.2	393.29	5.39023	0	0	IFITM1	11	313506	315272	+	1080	protein_coding	interferon induced transmembrane protein 1 [Source:HGNC Symbol;Acc:HGNC:5412]	-
ENSG00000111335	8563.47	7849.09	8930.91	160.758	196.175	192.176	8447.82	183.036	5.52947	0	0	OAS2	12	112978395	113011723	+	6264	protein_coding	2'-5'-oligoadenylate synthetase 2 [Source:HGNC Symbol;Acc:HGNC:8087]	-
ENSG00000135114	4569.11	4765.96	4260.75	142.327	110.979	128.117	4531.94	127.141	5.15248	0	0	OASL	12	121019111	121039242	-	3517	protein_coding	2'-5'-oligoadenylate synthetase like [Source:HGNC Symbol;Acc:HGNC:8090]	-
ENSG00000130303	4317.42	5005.19	4044.45	72.6994	73.9861	94.6097	4455.68	80.4317	5.78758	0	0	BST2	19	17402939	17405648	-	1119	protein_coding	bone marrow stromal cell antigen 2 [Source:HGNC Symbol;Acc:HGNC:1119]	-
ENSG00000089127	3448.53	3545.08	3463.36	155.638	184.965	198.089	3485.66	179.564	4.27857	1.21104e-285	3.27626e-282	OAS1	12	112906777	112933222	+	4947	protein_coding	2'-5'-oligoadenylate synthetase 1 [Source:HGNC Symbol;Acc:HGNC:8086]	-
ENSG00000165949	4382.99	6555	4376.62	69.6276	61.6551	70.9573	5104.87	67.4133	6.24009	8.53849e-273	1.97995e-269	IFI27	14	94104836	94116698	+	4147	protein_coding	interferon alpha inducible protein 27 [Source:HGNC Symbol;Acc:HGNC:5397]	-
ENSG00000271503	8168.08	7545.93	7079.5	696.276	775.733	746.037	7597.84	739.349	3.36156	8.58099e-248	1.74108e-244	CCL5	17	35871491	35880793	-	1512	protein_coding	C-C motif chemokine ligand 5 [Source:HGNC Symbol;Acc:HGNC:10632]	-
ENSG00000185745	4576.83	3821.43	5012.64	204.787	172.634	224.698	4470.3	200.706	4.47466	1.00766e-243	1.81736e-240	IFIT1	10	89392546	89406486	+	4613	protein_coding	interferon induced protein with tetratricopeptide repeats 1 [Source:HGNC Symbol;Acc:HGNC:5407]	-
ENSG00000132274	2163.05	1917.93	2290.02	72.6994	75.1071	86.7256	2123.67	78.1774	4.7618	1.44843e-225	2.35108e-222	TRIM22	11	5689689	5737089	+	6020	protein_coding	tripartite motif containing 22 [Source:HGNC Symbol;Acc:HGNC:16379]	-
ENSG00000183486	1496.68	1598.28	1535.55	50.1728	52.6871	32.5221	1543.5	45.1273	5.10479	7.80687e-192	1.15201e-188	MX2	21	41361943	41409390	+	13047	protein_coding	MX dynamin like GTPase 2 [Source:HGNC Symbol;Acc:HGNC:7533]	-
ENSG00000119917	4357.92	3564.68	4980.03	285.678	251.104	307.482	4300.87	281.421	3.93251	6.28706e-186	8.5043e-183	IFIT3	10	89327894	89340971	+	2640	protein_coding	interferon induced protein with tetratricopeptide repeats 3 [Source:HGNC Symbol;Acc:HGNC:5411]	-
ENSG00000119922	2847.74	2502.59	2907.16	144.375	173.755	214.843	2752.5	177.658	3.95206	1.41788e-181	1.77039e-178	IFIT2	10	89283694	89309276	+	4101	protein_coding	interferon induced protein with tetratricopeptide repeats 2 [Source:HGNC Symbol;Acc:HGNC:5409]	-
ENSG00000126709	18303.4	24438.2	15733.2	1241.01	1473	1193.46	19491.6	1302.49	3.90385	1.64016e-170	1.90165e-167	IFI6	1	27666061	27672218	-	865	protein_coding	interferon alpha inducible protein 6 [Source:HGNC Symbol;Acc:HGNC:4054]	-
ENSG00000128422	1509.21	1586.94	1439.42	124.92	153.577	133.045	1511.86	137.181	3.46457	5.0529e-148	5.46791e-145	KRT17	17	41619441	41624842	-	3130	protein_coding	keratin 17 [Source:HGNC Symbol;Acc:HGNC:6427]	-
ENSG00000137965	1335.63	1196.13	1673.74	41.9813	41.4771	60.1166	1401.83	47.8583	4.86684	6.39143e-145	6.48411e-142	IFI44	1	78649796	78664078	+	2038	protein_coding	interferon induced protein 44 [Source:HGNC Symbol;Acc:HGNC:16938]	-
ENSG00000108679	15850.1	16437.5	14803.6	3212.08	3280.05	2899.39	15697.1	3130.51	2.32616	1.47558e-140	1.40891e-137	LGALS3BP	17	78971238	78980109	-	3584	protein_coding	galectin 3 binding protein [Source:HGNC Symbol;Acc:HGNC:6564]	-
ENSG00000072274	899.743	825.949	970.77	5242.55	4869.63	5444.98	898.821	5185.72	-2.52759	2.22497e-137	2.00642e-134	TFRC	3	196027183	196082189	-	7887	protein_coding	transferrin receptor [Source:HGNC Symbol;Acc:HGNC:11763]	-
ENSG00000173110	1218.94	1307.49	1054.03	11.2633	15.694	20.6959	1193.49	15.8844	6.22562	2.92555e-136	2.49934e-133	HSPA6	1	161524540	161526910	+	2371	protein_coding	heat shock protein family A (Hsp70) member 6 [Source:HGNC Symbol;Acc:HGNC:5239]	-
ENSG00000234745	21321.9	22989.4	19577.6	3976.96	4441.41	4110.59	21296.3	4176.32	2.35037	4.69712e-135	3.81218e-132	HLA-B	6	31269491	31357188	-	3051	protein_coding	major histocompatibility complex, class I, B [Source:HGNC Symbol;Acc:HGNC:4932]	-
ENSG00000078081	1949.92	1844.72	2193.89	265.199	270.161	240.466	1996.18	258.609	2.94986	9.16471e-129	7.08388e-126	LAMP3	3	183122213	183163839	-	3816	protein_coding	lysosomal associated membrane protein 3 [Source:HGNC Symbol;Acc:HGNC:14582]	-
ENSG00000184979	2770.59	2517.03	2614.47	392.167	456.248	376.468	2634.03	408.294	2.69129	2.82838e-126	2.08683e-123	USP18	22	18149899	18177397	+	2129	protein_coding	ubiquitin specific peptidase 18 [Source:HGNC Symbol;Acc:HGNC:12616]	-
ENSG00000111331	11660	12095.4	11516.2	2551.65	2841.74	2492.37	11757.2	2628.59	2.16145	8.38279e-126	5.91606e-123	OAS3	12	112938352	112973249	+	8251	protein_coding	2'-5'-oligoadenylate synthetase 3 [Source:HGNC Symbol;Acc:HGNC:8088]	-
ENSG00000041982	1216.05	1264.19	1159.6	6425.19	6404.28	5592.81	1213.28	6140.76	-2.33982	5.54723e-125	3.75177e-122	TNC	9	115019578	115118257	-	9636	protein_coding	tenascin C [Source:HGNC Symbol;Acc:HGNC:5318]	-
ENSG00000196684	948.925	986.808	841.163	57.3404	42.5981	43.3628	925.632	47.7671	4.27389	7.38551e-124	4.79526e-121	HSH2D	19	16134028	16158575	+	3398	protein_coding	hematopoietic SH2 domain containing [Source:HGNC Symbol;Acc:HGNC:24920]	-
ENSG00000138646	3279.77	2538.68	3367.23	237.553	204.022	318.322	3061.89	253.299	3.59284	1.50191e-122	9.37654e-120	HERC5	4	88457117	88506163	+	4766	protein_coding	HECT and RLD domain containing E3 ubiquitin protein ligase 5 [Source:HGNC Symbol;Acc:HGNC:24368]	-
ENSG00000108691	371.276	337.185	359.64	1984.39	2144.48	2106.05	356.034	2078.3	-2.54461	1.67769e-120	1.0086e-117	CCL2	17	34255218	34257203	+	1986	protein_coding	C-C motif chemokine ligand 2 [Source:HGNC Symbol;Acc:HGNC:10618]	-
ENSG00000265972	5277.91	4781.43	5207.48	1024.96	1129.97	1006.21	5088.94	1053.71	2.27252	1.76064e-119	1.02067e-116	TXNIP	1	145992435	145996600	-	3625	protein_coding	thioredoxin interacting protein [Source:HGNC Symbol;Acc:HGNC:16952]	-
ENSG00000137959	730.981	674.37	781.938	11.2633	16.815	15.7683	729.096	14.6155	5.64527	1.80445e-102	1.01e-99	IFI44L	1	78619922	78646145	+	10240	protein_coding	interferon induced protein 44 like [Source:HGNC Symbol;Acc:HGNC:17817]	-
ENSG00000185507	4334.77	4118.4	4004.11	892.871	942.762	739.138	4152.43	858.257	2.27534	1.63581e-95	8.8508e-93	IRF7	11	612553	615999	-	2628	protein_coding	interferon regulatory factor 7 [Source:HGNC Symbol;Acc:HGNC:6122]	IRF
ENSG00000166710	32262.5	29655.8	33677.4	8682.97	8711.3	9627.52	31865.2	9007.26	1.8228	8.0194e-89	4.19906e-86	B2M	15	44711487	44718877	+	6079	protein_coding	beta-2-microglobulin [Source:HGNC Symbol;Acc:HGNC:914]	-
ENSG00000178685	4979.93	5759.99	4389.5	853.962	943.883	663.253	5043.14	820.366	2.62075	1.88761e-84	9.57489e-82	PARP10	8	143977153	144012772	-	6033	protein_coding	poly(ADP-ribose) polymerase family member 10 [Source:HGNC Symbol;Acc:HGNC:25895]	-
ENSG00000168062	554.504	503.2	532.164	31.742	34.751	24.6379	529.956	30.377	4.13183	5.21669e-83	2.56598e-80	BATF2	11	64987943	64997045	-	2844	protein_coding	basic leucine zipper ATF-like transcription factor 2 [Source:HGNC Symbol;Acc:HGNC:25163]	TF_bZIP
ENSG00000108771	658.654	644.467	503.839	9.21542	8.96801	18.7248	602.32	12.3028	5.59521	4.43705e-82	2.1183e-79	DHX58	17	42101404	42112733	-	3843	protein_coding	DExH-box helicase 58 [Source:HGNC Symbol;Acc:HGNC:29517]	-
ENSG00000124942	11698.6	11899.4	11893	34844.5	35436	33177.5	11830.3	34486	-1.5435	4.73313e-82	2.19509e-79	AHNAK	11	62433542	62556235	-	19465	protein_coding	AHNAK nucleoprotein [Source:HGNC Symbol;Acc:HGNC:347]	-
ENSG00000142089	25584.3	29122.7	22748.3	6137.47	6963.66	6374.33	25818.4	6491.82	1.99173	3.38587e-79	1.52665e-76	IFITM3	11	319669	327537	-	1348	protein_coding	interferon induced transmembrane protein 3 [Source:HGNC Symbol;Acc:HGNC:5414]	-
ENSG00000154451	569.934	537.228	638.597	50.1728	29.146	44.3483	581.919	41.2224	3.81152	1.25392e-78	5.50099e-76	GBP5	1	89258950	89272804	-	8143	protein_coding	guanylate binding protein 5 [Source:HGNC Symbol;Acc:HGNC:19895]	-
ENSG00000204525	14692.9	13621.5	12619.2	3893	4279.98	3761.72	13644.5	3978.24	1.77825	5.20436e-76	2.22308e-73	HLA-C	6	31268749	31272130	-	2507	protein_coding	major histocompatibility complex, class I, C [Source:HGNC Symbol;Acc:HGNC:4933]	-
ENSG00000156587	6531.57	6995.3	6244.34	1969.03	2123.18	1868.54	6590.41	1986.92	1.73005	2.53889e-73	1.0567e-70	UBE2L6	11	57551656	57568284	-	2197	protein_coding	ubiquitin conjugating enzyme E2 L6 [Source:HGNC Symbol;Acc:HGNC:12490]	-
ENSG00000124256	431.066	546.508	476.373	7.16755	11.21	16.7538	484.649	11.7105	5.36245	5.59441e-72	2.27021e-69	ZBP1	20	57603846	57620576	-	5405	protein_coding	Z-DNA binding protein 1 [Source:HGNC Symbol;Acc:HGNC:16176]	-
ENSG00000115415	9142.08	7963.55	10129.1	2328.43	2096.27	2492.37	9078.26	2305.69	1.97706	1.55424e-71	6.15329e-69	STAT1	2	190964358	191020960	-	6053	protein_coding	signal transducer and activator of transcription 1 [Source:HGNC Symbol;Acc:HGNC:11362]	STAT
ENSG00000104951	907.458	952.78	779.363	132.088	142.367	100.523	879.867	124.993	2.81847	5.88968e-70	2.27622e-67	IL4I1	19	49889654	49929539	-	2563	protein_coding	interleukin 4 induced 1 [Source:HGNC Symbol;Acc:HGNC:19094]	-
ENSG00000134321	424.316	385.649	434.315	14.3351	15.694	17.7393	414.76	15.9228	4.7015	2.68299e-69	1.0128e-66	RSAD2	2	6865806	6898239	+	4834	protein_coding	radical S-adenosyl methionine domain containing 2 [Source:HGNC Symbol;Acc:HGNC:30908]	-
ENSG00000110446	1177.48	1220.88	1066.9	148.471	175.997	87.7111	1155.09	137.393	3.07684	1.58727e-66	5.85559e-64	SLC15A3	11	60937084	60952530	-	6118	protein_coding	solute carrier family 15 member 3 [Source:HGNC Symbol;Acc:HGNC:18068]	-
ENSG00000105559	895.885	1007.43	751.038	137.207	128.915	93.6242	884.785	119.916	2.88508	9.97016e-65	3.59635e-62	PLEKHA4	19	48837097	48868632	-	3851	protein_coding	pleckstrin homology domain containing A4 [Source:HGNC Symbol;Acc:HGNC:14339]	-
ENSG00000168961	423.352	400.085	342.473	18.4308	14.573	16.7538	388.637	16.5859	4.54548	7.05167e-64	2.48832e-61	LGALS9	17	27629798	27649560	+	5714	protein_coding	galectin 9 [Source:HGNC Symbol;Acc:HGNC:6570]	-
ENSG00000162772	2569.04	2806.78	2595.59	759.76	835.146	841.632	2657.14	812.179	1.70994	2.41031e-63	8.32427e-61	ATF3	1	212565334	212620777	+	4040	protein_coding	activating transcription factor 3 [Source:HGNC Symbol;Acc:HGNC:785]	TF_bZIP
ENSG00000140853	737.731	778.516	671.213	97.2738	135.641	116.291	729.154	116.402	2.64946	4.59805e-62	1.55491e-59	NLRC5	16	56989485	57083531	+	12386	protein_coding	NLR family CARD domain containing 5 [Source:HGNC Symbol;Acc:HGNC:29933]	-
ENSG00000188313	2936.46	2843.9	2994.71	950.212	1021.23	986.503	2925.02	985.982	1.56917	7.16493e-61	2.37349e-58	PLSCR1	3	146515180	146544864	-	4340	protein_coding	phospholipid scramblase 1 [Source:HGNC Symbol;Acc:HGNC:9092]	-
ENSG00000068079	4784.16	5325.87	4296.8	1335.21	1514.47	1294.97	4802.28	1381.55	1.79766	7.44148e-60	2.4158e-57	IFI35	17	43006725	43014456	+	1973	protein_coding	interferon induced protein 35 [Source:HGNC Symbol;Acc:HGNC:5399]	-
ENSG00000138496	1541.04	1365.24	1775.02	353.258	327.332	384.352	1560.43	354.981	2.1357	1.07291e-59	3.41479e-57	PARP9	3	122527924	122564577	-	8938	protein_coding	poly(ADP-ribose) polymerase family member 9 [Source:HGNC Symbol;Acc:HGNC:24118]	-
ENSG00000159403	1221.84	1422.98	1177.63	328.683	310.517	294.67	1274.15	311.29	2.03284	1.06672e-57	3.3298e-55	C1R	12	7080199	7092607	-	5885	protein_coding	complement C1r [Source:HGNC Symbol;Acc:HGNC:1246]	-
ENSG00000151014	1234.37	1146.64	1159.6	313.324	335.179	272.988	1180.2	307.164	1.9436	8.99755e-55	2.75563e-52	NOCT	4	139015789	139045939	+	2504	protein_coding	nocturnin [Source:HGNC Symbol;Acc:HGNC:14254]	Others
ENSG00000100342	1175.55	1301.31	1024.84	290.798	282.492	264.119	1167.23	279.136	2.06369	2.33124e-54	7.00754e-52	APOL1	22	36253010	36267530	+	3519	protein_coding	apolipoprotein L1 [Source:HGNC Symbol;Acc:HGNC:618]	-
ENSG00000010030	701.086	718.709	636.88	143.351	151.335	121.219	685.558	138.635	2.30785	1.96714e-52	5.80558e-50	ETV7	6	36354091	36387800	-	2374	protein_coding	ETS variant 7 [Source:HGNC Symbol;Acc:HGNC:18160]	ETS
ENSG00000162654	1623.01	1343.58	1691.77	418.789	438.312	413.917	1552.79	423.673	1.8748	5.83025e-52	1.68994e-49	GBP4	1	89181148	89198932	-	6127	protein_coding	guanylate binding protein 4 [Source:HGNC Symbol;Acc:HGNC:20480]	-
ENSG00000172183	2038.65	2768.63	1662.58	443.364	400.198	405.048	2156.62	416.203	2.37267	1.60818e-51	4.57964e-49	ISG20	15	88636153	88656483	+	7363	protein_coding	interferon stimulated exonuclease gene 20 [Source:HGNC Symbol;Acc:HGNC:6130]	-
ENSG00000130513	7899.99	7759.38	6798.83	2524	2810.35	2376.08	7486.07	2570.14	1.54254	2.64536e-51	7.40335e-49	GDF15	19	18374731	18389176	+	2087	protein_coding	growth differentiation factor 15 [Source:HGNC Symbol;Acc:HGNC:30142]	-
ENSG00000105939	4869.99	4380.31	4953.42	1778.58	1499.9	1602.45	4734.57	1626.98	1.54091	3.3285e-51	9.15732e-49	ZC3HAV1	7	139043520	139109719	-	8235	protein_coding	zinc finger CCCH-type containing, antiviral 1 [Source:HGNC Symbol;Acc:HGNC:23721]	-
ENSG00000058085	6410.06	6583.87	6171.39	15191.1	15752.3	14683.2	6388.44	15208.9	-1.25143	1.89329e-50	5.12198e-48	LAMC2	1	183186238	183244900	+	6543	protein_coding	laminin subunit gamma 2 [Source:HGNC Symbol;Acc:HGNC:6493]	-
ENSG00000175197	1640.37	1628.18	1561.3	449.508	510.056	544.006	1609.95	501.19	1.68329	1.49523e-49	3.97878e-47	DDIT3	12	57516588	57521737	-	1307	protein_coding	DNA damage inducible transcript 3 [Source:HGNC Symbol;Acc:HGNC:2726]	TF_bZIP
ENSG00000059378	5700.3	5178.42	5741.36	2156.41	2256.58	2159.27	5540.03	2190.75	1.33871	1.11639e-48	2.92278e-46	PARP12	7	140023744	140063721	-	6285	protein_coding	poly(ADP-ribose) polymerase family member 12 [Source:HGNC Symbol;Acc:HGNC:21919]	-
ENSG00000115267	1871.81	1672.52	2387.01	408.55	353.115	504.585	1977.12	422.084	2.2268	2.03761e-48	5.24992e-46	IFIH1	2	162267079	162318703	-	5108	protein_coding	interferon induced with helicase C domain 1 [Source:HGNC Symbol;Acc:HGNC:18873]	-
ENSG00000064300	618.151	655.809	490.106	94.202	110.979	82.7835	588.022	95.9882	2.61749	2.34589e-48	5.94976e-46	NGFR	17	49495293	49515017	+	4150	protein_coding	nerve growth factor receptor [Source:HGNC Symbol;Acc:HGNC:7809]	-
ENSG00000140464	6233.59	5956.94	5938.78	2297.71	2474.05	2058.75	6043.1	2276.84	1.40861	2.00092e-47	4.99677e-45	PML	15	73994673	74047812	+	12657	protein_coding	promyelocytic leukemia [Source:HGNC Symbol;Acc:HGNC:9113]	-
ENSG00000130775	1443.64	1535.38	1414.53	501.728	498.846	469.106	1464.51	489.893	1.57995	5.82247e-47	1.43198e-44	THEMIS2	1	27872543	27886685	+	4621	protein_coding	thymocyte selection associated family member 2 [Source:HGNC Symbol;Acc:HGNC:16839]	-
ENSG00000124216	1000.04	796.045	843.738	177.141	224.2	207.944	879.94	203.095	2.11653	1.38096e-46	3.34563e-44	SNAI1	20	49982999	49988886	+	1686	protein_coding	snail family transcriptional repressor 1 [Source:HGNC Symbol;Acc:HGNC:11128]	zf-C2H2
ENSG00000117228	752.197	649.623	813.696	144.375	123.31	175.422	738.505	147.702	2.31923	1.42768e-46	3.40795e-44	GBP1	1	89052319	89065360	-	4992	protein_coding	guanylate binding protein 1 [Source:HGNC Symbol;Acc:HGNC:4182]	-
ENSG00000163739	5019.47	4743.28	5196.32	11645.2	12723.4	11618.3	4986.36	11995.6	-1.26627	2.77192e-46	6.52085e-44	CXCL1	4	73869393	73871242	+	1296	protein_coding	C-X-C motif chemokine ligand 1 [Source:HGNC Symbol;Acc:HGNC:4602]	-
ENSG00000160932	12365	13431.7	11560	4624.09	5022.09	4166.77	12452.2	4604.32	1.43545	9.08095e-46	2.10574e-43	LY6E	8	143017982	143023832	+	2640	protein_coding	lymphocyte antigen 6 family member E [Source:HGNC Symbol;Acc:HGNC:6727]	-
ENSG00000140105	6040.72	5756.89	6404.85	2301.81	2609.69	2423.39	6067.49	2444.96	1.31161	8.1423e-44	1.86149e-41	WARS	14	100333788	100376805	-	6358	protein_coding	tryptophanyl-tRNA synthetase [Source:HGNC Symbol;Acc:HGNC:12729]	-
ENSG00000133106	270.984	212.416	301.274	12.2872	10.089	14.7828	261.558	12.3863	4.39335	1.6331e-43	3.68174e-41	EPSTI1	13	42886388	42992271	-	4924	protein_coding	epithelial stromal interaction 1 [Source:HGNC Symbol;Acc:HGNC:16465]	-
ENSG00000130589	38032.2	39675.4	33976.1	14204	14269.2	11351.2	37227.9	13274.8	1.48773	7.20679e-43	1.60247e-40	HELZ2	20	63558086	63574239	-	12066	protein_coding	helicase with zinc finger 2 [Source:HGNC Symbol;Acc:HGNC:30021]	-
ENSG00000057019	3074.36	2612.93	3255.64	8438.25	7435.6	8485.31	2980.98	8119.72	-1.44537	4.42413e-42	9.70439e-40	DCBLD2	3	98795941	98901689	-	11274	protein_coding	discoidin, CUB and LCCL domain containing 2 [Source:HGNC Symbol;Acc:HGNC:24627]	-
ENSG00000163840	2318.31	2353.08	2628.2	908.231	837.388	952.996	2433.2	899.538	1.43531	6.50447e-42	1.40774e-39	DTX3L	3	122564238	122575203	+	5868	protein_coding	deltex E3 ubiquitin ligase 3L [Source:HGNC Symbol;Acc:HGNC:30323]	-
ENSG00000120738	1877.6	1845.75	1674.6	628.696	696.142	645.514	1799.32	656.784	1.45418	3.17365e-41	6.77824e-39	EGR1	5	138465490	138469315	+	3138	protein_coding	early growth response 1 [Source:HGNC Symbol;Acc:HGNC:3238]	zf-C2H2
ENSG00000185567	2410.89	2450.01	2307.19	6371.95	6717.04	5447.94	2389.36	6178.98	-1.37075	3.32318e-41	7.00544e-39	AHNAK2	14	104937244	104978357	-	18771	protein_coding	AHNAK nucleoprotein 2 [Source:HGNC Symbol;Acc:HGNC:20125]	-
ENSG00000181381	688.549	673.339	817.129	187.38	136.762	183.306	726.339	169.15	2.10013	3.76185e-40	7.82851e-38	DDX60L	4	168356735	168537786	-	12156	protein_coding	DExD/H-box 60 like [Source:HGNC Symbol;Acc:HGNC:26429]	-
ENSG00000140961	1143.72	1373.49	1079.78	330.731	381.141	353.801	1199	355.224	1.75503	3.90316e-40	8.01975e-38	OSGIN1	16	83948282	83966332	+	3460	protein_coding	oxidative stress induced growth inhibitor 1 [Source:HGNC Symbol;Acc:HGNC:30093]	-
ENSG00000182179	1663.51	1566.31	1496.93	567.26	598.615	507.542	1575.58	557.805	1.49879	8.23814e-40	1.67152e-37	UBA7	3	49805207	49813946	-	4545	protein_coding	ubiquitin like modifier activating enzyme 7 [Source:HGNC Symbol;Acc:HGNC:12471]	-
ENSG00000204642	1607.58	2056.11	1424.83	445.412	489.878	366.613	1696.17	433.967	1.96724	1.36264e-39	2.73067e-37	HLA-F	6	29722775	29738528	+	4342	protein_coding	major histocompatibility complex, class I, F [Source:HGNC Symbol;Acc:HGNC:4963]	-
ENSG00000156535	465.783	402.147	474.656	1512.35	1242.07	1557.12	447.529	1437.18	-1.68255	1.72971e-39	3.42397e-37	CD109	6	73695785	73828316	+	9782	protein_coding	CD109 molecule [Source:HGNC Symbol;Acc:HGNC:21685]	-
ENSG00000109790	233.374	211.385	259.215	849.866	744.345	857.4	234.658	817.204	-1.79823	9.388e-39	1.83598e-36	KLHL5	4	39045039	39126857	+	5144	protein_coding	kelch like family member 5 [Source:HGNC Symbol;Acc:HGNC:6356]	-
ENSG00000087074	9835.45	11738.6	7652.86	2756.43	3221.76	2824.49	9742.3	2934.23	1.73128	2.01339e-38	3.89064e-36	PPP1R15A	19	48872392	48876057	+	3093	protein_coding	protein phosphatase 1 regulatory subunit 15A [Source:HGNC Symbol;Acc:HGNC:14375]	-
ENSG00000099860	2233.45	2294.3	1958.71	712.659	839.63	655.369	2162.15	735.886	1.55567	2.75379e-38	5.25876e-36	GADD45B	19	2476122	2478259	+	2138	protein_coding	growth arrest and DNA damage inducible beta [Source:HGNC Symbol;Acc:HGNC:4096]	-
ENSG00000088888	2359.78	2625.3	2178.44	5897.87	6022.02	5527.77	2387.84	5815.89	-1.28468	3.0807e-38	5.81464e-36	MAVS	20	3846799	3876123	+	11771	protein_coding	mitochondrial antiviral signaling protein [Source:HGNC Symbol;Acc:HGNC:29233]	-
ENSG00000176046	416.601	386.68	297.84	46.0771	65.0181	44.3483	367.04	51.8145	2.82969	8.31329e-38	1.55105e-35	NUPR1	16	28532708	28539174	-	5674	protein_coding	nuclear protein 1, transcriptional regulator [Source:HGNC Symbol;Acc:HGNC:29990]	-
ENSG00000126368	1100.33	1071.36	1105.53	398.311	375.535	324.235	1092.41	366.027	1.57837	1.06331e-37	1.96132e-35	NR1D1	17	40092787	40100725	-	2772	protein_coding	nuclear receptor subfamily 1 group D member 1 [Source:HGNC Symbol;Acc:HGNC:7962]	THR-like
ENSG00000168394	7346.45	7974.89	6717.28	2973.51	3100.69	2551.51	7346.21	2875.23	1.35344	3.36261e-37	6.13279e-35	TAP1	6	32845209	32853978	-	4805	protein_coding	transporter 1, ATP binding cassette subfamily B member [Source:HGNC Symbol;Acc:HGNC:43]	-
ENSG00000204592	22926.6	24866.1	20930.4	9651.61	10508.3	9362.42	22907.7	9840.77	1.219	5.69162e-37	1.02652e-34	HLA-E	6	30489467	30494205	+	2975	protein_coding	major histocompatibility complex, class I, E [Source:HGNC Symbol;Acc:HGNC:4962]	-
ENSG00000132109	1937.39	2112.82	1961.28	749.521	840.751	812.067	2003.83	800.779	1.3234	6.27402e-37	1.11912e-34	TRIM21	11	4384897	4393696	-	1929	protein_coding	tripartite motif containing 21 [Source:HGNC Symbol;Acc:HGNC:11312]	-
ENSG00000211459	19533	17479	19115.8	6676.06	7343.68	8499.1	18709.3	7506.28	1.31755	1.67357e-36	2.95276e-34	MT-RNR1	MT	648	1601	+	954	Mt_rRNA	mitochondrially encoded 12S RNA [Source:HGNC Symbol;Acc:HGNC:7470]	-
ENSG00000141682	2599.9	2559.31	2887.42	833.483	661.391	998.329	2682.21	831.068	1.68936	1.91942e-36	3.35012e-34	PMAIP1	18	59899948	59904306	+	2235	protein_coding	phorbol-12-myristate-13-acetate-induced protein 1 [Source:HGNC Symbol;Acc:HGNC:9108]	-
ENSG00000136826	1981.75	1786.98	1813.65	754.64	772.37	715.486	1860.79	747.499	1.31615	3.32514e-36	5.74187e-34	KLF4	9	107484852	107490482	-	3659	protein_coding	Kruppel like factor 4 [Source:HGNC Symbol;Acc:HGNC:6348]	zf-C2H2
ENSG00000121858	206.372	203.136	242.049	17.4069	17.936	19.7104	217.186	18.3511	3.56455	3.89962e-36	6.66302e-34	TNFSF10	3	172505508	172523507	-	3473	protein_coding	TNF superfamily member 10 [Source:HGNC Symbol;Acc:HGNC:11925]	-
ENSG00000163121	343.31	369.151	286.682	58.3643	56.0501	51.2469	333.048	55.2204	2.59202	5.36122e-36	9.06493e-34	NEURL3	2	96497643	96508109	-	2497	protein_coding	neuralized E3 ubiquitin protein ligase 3 [Source:HGNC Symbol;Acc:HGNC:25162]	-
ENSG00000111186	918.065	1046.61	872.921	2669.4	2856.31	2294.29	945.867	2606.67	-1.46299	6.37457e-36	1.06672e-33	WNT5B	12	1529891	1647243	+	4305	protein_coding	Wnt family member 5B [Source:HGNC Symbol;Acc:HGNC:16265]	-
ENSG00000185201	4318.38	3209.96	3165.52	854.986	1216.29	840.647	3564.62	970.64	1.87757	1.73811e-35	2.86105e-33	IFITM2	11	307631	315272	+	1543	protein_coding	interferon induced transmembrane protein 2 [Source:HGNC Symbol;Acc:HGNC:5413]	-
ENSG00000136997	5767.8	5414.55	5247.82	2510.69	2541.31	2271.62	5476.73	2441.21	1.16587	1.74497e-35	2.86105e-33	MYC	8	127735434	127741434	+	3001	protein_coding	MYC proto-oncogene, bHLH transcription factor [Source:HGNC Symbol;Acc:HGNC:7553]	bHLH
ENSG00000127603	5963.57	5766.17	6504.42	13729.9	12564.2	14408.3	6078.05	13567.5	-1.15839	4.75697e-35	7.72151e-33	MACF1	1	39081316	39487177	+	40739	protein_coding	microtubule-actin crosslinking factor 1 [Source:HGNC Symbol;Acc:HGNC:13664]	-
ENSG00000120129	1253.66	1337.4	1184.49	402.407	480.91	351.83	1258.52	411.715	1.61356	2.63017e-34	4.22702e-32	DUSP1	5	172768090	172771195	-	2019	protein_coding	dual specificity phosphatase 1 [Source:HGNC Symbol;Acc:HGNC:3064]	-
ENSG00000255717	2442.71	2475.78	2295.17	901.063	996.57	1075.2	2404.56	990.944	1.27856	5.92963e-34	9.43626e-32	SNHG1	11	62851988	62855914	-	3756	processed_transcript	small nucleolar RNA host gene 1 [Source:HGNC Symbol;Acc:HGNC:32688]	-
ENSG00000115561	603.686	615.595	569.072	1447.84	1450.58	1436.88	596.118	1445.1	-1.27815	8.98379e-34	1.41578e-31	CHMP3	2	86503431	86563479	-	7018	protein_coding	charged multivesicular body protein 3 [Source:HGNC Symbol;Acc:HGNC:29865]	-
ENSG00000102317	1959.57	2116.94	1986.17	4386.54	4406.66	4150.01	2020.9	4314.4	-1.0943	1.31067e-33	2.04566e-31	RBM3	X	48574449	48579066	+	3731	protein_coding	RNA binding motif protein 3 [Source:HGNC Symbol;Acc:HGNC:9900]	-
ENSG00000149131	208.301	195.918	195.699	14.3351	19.057	20.6959	199.973	18.0293	3.47112	2.00371e-33	3.09754e-31	SERPING1	11	57597387	57614853	+	3603	protein_coding	serpin family G member 1 [Source:HGNC Symbol;Acc:HGNC:1228]	-
ENSG00000124201	8823.84	8322.39	8800.45	4349.68	4321.46	4234.77	8648.89	4301.97	1.00759	2.35961e-33	3.61332e-31	ZNFX1	20	49237946	49278426	-	9340	protein_coding	zinc finger NFX1-type containing 1 [Source:HGNC Symbol;Acc:HGNC:29271]	-
ENSG00000156508	195976	184027	202450	371999	388590	389789	194151	383459	-0.98189	1.25127e-32	1.89818e-30	EEF1A1	6	73515750	73523797	-	5948	protein_coding	eukaryotic translation elongation factor 1 alpha 1 [Source:HGNC Symbol;Acc:HGNC:3189]	-
ENSG00000139880	1067.54	1160.04	1017.12	406.502	400.198	335.076	1081.57	380.592	1.50731	1.45938e-32	2.19339e-30	CDH24	14	23047062	23057538	-	3748	protein_coding	cadherin 24 [Source:HGNC Symbol;Acc:HGNC:14265]	-
[truncated: 2,640 more rows]
