# Supplementary material for: Type I/type III IFN and related factors regulate JEV infection and BBB endothelial integrity
Source: J Neuroinflammation. 2023 Sep 27;20:216. doi: 10.1186/s12974-023-02891-x (PMC10523659; doi:10.1186/s12974-023-02891-x)
Supplement: Supplementary file 4 — Additional file 4: Fig. S2. Volcano plot of global DEGs at different time points. V P3 vs. Mock 12 h (A), JEV P3 vs. Mock 36 h (B), JEV P3 vs. Mock 72 h (C). Purple dots (right) and red dots (left) represent significantly upregulated and downregulated genes, respectively. Blue dots (middle) represent insignificantly expressed genes. Fig. S3. GO and KEGG enrichment statistics. The top 30 GO terms were clustered into 3 categories, including cellular component (CC), molecular function (MF), and biological process (BP), mock VS JEV 12 h (A), mock VS JEV 36 h (C), and mock VS JEV 72 h (E). Top 20 Kyoto Encyclopedia of Genes and Genomes (KEGG) pathways in JEV-infected hBMECs, mock vs JEV 12 h (B), mock vs JEV 36 h (D), and mock vs JEV 72 h (F). [file 12974_2023_2891_MOESM4_ESM.zip]

Archive with 2 entries (2 files):
- Fig. S2. Volcano plot of global DEGs at different time points.pdf
- Fig. S3. GO and KEGG enrichment statistics.pdf
