# Supplementary material for: Type I/type III IFN and related factors regulate JEV infection and BBB endothelial integrity
Source: J Neuroinflammation. 2023 Sep 27;20:216. doi: 10.1186/s12974-023-02891-x (PMC10523659; doi:10.1186/s12974-023-02891-x)
Supplement: Supplementary file 5 — Additional file 5: Table S4. Information on the GO pathways of the DEGs in JEV-infected hBMECs at 12, 36, and 72 hpi. Table S5. Information on the KEGG pathways of the DEGs in JEV-infected hBMECs at 12, 36, and 72 hpi. Table S6. Global transcriptional response of JEV-infected hBMECs. [file 12974_2023_2891_MOESM5_ESM.zip]

Archive with 3 entries (3 files):
- Table S4. .xls
- Table S5. .xls
- Table S6. Global transcriptional reponse of JEV-infected hBMECs.docx
