# Supplementary material for: Type I/type III IFN and related factors regulate JEV infection and BBB endothelial integrity
Source: J Neuroinflammation. 2023 Sep 27;20:216. doi: 10.1186/s12974-023-02891-x (PMC10523659; doi:10.1186/s12974-023-02891-x)
Supplement: Supplementary file 5 — Additional file 5: Table S4. Information on the GO pathways of the DEGs in JEV-infected hBMECs at 12, 36, and 72 hpi. Table S5. Information on the KEGG pathways of the DEGs in JEV-infected hBMECs at 12, 36, and 72 hpi. Table S6. Global transcriptional response of JEV-infected hBMECs. [file 12974_2023_2891_MOESM5_ESM.zip › Table S4. .xls]

## Sheet: DEGs at 12hpi
Table S4. Information of the GO pathways of the DEGs in JEV-infected hBMECs at 12 hpi.
Category	GOID	Description	GeneRatio	BgRatio	pvalue	padj	geneID	geneName	Count	Up	Up_Gene_id	Down	Down_Gene_id
BP	GO:0051607	defense response to virus	30/186	179/13257	4.459e-24	1.21374e-20	ENSG00000187608/ENSG00000111331/ENSG00000185507/ENSG00000115415/ENSG00000185745/ENSG00000176171/ENSG00000104765/ENSG00000138496/ENSG00000125347/ENSG00000135114/ENSG00000119917/ENSG00000188313/ENSG00000119922/ENSG00000163874/ENSG00000089127/ENSG00000111335/ENSG00000163840/ENSG00000115267/ENSG00000138646/ENSG00000140853/ENSG00000183486/ENSG00000137959/ENSG00000137628/ENSG00000183709/ENSG00000130303…	ISG15/OAS3/IRF7/STAT1/IFIT1/BNIP3/BNIP3L/PARP9/IRF1/OASL/IFIT3/PLSCR1/IFIT2/ZC3H12A/OAS1/OAS2/DTX3L/IFIH1/HERC5/NLRC5/MX2/IFI44L/DDX60/IFNL2/BST2/GBP1/TRIM22/IFNL1/IRF9/IFITM1	30	28	ENSG00000187608/ENSG00000111331/ENSG00000185507/ENSG00000115415/ENSG00000185745/ENSG00000138496/ENSG00000125347/ENSG00000135114/ENSG00000119917/ENSG00000188313/ENSG00000119922/ENSG00000163874/ENSG00000089127/ENSG00000111335/ENSG00000163840/ENSG00000115267/ENSG00000138646/ENSG00000140853/ENSG00000183486/ENSG00000137959/ENSG00000137628/ENSG00000183709/ENSG00000130303/ENSG00000117228/ENSG00000132274…	2	ENSG00000176171/ENSG00000104765
BP	GO:0009615	response to virus	33/186	251/13257	5.9848e-23	8.14531e-20	ENSG00000187608/ENSG00000111331/ENSG00000185507/ENSG00000115415/ENSG00000185745/ENSG00000176171/ENSG00000104765/ENSG00000138496/ENSG00000125347/ENSG00000135114/ENSG00000119917/ENSG00000188313/ENSG00000119922/ENSG00000163874/ENSG00000089127/ENSG00000111335/ENSG00000163840/ENSG00000115267/ENSG00000138646/ENSG00000232810/ENSG00000137965/ENSG00000140853/ENSG00000271503/ENSG00000183486/ENSG00000137959…	ISG15/OAS3/IRF7/STAT1/IFIT1/BNIP3/BNIP3L/PARP9/IRF1/OASL/IFIT3/PLSCR1/IFIT2/ZC3H12A/OAS1/OAS2/DTX3L/IFIH1/HERC5/TNF/IFI44/NLRC5/CCL5/MX2/IFI44L/DDX60/IFNL2/BST2/GBP1/TRIM22/IFNL1/IRF9/IFITM1	33	31	ENSG00000187608/ENSG00000111331/ENSG00000185507/ENSG00000115415/ENSG00000185745/ENSG00000138496/ENSG00000125347/ENSG00000135114/ENSG00000119917/ENSG00000188313/ENSG00000119922/ENSG00000163874/ENSG00000089127/ENSG00000111335/ENSG00000163840/ENSG00000115267/ENSG00000138646/ENSG00000232810/ENSG00000137965/ENSG00000140853/ENSG00000271503/ENSG00000183486/ENSG00000137959/ENSG00000137628/ENSG00000183709…	2	ENSG00000176171/ENSG00000104765
BP	GO:0098542	defense response to other organism	33/186	300/13257	1.78235e-20	1.61719e-17	ENSG00000187608/ENSG00000111331/ENSG00000185507/ENSG00000115415/ENSG00000185745/ENSG00000176171/ENSG00000104765/ENSG00000138496/ENSG00000125347/ENSG00000135114/ENSG00000119917/ENSG00000188313/ENSG00000119922/ENSG00000163874/ENSG00000089127/ENSG00000111335/ENSG00000163840/ENSG00000115267/ENSG00000138646/ENSG00000232810/ENSG00000115009/ENSG00000140853/ENSG00000183486/ENSG00000137959/ENSG00000137628…	ISG15/OAS3/IRF7/STAT1/IFIT1/BNIP3/BNIP3L/PARP9/IRF1/OASL/IFIT3/PLSCR1/IFIT2/ZC3H12A/OAS1/OAS2/DTX3L/IFIH1/HERC5/TNF/CCL20/NLRC5/MX2/IFI44L/DDX60/IFNL2/BST2/GBP1/TRIM22/RPL39/IFNL1/IRF9/IFITM1	33	30	ENSG00000187608/ENSG00000111331/ENSG00000185507/ENSG00000115415/ENSG00000185745/ENSG00000138496/ENSG00000125347/ENSG00000135114/ENSG00000119917/ENSG00000188313/ENSG00000119922/ENSG00000163874/ENSG00000089127/ENSG00000111335/ENSG00000163840/ENSG00000115267/ENSG00000138646/ENSG00000232810/ENSG00000115009/ENSG00000140853/ENSG00000183486/ENSG00000137959/ENSG00000137628/ENSG00000183709/ENSG00000130303…	3	ENSG00000176171/ENSG00000104765/ENSG00000198918
BP	GO:0060337	type I interferon signaling pathway	19/186	68/13257	4.51973e-20	2.46054e-17	ENSG00000187608/ENSG00000111331/ENSG00000126709/ENSG00000185507/ENSG00000115415/ENSG00000185745/ENSG00000125347/ENSG00000135114/ENSG00000119917/ENSG00000119922/ENSG00000089127/ENSG00000111335/ENSG00000140853/ENSG00000184979/ENSG00000183486/ENSG00000130303/ENSG00000204642/ENSG00000213928/ENSG00000185885	ISG15/OAS3/IFI6/IRF7/STAT1/IFIT1/IRF1/OASL/IFIT3/IFIT2/OAS1/OAS2/NLRC5/USP18/MX2/BST2/HLA-F/IRF9/IFITM1	19	19	ENSG00000187608/ENSG00000111331/ENSG00000126709/ENSG00000185507/ENSG00000115415/ENSG00000185745/ENSG00000125347/ENSG00000135114/ENSG00000119917/ENSG00000119922/ENSG00000089127/ENSG00000111335/ENSG00000140853/ENSG00000184979/ENSG00000183486/ENSG00000130303/ENSG00000204642/ENSG00000213928/ENSG00000185885	0
BP	GO:0071357	cellular response to type I interferon	19/186	68/13257	4.51973e-20	2.46054e-17	ENSG00000187608/ENSG00000111331/ENSG00000126709/ENSG00000185507/ENSG00000115415/ENSG00000185745/ENSG00000125347/ENSG00000135114/ENSG00000119917/ENSG00000119922/ENSG00000089127/ENSG00000111335/ENSG00000140853/ENSG00000184979/ENSG00000183486/ENSG00000130303/ENSG00000204642/ENSG00000213928/ENSG00000185885	ISG15/OAS3/IFI6/IRF7/STAT1/IFIT1/IRF1/OASL/IFIT3/IFIT2/OAS1/OAS2/NLRC5/USP18/MX2/BST2/HLA-F/IRF9/IFITM1	19	19	ENSG00000187608/ENSG00000111331/ENSG00000126709/ENSG00000185507/ENSG00000115415/ENSG00000185745/ENSG00000125347/ENSG00000135114/ENSG00000119917/ENSG00000119922/ENSG00000089127/ENSG00000111335/ENSG00000140853/ENSG00000184979/ENSG00000183486/ENSG00000130303/ENSG00000204642/ENSG00000213928/ENSG00000185885	0
BP	GO:0034340	response to type I interferon	19/186	73/13257	2.02081e-19	9.16772e-17	ENSG00000187608/ENSG00000111331/ENSG00000126709/ENSG00000185507/ENSG00000115415/ENSG00000185745/ENSG00000125347/ENSG00000135114/ENSG00000119917/ENSG00000119922/ENSG00000089127/ENSG00000111335/ENSG00000140853/ENSG00000184979/ENSG00000183486/ENSG00000130303/ENSG00000204642/ENSG00000213928/ENSG00000185885	ISG15/OAS3/IFI6/IRF7/STAT1/IFIT1/IRF1/OASL/IFIT3/IFIT2/OAS1/OAS2/NLRC5/USP18/MX2/BST2/HLA-F/IRF9/IFITM1	19	19	ENSG00000187608/ENSG00000111331/ENSG00000126709/ENSG00000185507/ENSG00000115415/ENSG00000185745/ENSG00000125347/ENSG00000135114/ENSG00000119917/ENSG00000119922/ENSG00000089127/ENSG00000111335/ENSG00000140853/ENSG00000184979/ENSG00000183486/ENSG00000130303/ENSG00000204642/ENSG00000213928/ENSG00000185885	0
BP	GO:0034341	response to interferon-gamma	23/186	144/13257	3.7368e-18	1.45308e-15	ENSG00000111331/ENSG00000185507/ENSG00000115415/ENSG00000090339/ENSG00000138496/ENSG00000125347/ENSG00000135114/ENSG00000173193/ENSG00000089127/ENSG00000111335/ENSG00000108691/ENSG00000115009/ENSG00000140853/ENSG00000271503/ENSG00000162654/ENSG00000130303/ENSG00000117228/ENSG00000132274/ENSG00000204642/ENSG00000213928/ENSG00000137752/ENSG00000185885/ENSG00000216490	OAS3/IRF7/STAT1/ICAM1/PARP9/IRF1/OASL/PARP14/OAS1/OAS2/CCL2/CCL20/NLRC5/CCL5/GBP4/BST2/GBP1/TRIM22/HLA-F/IRF9/CASP1/IFITM1/IFI30	23	23	ENSG00000111331/ENSG00000185507/ENSG00000115415/ENSG00000090339/ENSG00000138496/ENSG00000125347/ENSG00000135114/ENSG00000173193/ENSG00000089127/ENSG00000111335/ENSG00000108691/ENSG00000115009/ENSG00000140853/ENSG00000271503/ENSG00000162654/ENSG00000130303/ENSG00000117228/ENSG00000132274/ENSG00000204642/ENSG00000213928/ENSG00000137752/ENSG00000185885/ENSG00000216490	0
BP	GO:0071346	cellular response to interferon-gamma	21/186	127/13257	5.55628e-17	1.89052e-14	ENSG00000111331/ENSG00000185507/ENSG00000115415/ENSG00000090339/ENSG00000138496/ENSG00000125347/ENSG00000135114/ENSG00000173193/ENSG00000089127/ENSG00000111335/ENSG00000108691/ENSG00000115009/ENSG00000140853/ENSG00000271503/ENSG00000162654/ENSG00000117228/ENSG00000132274/ENSG00000204642/ENSG00000213928/ENSG00000137752/ENSG00000216490	OAS3/IRF7/STAT1/ICAM1/PARP9/IRF1/OASL/PARP14/OAS1/OAS2/CCL2/CCL20/NLRC5/CCL5/GBP4/GBP1/TRIM22/HLA-F/IRF9/CASP1/IFI30	21	21	ENSG00000111331/ENSG00000185507/ENSG00000115415/ENSG00000090339/ENSG00000138496/ENSG00000125347/ENSG00000135114/ENSG00000173193/ENSG00000089127/ENSG00000111335/ENSG00000108691/ENSG00000115009/ENSG00000140853/ENSG00000271503/ENSG00000162654/ENSG00000117228/ENSG00000132274/ENSG00000204642/ENSG00000213928/ENSG00000137752/ENSG00000216490	0
BP	GO:0060333	interferon-gamma-mediated signaling pathway	16/186	67/13257	7.07825e-16	2.14078e-13	ENSG00000111331/ENSG00000185507/ENSG00000115415/ENSG00000090339/ENSG00000138496/ENSG00000125347/ENSG00000135114/ENSG00000173193/ENSG00000089127/ENSG00000111335/ENSG00000140853/ENSG00000117228/ENSG00000132274/ENSG00000204642/ENSG00000213928/ENSG00000216490	OAS3/IRF7/STAT1/ICAM1/PARP9/IRF1/OASL/PARP14/OAS1/OAS2/NLRC5/GBP1/TRIM22/HLA-F/IRF9/IFI30	16	16	ENSG00000111331/ENSG00000185507/ENSG00000115415/ENSG00000090339/ENSG00000138496/ENSG00000125347/ENSG00000135114/ENSG00000173193/ENSG00000089127/ENSG00000111335/ENSG00000140853/ENSG00000117228/ENSG00000132274/ENSG00000204642/ENSG00000213928/ENSG00000216490	0
BP	GO:0048525	negative regulation of viral process	14/186	77/13257	2.71985e-12	7.40344e-10	ENSG00000187608/ENSG00000111331/ENSG00000106785/ENSG00000115415/ENSG00000185745/ENSG00000135114/ENSG00000188313/ENSG00000178685/ENSG00000163874/ENSG00000089127/ENSG00000232810/ENSG00000271503/ENSG00000130303/ENSG00000185885	ISG15/OAS3/TRIM14/STAT1/IFIT1/OASL/PLSCR1/PARP10/ZC3H12A/OAS1/TNF/CCL5/BST2/IFITM1	14	14	ENSG00000187608/ENSG00000111331/ENSG00000106785/ENSG00000115415/ENSG00000185745/ENSG00000135114/ENSG00000188313/ENSG00000178685/ENSG00000163874/ENSG00000089127/ENSG00000232810/ENSG00000271503/ENSG00000130303/ENSG00000185885	0
BP	GO:0045071	negative regulation of viral genome replication	12/186	50/13257	3.10798e-12	7.69084e-10	ENSG00000187608/ENSG00000111331/ENSG00000185745/ENSG00000135114/ENSG00000188313/ENSG00000178685/ENSG00000163874/ENSG00000089127/ENSG00000232810/ENSG00000271503/ENSG00000130303/ENSG00000185885	ISG15/OAS3/IFIT1/OASL/PLSCR1/PARP10/ZC3H12A/OAS1/TNF/CCL5/BST2/IFITM1	12	12	ENSG00000187608/ENSG00000111331/ENSG00000185745/ENSG00000135114/ENSG00000188313/ENSG00000178685/ENSG00000163874/ENSG00000089127/ENSG00000232810/ENSG00000271503/ENSG00000130303/ENSG00000185885	0
BP	GO:1903901	negative regulation of viral life cycle	12/186	67/13257	1.24779e-10	2.8304e-08	ENSG00000187608/ENSG00000111331/ENSG00000185745/ENSG00000135114/ENSG00000188313/ENSG00000178685/ENSG00000163874/ENSG00000089127/ENSG00000232810/ENSG00000271503/ENSG00000130303/ENSG00000185885	ISG15/OAS3/IFIT1/OASL/PLSCR1/PARP10/ZC3H12A/OAS1/TNF/CCL5/BST2/IFITM1	12	12	ENSG00000187608/ENSG00000111331/ENSG00000185745/ENSG00000135114/ENSG00000188313/ENSG00000178685/ENSG00000163874/ENSG00000089127/ENSG00000232810/ENSG00000271503/ENSG00000130303/ENSG00000185885	0
BP	GO:0045069	regulation of viral genome replication	12/186	85/13257	2.19798e-09	4.60224e-07	ENSG00000187608/ENSG00000111331/ENSG00000185745/ENSG00000135114/ENSG00000188313/ENSG00000178685/ENSG00000163874/ENSG00000089127/ENSG00000232810/ENSG00000271503/ENSG00000130303/ENSG00000185885	ISG15/OAS3/IFIT1/OASL/PLSCR1/PARP10/ZC3H12A/OAS1/TNF/CCL5/BST2/IFITM1	12	12	ENSG00000187608/ENSG00000111331/ENSG00000185745/ENSG00000135114/ENSG00000188313/ENSG00000178685/ENSG00000163874/ENSG00000089127/ENSG00000232810/ENSG00000271503/ENSG00000130303/ENSG00000185885	0
BP	GO:0019079	viral genome replication	13/186	109/13257	3.87319e-09	7.53059e-07	ENSG00000187608/ENSG00000111331/ENSG00000185745/ENSG00000135114/ENSG00000188313/ENSG00000178685/ENSG00000163874/ENSG00000089127/ENSG00000108691/ENSG00000232810/ENSG00000271503/ENSG00000130303/ENSG00000185885	ISG15/OAS3/IFIT1/OASL/PLSCR1/PARP10/ZC3H12A/OAS1/CCL2/TNF/CCL5/BST2/IFITM1	13	13	ENSG00000187608/ENSG00000111331/ENSG00000185745/ENSG00000135114/ENSG00000188313/ENSG00000178685/ENSG00000163874/ENSG00000089127/ENSG00000108691/ENSG00000232810/ENSG00000271503/ENSG00000130303/ENSG00000185885	0
BP	GO:0043901	negative regulation of multi-organism process	14/186	134/13257	5.51734e-09	1.00121e-06	ENSG00000187608/ENSG00000111331/ENSG00000106785/ENSG00000115415/ENSG00000185745/ENSG00000135114/ENSG00000188313/ENSG00000178685/ENSG00000163874/ENSG00000089127/ENSG00000232810/ENSG00000271503/ENSG00000130303/ENSG00000185885	ISG15/OAS3/TRIM14/STAT1/IFIT1/OASL/PLSCR1/PARP10/ZC3H12A/OAS1/TNF/CCL5/BST2/IFITM1	14	14	ENSG00000187608/ENSG00000111331/ENSG00000106785/ENSG00000115415/ENSG00000185745/ENSG00000135114/ENSG00000188313/ENSG00000178685/ENSG00000163874/ENSG00000089127/ENSG00000232810/ENSG00000271503/ENSG00000130303/ENSG00000185885	0
BP	GO:0050792	regulation of viral process	14/186	159/13257	4.99679e-08	8.50079e-06	ENSG00000187608/ENSG00000111331/ENSG00000106785/ENSG00000115415/ENSG00000185745/ENSG00000135114/ENSG00000188313/ENSG00000178685/ENSG00000163874/ENSG00000089127/ENSG00000232810/ENSG00000271503/ENSG00000130303/ENSG00000185885	ISG15/OAS3/TRIM14/STAT1/IFIT1/OASL/PLSCR1/PARP10/ZC3H12A/OAS1/TNF/CCL5/BST2/IFITM1	14	14	ENSG00000187608/ENSG00000111331/ENSG00000106785/ENSG00000115415/ENSG00000185745/ENSG00000135114/ENSG00000188313/ENSG00000178685/ENSG00000163874/ENSG00000089127/ENSG00000232810/ENSG00000271503/ENSG00000130303/ENSG00000185885	0
BP	GO:0043903	regulation of symbiosis, encompassing mutualism through parasitism	14/186	178/13257	2.0525e-07	3.25553e-05	ENSG00000187608/ENSG00000111331/ENSG00000106785/ENSG00000115415/ENSG00000185745/ENSG00000135114/ENSG00000188313/ENSG00000178685/ENSG00000163874/ENSG00000089127/ENSG00000232810/ENSG00000271503/ENSG00000130303/ENSG00000185885	ISG15/OAS3/TRIM14/STAT1/IFIT1/OASL/PLSCR1/PARP10/ZC3H12A/OAS1/TNF/CCL5/BST2/IFITM1	14	14	ENSG00000187608/ENSG00000111331/ENSG00000106785/ENSG00000115415/ENSG00000185745/ENSG00000135114/ENSG00000188313/ENSG00000178685/ENSG00000163874/ENSG00000089127/ENSG00000232810/ENSG00000271503/ENSG00000130303/ENSG00000185885	0
BP	GO:1903900	regulation of viral life cycle	12/186	127/13257	2.15281e-07	3.25553e-05	ENSG00000187608/ENSG00000111331/ENSG00000185745/ENSG00000135114/ENSG00000188313/ENSG00000178685/ENSG00000163874/ENSG00000089127/ENSG00000232810/ENSG00000271503/ENSG00000130303/ENSG00000185885	ISG15/OAS3/IFIT1/OASL/PLSCR1/PARP10/ZC3H12A/OAS1/TNF/CCL5/BST2/IFITM1	12	12	ENSG00000187608/ENSG00000111331/ENSG00000185745/ENSG00000135114/ENSG00000188313/ENSG00000178685/ENSG00000163874/ENSG00000089127/ENSG00000232810/ENSG00000271503/ENSG00000130303/ENSG00000185885	0
BP	GO:0043900	regulation of multi-organism process	18/186	304/13257	2.73058e-07	3.91191e-05	ENSG00000187608/ENSG00000111331/ENSG00000106785/ENSG00000115415/ENSG00000185745/ENSG00000138496/ENSG00000135114/ENSG00000188313/ENSG00000178685/ENSG00000163874/ENSG00000089127/ENSG00000163840/ENSG00000138646/ENSG00000232810/ENSG00000271503/ENSG00000137628/ENSG00000130303/ENSG00000185885	ISG15/OAS3/TRIM14/STAT1/IFIT1/PARP9/OASL/PLSCR1/PARP10/ZC3H12A/OAS1/DTX3L/HERC5/TNF/CCL5/DDX60/BST2/IFITM1	18	18	ENSG00000187608/ENSG00000111331/ENSG00000106785/ENSG00000115415/ENSG00000185745/ENSG00000138496/ENSG00000135114/ENSG00000188313/ENSG00000178685/ENSG00000163874/ENSG00000089127/ENSG00000163840/ENSG00000138646/ENSG00000232810/ENSG00000271503/ENSG00000137628/ENSG00000130303/ENSG00000185885	0
BP	GO:0009617	response to bacterium	20/186	397/13257	7.6508e-07	0.000104127	ENSG00000187608/ENSG00000163739/ENSG00000176171/ENSG00000090339/ENSG00000163874/ENSG00000081041/ENSG00000111335/ENSG00000108691/ENSG00000232810/ENSG00000137965/ENSG00000163734/ENSG00000115009/ENSG00000140853/ENSG00000271503/ENSG00000148344/ENSG00000138642/ENSG00000108342/ENSG00000165813/ENSG00000198918/ENSG00000137752	ISG15/CXCL1/BNIP3/ICAM1/ZC3H12A/CXCL2/OAS2/CCL2/TNF/IFI44/CXCL3/CCL20/NLRC5/CCL5/PTGES/HERC6/CSF3/CCDC186/RPL39/CASP1	20	17	ENSG00000187608/ENSG00000163739/ENSG00000090339/ENSG00000163874/ENSG00000081041/ENSG00000111335/ENSG00000108691/ENSG00000232810/ENSG00000137965/ENSG00000163734/ENSG00000115009/ENSG00000140853/ENSG00000271503/ENSG00000148344/ENSG00000138642/ENSG00000108342/ENSG00000137752	3	ENSG00000176171/ENSG00000165813/ENSG00000198918
BP	GO:0060760	positive regulation of response to cytokine stimulus	7/186	48/13257	4.32923e-06	0.00056115	ENSG00000185507/ENSG00000138496/ENSG00000173193/ENSG00000115267/ENSG00000184371/ENSG00000140853/ENSG00000137752	IRF7/PARP9/PARP14/IFIH1/CSF1/NLRC5/CASP1	7	7	ENSG00000185507/ENSG00000138496/ENSG00000173193/ENSG00000115267/ENSG00000184371/ENSG00000140853/ENSG00000137752	0
BP	GO:0035455	response to interferon-alpha	5/186	19/13257	5.10685e-06	0.000631856	ENSG00000119917/ENSG00000119922/ENSG00000183486/ENSG00000130303/ENSG00000185885	IFIT3/IFIT2/MX2/BST2/IFITM1	5	5	ENSG00000119917/ENSG00000119922/ENSG00000183486/ENSG00000130303/ENSG00000185885	0
BP	GO:0060759	regulation of response to cytokine stimulus	11/186	144/13257	5.71117e-06	0.000675904	ENSG00000185507/ENSG00000115415/ENSG00000138496/ENSG00000173193/ENSG00000115267/ENSG00000184371/ENSG00000232810/ENSG00000140853/ENSG00000271503/ENSG00000184979/ENSG00000137752	IRF7/STAT1/PARP9/PARP14/IFIH1/CSF1/TNF/NLRC5/CCL5/USP18/CASP1	11	11	ENSG00000185507/ENSG00000115415/ENSG00000138496/ENSG00000173193/ENSG00000115267/ENSG00000184371/ENSG00000232810/ENSG00000140853/ENSG00000271503/ENSG00000184979/ENSG00000137752	0
BP	GO:0035456	response to interferon-beta	5/186	21/13257	8.73549e-06	0.00099075	ENSG00000115415/ENSG00000125347/ENSG00000188313/ENSG00000130303/ENSG00000185885	STAT1/IRF1/PLSCR1/BST2/IFITM1	5	5	ENSG00000115415/ENSG00000125347/ENSG00000188313/ENSG00000130303/ENSG00000185885	0
BP	GO:0070098	chemokine-mediated signaling pathway	6/186	37/13257	1.13939e-05	0.00124057	ENSG00000163739/ENSG00000081041/ENSG00000108691/ENSG00000163734/ENSG00000115009/ENSG00000271503	CXCL1/CXCL2/CCL2/CXCL3/CCL20/CCL5	6	6	ENSG00000163739/ENSG00000081041/ENSG00000108691/ENSG00000163734/ENSG00000115009/ENSG00000271503	0
BP	GO:0019058	viral life cycle	14/186	256/13257	1.50949e-05	0.00158032	ENSG00000187608/ENSG00000111331/ENSG00000185745/ENSG00000090339/ENSG00000135114/ENSG00000188313/ENSG00000178685/ENSG00000163874/ENSG00000089127/ENSG00000108691/ENSG00000232810/ENSG00000271503/ENSG00000130303/ENSG00000185885	ISG15/OAS3/IFIT1/ICAM1/OASL/PLSCR1/PARP10/ZC3H12A/OAS1/CCL2/TNF/CCL5/BST2/IFITM1	14	14	ENSG00000187608/ENSG00000111331/ENSG00000185745/ENSG00000090339/ENSG00000135114/ENSG00000188313/ENSG00000178685/ENSG00000163874/ENSG00000089127/ENSG00000108691/ENSG00000232810/ENSG00000271503/ENSG00000130303/ENSG00000185885	0
BP	GO:0002683	negative regulation of immune system process	16/186	332/13257	1.78937e-05	0.00180395	ENSG00000185745/ENSG00000125347/ENSG00000163874/ENSG00000173193/ENSG00000108691/ENSG00000232810/ENSG00000140853/ENSG00000276180/ENSG00000130303/ENSG00000270882/ENSG00000117228/ENSG00000128271/ENSG00000123999/ENSG00000182393/ENSG00000139192/ENSG00000158406	IFIT1/IRF1/ZC3H12A/PARP14/CCL2/TNF/NLRC5/HIST1H4I/BST2/HIST2H4A/GBP1/ADORA2A/INHA/IFNL1/TAPBPL/HIST1H4H	16	13	ENSG00000185745/ENSG00000125347/ENSG00000163874/ENSG00000173193/ENSG00000108691/ENSG00000232810/ENSG00000140853/ENSG00000130303/ENSG00000117228/ENSG00000128271/ENSG00000123999/ENSG00000182393/ENSG00000139192	3	ENSG00000276180/ENSG00000270882/ENSG00000158406
BP	GO:0001959	regulation of cytokine-mediated signaling pathway	10/186	134/13257	1.88102e-05	0.00182862	ENSG00000185507/ENSG00000115415/ENSG00000138496/ENSG00000173193/ENSG00000184371/ENSG00000232810/ENSG00000140853/ENSG00000271503/ENSG00000184979/ENSG00000137752	IRF7/STAT1/PARP9/PARP14/CSF1/TNF/NLRC5/CCL5/USP18/CASP1	10	10	ENSG00000185507/ENSG00000115415/ENSG00000138496/ENSG00000173193/ENSG00000184371/ENSG00000232810/ENSG00000140853/ENSG00000271503/ENSG00000184979/ENSG00000137752	0
BP	GO:0050688	regulation of defense response to virus	7/186	61/13257	2.19992e-05	0.00206489	ENSG00000115415/ENSG00000185745/ENSG00000138496/ENSG00000163874/ENSG00000163840/ENSG00000138646/ENSG00000137628	STAT1/IFIT1/PARP9/ZC3H12A/DTX3L/HERC5/DDX60	7	7	ENSG00000115415/ENSG00000185745/ENSG00000138496/ENSG00000163874/ENSG00000163840/ENSG00000138646/ENSG00000137628	0
BP	GO:0001961	positive regulation of cytokine-mediated signaling pathway	6/186	42/13257	2.42565e-05	0.00220088	ENSG00000185507/ENSG00000138496/ENSG00000173193/ENSG00000184371/ENSG00000140853/ENSG00000137752	IRF7/PARP9/PARP14/CSF1/NLRC5/CASP1	6	6	ENSG00000185507/ENSG00000138496/ENSG00000173193/ENSG00000184371/ENSG00000140853/ENSG00000137752	0
BP	GO:0002181	cytoplasmic translation	8/186	87/13257	2.93188e-05	0.00257438	ENSG00000071082/ENSG00000233927/ENSG00000171858/ENSG00000163682/ENSG00000161970/ENSG00000184110/ENSG00000198918/ENSG00000241343	RPL31/RPS28/RPS21/RPL9/RPL26/EIF3C/RPL39/RPL36A	8	2	ENSG00000184110/ENSG00000241343	6	ENSG00000071082/ENSG00000233927/ENSG00000171858/ENSG00000163682/ENSG00000161970/ENSG00000198918
BP	GO:0006954	inflammatory response	19/186	476/13257	4.03625e-05	0.00343333	ENSG00000163739/ENSG00000090339/ENSG00000188313/ENSG00000163874/ENSG00000081041/ENSG00000184371/ENSG00000108691/ENSG00000232810/ENSG00000163734/ENSG00000115009/ENSG00000271503/ENSG00000184979/ENSG00000148344/ENSG00000159403/ENSG00000100902/ENSG00000128271/ENSG00000179776/ENSG00000196136/ENSG00000141965	CXCL1/ICAM1/PLSCR1/ZC3H12A/CXCL2/CSF1/CCL2/TNF/CXCL3/CCL20/CCL5/USP18/PTGES/C1R/PSMA6/ADORA2A/CDH5/SERPINA3/FEM1A	19	19	ENSG00000163739/ENSG00000090339/ENSG00000188313/ENSG00000163874/ENSG00000081041/ENSG00000184371/ENSG00000108691/ENSG00000232810/ENSG00000163734/ENSG00000115009/ENSG00000271503/ENSG00000184979/ENSG00000148344/ENSG00000159403/ENSG00000100902/ENSG00000128271/ENSG00000179776/ENSG00000196136/ENSG00000141965	0
BP	GO:0071222	cellular response to lipopolysaccharide	10/186	148/13257	4.43596e-05	0.00356848	ENSG00000163739/ENSG00000090339/ENSG00000163874/ENSG00000081041/ENSG00000108691/ENSG00000232810/ENSG00000163734/ENSG00000271503/ENSG00000108342/ENSG00000137752	CXCL1/ICAM1/ZC3H12A/CXCL2/CCL2/TNF/CXCL3/CCL5/CSF3/CASP1	10	10	ENSG00000163739/ENSG00000090339/ENSG00000163874/ENSG00000081041/ENSG00000108691/ENSG00000232810/ENSG00000163734/ENSG00000271503/ENSG00000108342/ENSG00000137752	0
BP	GO:0000184	nuclear-transcribed mRNA catabolic process, nonsense-mediated decay	9/186	119/13257	4.45732e-05	0.00356848	ENSG00000130589/ENSG00000071082/ENSG00000233927/ENSG00000171858/ENSG00000163682/ENSG00000161970/ENSG00000198918/ENSG00000145592/ENSG00000241343	HELZ2/RPL31/RPS28/RPS21/RPL9/RPL26/RPL39/RPL37/RPL36A	9	2	ENSG00000130589/ENSG00000241343	7	ENSG00000071082/ENSG00000233927/ENSG00000171858/ENSG00000163682/ENSG00000161970/ENSG00000198918/ENSG00000145592
BP	GO:0071621	granulocyte chemotaxis	7/186	69/13257	4.95041e-05	0.00385001	ENSG00000163739/ENSG00000081041/ENSG00000184371/ENSG00000108691/ENSG00000163734/ENSG00000115009/ENSG00000271503	CXCL1/CXCL2/CSF1/CCL2/CXCL3/CCL20/CCL5	7	7	ENSG00000163739/ENSG00000081041/ENSG00000184371/ENSG00000108691/ENSG00000163734/ENSG00000115009/ENSG00000271503	0
BP	GO:0006614	SRP-dependent cotranslational protein targeting to membrane	8/186	95/13257	5.54421e-05	0.00419204	ENSG00000071082/ENSG00000233927/ENSG00000171858/ENSG00000163682/ENSG00000161970/ENSG00000198918/ENSG00000145592/ENSG00000241343	RPL31/RPS28/RPS21/RPL9/RPL26/RPL39/RPL37/RPL36A	8	1	ENSG00000241343	7	ENSG00000071082/ENSG00000233927/ENSG00000171858/ENSG00000163682/ENSG00000161970/ENSG00000198918/ENSG00000145592
BP	GO:0071219	cellular response to molecule of bacterial origin	10/186	153/13257	5.8828e-05	0.00432783	ENSG00000163739/ENSG00000090339/ENSG00000163874/ENSG00000081041/ENSG00000108691/ENSG00000232810/ENSG00000163734/ENSG00000271503/ENSG00000108342/ENSG00000137752	CXCL1/ICAM1/ZC3H12A/CXCL2/CCL2/TNF/CXCL3/CCL5/CSF3/CASP1	10	10	ENSG00000163739/ENSG00000090339/ENSG00000163874/ENSG00000081041/ENSG00000108691/ENSG00000232810/ENSG00000163734/ENSG00000271503/ENSG00000108342/ENSG00000137752	0
BP	GO:0006413	translational initiation	11/186	190/13257	7.59845e-05	0.00532359	ENSG00000071082/ENSG00000232810/ENSG00000233927/ENSG00000271503/ENSG00000171858/ENSG00000163682/ENSG00000161970/ENSG00000184110/ENSG00000198918/ENSG00000145592/ENSG00000241343	RPL31/TNF/RPS28/CCL5/RPS21/RPL9/RPL26/EIF3C/RPL39/RPL37/RPL36A	11	4	ENSG00000232810/ENSG00000271503/ENSG00000184110/ENSG00000241343	7	ENSG00000071082/ENSG00000233927/ENSG00000171858/ENSG00000163682/ENSG00000161970/ENSG00000198918/ENSG00000145592
BP	GO:0050691	regulation of defense response to virus by host	5/186	32/13257	7.62749e-05	0.00532359	ENSG00000115415/ENSG00000185745/ENSG00000138496/ENSG00000163874/ENSG00000163840	STAT1/IFIT1/PARP9/ZC3H12A/DTX3L	5	5	ENSG00000115415/ENSG00000185745/ENSG00000138496/ENSG00000163874/ENSG00000163840	0
BP	GO:0006613	cotranslational protein targeting to membrane	8/186	100/13257	7.99729e-05	0.00544216	ENSG00000071082/ENSG00000233927/ENSG00000171858/ENSG00000163682/ENSG00000161970/ENSG00000198918/ENSG00000145592/ENSG00000241343	RPL31/RPS28/RPS21/RPL9/RPL26/RPL39/RPL37/RPL36A	8	1	ENSG00000241343	7	ENSG00000071082/ENSG00000233927/ENSG00000171858/ENSG00000163682/ENSG00000161970/ENSG00000198918/ENSG00000145592
BP	GO:0030593	neutrophil chemotaxis	6/186	53/13257	9.34193e-05	0.00620213	ENSG00000163739/ENSG00000081041/ENSG00000108691/ENSG00000163734/ENSG00000115009/ENSG00000271503	CXCL1/CXCL2/CCL2/CXCL3/CCL20/CCL5	6	6	ENSG00000163739/ENSG00000081041/ENSG00000108691/ENSG00000163734/ENSG00000115009/ENSG00000271503	0
BP	GO:0045047	protein targeting to ER	8/186	107/13257	0.000128885	0.00835297	ENSG00000071082/ENSG00000233927/ENSG00000171858/ENSG00000163682/ENSG00000161970/ENSG00000198918/ENSG00000145592/ENSG00000241343	RPL31/RPS28/RPS21/RPL9/RPL26/RPL39/RPL37/RPL36A	8	1	ENSG00000241343	7	ENSG00000071082/ENSG00000233927/ENSG00000171858/ENSG00000163682/ENSG00000161970/ENSG00000198918/ENSG00000145592
BP	GO:0000956	nuclear-transcribed mRNA catabolic process	11/186	203/13257	0.000137049	0.00867551	ENSG00000130589/ENSG00000071082/ENSG00000163874/ENSG00000233927/ENSG00000171858/ENSG00000163682/ENSG00000164167/ENSG00000161970/ENSG00000198918/ENSG00000145592/ENSG00000241343	HELZ2/RPL31/ZC3H12A/RPS28/RPS21/RPL9/LSM6/RPL26/RPL39/RPL37/RPL36A	11	3	ENSG00000130589/ENSG00000163874/ENSG00000241343	8	ENSG00000071082/ENSG00000233927/ENSG00000171858/ENSG00000163682/ENSG00000164167/ENSG00000161970/ENSG00000198918/ENSG00000145592
BP	GO:0097530	granulocyte migration	7/186	82/13257	0.000149674	0.0092594	ENSG00000163739/ENSG00000081041/ENSG00000184371/ENSG00000108691/ENSG00000163734/ENSG00000115009/ENSG00000271503	CXCL1/CXCL2/CSF1/CCL2/CXCL3/CCL20/CCL5	7	7	ENSG00000163739/ENSG00000081041/ENSG00000184371/ENSG00000108691/ENSG00000163734/ENSG00000115009/ENSG00000271503	0
BP	GO:0071216	cellular response to biotic stimulus	10/186	172/13257	0.000156005	0.00943655	ENSG00000163739/ENSG00000090339/ENSG00000163874/ENSG00000081041/ENSG00000108691/ENSG00000232810/ENSG00000163734/ENSG00000271503/ENSG00000108342/ENSG00000137752	CXCL1/ICAM1/ZC3H12A/CXCL2/CCL2/TNF/CXCL3/CCL5/CSF3/CASP1	10	10	ENSG00000163739/ENSG00000090339/ENSG00000163874/ENSG00000081041/ENSG00000108691/ENSG00000232810/ENSG00000163734/ENSG00000271503/ENSG00000108342/ENSG00000137752	0
BP	GO:0072599	establishment of protein localization to endoplasmic reticulum	8/186	111/13257	0.000166476	0.00985106	ENSG00000071082/ENSG00000233927/ENSG00000171858/ENSG00000163682/ENSG00000161970/ENSG00000198918/ENSG00000145592/ENSG00000241343	RPL31/RPS28/RPS21/RPL9/RPL26/RPL39/RPL37/RPL36A	8	1	ENSG00000241343	7	ENSG00000071082/ENSG00000233927/ENSG00000171858/ENSG00000163682/ENSG00000161970/ENSG00000198918/ENSG00000145592
BP	GO:0032069	regulation of nuclease activity	4/186	21/13257	0.000186269	0.0107877	ENSG00000111331/ENSG00000135114/ENSG00000089127/ENSG00000111335	OAS3/OASL/OAS1/OAS2	4	4	ENSG00000111331/ENSG00000135114/ENSG00000089127/ENSG00000111335	0
BP	GO:0002230	positive regulation of defense response to virus by host	4/186	22/13257	0.000225178	0.0122587	ENSG00000115415/ENSG00000138496/ENSG00000163874/ENSG00000163840	STAT1/PARP9/ZC3H12A/DTX3L	4	4	ENSG00000115415/ENSG00000138496/ENSG00000163874/ENSG00000163840	0
BP	GO:0060330	regulation of response to interferon-gamma	4/186	22/13257	0.000225178	0.0122587	ENSG00000115415/ENSG00000138496/ENSG00000173193/ENSG00000140853	STAT1/PARP9/PARP14/NLRC5	4	4	ENSG00000115415/ENSG00000138496/ENSG00000173193/ENSG00000140853	0
BP	GO:0060334	regulation of interferon-gamma-mediated signaling pathway	4/186	22/13257	0.000225178	0.0122587	ENSG00000115415/ENSG00000138496/ENSG00000173193/ENSG00000140853	STAT1/PARP9/PARP14/NLRC5	4	4	ENSG00000115415/ENSG00000138496/ENSG00000173193/ENSG00000140853	0
BP	GO:0006959	humoral immune response	8/186	117/13257	0.000239424	0.0127787	ENSG00000163739/ENSG00000081041/ENSG00000108691/ENSG00000232810/ENSG00000163734/ENSG00000130303/ENSG00000159403/ENSG00000198918	CXCL1/CXCL2/CCL2/TNF/CXCL3/BST2/C1R/RPL39	8	7	ENSG00000163739/ENSG00000081041/ENSG00000108691/ENSG00000232810/ENSG00000163734/ENSG00000130303/ENSG00000159403	1	ENSG00000198918
BP	GO:1990266	neutrophil migration	6/186	64/13257	0.000268565	0.0140583	ENSG00000163739/ENSG00000081041/ENSG00000108691/ENSG00000163734/ENSG00000115009/ENSG00000271503	CXCL1/CXCL2/CCL2/CXCL3/CCL20/CCL5	6	6	ENSG00000163739/ENSG00000081041/ENSG00000108691/ENSG00000163734/ENSG00000115009/ENSG00000271503	0
BP	GO:0071674	mononuclear cell migration	5/186	44/13257	0.000358998	0.0184376	ENSG00000184371/ENSG00000108691/ENSG00000232810/ENSG00000115009/ENSG00000271503	CSF1/CCL2/TNF/CCL20/CCL5	5	5	ENSG00000184371/ENSG00000108691/ENSG00000232810/ENSG00000115009/ENSG00000271503	0
BP	GO:0009435	NAD biosynthetic process	5/186	47/13257	0.000490142	0.0247068	ENSG00000149925/ENSG00000138496/ENSG00000159399/ENSG00000178685/ENSG00000109107	ALDOA/PARP9/HK2/PARP10/ALDOC	5	3	ENSG00000149925/ENSG00000138496/ENSG00000178685	2	ENSG00000159399/ENSG00000109107
BP	GO:0032479	regulation of type I interferon production	7/186	100/13257	0.00051009	0.0248599	ENSG00000187608/ENSG00000185507/ENSG00000115415/ENSG00000125347/ENSG00000115267/ENSG00000138646/ENSG00000140853	ISG15/IRF7/STAT1/IRF1/IFIH1/HERC5/NLRC5	7	7	ENSG00000187608/ENSG00000185507/ENSG00000115415/ENSG00000125347/ENSG00000115267/ENSG00000138646/ENSG00000140853	0
BP	GO:0061844	antimicrobial humoral immune response mediated by antimicrobial peptide	4/186	27/13257	0.000511446	0.0248599	ENSG00000163739/ENSG00000081041/ENSG00000163734/ENSG00000198918	CXCL1/CXCL2/CXCL3/RPL39	4	3	ENSG00000163739/ENSG00000081041/ENSG00000163734	1	ENSG00000198918
BP	GO:0032606	type I interferon production	7/186	101/13257	0.000541684	0.0258678	ENSG00000187608/ENSG00000185507/ENSG00000115415/ENSG00000125347/ENSG00000115267/ENSG00000138646/ENSG00000140853	ISG15/IRF7/STAT1/IRF1/IFIH1/HERC5/NLRC5	7	7	ENSG00000187608/ENSG00000185507/ENSG00000115415/ENSG00000125347/ENSG00000115267/ENSG00000138646/ENSG00000140853	0
BP	GO:0032496	response to lipopolysaccharide	11/186	240/13257	0.000577004	0.0270794	ENSG00000163739/ENSG00000090339/ENSG00000163874/ENSG00000081041/ENSG00000108691/ENSG00000232810/ENSG00000163734/ENSG00000271503/ENSG00000148344/ENSG00000108342/ENSG00000137752	CXCL1/ICAM1/ZC3H12A/CXCL2/CCL2/TNF/CXCL3/CCL5/PTGES/CSF3/CASP1	11	11	ENSG00000163739/ENSG00000090339/ENSG00000163874/ENSG00000081041/ENSG00000108691/ENSG00000232810/ENSG00000163734/ENSG00000271503/ENSG00000148344/ENSG00000108342/ENSG00000137752	0
BP	GO:0001818	negative regulation of cytokine production	10/186	204/13257	0.000610015	0.0281434	ENSG00000187608/ENSG00000163874/ENSG00000115267/ENSG00000138646/ENSG00000232810/ENSG00000140853/ENSG00000130303/ENSG00000117228/ENSG00000123999/ENSG00000182393	ISG15/ZC3H12A/IFIH1/HERC5/TNF/NLRC5/BST2/GBP1/INHA/IFNL1	10	10	ENSG00000187608/ENSG00000163874/ENSG00000115267/ENSG00000138646/ENSG00000232810/ENSG00000140853/ENSG00000130303/ENSG00000117228/ENSG00000123999/ENSG00000182393	0
BP	GO:0070972	protein localization to endoplasmic reticulum	8/186	135/13257	0.000628109	0.0284952	ENSG00000071082/ENSG00000233927/ENSG00000171858/ENSG00000163682/ENSG00000161970/ENSG00000198918/ENSG00000145592/ENSG00000241343	RPL31/RPS28/RPS21/RPL9/RPL26/RPL39/RPL37/RPL36A	8	1	ENSG00000241343	7	ENSG00000071082/ENSG00000233927/ENSG00000171858/ENSG00000163682/ENSG00000161970/ENSG00000198918/ENSG00000145592
BP	GO:0045637	regulation of myeloid cell differentiation	10/186	206/13257	0.000658008	0.0293622	ENSG00000187608/ENSG00000185507/ENSG00000115415/ENSG00000184371/ENSG00000232810/ENSG00000276180/ENSG00000108342/ENSG00000270882/ENSG00000123999/ENSG00000158406	ISG15/IRF7/STAT1/CSF1/TNF/HIST1H4I/CSF3/HIST2H4A/INHA/HIST1H4H	10	7	ENSG00000187608/ENSG00000185507/ENSG00000115415/ENSG00000184371/ENSG00000232810/ENSG00000108342/ENSG00000123999	3	ENSG00000276180/ENSG00000270882/ENSG00000158406
BP	GO:0002697	regulation of immune effector process	12/186	284/13257	0.000674202	0.0295524	ENSG00000115415/ENSG00000185745/ENSG00000138496/ENSG00000163874/ENSG00000163840/ENSG00000138646/ENSG00000232810/ENSG00000137628/ENSG00000130303/ENSG00000159403/ENSG00000204642/ENSG00000182393	STAT1/IFIT1/PARP9/ZC3H12A/DTX3L/HERC5/TNF/DDX60/BST2/C1R/HLA-F/IFNL1	12	12	ENSG00000115415/ENSG00000185745/ENSG00000138496/ENSG00000163874/ENSG00000163840/ENSG00000138646/ENSG00000232810/ENSG00000137628/ENSG00000130303/ENSG00000159403/ENSG00000204642/ENSG00000182393	0
BP	GO:0007259	JAK-STAT cascade	7/186	105/13257	0.000683983	0.0295524	ENSG00000115415/ENSG00000138496/ENSG00000173193/ENSG00000108691/ENSG00000271503/ENSG00000183709/ENSG00000182393	STAT1/PARP9/PARP14/CCL2/CCL5/IFNL2/IFNL1	7	7	ENSG00000115415/ENSG00000138496/ENSG00000173193/ENSG00000108691/ENSG00000271503/ENSG00000183709/ENSG00000182393	0
BP	GO:0006000	fructose metabolic process	3/186	13/13257	0.000700737	0.0298032	ENSG00000149925/ENSG00000114268/ENSG00000109107	ALDOA/PFKFB4/ALDOC	3	1	ENSG00000149925	2	ENSG00000114268/ENSG00000109107
BP	GO:0002831	regulation of response to biotic stimulus	7/186	106/13257	0.000723813	0.0303111	ENSG00000115415/ENSG00000185745/ENSG00000138496/ENSG00000163874/ENSG00000163840/ENSG00000138646/ENSG00000137628	STAT1/IFIT1/PARP9/ZC3H12A/DTX3L/HERC5/DDX60	7	7	ENSG00000115415/ENSG00000185745/ENSG00000138496/ENSG00000163874/ENSG00000163840/ENSG00000138646/ENSG00000137628	0
BP	GO:0002237	response to molecule of bacterial origin	11/186	251/13257	0.000835753	0.0344685	ENSG00000163739/ENSG00000090339/ENSG00000163874/ENSG00000081041/ENSG00000108691/ENSG00000232810/ENSG00000163734/ENSG00000271503/ENSG00000148344/ENSG00000108342/ENSG00000137752	CXCL1/ICAM1/ZC3H12A/CXCL2/CCL2/TNF/CXCL3/CCL5/PTGES/CSF3/CASP1	11	11	ENSG00000163739/ENSG00000090339/ENSG00000163874/ENSG00000081041/ENSG00000108691/ENSG00000232810/ENSG00000163734/ENSG00000271503/ENSG00000148344/ENSG00000108342/ENSG00000137752	0
BP	GO:0097696	STAT cascade	7/186	109/13257	0.000854428	0.0347127	ENSG00000115415/ENSG00000138496/ENSG00000173193/ENSG00000108691/ENSG00000271503/ENSG00000183709/ENSG00000182393	STAT1/PARP9/PARP14/CCL2/CCL5/IFNL2/IFNL1	7	7	ENSG00000115415/ENSG00000138496/ENSG00000173193/ENSG00000108691/ENSG00000271503/ENSG00000183709/ENSG00000182393	0
BP	GO:0046688	response to copper ion	4/186	31/13257	0.000877719	0.0351346	ENSG00000090339/ENSG00000205364/ENSG00000187193/ENSG00000240583	ICAM1/MT1M/MT1X/AQP1	4	2	ENSG00000090339/ENSG00000240583	2	ENSG00000205364/ENSG00000187193
BP	GO:0006612	protein targeting to membrane	9/186	180/13257	0.000990544	0.0382667	ENSG00000071082/ENSG00000233927/ENSG00000171858/ENSG00000163682/ENSG00000161970/ENSG00000198918/ENSG00000145592/ENSG00000170379/ENSG00000241343	RPL31/RPS28/RPS21/RPL9/RPL26/RPL39/RPL37/TCAF2/RPL36A	9	1	ENSG00000241343	8	ENSG00000071082/ENSG00000233927/ENSG00000171858/ENSG00000163682/ENSG00000161970/ENSG00000198918/ENSG00000145592/ENSG00000170379
BP	GO:0071356	cellular response to tumor necrosis factor	9/186	180/13257	0.000990544	0.0382667	ENSG00000115415/ENSG00000090339/ENSG00000163874/ENSG00000108691/ENSG00000232810/ENSG00000115009/ENSG00000271503/ENSG00000117228/ENSG00000137752	STAT1/ICAM1/ZC3H12A/CCL2/TNF/CCL20/CCL5/GBP1/CASP1	9	9	ENSG00000115415/ENSG00000090339/ENSG00000163874/ENSG00000108691/ENSG00000232810/ENSG00000115009/ENSG00000271503/ENSG00000117228/ENSG00000137752	0
BP	GO:1903706	regulation of hemopoiesis	13/186	339/13257	0.00099814	0.0382667	ENSG00000187608/ENSG00000185507/ENSG00000115415/ENSG00000125347/ENSG00000163874/ENSG00000184371/ENSG00000232810/ENSG00000276180/ENSG00000108342/ENSG00000270882/ENSG00000123999/ENSG00000182393/ENSG00000158406	ISG15/IRF7/STAT1/IRF1/ZC3H12A/CSF1/TNF/HIST1H4I/CSF3/HIST2H4A/INHA/IFNL1/HIST1H4H	13	10	ENSG00000187608/ENSG00000185507/ENSG00000115415/ENSG00000125347/ENSG00000163874/ENSG00000184371/ENSG00000232810/ENSG00000108342/ENSG00000123999/ENSG00000182393	3	ENSG00000276180/ENSG00000270882/ENSG00000158406
BP	GO:0006303	double-strand break repair via nonhomologous end joining	6/186	83/13257	0.00108558	0.040718	ENSG00000138496/ENSG00000163840/ENSG00000276180/ENSG00000270882/ENSG00000152422/ENSG00000158406	PARP9/DTX3L/HIST1H4I/HIST2H4A/XRCC4/HIST1H4H	6	2	ENSG00000138496/ENSG00000163840	4	ENSG00000276180/ENSG00000270882/ENSG00000152422/ENSG00000158406
BP	GO:0045653	negative regulation of megakaryocyte differentiation	3/186	15/13257	0.001092	0.040718	ENSG00000276180/ENSG00000270882/ENSG00000158406	HIST1H4I/HIST2H4A/HIST1H4H	3	0		3	ENSG00000276180/ENSG00000270882/ENSG00000158406
BP	GO:0010469	regulation of signaling receptor activity	13/186	348/13257	0.00126564	0.046555	ENSG00000163739/ENSG00000081041/ENSG00000184371/ENSG00000108691/ENSG00000232810/ENSG00000163734/ENSG00000115009/ENSG00000271503/ENSG00000197114/ENSG00000108342/ENSG00000183709/ENSG00000123999/ENSG00000182393	CXCL1/CXCL2/CSF1/CCL2/TNF/CXCL3/CCL20/CCL5/ZGPAT/CSF3/IFNL2/INHA/IFNL1	13	13	ENSG00000163739/ENSG00000081041/ENSG00000184371/ENSG00000108691/ENSG00000232810/ENSG00000163734/ENSG00000115009/ENSG00000271503/ENSG00000197114/ENSG00000108342/ENSG00000183709/ENSG00000123999/ENSG00000182393	0
BP	GO:0071280	cellular response to copper ion	3/186	16/13257	0.00133018	0.0482768	ENSG00000205364/ENSG00000187193/ENSG00000240583	MT1M/MT1X/AQP1	3	1	ENSG00000240583	2	ENSG00000205364/ENSG00000187193
BP	GO:1903707	negative regulation of hemopoiesis	7/186	118/13257	0.00136069	0.0487341	ENSG00000125347/ENSG00000163874/ENSG00000276180/ENSG00000270882/ENSG00000123999/ENSG00000182393/ENSG00000158406	IRF1/ZC3H12A/HIST1H4I/HIST2H4A/INHA/IFNL1/HIST1H4H	7	4	ENSG00000125347/ENSG00000163874/ENSG00000123999/ENSG00000182393	3	ENSG00000276180/ENSG00000270882/ENSG00000158406
CC	GO:0042788	polysomal ribosome	5/192	29/13996	4.1905e-05	0.0147925	ENSG00000071082/ENSG00000233927/ENSG00000171858/ENSG00000198918/ENSG00000241343	RPL31/RPS28/RPS21/RPL39/RPL36A	5	1	ENSG00000241343	4	ENSG00000071082/ENSG00000233927/ENSG00000171858/ENSG00000198918
CC	GO:0022626	cytosolic ribosome	8/192	111/13996	0.000143377	0.0215164	ENSG00000071082/ENSG00000233927/ENSG00000171858/ENSG00000163682/ENSG00000161970/ENSG00000198918/ENSG00000145592/ENSG00000241343	RPL31/RPS28/RPS21/RPL9/RPL26/RPL39/RPL37/RPL36A	8	1	ENSG00000241343	7	ENSG00000071082/ENSG00000233927/ENSG00000171858/ENSG00000163682/ENSG00000161970/ENSG00000198918/ENSG00000145592
CC	GO:0022625	cytosolic large ribosomal subunit	6/192	61/13996	0.000182859	0.0215164	ENSG00000071082/ENSG00000163682/ENSG00000161970/ENSG00000198918/ENSG00000145592/ENSG00000241343	RPL31/RPL9/RPL26/RPL39/RPL37/RPL36A	6	1	ENSG00000241343	5	ENSG00000071082/ENSG00000163682/ENSG00000161970/ENSG00000198918/ENSG00000145592
CC	GO:0005844	polysome	6/192	68/13996	0.000332971	0.0293847	ENSG00000071082/ENSG00000233927/ENSG00000171858/ENSG00000100902/ENSG00000198918/ENSG00000241343	RPL31/RPS28/RPS21/PSMA6/RPL39/RPL36A	6	2	ENSG00000100902/ENSG00000241343	4	ENSG00000071082/ENSG00000233927/ENSG00000171858/ENSG00000198918
MF	GO:0042379	chemokine receptor binding	7/186	23/13385	1.81558e-08	6.89922e-06	ENSG00000115415/ENSG00000163739/ENSG00000081041/ENSG00000108691/ENSG00000163734/ENSG00000115009/ENSG00000271503	STAT1/CXCL1/CXCL2/CCL2/CXCL3/CCL20/CCL5	7	7	ENSG00000115415/ENSG00000163739/ENSG00000081041/ENSG00000108691/ENSG00000163734/ENSG00000115009/ENSG00000271503	0
MF	GO:0008009	chemokine activity	6/186	16/13385	4.73883e-08	9.00378e-06	ENSG00000163739/ENSG00000081041/ENSG00000108691/ENSG00000163734/ENSG00000115009/ENSG00000271503	CXCL1/CXCL2/CCL2/CXCL3/CCL20/CCL5	6	6	ENSG00000163739/ENSG00000081041/ENSG00000108691/ENSG00000163734/ENSG00000115009/ENSG00000271503	0
MF	GO:0005125	cytokine activity	12/186	125/13385	1.63185e-07	2.06701e-05	ENSG00000163739/ENSG00000081041/ENSG00000184371/ENSG00000108691/ENSG00000232810/ENSG00000163734/ENSG00000115009/ENSG00000271503/ENSG00000108342/ENSG00000183709/ENSG00000123999/ENSG00000182393	CXCL1/CXCL2/CSF1/CCL2/TNF/CXCL3/CCL20/CCL5/CSF3/IFNL2/INHA/IFNL1	12	12	ENSG00000163739/ENSG00000081041/ENSG00000184371/ENSG00000108691/ENSG00000232810/ENSG00000163734/ENSG00000115009/ENSG00000271503/ENSG00000108342/ENSG00000183709/ENSG00000123999/ENSG00000182393	0
MF	GO:0005126	cytokine receptor binding	12/186	183/13385	9.37642e-06	0.00089076	ENSG00000115415/ENSG00000163739/ENSG00000081041/ENSG00000184371/ENSG00000108691/ENSG00000232810/ENSG00000163734/ENSG00000115009/ENSG00000271503/ENSG00000108342/ENSG00000123999/ENSG00000182393	STAT1/CXCL1/CXCL2/CSF1/CCL2/TNF/CXCL3/CCL20/CCL5/CSF3/INHA/IFNL1	12	12	ENSG00000115415/ENSG00000163739/ENSG00000081041/ENSG00000184371/ENSG00000108691/ENSG00000232810/ENSG00000163734/ENSG00000115009/ENSG00000271503/ENSG00000108342/ENSG00000123999/ENSG00000182393	0
MF	GO:0003725	double-stranded RNA binding	6/186	70/13385	0.000416574	0.0316596	ENSG00000111331/ENSG00000135114/ENSG00000089127/ENSG00000111335/ENSG00000115267/ENSG00000137628	OAS3/OASL/OAS1/OAS2/IFIH1/DDX60	6	6	ENSG00000111331/ENSG00000135114/ENSG00000089127/ENSG00000111335/ENSG00000115267/ENSG00000137628	0
MF	GO:0048018	receptor ligand activity	12/186	278/13385	0.000513141	0.0324989	ENSG00000163739/ENSG00000081041/ENSG00000184371/ENSG00000108691/ENSG00000232810/ENSG00000163734/ENSG00000115009/ENSG00000271503/ENSG00000108342/ENSG00000183709/ENSG00000123999/ENSG00000182393	CXCL1/CXCL2/CSF1/CCL2/TNF/CXCL3/CCL20/CCL5/CSF3/IFNL2/INHA/IFNL1	12	12	ENSG00000163739/ENSG00000081041/ENSG00000184371/ENSG00000108691/ENSG00000232810/ENSG00000163734/ENSG00000115009/ENSG00000271503/ENSG00000108342/ENSG00000183709/ENSG00000123999/ENSG00000182393	0
MF	GO:0001664	G-protein coupled receptor binding	9/186	177/13385	0.000822286	0.0446384	ENSG00000115415/ENSG00000163739/ENSG00000081041/ENSG00000108691/ENSG00000163734/ENSG00000115009/ENSG00000271503/ENSG00000128271/ENSG00000141965	STAT1/CXCL1/CXCL2/CCL2/CXCL3/CCL20/CCL5/ADORA2A/FEM1A	9	9	ENSG00000115415/ENSG00000163739/ENSG00000081041/ENSG00000108691/ENSG00000163734/ENSG00000115009/ENSG00000271503/ENSG00000128271/ENSG00000141965	0

## Sheet: DEGs at 36hpi
Table S4. Information of the GO pathways of the DEGs in JEV-infected hBMECs at 36 hpi.
Category	GOID	Description	GeneRatio	BgRatio	pvalue	padj	geneID	geneName	Count	Up	Up_Gene_id	Down	Down_Gene_id
BP	GO:0051607	defense response to virus	64/824	188/13477	2.21805e-31	5.80318e-28	ENSG00000185885/ENSG00000111335/ENSG00000185745/ENSG00000119922/ENSG00000135114/ENSG00000119917/ENSG00000187608/ENSG00000089127/ENSG00000138646/ENSG00000111331/ENSG00000130303/ENSG00000140853/ENSG00000183486/ENSG00000132274/ENSG00000185507/ENSG00000138496/ENSG00000172183/ENSG00000188313/ENSG00000115415/ENSG00000117228/ENSG00000105939/ENSG00000142089/ENSG00000115267/ENSG00000108771/ENSG00000141682…	IFITM1/OAS2/IFIT1/IFIT2/OASL/IFIT3/ISG15/OAS1/HERC5/OAS3/BST2/NLRC5/MX2/TRIM22/IRF7/PARP9/ISG20/PLSCR1/STAT1/GBP1/ZC3HAV1/IFITM3/IFIH1/DHX58/PMAIP1/SAMHD1/DTX3L/STAT2/IFNL1/TRIM5/C19orf66/DDX58/IFIT5/IFITM2/RSAD2/IFI16/UNC93B1/APOBEC3G/DDX60/PML/IFNL3/IFI44L/RTP4/IFNL2/ADAR/IRF1/IFNB1/TRIM38/TRIM25/CXCL10/EIF2AK2/TRIM56/MAVS/IRF9/IRF2/GBP3/TLR3/BNIP3L/APOBEC3F/MX1/NLRP3/IL12RB1/IL10RB/IL23A	64	61	ENSG00000185885/ENSG00000111335/ENSG00000185745/ENSG00000119922/ENSG00000135114/ENSG00000119917/ENSG00000187608/ENSG00000089127/ENSG00000138646/ENSG00000111331/ENSG00000130303/ENSG00000140853/ENSG00000183486/ENSG00000132274/ENSG00000185507/ENSG00000138496/ENSG00000172183/ENSG00000188313/ENSG00000115415/ENSG00000117228/ENSG00000105939/ENSG00000142089/ENSG00000115267/ENSG00000108771/ENSG00000141682…	3	ENSG00000088888/ENSG00000104765/ENSG00000243646
BP	GO:0034340	response to type I interferon	42/824	76/13477	2.42608e-31	5.80318e-28	ENSG00000126709/ENSG00000185885/ENSG00000111335/ENSG00000185745/ENSG00000119922/ENSG00000135114/ENSG00000119917/ENSG00000187608/ENSG00000089127/ENSG00000184979/ENSG00000111331/ENSG00000130303/ENSG00000140853/ENSG00000183486/ENSG00000234745/ENSG00000185507/ENSG00000172183/ENSG00000068079/ENSG00000115415/ENSG00000204525/ENSG00000204642/ENSG00000204264/ENSG00000142089/ENSG00000120738/ENSG00000101347…	IFI6/IFITM1/OAS2/IFIT1/IFIT2/OASL/IFIT3/ISG15/OAS1/USP18/OAS3/BST2/NLRC5/MX2/HLA-B/IRF7/ISG20/IFI35/STAT1/HLA-C/HLA-F/PSMB8/IFITM3/EGR1/SAMHD1/ZBP1/STAT2/MYD88/C19orf66/IFITM2/RSAD2/SP100/ADAR/IRF1/IFNB1/XAF1/HLA-A/TRIM56/MAVS/IRF9/IRF2/MX1	42	41	ENSG00000126709/ENSG00000185885/ENSG00000111335/ENSG00000185745/ENSG00000119922/ENSG00000135114/ENSG00000119917/ENSG00000187608/ENSG00000089127/ENSG00000184979/ENSG00000111331/ENSG00000130303/ENSG00000140853/ENSG00000183486/ENSG00000234745/ENSG00000185507/ENSG00000172183/ENSG00000068079/ENSG00000115415/ENSG00000204525/ENSG00000204642/ENSG00000204264/ENSG00000142089/ENSG00000120738/ENSG00000101347…	1	ENSG00000088888
BP	GO:0060337	type I interferon signaling pathway	40/824	71/13477	2.36704e-30	2.83097e-27	ENSG00000126709/ENSG00000185885/ENSG00000111335/ENSG00000185745/ENSG00000119922/ENSG00000135114/ENSG00000119917/ENSG00000187608/ENSG00000089127/ENSG00000184979/ENSG00000111331/ENSG00000130303/ENSG00000140853/ENSG00000183486/ENSG00000234745/ENSG00000185507/ENSG00000172183/ENSG00000068079/ENSG00000115415/ENSG00000204525/ENSG00000204642/ENSG00000204264/ENSG00000142089/ENSG00000120738/ENSG00000101347…	IFI6/IFITM1/OAS2/IFIT1/IFIT2/OASL/IFIT3/ISG15/OAS1/USP18/OAS3/BST2/NLRC5/MX2/HLA-B/IRF7/ISG20/IFI35/STAT1/HLA-C/HLA-F/PSMB8/IFITM3/EGR1/SAMHD1/ZBP1/STAT2/MYD88/IFITM2/RSAD2/SP100/ADAR/IRF1/IFNB1/XAF1/HLA-A/MAVS/IRF9/IRF2/MX1	40	39	ENSG00000126709/ENSG00000185885/ENSG00000111335/ENSG00000185745/ENSG00000119922/ENSG00000135114/ENSG00000119917/ENSG00000187608/ENSG00000089127/ENSG00000184979/ENSG00000111331/ENSG00000130303/ENSG00000140853/ENSG00000183486/ENSG00000234745/ENSG00000185507/ENSG00000172183/ENSG00000068079/ENSG00000115415/ENSG00000204525/ENSG00000204642/ENSG00000204264/ENSG00000142089/ENSG00000120738/ENSG00000101347…	1	ENSG00000088888
BP	GO:0071357	cellular response to type I interferon	40/824	71/13477	2.36704e-30	2.83097e-27	ENSG00000126709/ENSG00000185885/ENSG00000111335/ENSG00000185745/ENSG00000119922/ENSG00000135114/ENSG00000119917/ENSG00000187608/ENSG00000089127/ENSG00000184979/ENSG00000111331/ENSG00000130303/ENSG00000140853/ENSG00000183486/ENSG00000234745/ENSG00000185507/ENSG00000172183/ENSG00000068079/ENSG00000115415/ENSG00000204525/ENSG00000204642/ENSG00000204264/ENSG00000142089/ENSG00000120738/ENSG00000101347…	IFI6/IFITM1/OAS2/IFIT1/IFIT2/OASL/IFIT3/ISG15/OAS1/USP18/OAS3/BST2/NLRC5/MX2/HLA-B/IRF7/ISG20/IFI35/STAT1/HLA-C/HLA-F/PSMB8/IFITM3/EGR1/SAMHD1/ZBP1/STAT2/MYD88/IFITM2/RSAD2/SP100/ADAR/IRF1/IFNB1/XAF1/HLA-A/MAVS/IRF9/IRF2/MX1	40	39	ENSG00000126709/ENSG00000185885/ENSG00000111335/ENSG00000185745/ENSG00000119922/ENSG00000135114/ENSG00000119917/ENSG00000187608/ENSG00000089127/ENSG00000184979/ENSG00000111331/ENSG00000130303/ENSG00000140853/ENSG00000183486/ENSG00000234745/ENSG00000185507/ENSG00000172183/ENSG00000068079/ENSG00000115415/ENSG00000204525/ENSG00000204642/ENSG00000204264/ENSG00000142089/ENSG00000120738/ENSG00000101347…	1	ENSG00000088888
BP	GO:0009615	response to virus	72/824	260/13477	1.00296e-28	9.59628e-26	ENSG00000185885/ENSG00000111335/ENSG00000185745/ENSG00000119922/ENSG00000135114/ENSG00000119917/ENSG00000187608/ENSG00000089127/ENSG00000138646/ENSG00000271503/ENSG00000111331/ENSG00000130303/ENSG00000140853/ENSG00000183486/ENSG00000132274/ENSG00000137965/ENSG00000185507/ENSG00000138496/ENSG00000172183/ENSG00000188313/ENSG00000115415/ENSG00000117228/ENSG00000105939/ENSG00000142089/ENSG00000115267…	IFITM1/OAS2/IFIT1/IFIT2/OASL/IFIT3/ISG15/OAS1/HERC5/CCL5/OAS3/BST2/NLRC5/MX2/TRIM22/IFI44/IRF7/PARP9/ISG20/PLSCR1/STAT1/GBP1/ZC3HAV1/IFITM3/IFIH1/DHX58/PMAIP1/SAMHD1/DTX3L/STAT2/LGALS9/IFNL1/MYD88/TRIM5/C19orf66/DDX58/IFIT5/IFITM2/RSAD2/IFI16/UNC93B1/APOBEC3G/DDX60/PML/IFNL3/IFI44L/RTP4/IFNL2/ADAR/IRF1/IFNB1/TRIM38/TRIM25/CXCL10/EIF2AK2/TRIM56/MAVS/IRF9/IRF2/GBP3/TLR3/BNIP3L/LCN2/APOBEC3F/IL12A/F…	72	69	ENSG00000185885/ENSG00000111335/ENSG00000185745/ENSG00000119922/ENSG00000135114/ENSG00000119917/ENSG00000187608/ENSG00000089127/ENSG00000138646/ENSG00000271503/ENSG00000111331/ENSG00000130303/ENSG00000140853/ENSG00000183486/ENSG00000132274/ENSG00000137965/ENSG00000185507/ENSG00000138496/ENSG00000172183/ENSG00000188313/ENSG00000115415/ENSG00000117228/ENSG00000105939/ENSG00000142089/ENSG00000115267…	3	ENSG00000088888/ENSG00000104765/ENSG00000243646
BP	GO:0098542	defense response to other organism	75/824	316/13477	3.15766e-25	2.51771e-22	ENSG00000185885/ENSG00000111335/ENSG00000185745/ENSG00000119922/ENSG00000135114/ENSG00000119917/ENSG00000187608/ENSG00000089127/ENSG00000138646/ENSG00000111331/ENSG00000130303/ENSG00000140853/ENSG00000183486/ENSG00000132274/ENSG00000185507/ENSG00000138496/ENSG00000172183/ENSG00000168062/ENSG00000188313/ENSG00000115415/ENSG00000117228/ENSG00000105939/ENSG00000142089/ENSG00000115267/ENSG00000108771…	IFITM1/OAS2/IFIT1/IFIT2/OASL/IFIT3/ISG15/OAS1/HERC5/OAS3/BST2/NLRC5/MX2/TRIM22/IRF7/PARP9/ISG20/BATF2/PLSCR1/STAT1/GBP1/ZC3HAV1/IFITM3/IFIH1/DHX58/PMAIP1/SAMHD1/DTX3L/STAT2/IFNL1/MYD88/TRIM5/C19orf66/DDX58/IL22RA1/IFIT5/IFITM2/RSAD2/IFI16/UNC93B1/APOBEC3G/DDX60/PML/IFNL3/IFI44L/RTP4/IFNL2/ADAR/IRF1/IFNB1/TRIM38/TRIM25/CXCL10/EIF2AK2/SERPINE1/TRIM56/GAPDH/MAVS/IRF9/IRF2/GBP3/RPL39/TLR3/BNIP3L/GSDM…	75	71	ENSG00000185885/ENSG00000111335/ENSG00000185745/ENSG00000119922/ENSG00000135114/ENSG00000119917/ENSG00000187608/ENSG00000089127/ENSG00000138646/ENSG00000111331/ENSG00000130303/ENSG00000140853/ENSG00000183486/ENSG00000132274/ENSG00000185507/ENSG00000138496/ENSG00000172183/ENSG00000168062/ENSG00000188313/ENSG00000115415/ENSG00000117228/ENSG00000105939/ENSG00000142089/ENSG00000115267/ENSG00000108771…	4	ENSG00000111640/ENSG00000088888/ENSG00000104765/ENSG00000243646
BP	GO:0034341	response to interferon-gamma	49/824	151/13477	3.30611e-23	2.25949e-20	ENSG00000185885/ENSG00000111335/ENSG00000135114/ENSG00000089127/ENSG00000271503/ENSG00000111331/ENSG00000130303/ENSG00000140853/ENSG00000132274/ENSG00000234745/ENSG00000185507/ENSG00000138496/ENSG00000162654/ENSG00000115415/ENSG00000204525/ENSG00000117228/ENSG00000204642/ENSG00000142089/ENSG00000154451/ENSG00000166710/ENSG00000168961/ENSG00000132256/ENSG00000130813/ENSG00000131979/ENSG00000173193…	IFITM1/OAS2/OASL/OAS1/CCL5/OAS3/BST2/NLRC5/TRIM22/HLA-B/IRF7/PARP9/GBP4/STAT1/HLA-C/GBP1/HLA-F/IFITM3/GBP5/B2M/LGALS9/TRIM5/C19orf66/GCH1/PARP14/IFITM2/SP100/TRIM21/PML/NMI/IRF1/TRIM38/TRIM25/CASP1/SOCS1/MYC/CCL2/TRIM26/NUB1/HLA-A/CX3CL1/GAPDH/IRF9/IRF2/TLR3/CXCL16/CCL17/IL12RB1/JAK2	49	47	ENSG00000185885/ENSG00000111335/ENSG00000135114/ENSG00000089127/ENSG00000271503/ENSG00000111331/ENSG00000130303/ENSG00000140853/ENSG00000132274/ENSG00000234745/ENSG00000185507/ENSG00000138496/ENSG00000162654/ENSG00000115415/ENSG00000204525/ENSG00000117228/ENSG00000204642/ENSG00000142089/ENSG00000154451/ENSG00000166710/ENSG00000168961/ENSG00000132256/ENSG00000130813/ENSG00000131979/ENSG00000173193…	2	ENSG00000108691/ENSG00000111640
BP	GO:0048525	negative regulation of viral process	34/824	79/13477	5.10535e-21	3.053e-18	ENSG00000185885/ENSG00000185745/ENSG00000135114/ENSG00000187608/ENSG00000089127/ENSG00000271503/ENSG00000111331/ENSG00000130303/ENSG00000178685/ENSG00000172183/ENSG00000188313/ENSG00000115415/ENSG00000106785/ENSG00000105939/ENSG00000142089/ENSG00000132256/ENSG00000130813/ENSG00000152778/ENSG00000185201/ENSG00000134321/ENSG00000163565/ENSG00000239713/ENSG00000132109/ENSG00000140464/ENSG00000197110…	IFITM1/IFIT1/OASL/ISG15/OAS1/CCL5/OAS3/BST2/PARP10/ISG20/PLSCR1/STAT1/TRIM14/ZC3HAV1/IFITM3/TRIM5/C19orf66/IFIT5/IFITM2/RSAD2/IFI16/APOBEC3G/TRIM21/PML/IFNL3/IFNB1/TRIM25/EIF2AK2/TRIM26/JUN/MAVS/APOBEC3F/MX1/SLPI	34	33	ENSG00000185885/ENSG00000185745/ENSG00000135114/ENSG00000187608/ENSG00000089127/ENSG00000271503/ENSG00000111331/ENSG00000130303/ENSG00000178685/ENSG00000172183/ENSG00000188313/ENSG00000115415/ENSG00000106785/ENSG00000105939/ENSG00000142089/ENSG00000132256/ENSG00000130813/ENSG00000152778/ENSG00000185201/ENSG00000134321/ENSG00000163565/ENSG00000239713/ENSG00000132109/ENSG00000140464/ENSG00000197110…	1	ENSG00000088888
BP	GO:1903901	negative regulation of viral life cycle	31/824	69/13477	5.91388e-20	3.14356e-17	ENSG00000185885/ENSG00000185745/ENSG00000135114/ENSG00000187608/ENSG00000089127/ENSG00000271503/ENSG00000111331/ENSG00000130303/ENSG00000178685/ENSG00000172183/ENSG00000188313/ENSG00000105939/ENSG00000142089/ENSG00000132256/ENSG00000130813/ENSG00000152778/ENSG00000185201/ENSG00000134321/ENSG00000163565/ENSG00000239713/ENSG00000132109/ENSG00000140464/ENSG00000197110/ENSG00000171855/ENSG00000121060…	IFITM1/IFIT1/OASL/ISG15/OAS1/CCL5/OAS3/BST2/PARP10/ISG20/PLSCR1/ZC3HAV1/IFITM3/TRIM5/C19orf66/IFIT5/IFITM2/RSAD2/IFI16/APOBEC3G/TRIM21/PML/IFNL3/IFNB1/TRIM25/EIF2AK2/TRIM26/MAVS/APOBEC3F/MX1/SLPI	31	30	ENSG00000185885/ENSG00000185745/ENSG00000135114/ENSG00000187608/ENSG00000089127/ENSG00000271503/ENSG00000111331/ENSG00000130303/ENSG00000178685/ENSG00000172183/ENSG00000188313/ENSG00000105939/ENSG00000142089/ENSG00000132256/ENSG00000130813/ENSG00000152778/ENSG00000185201/ENSG00000134321/ENSG00000163565/ENSG00000239713/ENSG00000132109/ENSG00000140464/ENSG00000197110/ENSG00000171855/ENSG00000121060…	1	ENSG00000088888
BP	GO:0071346	cellular response to interferon-gamma	41/824	134/13477	1.47547e-18	7.05863e-16	ENSG00000111335/ENSG00000135114/ENSG00000089127/ENSG00000271503/ENSG00000111331/ENSG00000140853/ENSG00000132274/ENSG00000234745/ENSG00000185507/ENSG00000138496/ENSG00000162654/ENSG00000115415/ENSG00000204525/ENSG00000117228/ENSG00000204642/ENSG00000154451/ENSG00000166710/ENSG00000168961/ENSG00000132256/ENSG00000173193/ENSG00000067066/ENSG00000132109/ENSG00000140464/ENSG00000123609/ENSG00000125347…	OAS2/OASL/OAS1/CCL5/OAS3/NLRC5/TRIM22/HLA-B/IRF7/PARP9/GBP4/STAT1/HLA-C/GBP1/HLA-F/GBP5/B2M/LGALS9/TRIM5/PARP14/SP100/TRIM21/PML/NMI/IRF1/TRIM38/TRIM25/CASP1/SOCS1/MYC/CCL2/TRIM26/HLA-A/CX3CL1/GAPDH/IRF9/IRF2/TLR3/CCL17/IL12RB1/JAK2	41	39	ENSG00000111335/ENSG00000135114/ENSG00000089127/ENSG00000271503/ENSG00000111331/ENSG00000140853/ENSG00000132274/ENSG00000234745/ENSG00000185507/ENSG00000138496/ENSG00000162654/ENSG00000115415/ENSG00000204525/ENSG00000117228/ENSG00000204642/ENSG00000154451/ENSG00000166710/ENSG00000168961/ENSG00000132256/ENSG00000173193/ENSG00000067066/ENSG00000132109/ENSG00000140464/ENSG00000123609/ENSG00000125347…	2	ENSG00000108691/ENSG00000111640
BP	GO:0045071	negative regulation of viral genome replication	26/824	52/13477	2.05763e-18	8.94884e-16	ENSG00000185885/ENSG00000185745/ENSG00000135114/ENSG00000187608/ENSG00000089127/ENSG00000271503/ENSG00000111331/ENSG00000130303/ENSG00000178685/ENSG00000172183/ENSG00000188313/ENSG00000105939/ENSG00000142089/ENSG00000130813/ENSG00000152778/ENSG00000185201/ENSG00000134321/ENSG00000163565/ENSG00000239713/ENSG00000197110/ENSG00000171855/ENSG00000055332/ENSG00000088888/ENSG00000128394/ENSG00000157601…	IFITM1/IFIT1/OASL/ISG15/OAS1/CCL5/OAS3/BST2/PARP10/ISG20/PLSCR1/ZC3HAV1/IFITM3/C19orf66/IFIT5/IFITM2/RSAD2/IFI16/APOBEC3G/IFNL3/IFNB1/EIF2AK2/MAVS/APOBEC3F/MX1/SLPI	26	25	ENSG00000185885/ENSG00000185745/ENSG00000135114/ENSG00000187608/ENSG00000089127/ENSG00000271503/ENSG00000111331/ENSG00000130303/ENSG00000178685/ENSG00000172183/ENSG00000188313/ENSG00000105939/ENSG00000142089/ENSG00000130813/ENSG00000152778/ENSG00000185201/ENSG00000134321/ENSG00000163565/ENSG00000239713/ENSG00000197110/ENSG00000171855/ENSG00000055332/ENSG00000128394/ENSG00000157601/ENSG00000124107	1	ENSG00000088888
BP	GO:0060333	interferon-gamma-mediated signaling pathway	29/824	69/13477	8.9777e-18	3.57911e-15	ENSG00000111335/ENSG00000135114/ENSG00000089127/ENSG00000111331/ENSG00000140853/ENSG00000132274/ENSG00000234745/ENSG00000185507/ENSG00000138496/ENSG00000115415/ENSG00000204525/ENSG00000117228/ENSG00000204642/ENSG00000166710/ENSG00000132256/ENSG00000173193/ENSG00000067066/ENSG00000132109/ENSG00000140464/ENSG00000123609/ENSG00000125347/ENSG00000112343/ENSG00000121060/ENSG00000185338/ENSG00000234127…	OAS2/OASL/OAS1/OAS3/NLRC5/TRIM22/HLA-B/IRF7/PARP9/STAT1/HLA-C/GBP1/HLA-F/B2M/TRIM5/PARP14/SP100/TRIM21/PML/NMI/IRF1/TRIM38/TRIM25/SOCS1/TRIM26/HLA-A/IRF9/IRF2/JAK2	29	29	ENSG00000111335/ENSG00000135114/ENSG00000089127/ENSG00000111331/ENSG00000140853/ENSG00000132274/ENSG00000234745/ENSG00000185507/ENSG00000138496/ENSG00000115415/ENSG00000204525/ENSG00000117228/ENSG00000204642/ENSG00000166710/ENSG00000132256/ENSG00000173193/ENSG00000067066/ENSG00000132109/ENSG00000140464/ENSG00000123609/ENSG00000125347/ENSG00000112343/ENSG00000121060/ENSG00000185338/ENSG00000234127…	0
BP	GO:1903900	regulation of viral life cycle	38/824	128/13477	8.44063e-17	3.10615e-14	ENSG00000185885/ENSG00000185745/ENSG00000135114/ENSG00000187608/ENSG00000089127/ENSG00000271503/ENSG00000111331/ENSG00000130303/ENSG00000178685/ENSG00000078081/ENSG00000172183/ENSG00000188313/ENSG00000105939/ENSG00000142089/ENSG00000168961/ENSG00000132256/ENSG00000130813/ENSG00000152778/ENSG00000185201/ENSG00000134321/ENSG00000163565/ENSG00000239713/ENSG00000132109/ENSG00000140464/ENSG00000197110…	IFITM1/IFIT1/OASL/ISG15/OAS1/CCL5/OAS3/BST2/PARP10/LAMP3/ISG20/PLSCR1/ZC3HAV1/IFITM3/LGALS9/TRIM5/C19orf66/IFIT5/IFITM2/RSAD2/IFI16/APOBEC3G/TRIM21/PML/IFNL3/ADAR/IFNB1/TRIM38/TRIM25/EIF2AK2/TRIM26/MAVS/APOBEC3F/FMR1/MX1/TOP2B/TOP2A/SLPI	38	35	ENSG00000185885/ENSG00000185745/ENSG00000135114/ENSG00000187608/ENSG00000089127/ENSG00000271503/ENSG00000111331/ENSG00000130303/ENSG00000178685/ENSG00000078081/ENSG00000172183/ENSG00000188313/ENSG00000105939/ENSG00000142089/ENSG00000168961/ENSG00000132256/ENSG00000130813/ENSG00000152778/ENSG00000185201/ENSG00000134321/ENSG00000163565/ENSG00000239713/ENSG00000132109/ENSG00000140464/ENSG00000197110…	3	ENSG00000088888/ENSG00000077097/ENSG00000131747
BP	GO:0043903	regulation of symbiosis, encompassing mutualism through parasitism	45/824	180/13477	1.76523e-16	5.9249e-14	ENSG00000185885/ENSG00000185745/ENSG00000135114/ENSG00000187608/ENSG00000089127/ENSG00000271503/ENSG00000111331/ENSG00000130303/ENSG00000178685/ENSG00000078081/ENSG00000172183/ENSG00000188313/ENSG00000115415/ENSG00000106785/ENSG00000105939/ENSG00000142089/ENSG00000168961/ENSG00000172936/ENSG00000132256/ENSG00000130813/ENSG00000152778/ENSG00000185201/ENSG00000134321/ENSG00000163565/ENSG00000239713…	IFITM1/IFIT1/OASL/ISG15/OAS1/CCL5/OAS3/BST2/PARP10/LAMP3/ISG20/PLSCR1/STAT1/TRIM14/ZC3HAV1/IFITM3/LGALS9/MYD88/TRIM5/C19orf66/IFIT5/IFITM2/RSAD2/IFI16/APOBEC3G/TRIM21/PML/IFNL3/ADAR/IFNB1/DYNLT1/TRIM38/TRIM25/EIF2AK2/TRIM26/ITGAV/GAPDH/JUN/MAVS/APOBEC3F/FMR1/MX1/TOP2B/TOP2A/SLPI	45	40	ENSG00000185885/ENSG00000185745/ENSG00000135114/ENSG00000187608/ENSG00000089127/ENSG00000271503/ENSG00000111331/ENSG00000130303/ENSG00000178685/ENSG00000078081/ENSG00000172183/ENSG00000188313/ENSG00000115415/ENSG00000106785/ENSG00000105939/ENSG00000142089/ENSG00000168961/ENSG00000172936/ENSG00000132256/ENSG00000130813/ENSG00000152778/ENSG00000185201/ENSG00000134321/ENSG00000163565/ENSG00000239713…	5	ENSG00000138448/ENSG00000111640/ENSG00000088888/ENSG00000077097/ENSG00000131747
BP	GO:0045069	regulation of viral genome replication	31/824	87/13477	1.85772e-16	5.9249e-14	ENSG00000185885/ENSG00000185745/ENSG00000135114/ENSG00000187608/ENSG00000089127/ENSG00000271503/ENSG00000111331/ENSG00000130303/ENSG00000178685/ENSG00000172183/ENSG00000188313/ENSG00000105939/ENSG00000142089/ENSG00000130813/ENSG00000152778/ENSG00000185201/ENSG00000134321/ENSG00000163565/ENSG00000239713/ENSG00000197110/ENSG00000160710/ENSG00000171855/ENSG00000112343/ENSG00000055332/ENSG00000088888…	IFITM1/IFIT1/OASL/ISG15/OAS1/CCL5/OAS3/BST2/PARP10/ISG20/PLSCR1/ZC3HAV1/IFITM3/C19orf66/IFIT5/IFITM2/RSAD2/IFI16/APOBEC3G/IFNL3/ADAR/IFNB1/TRIM38/EIF2AK2/MAVS/APOBEC3F/FMR1/MX1/TOP2B/TOP2A/SLPI	31	28	ENSG00000185885/ENSG00000185745/ENSG00000135114/ENSG00000187608/ENSG00000089127/ENSG00000271503/ENSG00000111331/ENSG00000130303/ENSG00000178685/ENSG00000172183/ENSG00000188313/ENSG00000105939/ENSG00000142089/ENSG00000130813/ENSG00000152778/ENSG00000185201/ENSG00000134321/ENSG00000163565/ENSG00000239713/ENSG00000197110/ENSG00000160710/ENSG00000171855/ENSG00000112343/ENSG00000055332/ENSG00000128394…	3	ENSG00000088888/ENSG00000077097/ENSG00000131747
BP	GO:0043901	negative regulation of multi-organism process	39/824	138/13477	2.13447e-16	6.38205e-14	ENSG00000185885/ENSG00000185745/ENSG00000135114/ENSG00000187608/ENSG00000089127/ENSG00000271503/ENSG00000111331/ENSG00000130303/ENSG00000178685/ENSG00000172183/ENSG00000188313/ENSG00000115415/ENSG00000106785/ENSG00000105939/ENSG00000142089/ENSG00000108771/ENSG00000172936/ENSG00000132256/ENSG00000130813/ENSG00000152778/ENSG00000185201/ENSG00000134321/ENSG00000163565/ENSG00000239713/ENSG00000132109…	IFITM1/IFIT1/OASL/ISG15/OAS1/CCL5/OAS3/BST2/PARP10/ISG20/PLSCR1/STAT1/TRIM14/ZC3HAV1/IFITM3/DHX58/MYD88/TRIM5/C19orf66/IFIT5/IFITM2/RSAD2/IFI16/APOBEC3G/TRIM21/PML/IFNL3/IFNB1/TRIM38/TRIM25/EIF2AK2/TRIM26/ITGAV/JUN/MAVS/APOBEC3F/MX1/CARD16/SLPI	39	37	ENSG00000185885/ENSG00000185745/ENSG00000135114/ENSG00000187608/ENSG00000089127/ENSG00000271503/ENSG00000111331/ENSG00000130303/ENSG00000178685/ENSG00000172183/ENSG00000188313/ENSG00000115415/ENSG00000106785/ENSG00000105939/ENSG00000142089/ENSG00000108771/ENSG00000172936/ENSG00000132256/ENSG00000130813/ENSG00000152778/ENSG00000185201/ENSG00000134321/ENSG00000163565/ENSG00000239713/ENSG00000132109…	2	ENSG00000138448/ENSG00000088888
BP	GO:0050792	regulation of viral process	42/824	160/13477	2.76168e-16	7.7717e-14	ENSG00000185885/ENSG00000185745/ENSG00000135114/ENSG00000187608/ENSG00000089127/ENSG00000271503/ENSG00000111331/ENSG00000130303/ENSG00000178685/ENSG00000078081/ENSG00000172183/ENSG00000188313/ENSG00000115415/ENSG00000106785/ENSG00000105939/ENSG00000142089/ENSG00000168961/ENSG00000132256/ENSG00000130813/ENSG00000152778/ENSG00000185201/ENSG00000134321/ENSG00000163565/ENSG00000239713/ENSG00000132109…	IFITM1/IFIT1/OASL/ISG15/OAS1/CCL5/OAS3/BST2/PARP10/LAMP3/ISG20/PLSCR1/STAT1/TRIM14/ZC3HAV1/IFITM3/LGALS9/TRIM5/C19orf66/IFIT5/IFITM2/RSAD2/IFI16/APOBEC3G/TRIM21/PML/IFNL3/ADAR/IFNB1/DYNLT1/TRIM38/TRIM25/EIF2AK2/TRIM26/JUN/MAVS/APOBEC3F/FMR1/MX1/TOP2B/TOP2A/SLPI	42	39	ENSG00000185885/ENSG00000185745/ENSG00000135114/ENSG00000187608/ENSG00000089127/ENSG00000271503/ENSG00000111331/ENSG00000130303/ENSG00000178685/ENSG00000078081/ENSG00000172183/ENSG00000188313/ENSG00000115415/ENSG00000106785/ENSG00000105939/ENSG00000142089/ENSG00000168961/ENSG00000132256/ENSG00000130813/ENSG00000152778/ENSG00000185201/ENSG00000134321/ENSG00000163565/ENSG00000239713/ENSG00000132109…	3	ENSG00000088888/ENSG00000077097/ENSG00000131747
BP	GO:0019079	viral genome replication	32/824	112/13477	7.76248e-14	2.06309e-11	ENSG00000185885/ENSG00000185745/ENSG00000135114/ENSG00000187608/ENSG00000089127/ENSG00000271503/ENSG00000111331/ENSG00000130303/ENSG00000178685/ENSG00000172183/ENSG00000188313/ENSG00000105939/ENSG00000142089/ENSG00000130813/ENSG00000152778/ENSG00000185201/ENSG00000134321/ENSG00000163565/ENSG00000239713/ENSG00000197110/ENSG00000160710/ENSG00000171855/ENSG00000112343/ENSG00000055332/ENSG00000108691…	IFITM1/IFIT1/OASL/ISG15/OAS1/CCL5/OAS3/BST2/PARP10/ISG20/PLSCR1/ZC3HAV1/IFITM3/C19orf66/IFIT5/IFITM2/RSAD2/IFI16/APOBEC3G/IFNL3/ADAR/IFNB1/TRIM38/EIF2AK2/CCL2/MAVS/APOBEC3F/FMR1/MX1/TOP2B/TOP2A/SLPI	32	28	ENSG00000185885/ENSG00000185745/ENSG00000135114/ENSG00000187608/ENSG00000089127/ENSG00000271503/ENSG00000111331/ENSG00000130303/ENSG00000178685/ENSG00000172183/ENSG00000188313/ENSG00000105939/ENSG00000142089/ENSG00000130813/ENSG00000152778/ENSG00000185201/ENSG00000134321/ENSG00000163565/ENSG00000239713/ENSG00000197110/ENSG00000160710/ENSG00000171855/ENSG00000112343/ENSG00000055332/ENSG00000128394…	4	ENSG00000108691/ENSG00000088888/ENSG00000077097/ENSG00000131747
BP	GO:0043900	regulation of multi-organism process	56/824	309/13477	1.35759e-13	3.41828e-11	ENSG00000185885/ENSG00000185745/ENSG00000135114/ENSG00000187608/ENSG00000089127/ENSG00000138646/ENSG00000271503/ENSG00000111331/ENSG00000130303/ENSG00000178685/ENSG00000138496/ENSG00000078081/ENSG00000172183/ENSG00000188313/ENSG00000115415/ENSG00000106785/ENSG00000105939/ENSG00000142089/ENSG00000108771/ENSG00000163840/ENSG00000168961/ENSG00000172936/ENSG00000132256/ENSG00000130813/ENSG00000107201…	IFITM1/IFIT1/OASL/ISG15/OAS1/HERC5/CCL5/OAS3/BST2/PARP10/PARP9/LAMP3/ISG20/PLSCR1/STAT1/TRIM14/ZC3HAV1/IFITM3/DHX58/DTX3L/LGALS9/MYD88/TRIM5/C19orf66/DDX58/IFIT5/IFITM2/RSAD2/IFI16/APOBEC3G/DDX60/TRIM21/PML/IFNL3/ADAR/IFNB1/DYNLT1/TRIM38/TRIM25/EIF2AK2/TRIM26/CX3CL1/ITGAV/GAPDH/JUN/MAVS/APOBEC3F/FMR1/MX1/TOP2B/TOP2A/IL12RB1/BMP6/CARD16/SLPI/IL23A	56	50	ENSG00000185885/ENSG00000185745/ENSG00000135114/ENSG00000187608/ENSG00000089127/ENSG00000138646/ENSG00000271503/ENSG00000111331/ENSG00000130303/ENSG00000178685/ENSG00000138496/ENSG00000078081/ENSG00000172183/ENSG00000188313/ENSG00000115415/ENSG00000106785/ENSG00000105939/ENSG00000142089/ENSG00000108771/ENSG00000163840/ENSG00000168961/ENSG00000172936/ENSG00000132256/ENSG00000130813/ENSG00000107201…	6	ENSG00000138448/ENSG00000111640/ENSG00000088888/ENSG00000077097/ENSG00000131747/ENSG00000153162
BP	GO:0035455	response to interferon-alpha	12/824	19/13477	8.54178e-11	2.04319e-08	ENSG00000185885/ENSG00000119922/ENSG00000119917/ENSG00000130303/ENSG00000183486/ENSG00000078081/ENSG00000142089/ENSG00000185201/ENSG00000160710/ENSG00000055332/ENSG00000107485/ENSG00000047410	IFITM1/IFIT2/IFIT3/BST2/MX2/LAMP3/IFITM3/IFITM2/ADAR/EIF2AK2/GATA3/TPR	12	11	ENSG00000185885/ENSG00000119922/ENSG00000119917/ENSG00000130303/ENSG00000183486/ENSG00000078081/ENSG00000142089/ENSG00000185201/ENSG00000160710/ENSG00000055332/ENSG00000107485	1	ENSG00000047410
BP	GO:0019058	viral life cycle	45/824	260/13477	1.77024e-10	4.03277e-08	ENSG00000185885/ENSG00000185745/ENSG00000135114/ENSG00000187608/ENSG00000089127/ENSG00000271503/ENSG00000111331/ENSG00000130303/ENSG00000178685/ENSG00000078081/ENSG00000172183/ENSG00000188313/ENSG00000105939/ENSG00000142089/ENSG00000168961/ENSG00000132256/ENSG00000130813/ENSG00000152778/ENSG00000185201/ENSG00000134321/ENSG00000163565/ENSG00000239713/ENSG00000132109/ENSG00000140464/ENSG00000197110…	IFITM1/IFIT1/OASL/ISG15/OAS1/CCL5/OAS3/BST2/PARP10/LAMP3/ISG20/PLSCR1/ZC3HAV1/IFITM3/LGALS9/TRIM5/C19orf66/IFIT5/IFITM2/RSAD2/IFI16/APOBEC3G/TRIM21/PML/IFNL3/ADAR/IFNB1/DYNLT1/TRIM38/TRIM25/EIF2AK2/TFRC/CCL2/TNFRSF14/TRIM26/ITGAV/CHMP5/MAVS/APOBEC3F/HSPA1A/FMR1/MX1/TOP2B/TOP2A/SLPI	45	39	ENSG00000185885/ENSG00000185745/ENSG00000135114/ENSG00000187608/ENSG00000089127/ENSG00000271503/ENSG00000111331/ENSG00000130303/ENSG00000178685/ENSG00000078081/ENSG00000172183/ENSG00000188313/ENSG00000105939/ENSG00000142089/ENSG00000168961/ENSG00000132256/ENSG00000130813/ENSG00000152778/ENSG00000185201/ENSG00000134321/ENSG00000163565/ENSG00000239713/ENSG00000132109/ENSG00000140464/ENSG00000197110…	6	ENSG00000072274/ENSG00000108691/ENSG00000138448/ENSG00000088888/ENSG00000077097/ENSG00000131747
BP	GO:0001818	negative regulation of cytokine production	39/824	210/13477	3.54864e-10	7.71669e-08	ENSG00000187608/ENSG00000138646/ENSG00000130303/ENSG00000140853/ENSG00000156587/ENSG00000182179/ENSG00000117228/ENSG00000115267/ENSG00000108771/ENSG00000136826/ENSG00000168961/ENSG00000182393/ENSG00000120217/ENSG00000107201/ENSG00000140464/ENSG00000198719/ENSG00000123609/ENSG00000131203/ENSG00000171855/ENSG00000121060/ENSG00000079385/ENSG00000006210/ENSG00000128016/ENSG00000115590/ENSG00000088888…	ISG15/HERC5/BST2/NLRC5/UBE2L6/UBA7/GBP1/IFIH1/DHX58/KLF4/LGALS9/IFNL1/CD274/DDX58/PML/DLL1/NMI/IDO1/IFNB1/TRIM25/CEACAM1/CX3CL1/ZFP36/IL1R2/MAVS/KLF2/ARRB1/IL12A/GATA3/TWSG1/PDCD1LG2/NLRP3/LRRC32/GATA6/REL/TGFB2/CARD16/BCL6/IL23A	39	33	ENSG00000187608/ENSG00000138646/ENSG00000130303/ENSG00000140853/ENSG00000156587/ENSG00000182179/ENSG00000117228/ENSG00000115267/ENSG00000108771/ENSG00000136826/ENSG00000168961/ENSG00000182393/ENSG00000120217/ENSG00000107201/ENSG00000140464/ENSG00000198719/ENSG00000123609/ENSG00000131203/ENSG00000171855/ENSG00000121060/ENSG00000079385/ENSG00000006210/ENSG00000128016/ENSG00000115590/ENSG00000127528…	6	ENSG00000088888/ENSG00000137486/ENSG00000128791/ENSG00000137507/ENSG00000162924/ENSG00000092969
BP	GO:0002697	regulation of immune effector process	46/824	287/13477	1.50306e-09	3.12636e-07	ENSG00000185745/ENSG00000138646/ENSG00000130303/ENSG00000234745/ENSG00000138496/ENSG00000115415/ENSG00000204642/ENSG00000159403/ENSG00000108771/ENSG00000166710/ENSG00000163840/ENSG00000168961/ENSG00000182393/ENSG00000107201/ENSG00000134321/ENSG00000239713/ENSG00000137628/ENSG00000171855/ENSG00000112343/ENSG00000149131/ENSG00000072274/ENSG00000079385/ENSG00000182326/ENSG00000206503/ENSG00000100219…	IFIT1/HERC5/BST2/HLA-B/PARP9/STAT1/HLA-F/C1R/DHX58/B2M/DTX3L/LGALS9/IFNL1/DDX58/RSAD2/APOBEC3G/DDX60/IFNB1/TRIM38/SERPING1/TFRC/CEACAM1/C1S/HLA-A/XBP1/PRKDC/PROS1/MAVS/C3/TLR3/NOD2/APOBEC3F/IL12A/RAET1L/GATA3/IL7R/CFB/NLRP3/IL12RB1/FER/ATAD5/FOXF1/TGFB2/BCL6/IL23A/C2	46	39	ENSG00000185745/ENSG00000138646/ENSG00000130303/ENSG00000234745/ENSG00000138496/ENSG00000115415/ENSG00000204642/ENSG00000159403/ENSG00000108771/ENSG00000166710/ENSG00000163840/ENSG00000168961/ENSG00000182393/ENSG00000107201/ENSG00000134321/ENSG00000239713/ENSG00000137628/ENSG00000171855/ENSG00000112343/ENSG00000149131/ENSG00000079385/ENSG00000182326/ENSG00000206503/ENSG00000100219/ENSG00000125730…	7	ENSG00000072274/ENSG00000253729/ENSG00000184500/ENSG00000088888/ENSG00000151422/ENSG00000176208/ENSG00000092969
BP	GO:0002250	adaptive immune response	44/824	269/13477	1.79509e-09	3.57821e-07	ENSG00000234745/ENSG00000185507/ENSG00000078081/ENSG00000204642/ENSG00000159403/ENSG00000168394/ENSG00000166710/ENSG00000172936/ENSG00000120217/ENSG00000134321/ENSG00000163131/ENSG00000110057/ENSG00000204267/ENSG00000125347/ENSG00000026950/ENSG00000105287/ENSG00000171855/ENSG00000174837/ENSG00000149131/ENSG00000173762/ENSG00000072274/ENSG00000079385/ENSG00000116514/ENSG00000182326/ENSG00000186470…	HLA-B/IRF7/LAMP3/HLA-F/C1R/TAP1/B2M/MYD88/CD274/RSAD2/CTSS/UNC93B1/TAP2/IRF1/BTN3A1/PRKD2/IFNB1/ADGRE1/SERPING1/CD7/TFRC/CEACAM1/RNF19B/C1S/BTN3A2/BTN3A3/IL18BP/TNFSF13B/C3/IL12A/RAET1L/GATA3/IL7R/IL6ST/NLRP3/IL12RB1/JAK2/ATAD5/MASP2/PRKCQ/BCL6/GZMM/IL23A/C2	44	39	ENSG00000234745/ENSG00000185507/ENSG00000078081/ENSG00000204642/ENSG00000159403/ENSG00000168394/ENSG00000166710/ENSG00000172936/ENSG00000120217/ENSG00000134321/ENSG00000163131/ENSG00000110057/ENSG00000204267/ENSG00000125347/ENSG00000026950/ENSG00000105287/ENSG00000171855/ENSG00000174837/ENSG00000149131/ENSG00000173762/ENSG00000079385/ENSG00000116514/ENSG00000182326/ENSG00000186470/ENSG00000111801…	5	ENSG00000072274/ENSG00000134352/ENSG00000176208/ENSG00000009724/ENSG00000197540
BP	GO:0009617	response to bacterium	58/824	413/13477	2.04606e-09	3.91535e-07	ENSG00000111335/ENSG00000187608/ENSG00000271503/ENSG00000140853/ENSG00000137965/ENSG00000154451/ENSG00000108771/ENSG00000166710/ENSG00000168961/ENSG00000138642/ENSG00000172936/ENSG00000120217/ENSG00000132256/ENSG00000131979/ENSG00000151014/ENSG00000142677/ENSG00000162614/ENSG00000131203/ENSG00000173786/ENSG00000073756/ENSG00000137752/ENSG00000169245/ENSG00000166920/ENSG00000106366/ENSG00000198133…	OAS2/ISG15/CCL5/NLRC5/IFI44/GBP5/DHX58/B2M/LGALS9/HERC6/MYD88/CD274/TRIM5/GCH1/NOCT/IL22RA1/NEXN/IDO1/CNP/PTGS2/CASP1/CXCL10/C15orf48/SERPINE1/TMEM229B/CCL2/CXCL11/CX3CL1/ZFP36/XBP1/IL18BP/CHMP5/TENT5A/NR1D1/PTGIR/ANKRD1/JUN/MAVS/CMPK2/RPL39/C3/TLR3/CSF2/LCN2/GSDMD/PRKCE/NOD2/IL12A/PDCD1LG2/NLRP3/ROMO1/FER/JAK2/BMP6/CARD16/SLPI/UPK1B/IL23A	58	52	ENSG00000111335/ENSG00000187608/ENSG00000271503/ENSG00000140853/ENSG00000137965/ENSG00000154451/ENSG00000108771/ENSG00000166710/ENSG00000168961/ENSG00000138642/ENSG00000172936/ENSG00000120217/ENSG00000132256/ENSG00000131979/ENSG00000151014/ENSG00000142677/ENSG00000162614/ENSG00000131203/ENSG00000173786/ENSG00000073756/ENSG00000137752/ENSG00000169245/ENSG00000166920/ENSG00000106366/ENSG00000198133…	6	ENSG00000108691/ENSG00000088888/ENSG00000164400/ENSG00000151422/ENSG00000153162/ENSG00000114638
BP	GO:0035456	response to interferon-beta	11/824	21/13477	8.3734e-09	1.54071e-06	ENSG00000185885/ENSG00000130303/ENSG00000188313/ENSG00000115415/ENSG00000142089/ENSG00000138035/ENSG00000185201/ENSG00000125347/ENSG00000171855/ENSG00000132530/ENSG00000164342	IFITM1/BST2/PLSCR1/STAT1/IFITM3/PNPT1/IFITM2/IRF1/IFNB1/XAF1/TLR3	11	11	ENSG00000185885/ENSG00000130303/ENSG00000188313/ENSG00000115415/ENSG00000142089/ENSG00000138035/ENSG00000185201/ENSG00000125347/ENSG00000171855/ENSG00000132530/ENSG00000164342	0
BP	GO:0032479	regulation of type I interferon production	23/824	99/13477	2.02252e-08	3.58361e-06	ENSG00000187608/ENSG00000138646/ENSG00000140853/ENSG00000156587/ENSG00000185507/ENSG00000115415/ENSG00000182179/ENSG00000115267/ENSG00000108771/ENSG00000124256/ENSG00000172936/ENSG00000107201/ENSG00000163565/ENSG00000132109/ENSG00000123609/ENSG00000125347/ENSG00000112343/ENSG00000121060/ENSG00000253729/ENSG00000169871/ENSG00000088888/ENSG00000164342/ENSG00000162924	ISG15/HERC5/NLRC5/UBE2L6/IRF7/STAT1/UBA7/IFIH1/DHX58/ZBP1/MYD88/DDX58/IFI16/TRIM21/NMI/IRF1/TRIM38/TRIM25/PRKDC/TRIM56/MAVS/TLR3/REL	23	20	ENSG00000187608/ENSG00000138646/ENSG00000140853/ENSG00000156587/ENSG00000185507/ENSG00000115415/ENSG00000182179/ENSG00000115267/ENSG00000108771/ENSG00000124256/ENSG00000172936/ENSG00000107201/ENSG00000163565/ENSG00000132109/ENSG00000123609/ENSG00000125347/ENSG00000112343/ENSG00000121060/ENSG00000169871/ENSG00000164342	3	ENSG00000253729/ENSG00000088888/ENSG00000162924
BP	GO:0032606	type I interferon production	23/824	100/13477	2.47743e-08	4.23286e-06	ENSG00000187608/ENSG00000138646/ENSG00000140853/ENSG00000156587/ENSG00000185507/ENSG00000115415/ENSG00000182179/ENSG00000115267/ENSG00000108771/ENSG00000124256/ENSG00000172936/ENSG00000107201/ENSG00000163565/ENSG00000132109/ENSG00000123609/ENSG00000125347/ENSG00000112343/ENSG00000121060/ENSG00000253729/ENSG00000169871/ENSG00000088888/ENSG00000164342/ENSG00000162924	ISG15/HERC5/NLRC5/UBE2L6/IRF7/STAT1/UBA7/IFIH1/DHX58/ZBP1/MYD88/DDX58/IFI16/TRIM21/NMI/IRF1/TRIM38/TRIM25/PRKDC/TRIM56/MAVS/TLR3/REL	23	20	ENSG00000187608/ENSG00000138646/ENSG00000140853/ENSG00000156587/ENSG00000185507/ENSG00000115415/ENSG00000182179/ENSG00000115267/ENSG00000108771/ENSG00000124256/ENSG00000172936/ENSG00000107201/ENSG00000163565/ENSG00000132109/ENSG00000123609/ENSG00000125347/ENSG00000112343/ENSG00000121060/ENSG00000169871/ENSG00000164342	3	ENSG00000253729/ENSG00000088888/ENSG00000162924
BP	GO:0002683	negative regulation of immune system process	49/824	348/13477	3.46536e-08	5.71665e-06	ENSG00000185745/ENSG00000130303/ENSG00000140853/ENSG00000234745/ENSG00000117228/ENSG00000108771/ENSG00000101347/ENSG00000168961/ENSG00000182393/ENSG00000120217/ENSG00000135148/ENSG00000173193/ENSG00000163565/ENSG00000198719/ENSG00000123609/ENSG00000160710/ENSG00000125347/ENSG00000131203/ENSG00000171855/ENSG00000112343/ENSG00000120129/ENSG00000185338/ENSG00000149131/ENSG00000079385/ENSG00000136997…	IFIT1/BST2/NLRC5/HLA-B/GBP1/DHX58/SAMHD1/LGALS9/IFNL1/CD274/TRAFD1/PARP14/IFI16/DLL1/NMI/ADAR/IRF1/IDO1/IFNB1/TRIM38/DUSP1/SOCS1/SERPING1/CEACAM1/MYC/CCL2/HLA-A/CX3CL1/ZFP36/PRKDC/NR1D1/TAPBPL/TLR3/ELF1/RHBDD3/TWSG1/IL7R/PDCD1LG2/LRRC32/HOXA7/FER/ATM/ADGRF5/FOXF1/GABPA/TGFB2/GLI3/BCL6/ID2	49	39	ENSG00000185745/ENSG00000130303/ENSG00000140853/ENSG00000234745/ENSG00000117228/ENSG00000108771/ENSG00000101347/ENSG00000168961/ENSG00000182393/ENSG00000120217/ENSG00000135148/ENSG00000173193/ENSG00000163565/ENSG00000198719/ENSG00000123609/ENSG00000160710/ENSG00000125347/ENSG00000131203/ENSG00000171855/ENSG00000112343/ENSG00000120129/ENSG00000185338/ENSG00000149131/ENSG00000079385/ENSG00000136997…	10	ENSG00000108691/ENSG00000253729/ENSG00000128791/ENSG00000137507/ENSG00000122592/ENSG00000151422/ENSG00000149311/ENSG00000069122/ENSG00000154727/ENSG00000092969
BP	GO:0045088	regulation of innate immune response	42/824	281/13477	6.17182e-08	9.84199e-06	ENSG00000184979/ENSG00000271503/ENSG00000140853/ENSG00000234745/ENSG00000185507/ENSG00000138496/ENSG00000188313/ENSG00000115415/ENSG00000154451/ENSG00000115267/ENSG00000108771/ENSG00000101347/ENSG00000124256/ENSG00000168961/ENSG00000172936/ENSG00000132256/ENSG00000135148/ENSG00000107201/ENSG00000173193/ENSG00000134321/ENSG00000163565/ENSG00000163131/ENSG00000110057/ENSG00000137628/ENSG00000123609…	USP18/CCL5/NLRC5/HLA-B/IRF7/PARP9/PLSCR1/STAT1/GBP5/IFIH1/DHX58/SAMHD1/ZBP1/LGALS9/MYD88/TRIM5/TRAFD1/DDX58/PARP14/RSAD2/IFI16/CTSS/UNC93B1/DDX60/NMI/ADAR/IRF1/IFNB1/SOCS1/SERPING1/CEACAM1/HLA-A/PRKDC/NR1D1/MAVS/TLR3/PRKCE/NOD2/IL12A/HSPA1A/RAET1L/JAK2	42	40	ENSG00000184979/ENSG00000271503/ENSG00000140853/ENSG00000234745/ENSG00000185507/ENSG00000138496/ENSG00000188313/ENSG00000115415/ENSG00000154451/ENSG00000115267/ENSG00000108771/ENSG00000101347/ENSG00000124256/ENSG00000168961/ENSG00000172936/ENSG00000132256/ENSG00000135148/ENSG00000107201/ENSG00000173193/ENSG00000134321/ENSG00000163565/ENSG00000163131/ENSG00000110057/ENSG00000137628/ENSG00000123609…	2	ENSG00000253729/ENSG00000088888
BP	GO:0045824	negative regulation of innate immune response	13/824	36/13477	9.41894e-08	1.45355e-05	ENSG00000140853/ENSG00000234745/ENSG00000108771/ENSG00000101347/ENSG00000168961/ENSG00000135148/ENSG00000173193/ENSG00000163565/ENSG00000123609/ENSG00000160710/ENSG00000149131/ENSG00000079385/ENSG00000206503	NLRC5/HLA-B/DHX58/SAMHD1/LGALS9/TRAFD1/PARP14/IFI16/NMI/ADAR/SERPING1/CEACAM1/HLA-A	13	13	ENSG00000140853/ENSG00000234745/ENSG00000108771/ENSG00000101347/ENSG00000168961/ENSG00000135148/ENSG00000173193/ENSG00000163565/ENSG00000123609/ENSG00000160710/ENSG00000149131/ENSG00000079385/ENSG00000206503	0
BP	GO:0001819	positive regulation of cytokine production	46/824	330/13477	1.24005e-07	1.85387e-05	ENSG00000185507/ENSG00000115415/ENSG00000120738/ENSG00000154451/ENSG00000115267/ENSG00000108771/ENSG00000124256/ENSG00000166710/ENSG00000168961/ENSG00000175197/ENSG00000182393/ENSG00000172936/ENSG00000120217/ENSG00000107201/ENSG00000134321/ENSG00000163565/ENSG00000137628/ENSG00000125347/ENSG00000131203/ENSG00000105287/ENSG00000173432/ENSG00000073756/ENSG00000137752/ENSG00000055332/ENSG00000106366…	IRF7/STAT1/EGR1/GBP5/IFIH1/DHX58/ZBP1/B2M/LGALS9/DDIT3/IFNL1/MYD88/CD274/DDX58/RSAD2/IFI16/DDX60/IRF1/IDO1/PRKD2/SAA1/PTGS2/CASP1/EIF2AK2/SERPINE1/HEG1/CX3CL1/XBP1/PRKDC/ATF4/GAPDH/MAVS/C3/TLR3/CSF2/GSDMD/NOD2/IL12A/HSPA1A/GATA3/IL6ST/NLRP3/IL12RB1/JAK2/PRKCQ/IL23A	46	41	ENSG00000185507/ENSG00000115415/ENSG00000120738/ENSG00000154451/ENSG00000115267/ENSG00000108771/ENSG00000124256/ENSG00000166710/ENSG00000168961/ENSG00000175197/ENSG00000182393/ENSG00000172936/ENSG00000120217/ENSG00000107201/ENSG00000134321/ENSG00000163565/ENSG00000137628/ENSG00000125347/ENSG00000131203/ENSG00000105287/ENSG00000173432/ENSG00000073756/ENSG00000137752/ENSG00000055332/ENSG00000106366…	5	ENSG00000253729/ENSG00000111640/ENSG00000088888/ENSG00000164400/ENSG00000134352
BP	GO:0060759	regulation of response to cytokine stimulus	27/824	146/13477	2.01947e-07	2.92762e-05	ENSG00000184979/ENSG00000271503/ENSG00000140853/ENSG00000185507/ENSG00000138496/ENSG00000115415/ENSG00000115267/ENSG00000101347/ENSG00000124256/ENSG00000136826/ENSG00000107201/ENSG00000173193/ENSG00000160710/ENSG00000125826/ENSG00000137752/ENSG00000185338/ENSG00000176170/ENSG00000115590/ENSG00000184371/ENSG00000196954/ENSG00000088888/ENSG00000120690/ENSG00000102871/ENSG00000092098/ENSG00000204389…	USP18/CCL5/NLRC5/IRF7/PARP9/STAT1/IFIH1/SAMHD1/ZBP1/KLF4/DDX58/PARP14/ADAR/RBCK1/CASP1/SOCS1/SPHK1/IL1R2/CSF1/CASP4/MAVS/ELF1/TRADD/RNF31/HSPA1A/JAK2/CARD16	27	26	ENSG00000184979/ENSG00000271503/ENSG00000140853/ENSG00000185507/ENSG00000138496/ENSG00000115415/ENSG00000115267/ENSG00000101347/ENSG00000124256/ENSG00000136826/ENSG00000107201/ENSG00000173193/ENSG00000160710/ENSG00000125826/ENSG00000137752/ENSG00000185338/ENSG00000176170/ENSG00000115590/ENSG00000184371/ENSG00000196954/ENSG00000120690/ENSG00000102871/ENSG00000092098/ENSG00000204389/ENSG00000096968…	1	ENSG00000088888
BP	GO:0052548	regulation of endopeptidase activity	44/824	318/13477	2.88776e-07	4.06325e-05	ENSG00000126709/ENSG00000130303/ENSG00000078081/ENSG00000204264/ENSG00000240065/ENSG00000141682/ENSG00000136826/ENSG00000121858/ENSG00000168961/ENSG00000163565/ENSG00000140464/ENSG00000011422/ENSG00000021355/ENSG00000105327/ENSG00000100600/ENSG00000073756/ENSG00000137752/ENSG00000137642/ENSG00000149131/ENSG00000106366/ENSG00000100911/ENSG00000105825/ENSG00000136997/ENSG00000051108/ENSG00000156535…	IFI6/BST2/LAMP3/PSMB8/PSMB9/PMAIP1/KLF4/TNFSF10/LGALS9/IFI16/PML/PLAUR/SERPINB1/BBC3/LGMN/PTGS2/CASP1/SORL1/SERPING1/SERPINE1/PSME2/TFPI2/MYC/HERPUD1/CD109/PSME1/GAPDH/PROS1/CASP4/IFI27L2/C3/ARRB1/HSPE1/TRADD/HIP1R/BAK1/CDKN2D/BEX3/NLRP3/JAK2/CST6/CARD16/SLPI/AQP1	44	38	ENSG00000126709/ENSG00000130303/ENSG00000078081/ENSG00000204264/ENSG00000240065/ENSG00000141682/ENSG00000136826/ENSG00000121858/ENSG00000168961/ENSG00000163565/ENSG00000140464/ENSG00000011422/ENSG00000021355/ENSG00000105327/ENSG00000100600/ENSG00000073756/ENSG00000137752/ENSG00000149131/ENSG00000106366/ENSG00000100911/ENSG00000105825/ENSG00000136997/ENSG00000051108/ENSG00000092010/ENSG00000196954…	6	ENSG00000137642/ENSG00000156535/ENSG00000111640/ENSG00000184500/ENSG00000137486/ENSG00000175315
BP	GO:0032496	response to lipopolysaccharide	37/824	252/13477	5.92289e-07	8.06016e-05	ENSG00000271503/ENSG00000168961/ENSG00000172936/ENSG00000120217/ENSG00000132256/ENSG00000131979/ENSG00000151014/ENSG00000131203/ENSG00000173786/ENSG00000073756/ENSG00000137752/ENSG00000169245/ENSG00000106366/ENSG00000108691/ENSG00000169248/ENSG00000006210/ENSG00000128016/ENSG00000100219/ENSG00000137496/ENSG00000086065/ENSG00000126368/ENSG00000160013/ENSG00000148677/ENSG00000177606/ENSG00000134326…	CCL5/LGALS9/MYD88/CD274/TRIM5/GCH1/NOCT/IDO1/CNP/PTGS2/CASP1/CXCL10/SERPINE1/CCL2/CXCL11/CX3CL1/ZFP36/XBP1/IL18BP/CHMP5/NR1D1/PTGIR/ANKRD1/JUN/CMPK2/CSF2/LCN2/PRKCE/NOD2/IL12A/PDCD1LG2/NLRP3/FER/JAK2/BMP6/CARD16/SLPI	37	33	ENSG00000271503/ENSG00000168961/ENSG00000172936/ENSG00000120217/ENSG00000132256/ENSG00000131979/ENSG00000151014/ENSG00000131203/ENSG00000173786/ENSG00000073756/ENSG00000137752/ENSG00000169245/ENSG00000106366/ENSG00000169248/ENSG00000006210/ENSG00000128016/ENSG00000100219/ENSG00000137496/ENSG00000086065/ENSG00000126368/ENSG00000160013/ENSG00000148677/ENSG00000177606/ENSG00000134326/ENSG00000148346…	4	ENSG00000108691/ENSG00000164400/ENSG00000151422/ENSG00000153162
BP	GO:0002460	adaptive immune response based on somatic recombination of immune receptors built from immunoglobulin superfamily domains	31/824	192/13477	6.0986e-07	8.06016e-05	ENSG00000234745/ENSG00000185507/ENSG00000204642/ENSG00000159403/ENSG00000166710/ENSG00000172936/ENSG00000120217/ENSG00000134321/ENSG00000171855/ENSG00000149131/ENSG00000072274/ENSG00000079385/ENSG00000182326/ENSG00000186470/ENSG00000111801/ENSG00000137496/ENSG00000102524/ENSG00000125730/ENSG00000168811/ENSG00000155918/ENSG00000107485/ENSG00000168685/ENSG00000162711/ENSG00000096996/ENSG00000176208…	HLA-B/IRF7/HLA-F/C1R/B2M/MYD88/CD274/RSAD2/IFNB1/SERPING1/TFRC/CEACAM1/C1S/BTN3A2/BTN3A3/IL18BP/TNFSF13B/C3/IL12A/RAET1L/GATA3/IL7R/NLRP3/IL12RB1/ATAD5/MASP2/PRKCQ/BCL6/GZMM/IL23A/C2	31	27	ENSG00000234745/ENSG00000185507/ENSG00000204642/ENSG00000159403/ENSG00000166710/ENSG00000172936/ENSG00000120217/ENSG00000134321/ENSG00000171855/ENSG00000149131/ENSG00000079385/ENSG00000182326/ENSG00000186470/ENSG00000111801/ENSG00000137496/ENSG00000102524/ENSG00000125730/ENSG00000168811/ENSG00000155918/ENSG00000107485/ENSG00000168685/ENSG00000162711/ENSG00000096996/ENSG00000065675/ENSG00000113916…	4	ENSG00000072274/ENSG00000176208/ENSG00000009724/ENSG00000197540
BP	GO:0002237	response to molecule of bacterial origin	38/824	263/13477	6.30088e-07	8.06016e-05	ENSG00000271503/ENSG00000166710/ENSG00000168961/ENSG00000172936/ENSG00000120217/ENSG00000132256/ENSG00000131979/ENSG00000151014/ENSG00000131203/ENSG00000173786/ENSG00000073756/ENSG00000137752/ENSG00000169245/ENSG00000106366/ENSG00000108691/ENSG00000169248/ENSG00000006210/ENSG00000128016/ENSG00000100219/ENSG00000137496/ENSG00000086065/ENSG00000126368/ENSG00000160013/ENSG00000148677/ENSG00000177606…	CCL5/B2M/LGALS9/MYD88/CD274/TRIM5/GCH1/NOCT/IDO1/CNP/PTGS2/CASP1/CXCL10/SERPINE1/CCL2/CXCL11/CX3CL1/ZFP36/XBP1/IL18BP/CHMP5/NR1D1/PTGIR/ANKRD1/JUN/CMPK2/CSF2/LCN2/PRKCE/NOD2/IL12A/PDCD1LG2/NLRP3/FER/JAK2/BMP6/CARD16/SLPI	38	34	ENSG00000271503/ENSG00000166710/ENSG00000168961/ENSG00000172936/ENSG00000120217/ENSG00000132256/ENSG00000131979/ENSG00000151014/ENSG00000131203/ENSG00000173786/ENSG00000073756/ENSG00000137752/ENSG00000169245/ENSG00000106366/ENSG00000169248/ENSG00000006210/ENSG00000128016/ENSG00000100219/ENSG00000137496/ENSG00000086065/ENSG00000126368/ENSG00000160013/ENSG00000148677/ENSG00000177606/ENSG00000134326…	4	ENSG00000108691/ENSG00000164400/ENSG00000151422/ENSG00000153162
BP	GO:0052547	regulation of peptidase activity	45/824	338/13477	6.4023e-07	8.06016e-05	ENSG00000126709/ENSG00000130303/ENSG00000078081/ENSG00000204264/ENSG00000240065/ENSG00000141682/ENSG00000136826/ENSG00000121858/ENSG00000168961/ENSG00000163565/ENSG00000140464/ENSG00000011422/ENSG00000021355/ENSG00000105327/ENSG00000100600/ENSG00000073756/ENSG00000137752/ENSG00000137642/ENSG00000149131/ENSG00000106366/ENSG00000100911/ENSG00000105825/ENSG00000136997/ENSG00000051108/ENSG00000156535…	IFI6/BST2/LAMP3/PSMB8/PSMB9/PMAIP1/KLF4/TNFSF10/LGALS9/IFI16/PML/PLAUR/SERPINB1/BBC3/LGMN/PTGS2/CASP1/SORL1/SERPING1/SERPINE1/PSME2/TFPI2/MYC/HERPUD1/CD109/PSME1/GAPDH/PROS1/CASP4/IFI27L2/C3/ARRB1/HSPE1/TRADD/HIP1R/BAK1/CDKN2D/BEX3/NLRP3/PCOLCE2/JAK2/CST6/CARD16/SLPI/AQP1	45	38	ENSG00000126709/ENSG00000130303/ENSG00000078081/ENSG00000204264/ENSG00000240065/ENSG00000141682/ENSG00000136826/ENSG00000121858/ENSG00000168961/ENSG00000163565/ENSG00000140464/ENSG00000011422/ENSG00000021355/ENSG00000105327/ENSG00000100600/ENSG00000073756/ENSG00000137752/ENSG00000149131/ENSG00000106366/ENSG00000100911/ENSG00000105825/ENSG00000136997/ENSG00000051108/ENSG00000092010/ENSG00000196954…	7	ENSG00000137642/ENSG00000156535/ENSG00000111640/ENSG00000184500/ENSG00000137486/ENSG00000163710/ENSG00000175315
BP	GO:0051092	positive regulation of NF-kappaB transcription factor activity	24/824	129/13477	8.50952e-07	0.000104383	ENSG00000132274/ENSG00000106785/ENSG00000168961/ENSG00000172936/ENSG00000132256/ENSG00000105287/ENSG00000112343/ENSG00000121060/ENSG00000125826/ENSG00000055332/ENSG00000006210/ENSG00000176170/ENSG00000164342/ENSG00000102871/ENSG00000092098/ENSG00000167207/ENSG00000204389/ENSG00000167550/ENSG00000162711/ENSG00000104899/ENSG00000151422/ENSG00000183718/ENSG00000065675/ENSG00000204397	TRIM22/TRIM14/LGALS9/MYD88/TRIM5/PRKD2/TRIM38/TRIM25/RBCK1/EIF2AK2/CX3CL1/SPHK1/TLR3/TRADD/RNF31/NOD2/HSPA1A/RHEBL1/NLRP3/AMH/FER/TRIM52/PRKCQ/CARD16	24	21	ENSG00000132274/ENSG00000106785/ENSG00000168961/ENSG00000172936/ENSG00000132256/ENSG00000105287/ENSG00000112343/ENSG00000121060/ENSG00000125826/ENSG00000055332/ENSG00000006210/ENSG00000176170/ENSG00000164342/ENSG00000102871/ENSG00000092098/ENSG00000167207/ENSG00000204389/ENSG00000167550/ENSG00000162711/ENSG00000065675/ENSG00000204397	3	ENSG00000104899/ENSG00000151422/ENSG00000183718
BP	GO:0050777	negative regulation of immune response	21/824	104/13477	1.02096e-06	0.000122107	ENSG00000130303/ENSG00000140853/ENSG00000234745/ENSG00000108771/ENSG00000101347/ENSG00000168961/ENSG00000182393/ENSG00000135148/ENSG00000173193/ENSG00000163565/ENSG00000123609/ENSG00000160710/ENSG00000171855/ENSG00000149131/ENSG00000079385/ENSG00000206503/ENSG00000168685/ENSG00000151422/ENSG00000103241/ENSG00000092969/ENSG00000113916	BST2/NLRC5/HLA-B/DHX58/SAMHD1/LGALS9/IFNL1/TRAFD1/PARP14/IFI16/NMI/ADAR/IFNB1/SERPING1/CEACAM1/HLA-A/IL7R/FER/FOXF1/TGFB2/BCL6	21	19	ENSG00000130303/ENSG00000140853/ENSG00000234745/ENSG00000108771/ENSG00000101347/ENSG00000168961/ENSG00000182393/ENSG00000135148/ENSG00000173193/ENSG00000163565/ENSG00000123609/ENSG00000160710/ENSG00000171855/ENSG00000149131/ENSG00000079385/ENSG00000206503/ENSG00000168685/ENSG00000103241/ENSG00000113916	2	ENSG00000151422/ENSG00000092969
BP	GO:0032652	regulation of interleukin-1 production	15/824	57/13477	1.07827e-06	0.000123811	ENSG00000120738/ENSG00000168961/ENSG00000163565/ENSG00000140464/ENSG00000173432/ENSG00000137752/ENSG00000079385/ENSG00000006210/ENSG00000176170/ENSG00000115590/ENSG00000104518/ENSG00000167207/ENSG00000162711/ENSG00000096968/ENSG00000204397	EGR1/LGALS9/IFI16/PML/SAA1/CASP1/CEACAM1/CX3CL1/SPHK1/IL1R2/GSDMD/NOD2/NLRP3/JAK2/CARD16	15	15	ENSG00000120738/ENSG00000168961/ENSG00000163565/ENSG00000140464/ENSG00000173432/ENSG00000137752/ENSG00000079385/ENSG00000006210/ENSG00000176170/ENSG00000115590/ENSG00000104518/ENSG00000167207/ENSG00000162711/ENSG00000096968/ENSG00000204397	0
BP	GO:0002703	regulation of leukocyte mediated immunity	26/824	149/13477	1.08697e-06	0.000123811	ENSG00000130303/ENSG00000234745/ENSG00000204642/ENSG00000166710/ENSG00000168961/ENSG00000107201/ENSG00000134321/ENSG00000171855/ENSG00000072274/ENSG00000079385/ENSG00000206503/ENSG00000088888/ENSG00000125730/ENSG00000164342/ENSG00000167207/ENSG00000168811/ENSG00000155918/ENSG00000107485/ENSG00000168685/ENSG00000162711/ENSG00000096996/ENSG00000151422/ENSG00000176208/ENSG00000103241/ENSG00000113916…	BST2/HLA-B/HLA-F/B2M/LGALS9/DDX58/RSAD2/IFNB1/TFRC/CEACAM1/HLA-A/MAVS/C3/TLR3/NOD2/IL12A/RAET1L/GATA3/IL7R/NLRP3/IL12RB1/FER/ATAD5/FOXF1/BCL6/IL23A	26	22	ENSG00000130303/ENSG00000234745/ENSG00000204642/ENSG00000166710/ENSG00000168961/ENSG00000107201/ENSG00000134321/ENSG00000171855/ENSG00000079385/ENSG00000206503/ENSG00000125730/ENSG00000164342/ENSG00000167207/ENSG00000168811/ENSG00000155918/ENSG00000107485/ENSG00000168685/ENSG00000162711/ENSG00000096996/ENSG00000103241/ENSG00000113916/ENSG00000110944	4	ENSG00000072274/ENSG00000088888/ENSG00000151422/ENSG00000176208
BP	GO:0002449	lymphocyte mediated immunity	29/824	179/13477	1.30237e-06	0.000143975	ENSG00000234745/ENSG00000185507/ENSG00000204642/ENSG00000159403/ENSG00000166710/ENSG00000168961/ENSG00000172936/ENSG00000134321/ENSG00000171855/ENSG00000149131/ENSG00000072274/ENSG00000079385/ENSG00000182326/ENSG00000206503/ENSG00000186470/ENSG00000111801/ENSG00000125730/ENSG00000168811/ENSG00000155918/ENSG00000107485/ENSG00000168685/ENSG00000162711/ENSG00000096996/ENSG00000176208/ENSG00000009724…	HLA-B/IRF7/HLA-F/C1R/B2M/LGALS9/MYD88/RSAD2/IFNB1/SERPING1/TFRC/CEACAM1/C1S/HLA-A/BTN3A2/BTN3A3/C3/IL12A/RAET1L/GATA3/IL7R/NLRP3/IL12RB1/ATAD5/MASP2/BCL6/GZMM/IL23A/C2	29	25	ENSG00000234745/ENSG00000185507/ENSG00000204642/ENSG00000159403/ENSG00000166710/ENSG00000168961/ENSG00000172936/ENSG00000134321/ENSG00000171855/ENSG00000149131/ENSG00000079385/ENSG00000182326/ENSG00000206503/ENSG00000186470/ENSG00000111801/ENSG00000125730/ENSG00000168811/ENSG00000155918/ENSG00000107485/ENSG00000168685/ENSG00000162711/ENSG00000096996/ENSG00000113916/ENSG00000110944/ENSG00000166278	4	ENSG00000072274/ENSG00000176208/ENSG00000009724/ENSG00000197540
BP	GO:0006954	inflammatory response	58/824	496/13477	1.32418e-06	0.000143975	ENSG00000184979/ENSG00000271503/ENSG00000188313/ENSG00000130775/ENSG00000159403/ENSG00000128335/ENSG00000154451/ENSG00000136826/ENSG00000168961/ENSG00000172936/ENSG00000163565/ENSG00000128284/ENSG00000176046/ENSG00000123609/ENSG00000131203/ENSG00000173432/ENSG00000073756/ENSG00000169245/ENSG00000149131/ENSG00000106366/ENSG00000182326/ENSG00000108691/ENSG00000169248/ENSG00000134339/ENSG00000006210…	USP18/CCL5/PLSCR1/THEMIS2/C1R/APOL2/GBP5/KLF4/LGALS9/MYD88/IFI16/APOL3/NUPR1/NMI/IDO1/SAA1/PTGS2/CXCL10/SERPING1/SERPINE1/C1S/CCL2/CXCL11/SAA2/CX3CL1/ZFP36/SPHK1/IL1R2/CSF1/PTGIR/PROS1/CASP4/C3/TLR3/IGFBP4/GSDMD/NOD2/GATA3/RHBDD3/IL6ST/CCL17/CFB/NLRP3/IL10RB/PLA2G4C/JAK2/BMP6/FOXF1/REL/PRKCQ/F8/PTGS1/AOC3/SLC7A2/BCL6/KRT16/IL23A/C2	58	49	ENSG00000184979/ENSG00000271503/ENSG00000188313/ENSG00000130775/ENSG00000159403/ENSG00000128335/ENSG00000154451/ENSG00000136826/ENSG00000168961/ENSG00000172936/ENSG00000163565/ENSG00000128284/ENSG00000176046/ENSG00000123609/ENSG00000131203/ENSG00000173432/ENSG00000073756/ENSG00000169245/ENSG00000149131/ENSG00000106366/ENSG00000182326/ENSG00000169248/ENSG00000134339/ENSG00000006210/ENSG00000128016…	9	ENSG00000108691/ENSG00000184500/ENSG00000134352/ENSG00000243646/ENSG00000153162/ENSG00000162924/ENSG00000185010/ENSG00000131471/ENSG00000003989
BP	GO:0034612	response to tumor necrosis factor	31/824	201/13477	1.67926e-06	0.000178524	ENSG00000271503/ENSG00000115415/ENSG00000117228/ENSG00000131979/ENSG00000125826/ENSG00000073756/ENSG00000137752/ENSG00000108691/ENSG00000157873/ENSG00000013374/ENSG00000006210/ENSG00000128016/ENSG00000176170/ENSG00000137496/ENSG00000148677/ENSG00000196954/ENSG00000102524/ENSG00000127528/ENSG00000117226/ENSG00000148346/ENSG00000161921/ENSG00000102871/ENSG00000092098/ENSG00000204389/ENSG00000049249…	CCL5/STAT1/GBP1/GCH1/RBCK1/PTGS2/CASP1/CCL2/TNFRSF14/NUB1/CX3CL1/ZFP36/SPHK1/IL18BP/ANKRD1/CASP4/TNFSF13B/KLF2/GBP3/LCN2/CXCL16/TRADD/RNF31/HSPA1A/TNFRSF9/GATA3/CCL17/TXNDC17/JAK2/CARD16/ILK	31	28	ENSG00000271503/ENSG00000115415/ENSG00000117228/ENSG00000131979/ENSG00000125826/ENSG00000073756/ENSG00000137752/ENSG00000157873/ENSG00000013374/ENSG00000006210/ENSG00000128016/ENSG00000176170/ENSG00000137496/ENSG00000148677/ENSG00000196954/ENSG00000102524/ENSG00000127528/ENSG00000117226/ENSG00000148346/ENSG00000161921/ENSG00000102871/ENSG00000092098/ENSG00000204389/ENSG00000107485/ENSG00000102970…	3	ENSG00000108691/ENSG00000049249/ENSG00000166333
BP	GO:0002230	positive regulation of defense response to virus by host	9/824	21/13477	1.72343e-06	0.000179237	ENSG00000138496/ENSG00000115415/ENSG00000163840/ENSG00000107201/ENSG00000239713/ENSG00000088888/ENSG00000128394/ENSG00000096996/ENSG00000110944	PARP9/STAT1/DTX3L/DDX58/APOBEC3G/MAVS/APOBEC3F/IL12RB1/IL23A	9	8	ENSG00000138496/ENSG00000115415/ENSG00000163840/ENSG00000107201/ENSG00000239713/ENSG00000128394/ENSG00000096996/ENSG00000110944	1	ENSG00000088888
BP	GO:0002831	regulation of response to biotic stimulus	21/824	108/13477	1.94751e-06	0.000194143	ENSG00000185745/ENSG00000138646/ENSG00000138496/ENSG00000115415/ENSG00000108771/ENSG00000163840/ENSG00000120217/ENSG00000132256/ENSG00000107201/ENSG00000239713/ENSG00000137628/ENSG00000112343/ENSG00000079385/ENSG00000006210/ENSG00000088888/ENSG00000128394/ENSG00000168811/ENSG00000096996/ENSG00000153162/ENSG00000204397/ENSG00000110944	IFIT1/HERC5/PARP9/STAT1/DHX58/DTX3L/CD274/TRIM5/DDX58/APOBEC3G/DDX60/TRIM38/CEACAM1/CX3CL1/MAVS/APOBEC3F/IL12A/IL12RB1/BMP6/CARD16/IL23A	21	19	ENSG00000185745/ENSG00000138646/ENSG00000138496/ENSG00000115415/ENSG00000108771/ENSG00000163840/ENSG00000120217/ENSG00000132256/ENSG00000107201/ENSG00000239713/ENSG00000137628/ENSG00000112343/ENSG00000079385/ENSG00000006210/ENSG00000128394/ENSG00000168811/ENSG00000096996/ENSG00000204397/ENSG00000110944	2	ENSG00000088888/ENSG00000153162
BP	GO:0032612	interleukin-1 production	16/824	67/13477	1.94792e-06	0.000194143	ENSG00000120738/ENSG00000154451/ENSG00000168961/ENSG00000163565/ENSG00000140464/ENSG00000173432/ENSG00000137752/ENSG00000079385/ENSG00000006210/ENSG00000176170/ENSG00000115590/ENSG00000104518/ENSG00000167207/ENSG00000162711/ENSG00000096968/ENSG00000204397	EGR1/GBP5/LGALS9/IFI16/PML/SAA1/CASP1/CEACAM1/CX3CL1/SPHK1/IL1R2/GSDMD/NOD2/NLRP3/JAK2/CARD16	16	16	ENSG00000120738/ENSG00000154451/ENSG00000168961/ENSG00000163565/ENSG00000140464/ENSG00000173432/ENSG00000137752/ENSG00000079385/ENSG00000006210/ENSG00000176170/ENSG00000115590/ENSG00000104518/ENSG00000167207/ENSG00000162711/ENSG00000096968/ENSG00000204397	0
BP	GO:0001959	regulation of cytokine-mediated signaling pathway	24/824	136/13477	2.27754e-06	0.000222362	ENSG00000184979/ENSG00000271503/ENSG00000140853/ENSG00000185507/ENSG00000138496/ENSG00000115415/ENSG00000101347/ENSG00000124256/ENSG00000173193/ENSG00000160710/ENSG00000125826/ENSG00000137752/ENSG00000185338/ENSG00000176170/ENSG00000115590/ENSG00000184371/ENSG00000196954/ENSG00000088888/ENSG00000120690/ENSG00000102871/ENSG00000092098/ENSG00000204389/ENSG00000096968/ENSG00000204397	USP18/CCL5/NLRC5/IRF7/PARP9/STAT1/SAMHD1/ZBP1/PARP14/ADAR/RBCK1/CASP1/SOCS1/SPHK1/IL1R2/CSF1/CASP4/MAVS/ELF1/TRADD/RNF31/HSPA1A/JAK2/CARD16	24	23	ENSG00000184979/ENSG00000271503/ENSG00000140853/ENSG00000185507/ENSG00000138496/ENSG00000115415/ENSG00000101347/ENSG00000124256/ENSG00000173193/ENSG00000160710/ENSG00000125826/ENSG00000137752/ENSG00000185338/ENSG00000176170/ENSG00000115590/ENSG00000184371/ENSG00000196954/ENSG00000120690/ENSG00000102871/ENSG00000092098/ENSG00000204389/ENSG00000096968/ENSG00000204397	1	ENSG00000088888
BP	GO:0070059	intrinsic apoptotic signaling pathway in response to endoplasmic reticulum stress	14/824	55/13477	3.78335e-06	0.00035876	ENSG00000141682/ENSG00000175197/ENSG00000087074/ENSG00000140464/ENSG00000105327/ENSG00000101255/ENSG00000051108/ENSG00000100219/ENSG00000128272/ENSG00000196954/ENSG00000128965/ENSG00000204389/ENSG00000030110/ENSG00000196296	PMAIP1/DDIT3/PPP1R15A/PML/BBC3/TRIB3/HERPUD1/XBP1/ATF4/CASP4/CHAC1/HSPA1A/BAK1/ATP2A1	14	13	ENSG00000141682/ENSG00000175197/ENSG00000087074/ENSG00000140464/ENSG00000105327/ENSG00000101255/ENSG00000051108/ENSG00000100219/ENSG00000128272/ENSG00000196954/ENSG00000128965/ENSG00000204389/ENSG00000030110	1	ENSG00000196296
BP	GO:0032480	negative regulation of type I interferon production	12/824	41/13477	3.82457e-06	0.00035876	ENSG00000187608/ENSG00000138646/ENSG00000140853/ENSG00000156587/ENSG00000182179/ENSG00000115267/ENSG00000108771/ENSG00000107201/ENSG00000123609/ENSG00000121060/ENSG00000088888/ENSG00000162924	ISG15/HERC5/NLRC5/UBE2L6/UBA7/IFIH1/DHX58/DDX58/NMI/TRIM25/MAVS/REL	12	10	ENSG00000187608/ENSG00000138646/ENSG00000140853/ENSG00000156587/ENSG00000182179/ENSG00000115267/ENSG00000108771/ENSG00000107201/ENSG00000123609/ENSG00000121060	2	ENSG00000088888/ENSG00000162924
BP	GO:0002819	regulation of adaptive immune response	22/824	123/13477	4.75383e-06	0.000437352	ENSG00000234745/ENSG00000185507/ENSG00000204642/ENSG00000166710/ENSG00000120217/ENSG00000134321/ENSG00000125347/ENSG00000171855/ENSG00000072274/ENSG00000079385/ENSG00000102524/ENSG00000125730/ENSG00000168811/ENSG00000107485/ENSG00000168685/ENSG00000134352/ENSG00000162711/ENSG00000096996/ENSG00000176208/ENSG00000065675/ENSG00000113916/ENSG00000110944	HLA-B/IRF7/HLA-F/B2M/CD274/RSAD2/IRF1/IFNB1/TFRC/CEACAM1/TNFSF13B/C3/IL12A/GATA3/IL7R/IL6ST/NLRP3/IL12RB1/ATAD5/PRKCQ/BCL6/IL23A	22	19	ENSG00000234745/ENSG00000185507/ENSG00000204642/ENSG00000166710/ENSG00000120217/ENSG00000134321/ENSG00000125347/ENSG00000171855/ENSG00000079385/ENSG00000102524/ENSG00000125730/ENSG00000168811/ENSG00000107485/ENSG00000168685/ENSG00000162711/ENSG00000096996/ENSG00000065675/ENSG00000113916/ENSG00000110944	3	ENSG00000072274/ENSG00000134352/ENSG00000176208
BP	GO:0043123	positive regulation of I-kappaB kinase/NF-kappaB signaling	26/824	163/13477	6.11092e-06	0.000551597	ENSG00000130303/ENSG00000132274/ENSG00000141574/ENSG00000121858/ENSG00000168961/ENSG00000172936/ENSG00000132256/ENSG00000152778/ENSG00000128284/ENSG00000112343/ENSG00000121060/ENSG00000125826/ENSG00000137752/ENSG00000006210/ENSG00000145632/ENSG00000088888/ENSG00000153714/ENSG00000164342/ENSG00000102871/ENSG00000171132/ENSG00000092098/ENSG00000167207/ENSG00000162924/ENSG00000117262/ENSG00000204397…	BST2/TRIM22/SECTM1/TNFSF10/LGALS9/MYD88/TRIM5/IFIT5/APOL3/TRIM38/TRIM25/RBCK1/CASP1/CX3CL1/PLK2/MAVS/LURAP1L/TLR3/TRADD/PRKCE/RNF31/NOD2/REL/GPR89A/CARD16/C18orf32	26	23	ENSG00000130303/ENSG00000132274/ENSG00000141574/ENSG00000121858/ENSG00000168961/ENSG00000172936/ENSG00000132256/ENSG00000152778/ENSG00000128284/ENSG00000112343/ENSG00000121060/ENSG00000125826/ENSG00000137752/ENSG00000006210/ENSG00000145632/ENSG00000153714/ENSG00000164342/ENSG00000102871/ENSG00000171132/ENSG00000092098/ENSG00000167207/ENSG00000117262/ENSG00000204397	3	ENSG00000088888/ENSG00000162924/ENSG00000177576
BP	GO:0046596	regulation of viral entry into host cell	9/824	24/13477	6.48879e-06	0.000574859	ENSG00000185885/ENSG00000142089/ENSG00000168961/ENSG00000132256/ENSG00000185201/ENSG00000132109/ENSG00000112343/ENSG00000121060/ENSG00000234127	IFITM1/IFITM3/LGALS9/TRIM5/IFITM2/TRIM21/TRIM38/TRIM25/TRIM26	9	9	ENSG00000185885/ENSG00000142089/ENSG00000168961/ENSG00000132256/ENSG00000185201/ENSG00000132109/ENSG00000112343/ENSG00000121060/ENSG00000234127	0
BP	GO:0001914	regulation of T cell mediated cytotoxicity	8/824	19/13477	7.79192e-06	0.000677755	ENSG00000234745/ENSG00000204642/ENSG00000166710/ENSG00000079385/ENSG00000168811/ENSG00000168685/ENSG00000096996/ENSG00000110944	HLA-B/HLA-F/B2M/CEACAM1/IL12A/IL7R/IL12RB1/IL23A	8	8	ENSG00000234745/ENSG00000204642/ENSG00000166710/ENSG00000079385/ENSG00000168811/ENSG00000168685/ENSG00000096996/ENSG00000110944	0
BP	GO:0050691	regulation of defense response to virus by host	10/824	31/13477	9.43642e-06	0.000794567	ENSG00000185745/ENSG00000138496/ENSG00000115415/ENSG00000163840/ENSG00000107201/ENSG00000239713/ENSG00000088888/ENSG00000128394/ENSG00000096996/ENSG00000110944	IFIT1/PARP9/STAT1/DTX3L/DDX58/APOBEC3G/MAVS/APOBEC3F/IL12RB1/IL23A	10	9	ENSG00000185745/ENSG00000138496/ENSG00000115415/ENSG00000163840/ENSG00000107201/ENSG00000239713/ENSG00000128394/ENSG00000096996/ENSG00000110944	1	ENSG00000088888
BP	GO:0071222	cellular response to lipopolysaccharide	25/824	157/13477	9.46704e-06	0.000794567	ENSG00000271503/ENSG00000172936/ENSG00000120217/ENSG00000132256/ENSG00000137752/ENSG00000169245/ENSG00000106366/ENSG00000108691/ENSG00000169248/ENSG00000006210/ENSG00000128016/ENSG00000100219/ENSG00000086065/ENSG00000126368/ENSG00000148677/ENSG00000134326/ENSG00000164400/ENSG00000148346/ENSG00000171132/ENSG00000167207/ENSG00000168811/ENSG00000197646/ENSG00000162711/ENSG00000153162/ENSG00000204397	CCL5/MYD88/CD274/TRIM5/CASP1/CXCL10/SERPINE1/CCL2/CXCL11/CX3CL1/ZFP36/XBP1/CHMP5/NR1D1/ANKRD1/CMPK2/CSF2/LCN2/PRKCE/NOD2/IL12A/PDCD1LG2/NLRP3/BMP6/CARD16	25	22	ENSG00000271503/ENSG00000172936/ENSG00000120217/ENSG00000132256/ENSG00000137752/ENSG00000169245/ENSG00000106366/ENSG00000169248/ENSG00000006210/ENSG00000128016/ENSG00000100219/ENSG00000086065/ENSG00000126368/ENSG00000148677/ENSG00000134326/ENSG00000148346/ENSG00000171132/ENSG00000167207/ENSG00000168811/ENSG00000197646/ENSG00000162711/ENSG00000204397	3	ENSG00000108691/ENSG00000164400/ENSG00000153162
BP	GO:0050688	regulation of defense response to virus	14/824	60/13477	1.13257e-05	0.000921565	ENSG00000185745/ENSG00000138646/ENSG00000138496/ENSG00000115415/ENSG00000108771/ENSG00000163840/ENSG00000107201/ENSG00000239713/ENSG00000137628/ENSG00000112343/ENSG00000088888/ENSG00000128394/ENSG00000096996/ENSG00000110944	IFIT1/HERC5/PARP9/STAT1/DHX58/DTX3L/DDX58/APOBEC3G/DDX60/TRIM38/MAVS/APOBEC3F/IL12RB1/IL23A	14	13	ENSG00000185745/ENSG00000138646/ENSG00000138496/ENSG00000115415/ENSG00000108771/ENSG00000163840/ENSG00000107201/ENSG00000239713/ENSG00000137628/ENSG00000112343/ENSG00000128394/ENSG00000096996/ENSG00000110944	1	ENSG00000088888
BP	GO:0097696	STAT cascade	20/824	111/13477	1.13655e-05	0.000921565	ENSG00000271503/ENSG00000138496/ENSG00000115415/ENSG00000170581/ENSG00000182393/ENSG00000173193/ENSG00000197110/ENSG00000123609/ENSG00000183709/ENSG00000171855/ENSG00000185338/ENSG00000108691/ENSG00000164400/ENSG00000165731/ENSG00000168811/ENSG00000168685/ENSG00000134352/ENSG00000151422/ENSG00000096968/ENSG00000110944	CCL5/PARP9/STAT1/STAT2/IFNL1/PARP14/IFNL3/NMI/IFNL2/IFNB1/SOCS1/CCL2/CSF2/RET/IL12A/IL7R/IL6ST/FER/JAK2/IL23A	20	16	ENSG00000271503/ENSG00000138496/ENSG00000115415/ENSG00000170581/ENSG00000182393/ENSG00000173193/ENSG00000197110/ENSG00000123609/ENSG00000183709/ENSG00000171855/ENSG00000185338/ENSG00000165731/ENSG00000168811/ENSG00000168685/ENSG00000096968/ENSG00000110944	4	ENSG00000108691/ENSG00000164400/ENSG00000134352/ENSG00000151422
BP	GO:0006959	humoral immune response	22/824	130/13477	1.19839e-05	0.000955515	ENSG00000130303/ENSG00000159403/ENSG00000196092/ENSG00000205220/ENSG00000171855/ENSG00000169245/ENSG00000149131/ENSG00000182326/ENSG00000108691/ENSG00000169248/ENSG00000111640/ENSG00000184500/ENSG00000198918/ENSG00000125730/ENSG00000148346/ENSG00000107485/ENSG00000243649/ENSG00000125995/ENSG00000009724/ENSG00000124107/ENSG00000196415/ENSG00000166278	BST2/C1R/PAX5/PSMB10/IFNB1/CXCL10/SERPING1/C1S/CCL2/CXCL11/GAPDH/PROS1/RPL39/C3/LCN2/GATA3/CFB/ROMO1/MASP2/SLPI/PRTN3/C2	22	17	ENSG00000130303/ENSG00000159403/ENSG00000196092/ENSG00000205220/ENSG00000171855/ENSG00000169245/ENSG00000149131/ENSG00000182326/ENSG00000169248/ENSG00000198918/ENSG00000125730/ENSG00000148346/ENSG00000107485/ENSG00000243649/ENSG00000125995/ENSG00000124107/ENSG00000166278	5	ENSG00000108691/ENSG00000111640/ENSG00000184500/ENSG00000009724/ENSG00000196415
BP	GO:0050663	cytokine secretion	24/824	150/13477	1.30776e-05	0.00102562	ENSG00000117228/ENSG00000154451/ENSG00000115267/ENSG00000168961/ENSG00000120217/ENSG00000107201/ENSG00000140464/ENSG00000026950/ENSG00000173432/ENSG00000137752/ENSG00000185338/ENSG00000006210/ENSG00000100219/ENSG00000186470/ENSG00000138448/ENSG00000115590/ENSG00000111640/ENSG00000088888/ENSG00000104518/ENSG00000167207/ENSG00000107485/ENSG00000162711/ENSG00000137507/ENSG00000204397	GBP1/GBP5/IFIH1/LGALS9/CD274/DDX58/PML/BTN3A1/SAA1/CASP1/SOCS1/CX3CL1/XBP1/BTN3A2/ITGAV/IL1R2/GAPDH/MAVS/GSDMD/NOD2/GATA3/NLRP3/LRRC32/CARD16	24	20	ENSG00000117228/ENSG00000154451/ENSG00000115267/ENSG00000168961/ENSG00000120217/ENSG00000107201/ENSG00000140464/ENSG00000026950/ENSG00000173432/ENSG00000137752/ENSG00000185338/ENSG00000006210/ENSG00000100219/ENSG00000186470/ENSG00000115590/ENSG00000104518/ENSG00000167207/ENSG00000107485/ENSG00000162711/ENSG00000204397	4	ENSG00000138448/ENSG00000111640/ENSG00000088888/ENSG00000137507
BP	GO:0071216	cellular response to biotic stimulus	27/824	181/13477	1.45276e-05	0.00112097	ENSG00000271503/ENSG00000175197/ENSG00000172936/ENSG00000120217/ENSG00000132256/ENSG00000137752/ENSG00000169245/ENSG00000106366/ENSG00000108691/ENSG00000169248/ENSG00000006210/ENSG00000128016/ENSG00000100219/ENSG00000086065/ENSG00000126368/ENSG00000148677/ENSG00000265972/ENSG00000134326/ENSG00000164400/ENSG00000148346/ENSG00000171132/ENSG00000167207/ENSG00000168811/ENSG00000197646/ENSG00000162711…	CCL5/DDIT3/MYD88/CD274/TRIM5/CASP1/CXCL10/SERPINE1/CCL2/CXCL11/CX3CL1/ZFP36/XBP1/CHMP5/NR1D1/ANKRD1/TXNIP/CMPK2/CSF2/LCN2/PRKCE/NOD2/IL12A/PDCD1LG2/NLRP3/BMP6/CARD16	27	24	ENSG00000271503/ENSG00000175197/ENSG00000172936/ENSG00000120217/ENSG00000132256/ENSG00000137752/ENSG00000169245/ENSG00000106366/ENSG00000169248/ENSG00000006210/ENSG00000128016/ENSG00000100219/ENSG00000086065/ENSG00000126368/ENSG00000148677/ENSG00000265972/ENSG00000134326/ENSG00000148346/ENSG00000171132/ENSG00000167207/ENSG00000168811/ENSG00000197646/ENSG00000162711/ENSG00000204397	3	ENSG00000108691/ENSG00000164400/ENSG00000153162
BP	GO:0071219	cellular response to molecule of bacterial origin	25/824	162/13477	1.65362e-05	0.0012557	ENSG00000271503/ENSG00000172936/ENSG00000120217/ENSG00000132256/ENSG00000137752/ENSG00000169245/ENSG00000106366/ENSG00000108691/ENSG00000169248/ENSG00000006210/ENSG00000128016/ENSG00000100219/ENSG00000086065/ENSG00000126368/ENSG00000148677/ENSG00000134326/ENSG00000164400/ENSG00000148346/ENSG00000171132/ENSG00000167207/ENSG00000168811/ENSG00000197646/ENSG00000162711/ENSG00000153162/ENSG00000204397	CCL5/MYD88/CD274/TRIM5/CASP1/CXCL10/SERPINE1/CCL2/CXCL11/CX3CL1/ZFP36/XBP1/CHMP5/NR1D1/ANKRD1/CMPK2/CSF2/LCN2/PRKCE/NOD2/IL12A/PDCD1LG2/NLRP3/BMP6/CARD16	25	22	ENSG00000271503/ENSG00000172936/ENSG00000120217/ENSG00000132256/ENSG00000137752/ENSG00000169245/ENSG00000106366/ENSG00000169248/ENSG00000006210/ENSG00000128016/ENSG00000100219/ENSG00000086065/ENSG00000126368/ENSG00000148677/ENSG00000134326/ENSG00000148346/ENSG00000171132/ENSG00000167207/ENSG00000168811/ENSG00000197646/ENSG00000162711/ENSG00000204397	3	ENSG00000108691/ENSG00000164400/ENSG00000153162
BP	GO:0002479	antigen processing and presentation of exogenous peptide antigen via MHC class I, TAP-dependent	8/824	21/13477	1.87964e-05	0.00140503	ENSG00000234745/ENSG00000204525/ENSG00000204642/ENSG00000168394/ENSG00000166710/ENSG00000204267/ENSG00000206503/ENSG00000138448	HLA-B/HLA-C/HLA-F/TAP1/B2M/TAP2/HLA-A/ITGAV	8	7	ENSG00000234745/ENSG00000204525/ENSG00000204642/ENSG00000168394/ENSG00000166710/ENSG00000204267/ENSG00000206503	1	ENSG00000138448
BP	GO:0071356	cellular response to tumor necrosis factor	27/824	184/13477	1.96796e-05	0.00144451	ENSG00000271503/ENSG00000115415/ENSG00000117228/ENSG00000125826/ENSG00000137752/ENSG00000108691/ENSG00000157873/ENSG00000006210/ENSG00000128016/ENSG00000176170/ENSG00000137496/ENSG00000148677/ENSG00000196954/ENSG00000102524/ENSG00000127528/ENSG00000117226/ENSG00000148346/ENSG00000102871/ENSG00000092098/ENSG00000204389/ENSG00000049249/ENSG00000107485/ENSG00000102970/ENSG00000129235/ENSG00000096968…	CCL5/STAT1/GBP1/RBCK1/CASP1/CCL2/TNFRSF14/CX3CL1/ZFP36/SPHK1/IL18BP/ANKRD1/CASP4/TNFSF13B/KLF2/GBP3/LCN2/TRADD/RNF31/HSPA1A/TNFRSF9/GATA3/CCL17/TXNDC17/JAK2/CARD16/ILK	27	24	ENSG00000271503/ENSG00000115415/ENSG00000117228/ENSG00000125826/ENSG00000137752/ENSG00000157873/ENSG00000006210/ENSG00000128016/ENSG00000176170/ENSG00000137496/ENSG00000148677/ENSG00000196954/ENSG00000102524/ENSG00000127528/ENSG00000117226/ENSG00000148346/ENSG00000102871/ENSG00000092098/ENSG00000204389/ENSG00000107485/ENSG00000102970/ENSG00000129235/ENSG00000096968/ENSG00000204397	3	ENSG00000108691/ENSG00000049249/ENSG00000166333
BP	GO:0002698	negative regulation of immune effector process	17/824	88/13477	1.99284e-05	0.00144451	ENSG00000185745/ENSG00000130303/ENSG00000234745/ENSG00000108771/ENSG00000168961/ENSG00000182393/ENSG00000171855/ENSG00000112343/ENSG00000149131/ENSG00000079385/ENSG00000206503/ENSG00000253729/ENSG00000168685/ENSG00000151422/ENSG00000103241/ENSG00000092969/ENSG00000113916	IFIT1/BST2/HLA-B/DHX58/LGALS9/IFNL1/IFNB1/TRIM38/SERPING1/CEACAM1/HLA-A/PRKDC/IL7R/FER/FOXF1/TGFB2/BCL6	17	14	ENSG00000185745/ENSG00000130303/ENSG00000234745/ENSG00000108771/ENSG00000168961/ENSG00000182393/ENSG00000171855/ENSG00000112343/ENSG00000149131/ENSG00000079385/ENSG00000206503/ENSG00000168685/ENSG00000103241/ENSG00000113916	3	ENSG00000253729/ENSG00000151422/ENSG00000092969
BP	GO:0051091	positive regulation of DNA binding transcription factor activity	30/824	216/13477	2.07224e-05	0.00147964	ENSG00000132274/ENSG00000106785/ENSG00000168961/ENSG00000175197/ENSG00000172936/ENSG00000132256/ENSG00000107201/ENSG00000132109/ENSG00000105287/ENSG00000112343/ENSG00000121060/ENSG00000125826/ENSG00000055332/ENSG00000234127/ENSG00000006210/ENSG00000176170/ENSG00000088888/ENSG00000164342/ENSG00000102871/ENSG00000092098/ENSG00000167207/ENSG00000204389/ENSG00000167550/ENSG00000162711/ENSG00000104899…	TRIM22/TRIM14/LGALS9/DDIT3/MYD88/TRIM5/DDX58/TRIM21/PRKD2/TRIM38/TRIM25/RBCK1/EIF2AK2/TRIM26/CX3CL1/SPHK1/MAVS/TLR3/TRADD/RNF31/NOD2/HSPA1A/RHEBL1/NLRP3/AMH/FER/JAK2/TRIM52/PRKCQ/CARD16	30	26	ENSG00000132274/ENSG00000106785/ENSG00000168961/ENSG00000175197/ENSG00000172936/ENSG00000132256/ENSG00000107201/ENSG00000132109/ENSG00000105287/ENSG00000112343/ENSG00000121060/ENSG00000125826/ENSG00000055332/ENSG00000234127/ENSG00000006210/ENSG00000176170/ENSG00000164342/ENSG00000102871/ENSG00000092098/ENSG00000167207/ENSG00000204389/ENSG00000167550/ENSG00000162711/ENSG00000096968/ENSG00000065675…	4	ENSG00000088888/ENSG00000104899/ENSG00000151422/ENSG00000183718
BP	GO:0002456	T cell mediated immunity	16/824	80/13477	2.21176e-05	0.00155066	ENSG00000234745/ENSG00000204642/ENSG00000166710/ENSG00000134321/ENSG00000171855/ENSG00000079385/ENSG00000186470/ENSG00000111801/ENSG00000168811/ENSG00000155918/ENSG00000107485/ENSG00000168685/ENSG00000162711/ENSG00000096996/ENSG00000197540/ENSG00000110944	HLA-B/HLA-F/B2M/RSAD2/IFNB1/CEACAM1/BTN3A2/BTN3A3/IL12A/RAET1L/GATA3/IL7R/NLRP3/IL12RB1/GZMM/IL23A	16	15	ENSG00000234745/ENSG00000204642/ENSG00000166710/ENSG00000134321/ENSG00000171855/ENSG00000079385/ENSG00000186470/ENSG00000111801/ENSG00000168811/ENSG00000155918/ENSG00000107485/ENSG00000168685/ENSG00000162711/ENSG00000096996/ENSG00000110944	1	ENSG00000197540
BP	GO:0002709	regulation of T cell mediated immunity	12/824	48/13477	2.26895e-05	0.00155066	ENSG00000234745/ENSG00000204642/ENSG00000166710/ENSG00000134321/ENSG00000171855/ENSG00000079385/ENSG00000168811/ENSG00000107485/ENSG00000168685/ENSG00000162711/ENSG00000096996/ENSG00000110944	HLA-B/HLA-F/B2M/RSAD2/IFNB1/CEACAM1/IL12A/GATA3/IL7R/NLRP3/IL12RB1/IL23A	12	12	ENSG00000234745/ENSG00000204642/ENSG00000166710/ENSG00000134321/ENSG00000171855/ENSG00000079385/ENSG00000168811/ENSG00000107485/ENSG00000168685/ENSG00000162711/ENSG00000096996/ENSG00000110944	0
BP	GO:0060760	positive regulation of response to cytokine stimulus	12/824	48/13477	2.26895e-05	0.00155066	ENSG00000140853/ENSG00000185507/ENSG00000138496/ENSG00000115267/ENSG00000124256/ENSG00000107201/ENSG00000173193/ENSG00000137752/ENSG00000184371/ENSG00000196954/ENSG00000088888/ENSG00000204389	NLRC5/IRF7/PARP9/IFIH1/ZBP1/DDX58/PARP14/CASP1/CSF1/CASP4/MAVS/HSPA1A	12	11	ENSG00000140853/ENSG00000185507/ENSG00000138496/ENSG00000115267/ENSG00000124256/ENSG00000107201/ENSG00000173193/ENSG00000137752/ENSG00000184371/ENSG00000196954/ENSG00000204389	1	ENSG00000088888
BP	GO:0002706	regulation of lymphocyte mediated immunity	19/824	107/13477	2.31916e-05	0.00156266	ENSG00000234745/ENSG00000204642/ENSG00000166710/ENSG00000168961/ENSG00000134321/ENSG00000171855/ENSG00000072274/ENSG00000079385/ENSG00000206503/ENSG00000125730/ENSG00000168811/ENSG00000155918/ENSG00000107485/ENSG00000168685/ENSG00000162711/ENSG00000096996/ENSG00000176208/ENSG00000113916/ENSG00000110944	HLA-B/HLA-F/B2M/LGALS9/RSAD2/IFNB1/TFRC/CEACAM1/HLA-A/C3/IL12A/RAET1L/GATA3/IL7R/NLRP3/IL12RB1/ATAD5/BCL6/IL23A	19	17	ENSG00000234745/ENSG00000204642/ENSG00000166710/ENSG00000168961/ENSG00000134321/ENSG00000171855/ENSG00000079385/ENSG00000206503/ENSG00000125730/ENSG00000168811/ENSG00000155918/ENSG00000107485/ENSG00000168685/ENSG00000162711/ENSG00000096996/ENSG00000113916/ENSG00000110944	2	ENSG00000072274/ENSG00000176208
BP	GO:0001913	T cell mediated cytotoxicity	10/824	34/13477	2.35898e-05	0.00156741	ENSG00000234745/ENSG00000204642/ENSG00000166710/ENSG00000079385/ENSG00000168811/ENSG00000155918/ENSG00000168685/ENSG00000096996/ENSG00000197540/ENSG00000110944	HLA-B/HLA-F/B2M/CEACAM1/IL12A/RAET1L/IL7R/IL12RB1/GZMM/IL23A	10	9	ENSG00000234745/ENSG00000204642/ENSG00000166710/ENSG00000079385/ENSG00000168811/ENSG00000155918/ENSG00000168685/ENSG00000096996/ENSG00000110944	1	ENSG00000197540
BP	GO:2000116	regulation of cysteine-type endopeptidase activity	29/824	207/13477	2.40328e-05	0.00157497	ENSG00000126709/ENSG00000078081/ENSG00000240065/ENSG00000141682/ENSG00000136826/ENSG00000121858/ENSG00000168961/ENSG00000163565/ENSG00000140464/ENSG00000011422/ENSG00000105327/ENSG00000100600/ENSG00000073756/ENSG00000137752/ENSG00000136997/ENSG00000051108/ENSG00000196954/ENSG00000119632/ENSG00000137486/ENSG00000115541/ENSG00000102871/ENSG00000130787/ENSG00000030110/ENSG00000129355/ENSG00000166681…	IFI6/LAMP3/PSMB9/PMAIP1/KLF4/TNFSF10/LGALS9/IFI16/PML/PLAUR/BBC3/LGMN/PTGS2/CASP1/MYC/HERPUD1/CASP4/IFI27L2/ARRB1/HSPE1/TRADD/HIP1R/BAK1/CDKN2D/BEX3/NLRP3/JAK2/CARD16/AQP1	29	28	ENSG00000126709/ENSG00000078081/ENSG00000240065/ENSG00000141682/ENSG00000136826/ENSG00000121858/ENSG00000168961/ENSG00000163565/ENSG00000140464/ENSG00000011422/ENSG00000105327/ENSG00000100600/ENSG00000073756/ENSG00000137752/ENSG00000136997/ENSG00000051108/ENSG00000196954/ENSG00000119632/ENSG00000115541/ENSG00000102871/ENSG00000130787/ENSG00000030110/ENSG00000129355/ENSG00000166681/ENSG00000162711…	1	ENSG00000137486
BP	GO:0007259	JAK-STAT cascade	19/824	108/13477	2.65611e-05	0.00171714	ENSG00000271503/ENSG00000138496/ENSG00000115415/ENSG00000170581/ENSG00000182393/ENSG00000173193/ENSG00000197110/ENSG00000123609/ENSG00000183709/ENSG00000171855/ENSG00000185338/ENSG00000108691/ENSG00000164400/ENSG00000165731/ENSG00000168811/ENSG00000134352/ENSG00000151422/ENSG00000096968/ENSG00000110944	CCL5/PARP9/STAT1/STAT2/IFNL1/PARP14/IFNL3/NMI/IFNL2/IFNB1/SOCS1/CCL2/CSF2/RET/IL12A/IL6ST/FER/JAK2/IL23A	19	15	ENSG00000271503/ENSG00000138496/ENSG00000115415/ENSG00000170581/ENSG00000182393/ENSG00000173193/ENSG00000197110/ENSG00000123609/ENSG00000183709/ENSG00000171855/ENSG00000185338/ENSG00000165731/ENSG00000168811/ENSG00000096968/ENSG00000110944	4	ENSG00000108691/ENSG00000164400/ENSG00000134352/ENSG00000151422
BP	GO:0032651	regulation of interleukin-1 beta production	12/824	49/13477	2.83957e-05	0.00181126	ENSG00000120738/ENSG00000168961/ENSG00000163565/ENSG00000140464/ENSG00000137752/ENSG00000006210/ENSG00000176170/ENSG00000104518/ENSG00000167207/ENSG00000162711/ENSG00000096968/ENSG00000204397	EGR1/LGALS9/IFI16/PML/CASP1/CX3CL1/SPHK1/GSDMD/NOD2/NLRP3/JAK2/CARD16	12	12	ENSG00000120738/ENSG00000168961/ENSG00000163565/ENSG00000140464/ENSG00000137752/ENSG00000006210/ENSG00000176170/ENSG00000104518/ENSG00000167207/ENSG00000162711/ENSG00000096968/ENSG00000204397	0
BP	GO:0002821	positive regulation of adaptive immune response	16/824	82/13477	3.05278e-05	0.00192165	ENSG00000234745/ENSG00000204642/ENSG00000166710/ENSG00000120217/ENSG00000134321/ENSG00000072274/ENSG00000102524/ENSG00000125730/ENSG00000168811/ENSG00000107485/ENSG00000134352/ENSG00000162711/ENSG00000096996/ENSG00000176208/ENSG00000065675/ENSG00000110944	HLA-B/HLA-F/B2M/CD274/RSAD2/TFRC/TNFSF13B/C3/IL12A/GATA3/IL6ST/NLRP3/IL12RB1/ATAD5/PRKCQ/IL23A	16	13	ENSG00000234745/ENSG00000204642/ENSG00000166710/ENSG00000120217/ENSG00000134321/ENSG00000102524/ENSG00000125730/ENSG00000168811/ENSG00000107485/ENSG00000162711/ENSG00000096996/ENSG00000065675/ENSG00000110944	3	ENSG00000072274/ENSG00000134352/ENSG00000176208
BP	GO:0032677	regulation of interleukin-8 production	12/824	50/13477	3.53087e-05	0.00215695	ENSG00000136826/ENSG00000168961/ENSG00000175197/ENSG00000172936/ENSG00000107201/ENSG00000105287/ENSG00000106366/ENSG00000088888/ENSG00000164342/ENSG00000137486/ENSG00000167207/ENSG00000204389	KLF4/LGALS9/DDIT3/MYD88/DDX58/PRKD2/SERPINE1/MAVS/TLR3/ARRB1/NOD2/HSPA1A	12	10	ENSG00000136826/ENSG00000168961/ENSG00000175197/ENSG00000172936/ENSG00000107201/ENSG00000105287/ENSG00000106366/ENSG00000164342/ENSG00000167207/ENSG00000204389	2	ENSG00000088888/ENSG00000137486
BP	GO:1903037	regulation of leukocyte cell-cell adhesion	31/824	233/13477	3.56156e-05	0.00215695	ENSG00000271503/ENSG00000136826/ENSG00000168961/ENSG00000182393/ENSG00000120217/ENSG00000125347/ENSG00000131203/ENSG00000171855/ENSG00000185338/ENSG00000072274/ENSG00000079385/ENSG00000108691/ENSG00000157873/ENSG00000100219/ENSG00000102524/ENSG00000167207/ENSG00000168811/ENSG00000107968/ENSG00000107485/ENSG00000128791/ENSG00000168685/ENSG00000134352/ENSG00000197646/ENSG00000162711/ENSG00000137507…	CCL5/KLF4/LGALS9/IFNL1/CD274/IRF1/IDO1/IFNB1/SOCS1/TFRC/CEACAM1/CCL2/TNFRSF14/XBP1/TNFSF13B/NOD2/IL12A/MAP3K8/GATA3/TWSG1/IL7R/IL6ST/PDCD1LG2/NLRP3/LRRC32/IL12RB1/PRKCQ/EGR3/GLI3/BCL6/IL23A	31	26	ENSG00000271503/ENSG00000136826/ENSG00000168961/ENSG00000182393/ENSG00000120217/ENSG00000125347/ENSG00000131203/ENSG00000171855/ENSG00000185338/ENSG00000079385/ENSG00000157873/ENSG00000100219/ENSG00000102524/ENSG00000167207/ENSG00000168811/ENSG00000107968/ENSG00000107485/ENSG00000168685/ENSG00000197646/ENSG00000162711/ENSG00000096996/ENSG00000065675/ENSG00000179388/ENSG00000106571/ENSG00000113916…	5	ENSG00000072274/ENSG00000108691/ENSG00000128791/ENSG00000134352/ENSG00000137507
BP	GO:0045785	positive regulation of cell adhesion	39/824	323/13477	3.56186e-05	0.00215695	ENSG00000271503/ENSG00000168961/ENSG00000120217/ENSG00000105287/ENSG00000173432/ENSG00000185338/ENSG00000072274/ENSG00000108691/ENSG00000157873/ENSG00000006210/ENSG00000100219/ENSG00000138448/ENSG00000184371/ENSG00000102524/ENSG00000205336/ENSG00000165731/ENSG00000171132/ENSG00000167207/ENSG00000168811/ENSG00000107968/ENSG00000107485/ENSG00000152818/ENSG00000168685/ENSG00000111859/ENSG00000134352…	CCL5/LGALS9/CD274/PRKD2/SAA1/SOCS1/TFRC/CCL2/TNFRSF14/CX3CL1/XBP1/ITGAV/CSF1/TNFSF13B/ADGRG1/RET/PRKCE/NOD2/IL12A/MAP3K8/GATA3/UTRN/IL7R/NEDD9/IL6ST/CDH13/PDCD1LG2/NLRP3/IL12RB1/JAK2/ATM/FOXF1/PRKCQ/TGFB2/EGR3/GLI3/ILK/BCL6/IL23A	39	29	ENSG00000271503/ENSG00000168961/ENSG00000120217/ENSG00000105287/ENSG00000173432/ENSG00000185338/ENSG00000157873/ENSG00000006210/ENSG00000100219/ENSG00000184371/ENSG00000102524/ENSG00000165731/ENSG00000171132/ENSG00000167207/ENSG00000168811/ENSG00000107968/ENSG00000107485/ENSG00000168685/ENSG00000111859/ENSG00000197646/ENSG00000162711/ENSG00000096996/ENSG00000096968/ENSG00000103241/ENSG00000065675…	10	ENSG00000072274/ENSG00000108691/ENSG00000138448/ENSG00000205336/ENSG00000152818/ENSG00000134352/ENSG00000140945/ENSG00000149311/ENSG00000092969/ENSG00000166333
BP	GO:0032611	interleukin-1 beta production	13/824	58/13477	3.66956e-05	0.00219026	ENSG00000120738/ENSG00000154451/ENSG00000168961/ENSG00000163565/ENSG00000140464/ENSG00000137752/ENSG00000006210/ENSG00000176170/ENSG00000104518/ENSG00000167207/ENSG00000162711/ENSG00000096968/ENSG00000204397	EGR1/GBP5/LGALS9/IFI16/PML/CASP1/CX3CL1/SPHK1/GSDMD/NOD2/NLRP3/JAK2/CARD16	13	13	ENSG00000120738/ENSG00000154451/ENSG00000168961/ENSG00000163565/ENSG00000140464/ENSG00000137752/ENSG00000006210/ENSG00000176170/ENSG00000104518/ENSG00000167207/ENSG00000162711/ENSG00000096968/ENSG00000204397	0
BP	GO:0002695	negative regulation of leukocyte activation	20/824	120/13477	3.70843e-05	0.00219026	ENSG00000168961/ENSG00000182393/ENSG00000120217/ENSG00000125347/ENSG00000131203/ENSG00000171855/ENSG00000185338/ENSG00000079385/ENSG00000006210/ENSG00000100263/ENSG00000128791/ENSG00000197646/ENSG00000137507/ENSG00000151422/ENSG00000149311/ENSG00000069122/ENSG00000103241/ENSG00000106571/ENSG00000113916/ENSG00000115738	LGALS9/IFNL1/CD274/IRF1/IDO1/IFNB1/SOCS1/CEACAM1/CX3CL1/RHBDD3/TWSG1/PDCD1LG2/LRRC32/FER/ATM/ADGRF5/FOXF1/GLI3/BCL6/ID2	20	15	ENSG00000168961/ENSG00000182393/ENSG00000120217/ENSG00000125347/ENSG00000131203/ENSG00000171855/ENSG00000185338/ENSG00000079385/ENSG00000006210/ENSG00000100263/ENSG00000197646/ENSG00000103241/ENSG00000106571/ENSG00000113916/ENSG00000115738	5	ENSG00000128791/ENSG00000137507/ENSG00000151422/ENSG00000149311/ENSG00000069122
BP	GO:0002822	regulation of adaptive immune response based on somatic recombination of immune receptors built from immunoglobulin superfamily domains	19/824	111/13477	3.9445e-05	0.00230128	ENSG00000234745/ENSG00000204642/ENSG00000166710/ENSG00000120217/ENSG00000134321/ENSG00000171855/ENSG00000072274/ENSG00000079385/ENSG00000102524/ENSG00000125730/ENSG00000168811/ENSG00000107485/ENSG00000168685/ENSG00000162711/ENSG00000096996/ENSG00000176208/ENSG00000065675/ENSG00000113916/ENSG00000110944	HLA-B/HLA-F/B2M/CD274/RSAD2/IFNB1/TFRC/CEACAM1/TNFSF13B/C3/IL12A/GATA3/IL7R/NLRP3/IL12RB1/ATAD5/PRKCQ/BCL6/IL23A	19	17	ENSG00000234745/ENSG00000204642/ENSG00000166710/ENSG00000120217/ENSG00000134321/ENSG00000171855/ENSG00000079385/ENSG00000102524/ENSG00000125730/ENSG00000168811/ENSG00000107485/ENSG00000168685/ENSG00000162711/ENSG00000096996/ENSG00000065675/ENSG00000113916/ENSG00000110944	2	ENSG00000072274/ENSG00000176208
BP	GO:0032757	positive regulation of interleukin-8 production	10/824	36/13477	4.08951e-05	0.00235713	ENSG00000168961/ENSG00000175197/ENSG00000172936/ENSG00000107201/ENSG00000105287/ENSG00000106366/ENSG00000088888/ENSG00000164342/ENSG00000167207/ENSG00000204389	LGALS9/DDIT3/MYD88/DDX58/PRKD2/SERPINE1/MAVS/TLR3/NOD2/HSPA1A	10	9	ENSG00000168961/ENSG00000175197/ENSG00000172936/ENSG00000107201/ENSG00000105287/ENSG00000106366/ENSG00000164342/ENSG00000167207/ENSG00000204389	1	ENSG00000088888
BP	GO:0002824	positive regulation of adaptive immune response based on somatic recombination of immune receptors built from immunoglobulin superfamily domains	15/824	77/13477	5.47775e-05	0.00311971	ENSG00000234745/ENSG00000204642/ENSG00000166710/ENSG00000120217/ENSG00000134321/ENSG00000072274/ENSG00000102524/ENSG00000125730/ENSG00000168811/ENSG00000107485/ENSG00000162711/ENSG00000096996/ENSG00000176208/ENSG00000065675/ENSG00000110944	HLA-B/HLA-F/B2M/CD274/RSAD2/TFRC/TNFSF13B/C3/IL12A/GATA3/NLRP3/IL12RB1/ATAD5/PRKCQ/IL23A	15	13	ENSG00000234745/ENSG00000204642/ENSG00000166710/ENSG00000120217/ENSG00000134321/ENSG00000102524/ENSG00000125730/ENSG00000168811/ENSG00000107485/ENSG00000162711/ENSG00000096996/ENSG00000065675/ENSG00000110944	2	ENSG00000072274/ENSG00000176208
BP	GO:0002828	regulation of type 2 immune response	8/824	24/13477	5.76355e-05	0.00324386	ENSG00000182393/ENSG00000134321/ENSG00000131203/ENSG00000171855/ENSG00000167207/ENSG00000107485/ENSG00000162711/ENSG00000113916	IFNL1/RSAD2/IDO1/IFNB1/NOD2/GATA3/NLRP3/BCL6	8	8	ENSG00000182393/ENSG00000134321/ENSG00000131203/ENSG00000171855/ENSG00000167207/ENSG00000107485/ENSG00000162711/ENSG00000113916	0
BP	GO:0046597	negative regulation of viral entry into host cell	6/824	13/13477	6.06925e-05	0.0033762	ENSG00000185885/ENSG00000142089/ENSG00000132256/ENSG00000185201/ENSG00000121060/ENSG00000234127	IFITM1/IFITM3/TRIM5/IFITM2/TRIM25/TRIM26	6	6	ENSG00000185885/ENSG00000142089/ENSG00000132256/ENSG00000185201/ENSG00000121060/ENSG00000234127	0
BP	GO:0048247	lymphocyte chemotaxis	9/824	31/13477	6.78787e-05	0.00373255	ENSG00000271503/ENSG00000173432/ENSG00000169245/ENSG00000108691/ENSG00000169248/ENSG00000006210/ENSG00000161921/ENSG00000138135/ENSG00000102970	CCL5/SAA1/CXCL10/CCL2/CXCL11/CX3CL1/CXCL16/CH25H/CCL17	9	8	ENSG00000271503/ENSG00000173432/ENSG00000169245/ENSG00000169248/ENSG00000006210/ENSG00000161921/ENSG00000138135/ENSG00000102970	1	ENSG00000108691
BP	GO:0042110	T cell activation	40/824	345/13477	7.1048e-05	0.00386243	ENSG00000271503/ENSG00000196684/ENSG00000120738/ENSG00000166710/ENSG00000168961/ENSG00000182393/ENSG00000120217/ENSG00000134321/ENSG00000125347/ENSG00000026950/ENSG00000131203/ENSG00000205220/ENSG00000171855/ENSG00000185338/ENSG00000173762/ENSG00000072274/ENSG00000079385/ENSG00000108691/ENSG00000157873/ENSG00000100219/ENSG00000253729/ENSG00000112576/ENSG00000102524/ENSG00000167207/ENSG00000168811…	CCL5/HSH2D/EGR1/B2M/LGALS9/IFNL1/CD274/RSAD2/IRF1/BTN3A1/IDO1/PSMB10/IFNB1/SOCS1/CD7/TFRC/CEACAM1/CCL2/TNFRSF14/XBP1/PRKDC/CCND3/TNFSF13B/NOD2/IL12A/MAP3K8/GATA3/TWSG1/IL7R/IL6ST/PDCD1LG2/NLRP3/LRRC32/IL12RB1/LEPR/PRKCQ/EGR3/GLI3/BCL6/IL23A	40	33	ENSG00000271503/ENSG00000196684/ENSG00000120738/ENSG00000166710/ENSG00000168961/ENSG00000182393/ENSG00000120217/ENSG00000134321/ENSG00000125347/ENSG00000026950/ENSG00000131203/ENSG00000205220/ENSG00000171855/ENSG00000185338/ENSG00000173762/ENSG00000079385/ENSG00000157873/ENSG00000100219/ENSG00000112576/ENSG00000102524/ENSG00000167207/ENSG00000168811/ENSG00000107968/ENSG00000107485/ENSG00000168685…	7	ENSG00000072274/ENSG00000108691/ENSG00000253729/ENSG00000128791/ENSG00000134352/ENSG00000137507/ENSG00000116678
BP	GO:0002526	acute inflammatory response	18/824	107/13477	7.90857e-05	0.00425108	ENSG00000188313/ENSG00000159403/ENSG00000128335/ENSG00000176046/ENSG00000173432/ENSG00000073756/ENSG00000149131/ENSG00000182326/ENSG00000134339/ENSG00000184500/ENSG00000125730/ENSG00000107485/ENSG00000100263/ENSG00000134352/ENSG00000243649/ENSG00000162711/ENSG00000185010/ENSG00000166278	PLSCR1/C1R/APOL2/NUPR1/SAA1/PTGS2/SERPING1/C1S/SAA2/PROS1/C3/GATA3/RHBDD3/IL6ST/CFB/NLRP3/F8/C2	18	15	ENSG00000188313/ENSG00000159403/ENSG00000128335/ENSG00000176046/ENSG00000173432/ENSG00000073756/ENSG00000149131/ENSG00000182326/ENSG00000134339/ENSG00000125730/ENSG00000107485/ENSG00000100263/ENSG00000243649/ENSG00000162711/ENSG00000166278	3	ENSG00000184500/ENSG00000134352/ENSG00000185010
BP	GO:0042590	antigen processing and presentation of exogenous peptide antigen via MHC class I	8/824	25/13477	8.02447e-05	0.00426545	ENSG00000234745/ENSG00000204525/ENSG00000204642/ENSG00000168394/ENSG00000166710/ENSG00000204267/ENSG00000206503/ENSG00000138448	HLA-B/HLA-C/HLA-F/TAP1/B2M/TAP2/HLA-A/ITGAV	8	7	ENSG00000234745/ENSG00000204525/ENSG00000204642/ENSG00000168394/ENSG00000166710/ENSG00000204267/ENSG00000206503	1	ENSG00000138448
BP	GO:0050701	interleukin-1 secretion	10/824	39/13477	8.65239e-05	0.00454869	ENSG00000154451/ENSG00000168961/ENSG00000140464/ENSG00000173432/ENSG00000137752/ENSG00000115590/ENSG00000104518/ENSG00000167207/ENSG00000162711/ENSG00000204397	GBP5/LGALS9/PML/SAA1/CASP1/IL1R2/GSDMD/NOD2/NLRP3/CARD16	10	10	ENSG00000154451/ENSG00000168961/ENSG00000140464/ENSG00000173432/ENSG00000137752/ENSG00000115590/ENSG00000104518/ENSG00000167207/ENSG00000162711/ENSG00000204397	0
BP	GO:0002704	negative regulation of leukocyte mediated immunity	9/824	32/13477	8.93613e-05	0.00459682	ENSG00000130303/ENSG00000234745/ENSG00000168961/ENSG00000171855/ENSG00000079385/ENSG00000206503/ENSG00000168685/ENSG00000103241/ENSG00000113916	BST2/HLA-B/LGALS9/IFNB1/CEACAM1/HLA-A/IL7R/FOXF1/BCL6	9	9	ENSG00000130303/ENSG00000234745/ENSG00000168961/ENSG00000171855/ENSG00000079385/ENSG00000206503/ENSG00000168685/ENSG00000103241/ENSG00000113916	0
BP	GO:0050704	regulation of interleukin-1 secretion	9/824	32/13477	8.93613e-05	0.00459682	ENSG00000168961/ENSG00000140464/ENSG00000173432/ENSG00000137752/ENSG00000115590/ENSG00000104518/ENSG00000167207/ENSG00000162711/ENSG00000204397	LGALS9/PML/SAA1/CASP1/IL1R2/GSDMD/NOD2/NLRP3/CARD16	9	9	ENSG00000168961/ENSG00000140464/ENSG00000173432/ENSG00000137752/ENSG00000115590/ENSG00000104518/ENSG00000167207/ENSG00000162711/ENSG00000204397	0
BP	GO:0043281	regulation of cysteine-type endopeptidase activity involved in apoptotic process	26/824	190/13477	9.30505e-05	0.00473568	ENSG00000126709/ENSG00000078081/ENSG00000141682/ENSG00000136826/ENSG00000121858/ENSG00000168961/ENSG00000140464/ENSG00000011422/ENSG00000105327/ENSG00000073756/ENSG00000137752/ENSG00000136997/ENSG00000051108/ENSG00000196954/ENSG00000119632/ENSG00000137486/ENSG00000115541/ENSG00000102871/ENSG00000130787/ENSG00000030110/ENSG00000129355/ENSG00000166681/ENSG00000162711/ENSG00000096968/ENSG00000204397…	IFI6/LAMP3/PMAIP1/KLF4/TNFSF10/LGALS9/PML/PLAUR/BBC3/PTGS2/CASP1/MYC/HERPUD1/CASP4/IFI27L2/ARRB1/HSPE1/TRADD/HIP1R/BAK1/CDKN2D/BEX3/NLRP3/JAK2/CARD16/AQP1	26	25	ENSG00000126709/ENSG00000078081/ENSG00000141682/ENSG00000136826/ENSG00000121858/ENSG00000168961/ENSG00000140464/ENSG00000011422/ENSG00000105327/ENSG00000073756/ENSG00000137752/ENSG00000136997/ENSG00000051108/ENSG00000196954/ENSG00000119632/ENSG00000115541/ENSG00000102871/ENSG00000130787/ENSG00000030110/ENSG00000129355/ENSG00000166681/ENSG00000162711/ENSG00000096968/ENSG00000204397/ENSG00000240583	1	ENSG00000137486
BP	GO:0050707	regulation of cytokine secretion	20/824	128/13477	9.4801e-05	0.00474518	ENSG00000117228/ENSG00000115267/ENSG00000168961/ENSG00000120217/ENSG00000107201/ENSG00000140464/ENSG00000173432/ENSG00000137752/ENSG00000185338/ENSG00000006210/ENSG00000100219/ENSG00000115590/ENSG00000111640/ENSG00000088888/ENSG00000104518/ENSG00000167207/ENSG00000107485/ENSG00000162711/ENSG00000137507/ENSG00000204397	GBP1/IFIH1/LGALS9/CD274/DDX58/PML/SAA1/CASP1/SOCS1/CX3CL1/XBP1/IL1R2/GAPDH/MAVS/GSDMD/NOD2/GATA3/NLRP3/LRRC32/CARD16	20	17	ENSG00000117228/ENSG00000115267/ENSG00000168961/ENSG00000120217/ENSG00000107201/ENSG00000140464/ENSG00000173432/ENSG00000137752/ENSG00000185338/ENSG00000006210/ENSG00000100219/ENSG00000115590/ENSG00000104518/ENSG00000167207/ENSG00000107485/ENSG00000162711/ENSG00000204397	3	ENSG00000111640/ENSG00000088888/ENSG00000137507
BP	GO:0031341	regulation of cell killing	12/824	55/13477	9.62128e-05	0.00474518	ENSG00000234745/ENSG00000204642/ENSG00000166710/ENSG00000168961/ENSG00000079385/ENSG00000206503/ENSG00000111640/ENSG00000168811/ENSG00000155918/ENSG00000168685/ENSG00000096996/ENSG00000110944	HLA-B/HLA-F/B2M/LGALS9/CEACAM1/HLA-A/GAPDH/IL12A/RAET1L/IL7R/IL12RB1/IL23A	12	11	ENSG00000234745/ENSG00000204642/ENSG00000166710/ENSG00000168961/ENSG00000079385/ENSG00000206503/ENSG00000168811/ENSG00000155918/ENSG00000168685/ENSG00000096996/ENSG00000110944	1	ENSG00000111640
BP	GO:0032637	interleukin-8 production	12/824	55/13477	9.62128e-05	0.00474518	ENSG00000136826/ENSG00000168961/ENSG00000175197/ENSG00000172936/ENSG00000107201/ENSG00000105287/ENSG00000106366/ENSG00000088888/ENSG00000164342/ENSG00000137486/ENSG00000167207/ENSG00000204389	KLF4/LGALS9/DDIT3/MYD88/DDX58/PRKD2/SERPINE1/MAVS/TLR3/ARRB1/NOD2/HSPA1A	12	10	ENSG00000136826/ENSG00000168961/ENSG00000175197/ENSG00000172936/ENSG00000107201/ENSG00000105287/ENSG00000106366/ENSG00000164342/ENSG00000167207/ENSG00000204389	2	ENSG00000088888/ENSG00000137486
BP	GO:0002253	activation of immune response	44/824	399/13477	0.000102735	0.00501512	ENSG00000185507/ENSG00000188313/ENSG00000130775/ENSG00000117228/ENSG00000159403/ENSG00000115267/ENSG00000108771/ENSG00000172936/ENSG00000132256/ENSG00000107201/ENSG00000134321/ENSG00000163565/ENSG00000163131/ENSG00000196092/ENSG00000110057/ENSG00000137628/ENSG00000125347/ENSG00000026950/ENSG00000105287/ENSG00000125826/ENSG00000149131/ENSG00000079385/ENSG00000182326/ENSG00000186470/ENSG00000253729…	IRF7/PLSCR1/THEMIS2/GBP1/C1R/IFIH1/DHX58/MYD88/TRIM5/DDX58/RSAD2/IFI16/CTSS/PAX5/UNC93B1/DDX60/IRF1/BTN3A1/PRKD2/RBCK1/SERPING1/CEACAM1/C1S/BTN3A2/PRKDC/BTN3A3/NR1D1/PROS1/MAVS/C3/TLR3/ELF1/PRKCE/RNF31/NOD2/HSPA1A/GATA3/SLC39A10/CFB/MASP2/PRKCQ/AL121845.3/WIPF1/C2	44	38	ENSG00000185507/ENSG00000188313/ENSG00000130775/ENSG00000117228/ENSG00000159403/ENSG00000115267/ENSG00000108771/ENSG00000172936/ENSG00000132256/ENSG00000107201/ENSG00000134321/ENSG00000163565/ENSG00000163131/ENSG00000196092/ENSG00000110057/ENSG00000137628/ENSG00000125347/ENSG00000026950/ENSG00000105287/ENSG00000125826/ENSG00000149131/ENSG00000079385/ENSG00000182326/ENSG00000186470/ENSG00000111801…	6	ENSG00000253729/ENSG00000184500/ENSG00000088888/ENSG00000196950/ENSG00000009724/ENSG00000273154
BP	GO:0050870	positive regulation of T cell activation	23/824	160/13477	0.000109671	0.00529965	ENSG00000271503/ENSG00000168961/ENSG00000120217/ENSG00000185338/ENSG00000072274/ENSG00000108691/ENSG00000157873/ENSG00000100219/ENSG00000102524/ENSG00000167207/ENSG00000168811/ENSG00000107968/ENSG00000107485/ENSG00000168685/ENSG00000134352/ENSG00000197646/ENSG00000162711/ENSG00000096996/ENSG00000065675/ENSG00000179388/ENSG00000106571/ENSG00000113916/ENSG00000110944	CCL5/LGALS9/CD274/SOCS1/TFRC/CCL2/TNFRSF14/XBP1/TNFSF13B/NOD2/IL12A/MAP3K8/GATA3/IL7R/IL6ST/PDCD1LG2/NLRP3/IL12RB1/PRKCQ/EGR3/GLI3/BCL6/IL23A	23	20	ENSG00000271503/ENSG00000168961/ENSG00000120217/ENSG00000185338/ENSG00000157873/ENSG00000100219/ENSG00000102524/ENSG00000167207/ENSG00000168811/ENSG00000107968/ENSG00000107485/ENSG00000168685/ENSG00000197646/ENSG00000162711/ENSG00000096996/ENSG00000065675/ENSG00000179388/ENSG00000106571/ENSG00000113916/ENSG00000110944	3	ENSG00000072274/ENSG00000108691/ENSG00000134352
BP	GO:0032103	positive regulation of response to external stimulus	27/824	203/13477	0.000112189	0.005314	ENSG00000271503/ENSG00000154451/ENSG00000108771/ENSG00000168961/ENSG00000172936/ENSG00000137628/ENSG00000131203/ENSG00000105287/ENSG00000100600/ENSG00000073756/ENSG00000169245/ENSG00000106366/ENSG00000006210/ENSG00000184371/ENSG00000125730/ENSG00000164342/ENSG00000138685/ENSG00000158773/ENSG00000167207/ENSG00000168811/ENSG00000150630/ENSG00000134352/ENSG00000140945/ENSG00000096968/ENSG00000153162…	CCL5/GBP5/DHX58/LGALS9/MYD88/DDX60/IDO1/PRKD2/LGMN/PTGS2/CXCL10/SERPINE1/CX3CL1/CSF1/C3/TLR3/FGF2/USF1/NOD2/IL12A/VEGFC/IL6ST/CDH13/JAK2/BMP6/FGF18/IL23A	27	23	ENSG00000271503/ENSG00000154451/ENSG00000108771/ENSG00000168961/ENSG00000172936/ENSG00000137628/ENSG00000131203/ENSG00000105287/ENSG00000100600/ENSG00000073756/ENSG00000169245/ENSG00000106366/ENSG00000006210/ENSG00000184371/ENSG00000125730/ENSG00000164342/ENSG00000138685/ENSG00000158773/ENSG00000167207/ENSG00000168811/ENSG00000150630/ENSG00000096968/ENSG00000110944	4	ENSG00000134352/ENSG00000140945/ENSG00000153162/ENSG00000156427
BP	GO:0070661	leukocyte proliferation	27/824	203/13477	0.000112189	0.005314	ENSG00000271503/ENSG00000168961/ENSG00000172936/ENSG00000120217/ENSG00000125347/ENSG00000026950/ENSG00000131203/ENSG00000205220/ENSG00000171855/ENSG00000072274/ENSG00000006210/ENSG00000112576/ENSG00000184371/ENSG00000102524/ENSG00000168811/ENSG00000128791/ENSG00000168685/ENSG00000134352/ENSG00000197646/ENSG00000196950/ENSG00000137507/ENSG00000096996/ENSG00000176208/ENSG00000149311/ENSG00000065675…	CCL5/LGALS9/MYD88/CD274/IRF1/BTN3A1/IDO1/PSMB10/IFNB1/TFRC/CX3CL1/CCND3/CSF1/TNFSF13B/IL12A/TWSG1/IL7R/IL6ST/PDCD1LG2/SLC39A10/LRRC32/IL12RB1/ATAD5/ATM/PRKCQ/BCL6/IL23A	27	20	ENSG00000271503/ENSG00000168961/ENSG00000172936/ENSG00000120217/ENSG00000125347/ENSG00000026950/ENSG00000131203/ENSG00000205220/ENSG00000171855/ENSG00000006210/ENSG00000112576/ENSG00000184371/ENSG00000102524/ENSG00000168811/ENSG00000168685/ENSG00000197646/ENSG00000096996/ENSG00000065675/ENSG00000113916/ENSG00000110944	7	ENSG00000072274/ENSG00000128791/ENSG00000134352/ENSG00000196950/ENSG00000137507/ENSG00000176208/ENSG00000149311
BP	GO:0031348	negative regulation of defense response	22/824	150/13477	0.000113822	0.00533846	ENSG00000185745/ENSG00000140853/ENSG00000234745/ENSG00000108771/ENSG00000101347/ENSG00000136826/ENSG00000168961/ENSG00000135148/ENSG00000173193/ENSG00000163565/ENSG00000123609/ENSG00000160710/ENSG00000112343/ENSG00000173432/ENSG00000149131/ENSG00000079385/ENSG00000206503/ENSG00000128016/ENSG00000115590/ENSG00000107485/ENSG00000162711/ENSG00000103241	IFIT1/NLRC5/HLA-B/DHX58/SAMHD1/KLF4/LGALS9/TRAFD1/PARP14/IFI16/NMI/ADAR/TRIM38/SAA1/SERPING1/CEACAM1/HLA-A/ZFP36/IL1R2/GATA3/NLRP3/FOXF1	22	22	ENSG00000185745/ENSG00000140853/ENSG00000234745/ENSG00000108771/ENSG00000101347/ENSG00000136826/ENSG00000168961/ENSG00000135148/ENSG00000173193/ENSG00000163565/ENSG00000123609/ENSG00000160710/ENSG00000112343/ENSG00000173432/ENSG00000149131/ENSG00000079385/ENSG00000206503/ENSG00000128016/ENSG00000115590/ENSG00000107485/ENSG00000162711/ENSG00000103241	0
BP	GO:0070227	lymphocyte apoptotic process	12/824	56/13477	0.000115737	0.00537561	ENSG00000271503/ENSG00000196684/ENSG00000168961/ENSG00000120217/ENSG00000131203/ENSG00000105327/ENSG00000030110/ENSG00000168685/ENSG00000196950/ENSG00000065675/ENSG00000106571/ENSG00000113916	CCL5/HSH2D/LGALS9/CD274/IDO1/BBC3/BAK1/IL7R/SLC39A10/PRKCQ/GLI3/BCL6	12	11	ENSG00000271503/ENSG00000196684/ENSG00000168961/ENSG00000120217/ENSG00000131203/ENSG00000105327/ENSG00000030110/ENSG00000168685/ENSG00000065675/ENSG00000106571/ENSG00000113916	1	ENSG00000196950
BP	GO:0051090	regulation of DNA binding transcription factor activity	39/824	341/13477	0.000116921	0.00537835	ENSG00000140853/ENSG00000132274/ENSG00000178685/ENSG00000106785/ENSG00000136826/ENSG00000168961/ENSG00000175197/ENSG00000172936/ENSG00000132256/ENSG00000107201/ENSG00000067066/ENSG00000132109/ENSG00000105287/ENSG00000112343/ENSG00000121060/ENSG00000125826/ENSG00000055332/ENSG00000234127/ENSG00000006210/ENSG00000176170/ENSG00000177606/ENSG00000088888/ENSG00000164342/ENSG00000137486/ENSG00000102871…	NLRC5/TRIM22/PARP10/TRIM14/KLF4/LGALS9/DDIT3/MYD88/TRIM5/DDX58/SP100/TRIM21/PRKD2/TRIM38/TRIM25/RBCK1/EIF2AK2/TRIM26/CX3CL1/SPHK1/JUN/MAVS/TLR3/ARRB1/TRADD/RNF31/NOD2/HSPA1A/RHEBL1/MAP3K10/NLRP3/AMH/FER/JAK2/TRIM52/SIK1/PRKCQ/CARD16/ID2	39	34	ENSG00000140853/ENSG00000132274/ENSG00000178685/ENSG00000106785/ENSG00000136826/ENSG00000168961/ENSG00000175197/ENSG00000172936/ENSG00000132256/ENSG00000107201/ENSG00000067066/ENSG00000132109/ENSG00000105287/ENSG00000112343/ENSG00000121060/ENSG00000125826/ENSG00000055332/ENSG00000234127/ENSG00000006210/ENSG00000176170/ENSG00000177606/ENSG00000164342/ENSG00000102871/ENSG00000092098/ENSG00000167207…	5	ENSG00000088888/ENSG00000137486/ENSG00000104899/ENSG00000151422/ENSG00000183718
BP	GO:0036499	PERK-mediated unfolded protein response	7/824	20/13477	0.000119421	0.00544105	ENSG00000162772/ENSG00000175197/ENSG00000087074/ENSG00000108691/ENSG00000051108/ENSG00000128272/ENSG00000070669	ATF3/DDIT3/PPP1R15A/CCL2/HERPUD1/ATF4/ASNS	7	6	ENSG00000162772/ENSG00000175197/ENSG00000087074/ENSG00000051108/ENSG00000128272/ENSG00000070669	1	ENSG00000108691
BP	GO:0043122	regulation of I-kappaB kinase/NF-kappaB signaling	27/824	204/13477	0.000121976	0.00550505	ENSG00000130303/ENSG00000132274/ENSG00000115415/ENSG00000141574/ENSG00000121858/ENSG00000168961/ENSG00000172936/ENSG00000132256/ENSG00000152778/ENSG00000128284/ENSG00000112343/ENSG00000121060/ENSG00000125826/ENSG00000137752/ENSG00000006210/ENSG00000145632/ENSG00000088888/ENSG00000153714/ENSG00000164342/ENSG00000102871/ENSG00000171132/ENSG00000092098/ENSG00000167207/ENSG00000162924/ENSG00000117262…	BST2/TRIM22/STAT1/SECTM1/TNFSF10/LGALS9/MYD88/TRIM5/IFIT5/APOL3/TRIM38/TRIM25/RBCK1/CASP1/CX3CL1/PLK2/MAVS/LURAP1L/TLR3/TRADD/PRKCE/RNF31/NOD2/REL/GPR89A/CARD16/C18orf32	27	24	ENSG00000130303/ENSG00000132274/ENSG00000115415/ENSG00000141574/ENSG00000121858/ENSG00000168961/ENSG00000172936/ENSG00000132256/ENSG00000152778/ENSG00000128284/ENSG00000112343/ENSG00000121060/ENSG00000125826/ENSG00000137752/ENSG00000006210/ENSG00000145632/ENSG00000153714/ENSG00000164342/ENSG00000102871/ENSG00000171132/ENSG00000092098/ENSG00000167207/ENSG00000117262/ENSG00000204397	3	ENSG00000088888/ENSG00000162924/ENSG00000177576
BP	GO:0010951	negative regulation of endopeptidase activity	24/824	172/13477	0.000125939	0.00563077	ENSG00000126709/ENSG00000130303/ENSG00000078081/ENSG00000136826/ENSG00000163565/ENSG00000011422/ENSG00000021355/ENSG00000073756/ENSG00000137642/ENSG00000149131/ENSG00000106366/ENSG00000105825/ENSG00000051108/ENSG00000156535/ENSG00000111640/ENSG00000184500/ENSG00000125730/ENSG00000137486/ENSG00000129355/ENSG00000166681/ENSG00000175315/ENSG00000204397/ENSG00000124107/ENSG00000240583	IFI6/BST2/LAMP3/KLF4/IFI16/PLAUR/SERPINB1/PTGS2/SORL1/SERPING1/SERPINE1/TFPI2/HERPUD1/CD109/GAPDH/PROS1/C3/ARRB1/CDKN2D/BEX3/CST6/CARD16/SLPI/AQP1	24	18	ENSG00000126709/ENSG00000130303/ENSG00000078081/ENSG00000136826/ENSG00000163565/ENSG00000011422/ENSG00000021355/ENSG00000073756/ENSG00000149131/ENSG00000106366/ENSG00000105825/ENSG00000051108/ENSG00000125730/ENSG00000129355/ENSG00000166681/ENSG00000204397/ENSG00000124107/ENSG00000240583	6	ENSG00000137642/ENSG00000156535/ENSG00000111640/ENSG00000184500/ENSG00000137486/ENSG00000175315
BP	GO:0032943	mononuclear cell proliferation	26/824	194/13477	0.00013169	0.00583338	ENSG00000271503/ENSG00000168961/ENSG00000172936/ENSG00000120217/ENSG00000125347/ENSG00000026950/ENSG00000131203/ENSG00000205220/ENSG00000171855/ENSG00000072274/ENSG00000112576/ENSG00000184371/ENSG00000102524/ENSG00000168811/ENSG00000128791/ENSG00000168685/ENSG00000134352/ENSG00000197646/ENSG00000196950/ENSG00000137507/ENSG00000096996/ENSG00000176208/ENSG00000149311/ENSG00000065675/ENSG00000113916…	CCL5/LGALS9/MYD88/CD274/IRF1/BTN3A1/IDO1/PSMB10/IFNB1/TFRC/CCND3/CSF1/TNFSF13B/IL12A/TWSG1/IL7R/IL6ST/PDCD1LG2/SLC39A10/LRRC32/IL12RB1/ATAD5/ATM/PRKCQ/BCL6/IL23A	26	19	ENSG00000271503/ENSG00000168961/ENSG00000172936/ENSG00000120217/ENSG00000125347/ENSG00000026950/ENSG00000131203/ENSG00000205220/ENSG00000171855/ENSG00000112576/ENSG00000184371/ENSG00000102524/ENSG00000168811/ENSG00000168685/ENSG00000197646/ENSG00000096996/ENSG00000065675/ENSG00000113916/ENSG00000110944	7	ENSG00000072274/ENSG00000128791/ENSG00000134352/ENSG00000196950/ENSG00000137507/ENSG00000176208/ENSG00000149311
BP	GO:0032481	positive regulation of type I interferon production	12/824	57/13477	0.000138565	0.00607149	ENSG00000185507/ENSG00000115415/ENSG00000115267/ENSG00000108771/ENSG00000124256/ENSG00000172936/ENSG00000107201/ENSG00000163565/ENSG00000125347/ENSG00000253729/ENSG00000088888/ENSG00000164342	IRF7/STAT1/IFIH1/DHX58/ZBP1/MYD88/DDX58/IFI16/IRF1/PRKDC/MAVS/TLR3	12	10	ENSG00000185507/ENSG00000115415/ENSG00000115267/ENSG00000108771/ENSG00000124256/ENSG00000172936/ENSG00000107201/ENSG00000163565/ENSG00000125347/ENSG00000164342	2	ENSG00000253729/ENSG00000088888
BP	GO:0002694	regulation of leukocyte activation	42/824	380/13477	0.000139604	0.00607149	ENSG00000271503/ENSG00000188313/ENSG00000168961/ENSG00000182393/ENSG00000172936/ENSG00000120217/ENSG00000125347/ENSG00000131203/ENSG00000171855/ENSG00000185338/ENSG00000072274/ENSG00000079385/ENSG00000108691/ENSG00000157873/ENSG00000006210/ENSG00000100219/ENSG00000102524/ENSG00000167207/ENSG00000168811/ENSG00000107968/ENSG00000107485/ENSG00000100263/ENSG00000128791/ENSG00000168685/ENSG00000134352…	CCL5/PLSCR1/LGALS9/IFNL1/MYD88/CD274/IRF1/IDO1/IFNB1/SOCS1/TFRC/CEACAM1/CCL2/TNFRSF14/CX3CL1/XBP1/TNFSF13B/NOD2/IL12A/MAP3K8/GATA3/RHBDD3/TWSG1/IL7R/IL6ST/PDCD1LG2/SLC39A10/NLRP3/LRRC32/IL12RB1/FER/ATAD5/ATM/ADGRF5/FOXF1/PRKCQ/EGR3/GLI3/SLC7A2/BCL6/ID2/IL23A	42	31	ENSG00000271503/ENSG00000188313/ENSG00000168961/ENSG00000182393/ENSG00000172936/ENSG00000120217/ENSG00000125347/ENSG00000131203/ENSG00000171855/ENSG00000185338/ENSG00000079385/ENSG00000157873/ENSG00000006210/ENSG00000100219/ENSG00000102524/ENSG00000167207/ENSG00000168811/ENSG00000107968/ENSG00000107485/ENSG00000100263/ENSG00000168685/ENSG00000197646/ENSG00000162711/ENSG00000096996/ENSG00000103241…	11	ENSG00000072274/ENSG00000108691/ENSG00000128791/ENSG00000134352/ENSG00000196950/ENSG00000137507/ENSG00000151422/ENSG00000176208/ENSG00000149311/ENSG00000069122/ENSG00000003989
BP	GO:0001910	regulation of leukocyte mediated cytotoxicity	11/824	49/13477	0.000142576	0.00614488	ENSG00000234745/ENSG00000204642/ENSG00000166710/ENSG00000168961/ENSG00000079385/ENSG00000206503/ENSG00000168811/ENSG00000155918/ENSG00000168685/ENSG00000096996/ENSG00000110944	HLA-B/HLA-F/B2M/LGALS9/CEACAM1/HLA-A/IL12A/RAET1L/IL7R/IL12RB1/IL23A	11	11	ENSG00000234745/ENSG00000204642/ENSG00000166710/ENSG00000168961/ENSG00000079385/ENSG00000206503/ENSG00000168811/ENSG00000155918/ENSG00000168685/ENSG00000096996/ENSG00000110944	0
BP	GO:0042092	type 2 immune response	8/824	27/13477	0.000147657	0.00630705	ENSG00000182393/ENSG00000134321/ENSG00000131203/ENSG00000171855/ENSG00000167207/ENSG00000107485/ENSG00000162711/ENSG00000113916	IFNL1/RSAD2/IDO1/IFNB1/NOD2/GATA3/NLRP3/BCL6	8	8	ENSG00000182393/ENSG00000134321/ENSG00000131203/ENSG00000171855/ENSG00000167207/ENSG00000107485/ENSG00000162711/ENSG00000113916	0
BP	GO:0032732	positive regulation of interleukin-1 production	9/824	34/13477	0.000149633	0.00633489	ENSG00000120738/ENSG00000168961/ENSG00000163565/ENSG00000173432/ENSG00000137752/ENSG00000104518/ENSG00000167207/ENSG00000162711/ENSG00000096968	EGR1/LGALS9/IFI16/SAA1/CASP1/GSDMD/NOD2/NLRP3/JAK2	9	9	ENSG00000120738/ENSG00000168961/ENSG00000163565/ENSG00000173432/ENSG00000137752/ENSG00000104518/ENSG00000167207/ENSG00000162711/ENSG00000096968	0
BP	GO:0001916	positive regulation of T cell mediated cytotoxicity	6/824	15/13477	0.000159219	0.0066235	ENSG00000234745/ENSG00000204642/ENSG00000166710/ENSG00000168811/ENSG00000096996/ENSG00000110944	HLA-B/HLA-F/B2M/IL12A/IL12RB1/IL23A	6	6	ENSG00000234745/ENSG00000204642/ENSG00000166710/ENSG00000168811/ENSG00000096996/ENSG00000110944	0
BP	GO:0071360	cellular response to exogenous dsRNA	6/824	15/13477	0.000159219	0.0066235	ENSG00000185745/ENSG00000115267/ENSG00000107201/ENSG00000171855/ENSG00000088888/ENSG00000164342	IFIT1/IFIH1/DDX58/IFNB1/MAVS/TLR3	6	5	ENSG00000185745/ENSG00000115267/ENSG00000107201/ENSG00000171855/ENSG00000164342	1	ENSG00000088888
BP	GO:0050863	regulation of T cell activation	30/824	241/13477	0.000161228	0.00664925	ENSG00000271503/ENSG00000168961/ENSG00000182393/ENSG00000120217/ENSG00000125347/ENSG00000131203/ENSG00000171855/ENSG00000185338/ENSG00000072274/ENSG00000079385/ENSG00000108691/ENSG00000157873/ENSG00000100219/ENSG00000102524/ENSG00000167207/ENSG00000168811/ENSG00000107968/ENSG00000107485/ENSG00000128791/ENSG00000168685/ENSG00000134352/ENSG00000197646/ENSG00000162711/ENSG00000137507/ENSG00000096996…	CCL5/LGALS9/IFNL1/CD274/IRF1/IDO1/IFNB1/SOCS1/TFRC/CEACAM1/CCL2/TNFRSF14/XBP1/TNFSF13B/NOD2/IL12A/MAP3K8/GATA3/TWSG1/IL7R/IL6ST/PDCD1LG2/NLRP3/LRRC32/IL12RB1/PRKCQ/EGR3/GLI3/BCL6/IL23A	30	25	ENSG00000271503/ENSG00000168961/ENSG00000182393/ENSG00000120217/ENSG00000125347/ENSG00000131203/ENSG00000171855/ENSG00000185338/ENSG00000079385/ENSG00000157873/ENSG00000100219/ENSG00000102524/ENSG00000167207/ENSG00000168811/ENSG00000107968/ENSG00000107485/ENSG00000168685/ENSG00000197646/ENSG00000162711/ENSG00000096996/ENSG00000065675/ENSG00000179388/ENSG00000106571/ENSG00000113916/ENSG00000110944	5	ENSG00000072274/ENSG00000108691/ENSG00000128791/ENSG00000134352/ENSG00000137507
BP	GO:0002483	antigen processing and presentation of endogenous peptide antigen	5/824	10/13477	0.000164272	0.00671688	ENSG00000234745/ENSG00000204642/ENSG00000168394/ENSG00000166710/ENSG00000204267	HLA-B/HLA-F/TAP1/B2M/TAP2	5	5	ENSG00000234745/ENSG00000204642/ENSG00000168394/ENSG00000166710/ENSG00000204267	0
BP	GO:0001961	positive regulation of cytokine-mediated signaling pathway	10/824	42/13477	0.000169455	0.00681239	ENSG00000140853/ENSG00000185507/ENSG00000138496/ENSG00000124256/ENSG00000173193/ENSG00000137752/ENSG00000184371/ENSG00000196954/ENSG00000088888/ENSG00000204389	NLRC5/IRF7/PARP9/ZBP1/PARP14/CASP1/CSF1/CASP4/MAVS/HSPA1A	10	9	ENSG00000140853/ENSG00000185507/ENSG00000138496/ENSG00000124256/ENSG00000173193/ENSG00000137752/ENSG00000184371/ENSG00000196954/ENSG00000204389	1	ENSG00000088888
BP	GO:0002474	antigen processing and presentation of peptide antigen via MHC class I	10/824	42/13477	0.000169455	0.00681239	ENSG00000234745/ENSG00000204525/ENSG00000204642/ENSG00000168394/ENSG00000166710/ENSG00000204592/ENSG00000204267/ENSG00000206503/ENSG00000138448/ENSG00000139192	HLA-B/HLA-C/HLA-F/TAP1/B2M/HLA-E/TAP2/HLA-A/ITGAV/TAPBPL	10	9	ENSG00000234745/ENSG00000204525/ENSG00000204642/ENSG00000168394/ENSG00000166710/ENSG00000204592/ENSG00000204267/ENSG00000206503/ENSG00000139192	1	ENSG00000138448
BP	GO:0046634	regulation of alpha-beta T cell activation	13/824	67/13477	0.000177119	0.00706115	ENSG00000168961/ENSG00000120217/ENSG00000125347/ENSG00000185338/ENSG00000168811/ENSG00000107485/ENSG00000128791/ENSG00000162711/ENSG00000096996/ENSG00000065675/ENSG00000106571/ENSG00000113916/ENSG00000110944	LGALS9/CD274/IRF1/SOCS1/IL12A/GATA3/TWSG1/NLRP3/IL12RB1/PRKCQ/GLI3/BCL6/IL23A	13	12	ENSG00000168961/ENSG00000120217/ENSG00000125347/ENSG00000185338/ENSG00000168811/ENSG00000107485/ENSG00000162711/ENSG00000096996/ENSG00000065675/ENSG00000106571/ENSG00000113916/ENSG00000110944	1	ENSG00000128791
BP	GO:0010466	negative regulation of peptidase activity	24/824	176/13477	0.000180401	0.00713254	ENSG00000126709/ENSG00000130303/ENSG00000078081/ENSG00000136826/ENSG00000163565/ENSG00000011422/ENSG00000021355/ENSG00000073756/ENSG00000137642/ENSG00000149131/ENSG00000106366/ENSG00000105825/ENSG00000051108/ENSG00000156535/ENSG00000111640/ENSG00000184500/ENSG00000125730/ENSG00000137486/ENSG00000129355/ENSG00000166681/ENSG00000175315/ENSG00000204397/ENSG00000124107/ENSG00000240583	IFI6/BST2/LAMP3/KLF4/IFI16/PLAUR/SERPINB1/PTGS2/SORL1/SERPING1/SERPINE1/TFPI2/HERPUD1/CD109/GAPDH/PROS1/C3/ARRB1/CDKN2D/BEX3/CST6/CARD16/SLPI/AQP1	24	18	ENSG00000126709/ENSG00000130303/ENSG00000078081/ENSG00000136826/ENSG00000163565/ENSG00000011422/ENSG00000021355/ENSG00000073756/ENSG00000149131/ENSG00000106366/ENSG00000105825/ENSG00000051108/ENSG00000125730/ENSG00000129355/ENSG00000166681/ENSG00000204397/ENSG00000124107/ENSG00000240583	6	ENSG00000137642/ENSG00000156535/ENSG00000111640/ENSG00000184500/ENSG00000137486/ENSG00000175315
BP	GO:0001525	angiogenesis	45/824	422/13477	0.000186988	0.00733237	ENSG00000115415/ENSG00000136826/ENSG00000140105/ENSG00000067066/ENSG00000140464/ENSG00000198719/ENSG00000105287/ENSG00000130066/ENSG00000073756/ENSG00000169245/ENSG00000106366/ENSG00000079385/ENSG00000108691/ENSG00000173821/ENSG00000006210/ENSG00000100219/ENSG00000138448/ENSG00000176170/ENSG00000167772/ENSG00000145632/ENSG00000025708/ENSG00000177606/ENSG00000117461/ENSG00000127528/ENSG00000125730…	STAT1/KLF4/WARS/SP100/PML/DLL1/PRKD2/SAT1/PTGS2/CXCL10/SERPINE1/CEACAM1/CCL2/RNF213/CX3CL1/XBP1/ITGAV/SPHK1/ANGPTL4/PLK2/TYMP/JUN/PIK3R3/KLF2/C3/TLR3/ADGRG1/FGF2/VEGFC/TBX1/ATP5IF1/CDH13/FGF1/TGFBR1/GATA6/HOXA7/FGFBP1/LEPR/UNC5B/TGFB2/PDE3B/EGR3/ITGB8/FGF18/AQP1	45	33	ENSG00000115415/ENSG00000136826/ENSG00000140105/ENSG00000067066/ENSG00000140464/ENSG00000198719/ENSG00000105287/ENSG00000130066/ENSG00000073756/ENSG00000169245/ENSG00000106366/ENSG00000079385/ENSG00000173821/ENSG00000006210/ENSG00000100219/ENSG00000176170/ENSG00000167772/ENSG00000145632/ENSG00000025708/ENSG00000177606/ENSG00000117461/ENSG00000127528/ENSG00000125730/ENSG00000164342/ENSG00000138685…	12	ENSG00000108691/ENSG00000138448/ENSG00000205336/ENSG00000140945/ENSG00000106799/ENSG00000122592/ENSG00000116678/ENSG00000107731/ENSG00000092969/ENSG00000152270/ENSG00000105855/ENSG00000156427
BP	GO:0031349	positive regulation of defense response	36/824	313/13477	0.000189129	0.00735416	ENSG00000271503/ENSG00000140853/ENSG00000185507/ENSG00000138496/ENSG00000188313/ENSG00000154451/ENSG00000115267/ENSG00000108771/ENSG00000124256/ENSG00000172936/ENSG00000132256/ENSG00000107201/ENSG00000134321/ENSG00000163565/ENSG00000163131/ENSG00000110057/ENSG00000137628/ENSG00000125347/ENSG00000131203/ENSG00000171855/ENSG00000073756/ENSG00000106366/ENSG00000006210/ENSG00000253729/ENSG00000126368…	CCL5/NLRC5/IRF7/PARP9/PLSCR1/GBP5/IFIH1/DHX58/ZBP1/MYD88/TRIM5/DDX58/RSAD2/IFI16/CTSS/UNC93B1/DDX60/IRF1/IDO1/IFNB1/PTGS2/SERPINE1/CX3CL1/PRKDC/NR1D1/MAVS/C3/TLR3/PRKCE/NOD2/IL12A/HSPA1A/RAET1L/IL6ST/JAK2/IL23A	36	33	ENSG00000271503/ENSG00000140853/ENSG00000185507/ENSG00000138496/ENSG00000188313/ENSG00000154451/ENSG00000115267/ENSG00000108771/ENSG00000124256/ENSG00000172936/ENSG00000132256/ENSG00000107201/ENSG00000134321/ENSG00000163565/ENSG00000163131/ENSG00000110057/ENSG00000137628/ENSG00000125347/ENSG00000131203/ENSG00000171855/ENSG00000073756/ENSG00000106366/ENSG00000006210/ENSG00000126368/ENSG00000125730…	3	ENSG00000253729/ENSG00000088888/ENSG00000134352
BP	GO:0002711	positive regulation of T cell mediated immunity	9/824	35/13477	0.000190618	0.00735416	ENSG00000234745/ENSG00000204642/ENSG00000166710/ENSG00000134321/ENSG00000168811/ENSG00000107485/ENSG00000162711/ENSG00000096996/ENSG00000110944	HLA-B/HLA-F/B2M/RSAD2/IL12A/GATA3/NLRP3/IL12RB1/IL23A	9	9	ENSG00000234745/ENSG00000204642/ENSG00000166710/ENSG00000134321/ENSG00000168811/ENSG00000107485/ENSG00000162711/ENSG00000096996/ENSG00000110944	0
BP	GO:0002699	positive regulation of immune effector process	22/824	156/13477	0.000203393	0.00778428	ENSG00000234745/ENSG00000204642/ENSG00000108771/ENSG00000166710/ENSG00000168961/ENSG00000107201/ENSG00000134321/ENSG00000137628/ENSG00000072274/ENSG00000100219/ENSG00000088888/ENSG00000125730/ENSG00000167207/ENSG00000168811/ENSG00000155918/ENSG00000107485/ENSG00000162711/ENSG00000096996/ENSG00000151422/ENSG00000176208/ENSG00000103241/ENSG00000110944	HLA-B/HLA-F/DHX58/B2M/LGALS9/DDX58/RSAD2/DDX60/TFRC/XBP1/MAVS/C3/NOD2/IL12A/RAET1L/GATA3/NLRP3/IL12RB1/FER/ATAD5/FOXF1/IL23A	22	18	ENSG00000234745/ENSG00000204642/ENSG00000108771/ENSG00000166710/ENSG00000168961/ENSG00000107201/ENSG00000134321/ENSG00000137628/ENSG00000100219/ENSG00000125730/ENSG00000167207/ENSG00000168811/ENSG00000155918/ENSG00000107485/ENSG00000162711/ENSG00000096996/ENSG00000103241/ENSG00000110944	4	ENSG00000072274/ENSG00000088888/ENSG00000151422/ENSG00000176208
BP	GO:0007159	leukocyte cell-cell adhesion	31/824	257/13477	0.000223808	0.0084976	ENSG00000271503/ENSG00000136826/ENSG00000168961/ENSG00000182393/ENSG00000120217/ENSG00000125347/ENSG00000131203/ENSG00000171855/ENSG00000185338/ENSG00000072274/ENSG00000079385/ENSG00000108691/ENSG00000157873/ENSG00000100219/ENSG00000102524/ENSG00000167207/ENSG00000168811/ENSG00000107968/ENSG00000107485/ENSG00000128791/ENSG00000168685/ENSG00000134352/ENSG00000197646/ENSG00000162711/ENSG00000137507…	CCL5/KLF4/LGALS9/IFNL1/CD274/IRF1/IDO1/IFNB1/SOCS1/TFRC/CEACAM1/CCL2/TNFRSF14/XBP1/TNFSF13B/NOD2/IL12A/MAP3K8/GATA3/TWSG1/IL7R/IL6ST/PDCD1LG2/NLRP3/LRRC32/IL12RB1/PRKCQ/EGR3/GLI3/BCL6/IL23A	31	26	ENSG00000271503/ENSG00000136826/ENSG00000168961/ENSG00000182393/ENSG00000120217/ENSG00000125347/ENSG00000131203/ENSG00000171855/ENSG00000185338/ENSG00000079385/ENSG00000157873/ENSG00000100219/ENSG00000102524/ENSG00000167207/ENSG00000168811/ENSG00000107968/ENSG00000107485/ENSG00000168685/ENSG00000197646/ENSG00000162711/ENSG00000096996/ENSG00000065675/ENSG00000179388/ENSG00000106571/ENSG00000113916…	5	ENSG00000072274/ENSG00000108691/ENSG00000128791/ENSG00000134352/ENSG00000137507
BP	GO:0001906	cell killing	15/824	87/13477	0.000230912	0.0086983	ENSG00000100342/ENSG00000234745/ENSG00000204642/ENSG00000166710/ENSG00000168961/ENSG00000079385/ENSG00000206503/ENSG00000111640/ENSG00000168811/ENSG00000155918/ENSG00000168685/ENSG00000125995/ENSG00000096996/ENSG00000197540/ENSG00000110944	APOL1/HLA-B/HLA-F/B2M/LGALS9/CEACAM1/HLA-A/GAPDH/IL12A/RAET1L/IL7R/ROMO1/IL12RB1/GZMM/IL23A	15	13	ENSG00000100342/ENSG00000234745/ENSG00000204642/ENSG00000166710/ENSG00000168961/ENSG00000079385/ENSG00000206503/ENSG00000168811/ENSG00000155918/ENSG00000168685/ENSG00000125995/ENSG00000096996/ENSG00000110944	2	ENSG00000111640/ENSG00000197540
BP	GO:0010950	positive regulation of endopeptidase activity	21/824	147/13477	0.000234806	0.00874819	ENSG00000141682/ENSG00000121858/ENSG00000168961/ENSG00000163565/ENSG00000140464/ENSG00000105327/ENSG00000100600/ENSG00000137752/ENSG00000100911/ENSG00000136997/ENSG00000092010/ENSG00000196954/ENSG00000119632/ENSG00000137486/ENSG00000115541/ENSG00000102871/ENSG00000130787/ENSG00000030110/ENSG00000166681/ENSG00000162711/ENSG00000096968	PMAIP1/TNFSF10/LGALS9/IFI16/PML/BBC3/LGMN/CASP1/PSME2/MYC/PSME1/CASP4/IFI27L2/ARRB1/HSPE1/TRADD/HIP1R/BAK1/BEX3/NLRP3/JAK2	21	20	ENSG00000141682/ENSG00000121858/ENSG00000168961/ENSG00000163565/ENSG00000140464/ENSG00000105327/ENSG00000100600/ENSG00000137752/ENSG00000100911/ENSG00000136997/ENSG00000092010/ENSG00000196954/ENSG00000119632/ENSG00000115541/ENSG00000102871/ENSG00000130787/ENSG00000030110/ENSG00000166681/ENSG00000162711/ENSG00000096968	1	ENSG00000137486
BP	GO:0032647	regulation of interferon-alpha production	7/824	22/13477	0.000235894	0.00874819	ENSG00000185507/ENSG00000115415/ENSG00000115267/ENSG00000107201/ENSG00000123609/ENSG00000088888/ENSG00000164342	IRF7/STAT1/IFIH1/DDX58/NMI/MAVS/TLR3	7	6	ENSG00000185507/ENSG00000115415/ENSG00000115267/ENSG00000107201/ENSG00000123609/ENSG00000164342	1	ENSG00000088888
BP	GO:0070228	regulation of lymphocyte apoptotic process	10/824	44/13477	0.000255678	0.00940896	ENSG00000271503/ENSG00000196684/ENSG00000168961/ENSG00000120217/ENSG00000131203/ENSG00000105327/ENSG00000168685/ENSG00000196950/ENSG00000065675/ENSG00000113916	CCL5/HSH2D/LGALS9/CD274/IDO1/BBC3/IL7R/SLC39A10/PRKCQ/BCL6	10	9	ENSG00000271503/ENSG00000196684/ENSG00000168961/ENSG00000120217/ENSG00000131203/ENSG00000105327/ENSG00000168685/ENSG00000065675/ENSG00000113916	1	ENSG00000196950
BP	GO:1903039	positive regulation of leukocyte cell-cell adhesion	23/824	170/13477	0.000274231	0.00997374	ENSG00000271503/ENSG00000168961/ENSG00000120217/ENSG00000185338/ENSG00000072274/ENSG00000108691/ENSG00000157873/ENSG00000100219/ENSG00000102524/ENSG00000167207/ENSG00000168811/ENSG00000107968/ENSG00000107485/ENSG00000168685/ENSG00000134352/ENSG00000197646/ENSG00000162711/ENSG00000096996/ENSG00000065675/ENSG00000179388/ENSG00000106571/ENSG00000113916/ENSG00000110944	CCL5/LGALS9/CD274/SOCS1/TFRC/CCL2/TNFRSF14/XBP1/TNFSF13B/NOD2/IL12A/MAP3K8/GATA3/IL7R/IL6ST/PDCD1LG2/NLRP3/IL12RB1/PRKCQ/EGR3/GLI3/BCL6/IL23A	23	20	ENSG00000271503/ENSG00000168961/ENSG00000120217/ENSG00000185338/ENSG00000157873/ENSG00000100219/ENSG00000102524/ENSG00000167207/ENSG00000168811/ENSG00000107968/ENSG00000107485/ENSG00000168685/ENSG00000197646/ENSG00000162711/ENSG00000096996/ENSG00000065675/ENSG00000179388/ENSG00000106571/ENSG00000113916/ENSG00000110944	3	ENSG00000072274/ENSG00000108691/ENSG00000134352
BP	GO:0032946	positive regulation of mononuclear cell proliferation	16/824	98/13477	0.000277199	0.00997374	ENSG00000271503/ENSG00000168961/ENSG00000172936/ENSG00000120217/ENSG00000072274/ENSG00000184371/ENSG00000102524/ENSG00000168811/ENSG00000134352/ENSG00000197646/ENSG00000196950/ENSG00000096996/ENSG00000176208/ENSG00000065675/ENSG00000113916/ENSG00000110944	CCL5/LGALS9/MYD88/CD274/TFRC/CSF1/TNFSF13B/IL12A/IL6ST/PDCD1LG2/SLC39A10/IL12RB1/ATAD5/PRKCQ/BCL6/IL23A	16	12	ENSG00000271503/ENSG00000168961/ENSG00000172936/ENSG00000120217/ENSG00000184371/ENSG00000102524/ENSG00000168811/ENSG00000197646/ENSG00000096996/ENSG00000065675/ENSG00000113916/ENSG00000110944	4	ENSG00000072274/ENSG00000134352/ENSG00000196950/ENSG00000176208
BP	GO:0046651	lymphocyte proliferation	25/824	192/13477	0.00027728	0.00997374	ENSG00000271503/ENSG00000168961/ENSG00000172936/ENSG00000120217/ENSG00000125347/ENSG00000026950/ENSG00000131203/ENSG00000205220/ENSG00000171855/ENSG00000072274/ENSG00000112576/ENSG00000102524/ENSG00000168811/ENSG00000128791/ENSG00000168685/ENSG00000134352/ENSG00000197646/ENSG00000196950/ENSG00000137507/ENSG00000096996/ENSG00000176208/ENSG00000149311/ENSG00000065675/ENSG00000113916/ENSG00000110944	CCL5/LGALS9/MYD88/CD274/IRF1/BTN3A1/IDO1/PSMB10/IFNB1/TFRC/CCND3/TNFSF13B/IL12A/TWSG1/IL7R/IL6ST/PDCD1LG2/SLC39A10/LRRC32/IL12RB1/ATAD5/ATM/PRKCQ/BCL6/IL23A	25	18	ENSG00000271503/ENSG00000168961/ENSG00000172936/ENSG00000120217/ENSG00000125347/ENSG00000026950/ENSG00000131203/ENSG00000205220/ENSG00000171855/ENSG00000112576/ENSG00000102524/ENSG00000168811/ENSG00000168685/ENSG00000197646/ENSG00000096996/ENSG00000065675/ENSG00000113916/ENSG00000110944	7	ENSG00000072274/ENSG00000128791/ENSG00000134352/ENSG00000196950/ENSG00000137507/ENSG00000176208/ENSG00000149311
BP	GO:0001911	negative regulation of leukocyte mediated cytotoxicity	5/824	11/13477	0.000286022	0.0100612	ENSG00000234745/ENSG00000168961/ENSG00000079385/ENSG00000206503/ENSG00000168685	HLA-B/LGALS9/CEACAM1/HLA-A/IL7R	5	5	ENSG00000234745/ENSG00000168961/ENSG00000079385/ENSG00000206503/ENSG00000168685	0
BP	GO:0002371	dendritic cell cytokine production	5/824	11/13477	0.000286022	0.0100612	ENSG00000130303/ENSG00000107201/ENSG00000088888/ENSG00000164342/ENSG00000167207	BST2/DDX58/MAVS/TLR3/NOD2	5	4	ENSG00000130303/ENSG00000107201/ENSG00000164342/ENSG00000167207	1	ENSG00000088888
BP	GO:0002730	regulation of dendritic cell cytokine production	5/824	11/13477	0.000286022	0.0100612	ENSG00000130303/ENSG00000107201/ENSG00000088888/ENSG00000164342/ENSG00000167207	BST2/DDX58/MAVS/TLR3/NOD2	5	4	ENSG00000130303/ENSG00000107201/ENSG00000164342/ENSG00000167207	1	ENSG00000088888
BP	GO:0050866	negative regulation of cell activation	20/824	139/13477	0.000297569	0.010391	ENSG00000168961/ENSG00000182393/ENSG00000120217/ENSG00000125347/ENSG00000131203/ENSG00000171855/ENSG00000185338/ENSG00000079385/ENSG00000006210/ENSG00000100263/ENSG00000128791/ENSG00000197646/ENSG00000137507/ENSG00000151422/ENSG00000149311/ENSG00000069122/ENSG00000103241/ENSG00000106571/ENSG00000113916/ENSG00000115738	LGALS9/IFNL1/CD274/IRF1/IDO1/IFNB1/SOCS1/CEACAM1/CX3CL1/RHBDD3/TWSG1/PDCD1LG2/LRRC32/FER/ATM/ADGRF5/FOXF1/GLI3/BCL6/ID2	20	15	ENSG00000168961/ENSG00000182393/ENSG00000120217/ENSG00000125347/ENSG00000131203/ENSG00000171855/ENSG00000185338/ENSG00000079385/ENSG00000006210/ENSG00000100263/ENSG00000197646/ENSG00000103241/ENSG00000106571/ENSG00000113916/ENSG00000115738	5	ENSG00000128791/ENSG00000137507/ENSG00000151422/ENSG00000149311/ENSG00000069122
BP	GO:2000514	regulation of CD4-positive, alpha-beta T cell activation	10/824	45/13477	0.000310968	0.0107802	ENSG00000168961/ENSG00000120217/ENSG00000185338/ENSG00000107485/ENSG00000128791/ENSG00000162711/ENSG00000096996/ENSG00000065675/ENSG00000113916/ENSG00000110944	LGALS9/CD274/SOCS1/GATA3/TWSG1/NLRP3/IL12RB1/PRKCQ/BCL6/IL23A	10	9	ENSG00000168961/ENSG00000120217/ENSG00000185338/ENSG00000107485/ENSG00000162711/ENSG00000096996/ENSG00000065675/ENSG00000113916/ENSG00000110944	1	ENSG00000128791
BP	GO:1904018	positive regulation of vasculature development	22/824	161/13477	0.000320628	0.0109028	ENSG00000120738/ENSG00000136826/ENSG00000198719/ENSG00000105287/ENSG00000073756/ENSG00000106366/ENSG00000079385/ENSG00000006210/ENSG00000100219/ENSG00000176170/ENSG00000167772/ENSG00000145632/ENSG00000125730/ENSG00000164342/ENSG00000138685/ENSG00000150630/ENSG00000113578/ENSG00000141448/ENSG00000137440/ENSG00000105855/ENSG00000156427/ENSG00000240583	EGR1/KLF4/DLL1/PRKD2/PTGS2/SERPINE1/CEACAM1/CX3CL1/XBP1/SPHK1/ANGPTL4/PLK2/C3/TLR3/FGF2/VEGFC/FGF1/GATA6/FGFBP1/ITGB8/FGF18/AQP1	22	20	ENSG00000120738/ENSG00000136826/ENSG00000198719/ENSG00000105287/ENSG00000073756/ENSG00000106366/ENSG00000079385/ENSG00000006210/ENSG00000100219/ENSG00000176170/ENSG00000167772/ENSG00000145632/ENSG00000125730/ENSG00000164342/ENSG00000138685/ENSG00000150630/ENSG00000113578/ENSG00000141448/ENSG00000137440/ENSG00000240583	2	ENSG00000105855/ENSG00000156427
BP	GO:0032607	interferon-alpha production	7/824	23/13477	0.000321341	0.0109028	ENSG00000185507/ENSG00000115415/ENSG00000115267/ENSG00000107201/ENSG00000123609/ENSG00000088888/ENSG00000164342	IRF7/STAT1/IFIH1/DDX58/NMI/MAVS/TLR3	7	6	ENSG00000185507/ENSG00000115415/ENSG00000115267/ENSG00000107201/ENSG00000123609/ENSG00000164342	1	ENSG00000088888
BP	GO:0060037	pharyngeal system development	7/824	23/13477	0.000321341	0.0109028	ENSG00000126778/ENSG00000184058/ENSG00000107485/ENSG00000106799/ENSG00000069122/ENSG00000092969/ENSG00000183145	SIX1/TBX1/GATA3/TGFBR1/ADGRF5/TGFB2/RIPPLY3	7	3	ENSG00000126778/ENSG00000184058/ENSG00000107485	4	ENSG00000106799/ENSG00000069122/ENSG00000092969/ENSG00000183145
BP	GO:0051249	regulation of lymphocyte activation	36/824	322/13477	0.000329031	0.0110455	ENSG00000271503/ENSG00000168961/ENSG00000182393/ENSG00000172936/ENSG00000120217/ENSG00000125347/ENSG00000131203/ENSG00000171855/ENSG00000185338/ENSG00000072274/ENSG00000079385/ENSG00000108691/ENSG00000157873/ENSG00000100219/ENSG00000102524/ENSG00000167207/ENSG00000168811/ENSG00000107968/ENSG00000107485/ENSG00000100263/ENSG00000128791/ENSG00000168685/ENSG00000134352/ENSG00000197646/ENSG00000196950…	CCL5/LGALS9/IFNL1/MYD88/CD274/IRF1/IDO1/IFNB1/SOCS1/TFRC/CEACAM1/CCL2/TNFRSF14/XBP1/TNFSF13B/NOD2/IL12A/MAP3K8/GATA3/RHBDD3/TWSG1/IL7R/IL6ST/PDCD1LG2/SLC39A10/NLRP3/LRRC32/IL12RB1/ATAD5/ATM/PRKCQ/EGR3/GLI3/BCL6/ID2/IL23A	36	28	ENSG00000271503/ENSG00000168961/ENSG00000182393/ENSG00000172936/ENSG00000120217/ENSG00000125347/ENSG00000131203/ENSG00000171855/ENSG00000185338/ENSG00000079385/ENSG00000157873/ENSG00000100219/ENSG00000102524/ENSG00000167207/ENSG00000168811/ENSG00000107968/ENSG00000107485/ENSG00000100263/ENSG00000168685/ENSG00000197646/ENSG00000162711/ENSG00000096996/ENSG00000065675/ENSG00000179388/ENSG00000106571…	8	ENSG00000072274/ENSG00000108691/ENSG00000128791/ENSG00000134352/ENSG00000196950/ENSG00000137507/ENSG00000176208/ENSG00000149311
BP	GO:0032731	positive regulation of interleukin-1 beta production	8/824	30/13477	0.000330516	0.0110455	ENSG00000120738/ENSG00000168961/ENSG00000163565/ENSG00000137752/ENSG00000104518/ENSG00000167207/ENSG00000162711/ENSG00000096968	EGR1/LGALS9/IFI16/CASP1/GSDMD/NOD2/NLRP3/JAK2	8	8	ENSG00000120738/ENSG00000168961/ENSG00000163565/ENSG00000137752/ENSG00000104518/ENSG00000167207/ENSG00000162711/ENSG00000096968	0
BP	GO:0050865	regulation of cell activation	43/824	408/13477	0.000332472	0.0110455	ENSG00000271503/ENSG00000188313/ENSG00000168961/ENSG00000182393/ENSG00000172936/ENSG00000120217/ENSG00000125347/ENSG00000131203/ENSG00000171855/ENSG00000185338/ENSG00000072274/ENSG00000079385/ENSG00000108691/ENSG00000157873/ENSG00000006210/ENSG00000100219/ENSG00000102524/ENSG00000167207/ENSG00000168811/ENSG00000107968/ENSG00000107485/ENSG00000100263/ENSG00000128791/ENSG00000168685/ENSG00000134352…	CCL5/PLSCR1/LGALS9/IFNL1/MYD88/CD274/IRF1/IDO1/IFNB1/SOCS1/TFRC/CEACAM1/CCL2/TNFRSF14/CX3CL1/XBP1/TNFSF13B/NOD2/IL12A/MAP3K8/GATA3/RHBDD3/TWSG1/IL7R/IL6ST/PDCD1LG2/SLC39A10/NLRP3/LRRC32/IL12RB1/FER/JAK2/ATAD5/ATM/ADGRF5/FOXF1/PRKCQ/EGR3/GLI3/SLC7A2/BCL6/ID2/IL23A	43	32	ENSG00000271503/ENSG00000188313/ENSG00000168961/ENSG00000182393/ENSG00000172936/ENSG00000120217/ENSG00000125347/ENSG00000131203/ENSG00000171855/ENSG00000185338/ENSG00000079385/ENSG00000157873/ENSG00000006210/ENSG00000100219/ENSG00000102524/ENSG00000167207/ENSG00000168811/ENSG00000107968/ENSG00000107485/ENSG00000100263/ENSG00000168685/ENSG00000197646/ENSG00000162711/ENSG00000096996/ENSG00000096968…	11	ENSG00000072274/ENSG00000108691/ENSG00000128791/ENSG00000134352/ENSG00000196950/ENSG00000137507/ENSG00000151422/ENSG00000176208/ENSG00000149311/ENSG00000069122/ENSG00000003989
BP	GO:2001056	positive regulation of cysteine-type endopeptidase activity	19/824	130/13477	0.000341188	0.011196	ENSG00000141682/ENSG00000121858/ENSG00000168961/ENSG00000163565/ENSG00000140464/ENSG00000105327/ENSG00000100600/ENSG00000137752/ENSG00000136997/ENSG00000196954/ENSG00000119632/ENSG00000137486/ENSG00000115541/ENSG00000102871/ENSG00000130787/ENSG00000030110/ENSG00000166681/ENSG00000162711/ENSG00000096968	PMAIP1/TNFSF10/LGALS9/IFI16/PML/BBC3/LGMN/CASP1/MYC/CASP4/IFI27L2/ARRB1/HSPE1/TRADD/HIP1R/BAK1/BEX3/NLRP3/JAK2	19	18	ENSG00000141682/ENSG00000121858/ENSG00000168961/ENSG00000163565/ENSG00000140464/ENSG00000105327/ENSG00000100600/ENSG00000137752/ENSG00000136997/ENSG00000196954/ENSG00000119632/ENSG00000115541/ENSG00000102871/ENSG00000130787/ENSG00000030110/ENSG00000166681/ENSG00000162711/ENSG00000096968	1	ENSG00000137486
BP	GO:0048514	blood vessel morphogenesis	50/824	497/13477	0.000343011	0.011196	ENSG00000115415/ENSG00000136826/ENSG00000140105/ENSG00000067066/ENSG00000140464/ENSG00000198719/ENSG00000105287/ENSG00000130066/ENSG00000126778/ENSG00000073756/ENSG00000169245/ENSG00000106366/ENSG00000173706/ENSG00000079385/ENSG00000108691/ENSG00000173821/ENSG00000006210/ENSG00000100219/ENSG00000138448/ENSG00000176170/ENSG00000167772/ENSG00000145632/ENSG00000025708/ENSG00000177606/ENSG00000117461…	STAT1/KLF4/WARS/SP100/PML/DLL1/PRKD2/SAT1/SIX1/PTGS2/CXCL10/SERPINE1/HEG1/CEACAM1/CCL2/RNF213/CX3CL1/XBP1/ITGAV/SPHK1/ANGPTL4/PLK2/TYMP/JUN/PIK3R3/KLF2/C3/TLR3/ADGRG1/FGF2/BAK1/VEGFC/TBX1/ATP5IF1/CDH13/FGF1/TGFBR1/GATA6/HOXA7/FGFBP1/LEPR/ADGRF5/FOXF1/UNC5B/TGFB2/PDE3B/EGR3/ITGB8/FGF18/AQP1	50	37	ENSG00000115415/ENSG00000136826/ENSG00000140105/ENSG00000067066/ENSG00000140464/ENSG00000198719/ENSG00000105287/ENSG00000130066/ENSG00000126778/ENSG00000073756/ENSG00000169245/ENSG00000106366/ENSG00000173706/ENSG00000079385/ENSG00000173821/ENSG00000006210/ENSG00000100219/ENSG00000176170/ENSG00000167772/ENSG00000145632/ENSG00000025708/ENSG00000177606/ENSG00000117461/ENSG00000127528/ENSG00000125730…	13	ENSG00000108691/ENSG00000138448/ENSG00000205336/ENSG00000140945/ENSG00000106799/ENSG00000122592/ENSG00000116678/ENSG00000069122/ENSG00000107731/ENSG00000092969/ENSG00000152270/ENSG00000105855/ENSG00000156427
BP	GO:1903706	regulation of hemopoiesis	38/824	347/13477	0.000344024	0.011196	ENSG00000187608/ENSG00000234745/ENSG00000185507/ENSG00000115415/ENSG00000166710/ENSG00000168961/ENSG00000182393/ENSG00000198719/ENSG00000125347/ENSG00000135363/ENSG00000171855/ENSG00000185338/ENSG00000055332/ENSG00000155363/ENSG00000079385/ENSG00000136997/ENSG00000128016/ENSG00000100219/ENSG00000184371/ENSG00000132475/ENSG00000177606/ENSG00000164342/ENSG00000164400/ENSG00000168811/ENSG00000204389…	ISG15/HLA-B/IRF7/STAT1/B2M/LGALS9/IFNL1/DLL1/IRF1/LMO2/IFNB1/SOCS1/EIF2AK2/MOV10/CEACAM1/MYC/ZFP36/XBP1/CSF1/H3F3B/JUN/TLR3/CSF2/IL12A/HSPA1A/GATA3/IL7R/NLRP3/IL12RB1/HOXA7/SCIN/PRKCQ/GABPA/EGR3/GLI3/BCL6/ID2/IL23A	38	35	ENSG00000187608/ENSG00000234745/ENSG00000185507/ENSG00000115415/ENSG00000166710/ENSG00000168961/ENSG00000182393/ENSG00000198719/ENSG00000125347/ENSG00000135363/ENSG00000171855/ENSG00000185338/ENSG00000055332/ENSG00000155363/ENSG00000079385/ENSG00000136997/ENSG00000128016/ENSG00000100219/ENSG00000184371/ENSG00000132475/ENSG00000177606/ENSG00000164342/ENSG00000168811/ENSG00000204389/ENSG00000107485…	3	ENSG00000164400/ENSG00000122592/ENSG00000154727
BP	GO:0002705	positive regulation of leukocyte mediated immunity	16/824	100/13477	0.000351104	0.011273	ENSG00000234745/ENSG00000204642/ENSG00000166710/ENSG00000107201/ENSG00000134321/ENSG00000072274/ENSG00000088888/ENSG00000125730/ENSG00000167207/ENSG00000168811/ENSG00000155918/ENSG00000107485/ENSG00000162711/ENSG00000096996/ENSG00000176208/ENSG00000110944	HLA-B/HLA-F/B2M/DDX58/RSAD2/TFRC/MAVS/C3/NOD2/IL12A/RAET1L/GATA3/NLRP3/IL12RB1/ATAD5/IL23A	16	13	ENSG00000234745/ENSG00000204642/ENSG00000166710/ENSG00000107201/ENSG00000134321/ENSG00000125730/ENSG00000167207/ENSG00000168811/ENSG00000155918/ENSG00000107485/ENSG00000162711/ENSG00000096996/ENSG00000110944	3	ENSG00000072274/ENSG00000088888/ENSG00000176208
BP	GO:0070665	positive regulation of leukocyte proliferation	16/824	100/13477	0.000351104	0.011273	ENSG00000271503/ENSG00000168961/ENSG00000172936/ENSG00000120217/ENSG00000072274/ENSG00000184371/ENSG00000102524/ENSG00000168811/ENSG00000134352/ENSG00000197646/ENSG00000196950/ENSG00000096996/ENSG00000176208/ENSG00000065675/ENSG00000113916/ENSG00000110944	CCL5/LGALS9/MYD88/CD274/TFRC/CSF1/TNFSF13B/IL12A/IL6ST/PDCD1LG2/SLC39A10/IL12RB1/ATAD5/PRKCQ/BCL6/IL23A	16	12	ENSG00000271503/ENSG00000168961/ENSG00000172936/ENSG00000120217/ENSG00000184371/ENSG00000102524/ENSG00000168811/ENSG00000197646/ENSG00000096996/ENSG00000065675/ENSG00000113916/ENSG00000110944	4	ENSG00000072274/ENSG00000134352/ENSG00000196950/ENSG00000176208
BP	GO:0032727	positive regulation of interferon-alpha production	6/824	17/13477	0.000354206	0.0112968	ENSG00000185507/ENSG00000115415/ENSG00000115267/ENSG00000107201/ENSG00000088888/ENSG00000164342	IRF7/STAT1/IFIH1/DDX58/MAVS/TLR3	6	5	ENSG00000185507/ENSG00000115415/ENSG00000115267/ENSG00000107201/ENSG00000164342	1	ENSG00000088888
BP	GO:0006919	activation of cysteine-type endopeptidase activity involved in apoptotic process	14/824	81/13477	0.000360099	0.0113337	ENSG00000141682/ENSG00000121858/ENSG00000140464/ENSG00000105327/ENSG00000137752/ENSG00000196954/ENSG00000119632/ENSG00000115541/ENSG00000102871/ENSG00000130787/ENSG00000030110/ENSG00000166681/ENSG00000162711/ENSG00000096968	PMAIP1/TNFSF10/PML/BBC3/CASP1/CASP4/IFI27L2/HSPE1/TRADD/HIP1R/BAK1/BEX3/NLRP3/JAK2	14	14	ENSG00000141682/ENSG00000121858/ENSG00000140464/ENSG00000105327/ENSG00000137752/ENSG00000196954/ENSG00000119632/ENSG00000115541/ENSG00000102871/ENSG00000130787/ENSG00000030110/ENSG00000166681/ENSG00000162711/ENSG00000096968	0
BP	GO:0071887	leukocyte apoptotic process	14/824	81/13477	0.000360099	0.0113337	ENSG00000271503/ENSG00000185507/ENSG00000196684/ENSG00000168961/ENSG00000120217/ENSG00000131203/ENSG00000105327/ENSG00000167207/ENSG00000030110/ENSG00000168685/ENSG00000196950/ENSG00000065675/ENSG00000106571/ENSG00000113916	CCL5/IRF7/HSH2D/LGALS9/CD274/IDO1/BBC3/NOD2/BAK1/IL7R/SLC39A10/PRKCQ/GLI3/BCL6	14	13	ENSG00000271503/ENSG00000185507/ENSG00000196684/ENSG00000168961/ENSG00000120217/ENSG00000131203/ENSG00000105327/ENSG00000167207/ENSG00000030110/ENSG00000168685/ENSG00000065675/ENSG00000106571/ENSG00000113916	1	ENSG00000196950
BP	GO:0060326	cell chemotaxis	25/824	197/13477	0.000411791	0.0128759	ENSG00000271503/ENSG00000168961/ENSG00000105287/ENSG00000100600/ENSG00000120129/ENSG00000173432/ENSG00000169245/ENSG00000106366/ENSG00000108691/ENSG00000169248/ENSG00000134339/ENSG00000006210/ENSG00000184371/ENSG00000138685/ENSG00000161921/ENSG00000168811/ENSG00000150630/ENSG00000138135/ENSG00000102970/ENSG00000113578/ENSG00000065675/ENSG00000092969/ENSG00000179388/ENSG00000156427/ENSG00000110944	CCL5/LGALS9/PRKD2/LGMN/DUSP1/SAA1/CXCL10/SERPINE1/CCL2/CXCL11/SAA2/CX3CL1/CSF1/FGF2/CXCL16/IL12A/VEGFC/CH25H/CCL17/FGF1/PRKCQ/TGFB2/EGR3/FGF18/IL23A	25	22	ENSG00000271503/ENSG00000168961/ENSG00000105287/ENSG00000100600/ENSG00000120129/ENSG00000173432/ENSG00000169245/ENSG00000106366/ENSG00000169248/ENSG00000134339/ENSG00000006210/ENSG00000184371/ENSG00000138685/ENSG00000161921/ENSG00000168811/ENSG00000150630/ENSG00000138135/ENSG00000102970/ENSG00000113578/ENSG00000065675/ENSG00000179388/ENSG00000110944	3	ENSG00000108691/ENSG00000092969/ENSG00000156427
BP	GO:0002548	monocyte chemotaxis	8/824	31/13477	0.000421867	0.0131053	ENSG00000271503/ENSG00000100600/ENSG00000120129/ENSG00000169245/ENSG00000106366/ENSG00000108691/ENSG00000006210/ENSG00000102970	CCL5/LGMN/DUSP1/CXCL10/SERPINE1/CCL2/CX3CL1/CCL17	8	7	ENSG00000271503/ENSG00000100600/ENSG00000120129/ENSG00000169245/ENSG00000106366/ENSG00000006210/ENSG00000102970	1	ENSG00000108691
BP	GO:0050727	regulation of inflammatory response	30/824	255/13477	0.0004313	0.0133071	ENSG00000184979/ENSG00000271503/ENSG00000159403/ENSG00000154451/ENSG00000136826/ENSG00000172936/ENSG00000131203/ENSG00000173432/ENSG00000073756/ENSG00000149131/ENSG00000106366/ENSG00000182326/ENSG00000006210/ENSG00000128016/ENSG00000115590/ENSG00000184500/ENSG00000125730/ENSG00000164342/ENSG00000167207/ENSG00000107485/ENSG00000100263/ENSG00000134352/ENSG00000243649/ENSG00000162711/ENSG00000096968…	USP18/CCL5/C1R/GBP5/KLF4/MYD88/IDO1/SAA1/PTGS2/SERPING1/SERPINE1/C1S/CX3CL1/ZFP36/IL1R2/PROS1/C3/TLR3/NOD2/GATA3/RHBDD3/IL6ST/CFB/NLRP3/JAK2/FOXF1/SLC7A2/BCL6/IL23A/C2	30	27	ENSG00000184979/ENSG00000271503/ENSG00000159403/ENSG00000154451/ENSG00000136826/ENSG00000172936/ENSG00000131203/ENSG00000173432/ENSG00000073756/ENSG00000149131/ENSG00000106366/ENSG00000182326/ENSG00000006210/ENSG00000128016/ENSG00000115590/ENSG00000125730/ENSG00000164342/ENSG00000167207/ENSG00000107485/ENSG00000100263/ENSG00000243649/ENSG00000162711/ENSG00000096968/ENSG00000103241/ENSG00000113916…	3	ENSG00000184500/ENSG00000134352/ENSG00000003989
BP	GO:0002718	regulation of cytokine production involved in immune response	12/824	64/13477	0.000433927	0.0133071	ENSG00000130303/ENSG00000166710/ENSG00000107201/ENSG00000134321/ENSG00000171855/ENSG00000088888/ENSG00000164342/ENSG00000167207/ENSG00000107485/ENSG00000162711/ENSG00000092969/ENSG00000113916	BST2/B2M/DDX58/RSAD2/IFNB1/MAVS/TLR3/NOD2/GATA3/NLRP3/TGFB2/BCL6	12	10	ENSG00000130303/ENSG00000166710/ENSG00000107201/ENSG00000134321/ENSG00000171855/ENSG00000164342/ENSG00000167207/ENSG00000107485/ENSG00000162711/ENSG00000113916	2	ENSG00000088888/ENSG00000092969
BP	GO:0097191	extrinsic apoptotic signaling pathway	25/824	198/13477	0.000444702	0.0135027	ENSG00000126709/ENSG00000162772/ENSG00000141682/ENSG00000121858/ENSG00000067066/ENSG00000140464/ENSG00000125826/ENSG00000106366/ENSG00000170296/ENSG00000006210/ENSG00000138448/ENSG00000164342/ENSG00000164400/ENSG00000148346/ENSG00000165731/ENSG00000102871/ENSG00000168811/ENSG00000204389/ENSG00000030110/ENSG00000166681/ENSG00000106799/ENSG00000023287/ENSG00000096968/ENSG00000107731/ENSG00000092969	IFI6/ATF3/PMAIP1/TNFSF10/SP100/PML/RBCK1/SERPINE1/GABARAP/CX3CL1/ITGAV/TLR3/CSF2/LCN2/RET/TRADD/IL12A/HSPA1A/BAK1/BEX3/TGFBR1/RB1CC1/JAK2/UNC5B/TGFB2	25	18	ENSG00000126709/ENSG00000162772/ENSG00000141682/ENSG00000121858/ENSG00000067066/ENSG00000140464/ENSG00000125826/ENSG00000106366/ENSG00000006210/ENSG00000164342/ENSG00000148346/ENSG00000165731/ENSG00000102871/ENSG00000168811/ENSG00000204389/ENSG00000030110/ENSG00000166681/ENSG00000096968	7	ENSG00000170296/ENSG00000138448/ENSG00000164400/ENSG00000106799/ENSG00000023287/ENSG00000107731/ENSG00000092969
BP	GO:0032944	regulation of mononuclear cell proliferation	21/824	154/13477	0.000447056	0.0135027	ENSG00000271503/ENSG00000168961/ENSG00000172936/ENSG00000120217/ENSG00000125347/ENSG00000131203/ENSG00000072274/ENSG00000184371/ENSG00000102524/ENSG00000168811/ENSG00000128791/ENSG00000134352/ENSG00000197646/ENSG00000196950/ENSG00000137507/ENSG00000096996/ENSG00000176208/ENSG00000149311/ENSG00000065675/ENSG00000113916/ENSG00000110944	CCL5/LGALS9/MYD88/CD274/IRF1/IDO1/TFRC/CSF1/TNFSF13B/IL12A/TWSG1/IL6ST/PDCD1LG2/SLC39A10/LRRC32/IL12RB1/ATAD5/ATM/PRKCQ/BCL6/IL23A	21	14	ENSG00000271503/ENSG00000168961/ENSG00000172936/ENSG00000120217/ENSG00000125347/ENSG00000131203/ENSG00000184371/ENSG00000102524/ENSG00000168811/ENSG00000197646/ENSG00000096996/ENSG00000065675/ENSG00000113916/ENSG00000110944	7	ENSG00000072274/ENSG00000128791/ENSG00000134352/ENSG00000196950/ENSG00000137507/ENSG00000176208/ENSG00000149311
BP	GO:0032608	interferon-beta production	10/824	47/13477	0.000451715	0.0135027	ENSG00000185507/ENSG00000115267/ENSG00000107201/ENSG00000123609/ENSG00000125347/ENSG00000112343/ENSG00000169871/ENSG00000088888/ENSG00000164342/ENSG00000162924	IRF7/IFIH1/DDX58/NMI/IRF1/TRIM38/TRIM56/MAVS/TLR3/REL	10	8	ENSG00000185507/ENSG00000115267/ENSG00000107201/ENSG00000123609/ENSG00000125347/ENSG00000112343/ENSG00000169871/ENSG00000164342	2	ENSG00000088888/ENSG00000162924
BP	GO:0010952	positive regulation of peptidase activity	22/824	165/13477	0.000453465	0.0135027	ENSG00000141682/ENSG00000121858/ENSG00000168961/ENSG00000163565/ENSG00000140464/ENSG00000105327/ENSG00000100600/ENSG00000137752/ENSG00000100911/ENSG00000136997/ENSG00000092010/ENSG00000196954/ENSG00000119632/ENSG00000137486/ENSG00000115541/ENSG00000102871/ENSG00000130787/ENSG00000030110/ENSG00000166681/ENSG00000162711/ENSG00000163710/ENSG00000096968	PMAIP1/TNFSF10/LGALS9/IFI16/PML/BBC3/LGMN/CASP1/PSME2/MYC/PSME1/CASP4/IFI27L2/ARRB1/HSPE1/TRADD/HIP1R/BAK1/BEX3/NLRP3/PCOLCE2/JAK2	22	20	ENSG00000141682/ENSG00000121858/ENSG00000168961/ENSG00000163565/ENSG00000140464/ENSG00000105327/ENSG00000100600/ENSG00000137752/ENSG00000100911/ENSG00000136997/ENSG00000092010/ENSG00000196954/ENSG00000119632/ENSG00000115541/ENSG00000102871/ENSG00000130787/ENSG00000030110/ENSG00000166681/ENSG00000162711/ENSG00000096968	2	ENSG00000137486/ENSG00000163710
BP	GO:2000107	negative regulation of leukocyte apoptotic process	9/824	39/13477	0.000458998	0.0135027	ENSG00000271503/ENSG00000185507/ENSG00000196684/ENSG00000131203/ENSG00000167207/ENSG00000168685/ENSG00000196950/ENSG00000065675/ENSG00000113916	CCL5/IRF7/HSH2D/IDO1/NOD2/IL7R/SLC39A10/PRKCQ/BCL6	9	8	ENSG00000271503/ENSG00000185507/ENSG00000196684/ENSG00000131203/ENSG00000167207/ENSG00000168685/ENSG00000065675/ENSG00000113916	1	ENSG00000196950
BP	GO:0002830	positive regulation of type 2 immune response	5/824	12/13477	0.000465707	0.0135027	ENSG00000134321/ENSG00000131203/ENSG00000167207/ENSG00000107485/ENSG00000162711	RSAD2/IDO1/NOD2/GATA3/NLRP3	5	5	ENSG00000134321/ENSG00000131203/ENSG00000167207/ENSG00000107485/ENSG00000162711	0
BP	GO:0031342	negative regulation of cell killing	5/824	12/13477	0.000465707	0.0135027	ENSG00000234745/ENSG00000168961/ENSG00000079385/ENSG00000206503/ENSG00000168685	HLA-B/LGALS9/CEACAM1/HLA-A/IL7R	5	5	ENSG00000234745/ENSG00000168961/ENSG00000079385/ENSG00000206503/ENSG00000168685	0
BP	GO:0032693	negative regulation of interleukin-10 production	5/824	12/13477	0.000465707	0.0135027	ENSG00000120217/ENSG00000198719/ENSG00000131203/ENSG00000197646/ENSG00000110944	CD274/DLL1/IDO1/PDCD1LG2/IL23A	5	5	ENSG00000120217/ENSG00000198719/ENSG00000131203/ENSG00000197646/ENSG00000110944	0
BP	GO:0070234	positive regulation of T cell apoptotic process	5/824	12/13477	0.000465707	0.0135027	ENSG00000271503/ENSG00000168961/ENSG00000120217/ENSG00000131203/ENSG00000105327	CCL5/LGALS9/CD274/IDO1/BBC3	5	5	ENSG00000271503/ENSG00000168961/ENSG00000120217/ENSG00000131203/ENSG00000105327	0
BP	GO:0002700	regulation of production of molecular mediator of immune response	16/824	103/13477	0.000493589	0.0142249	ENSG00000130303/ENSG00000166710/ENSG00000107201/ENSG00000134321/ENSG00000171855/ENSG00000072274/ENSG00000100219/ENSG00000253729/ENSG00000088888/ENSG00000164342/ENSG00000167207/ENSG00000107485/ENSG00000162711/ENSG00000176208/ENSG00000092969/ENSG00000113916	BST2/B2M/DDX58/RSAD2/IFNB1/TFRC/XBP1/PRKDC/MAVS/TLR3/NOD2/GATA3/NLRP3/ATAD5/TGFB2/BCL6	16	11	ENSG00000130303/ENSG00000166710/ENSG00000107201/ENSG00000134321/ENSG00000171855/ENSG00000100219/ENSG00000164342/ENSG00000167207/ENSG00000107485/ENSG00000162711/ENSG00000113916	5	ENSG00000072274/ENSG00000253729/ENSG00000088888/ENSG00000176208/ENSG00000092969
BP	GO:0035710	CD4-positive, alpha-beta T cell activation	12/824	65/13477	0.000503107	0.0143521	ENSG00000168961/ENSG00000120217/ENSG00000134321/ENSG00000185338/ENSG00000168811/ENSG00000107485/ENSG00000128791/ENSG00000162711/ENSG00000096996/ENSG00000065675/ENSG00000113916/ENSG00000110944	LGALS9/CD274/RSAD2/SOCS1/IL12A/GATA3/TWSG1/NLRP3/IL12RB1/PRKCQ/BCL6/IL23A	12	11	ENSG00000168961/ENSG00000120217/ENSG00000134321/ENSG00000185338/ENSG00000168811/ENSG00000107485/ENSG00000162711/ENSG00000096996/ENSG00000065675/ENSG00000113916/ENSG00000110944	1	ENSG00000128791
BP	GO:0032692	negative regulation of interleukin-1 production	6/824	18/13477	0.000504002	0.0143521	ENSG00000140464/ENSG00000079385/ENSG00000006210/ENSG00000115590/ENSG00000162711/ENSG00000204397	PML/CEACAM1/CX3CL1/IL1R2/NLRP3/CARD16	6	6	ENSG00000140464/ENSG00000079385/ENSG00000006210/ENSG00000115590/ENSG00000162711/ENSG00000204397	0
BP	GO:0009314	response to radiation	40/824	379/13477	0.000515441	0.014591	ENSG00000120738/ENSG00000163565/ENSG00000140464/ENSG00000161970/ENSG00000120129/ENSG00000073756/ENSG00000169245/ENSG00000181026/ENSG00000136997/ENSG00000253729/ENSG00000128272/ENSG00000102921/ENSG00000177606/ENSG00000137486/ENSG00000116717/ENSG00000104081/ENSG00000158773/ENSG00000168811/ENSG00000030110/ENSG00000129355/ENSG00000099622/ENSG00000172613/ENSG00000102081/ENSG00000107485/ENSG00000166130…	EGR1/IFI16/PML/RPL26/DUSP1/PTGS2/CXCL10/AEN/MYC/PRKDC/ATF4/N4BP1/JUN/ARRB1/GADD45A/BMF/USF1/IL12A/BAK1/CDKN2D/CIRBP/RAD9A/FMR1/GATA3/IKBIP/CASP7/OPN1SW/NLGN3/UVSSA/GEN1/ATM/ASNS/SIK1/PDE6B/CARD16/AANAT/AQP1/ID2/KRT14/AIPL1	40	30	ENSG00000120738/ENSG00000163565/ENSG00000140464/ENSG00000161970/ENSG00000120129/ENSG00000073756/ENSG00000169245/ENSG00000181026/ENSG00000136997/ENSG00000128272/ENSG00000102921/ENSG00000177606/ENSG00000116717/ENSG00000158773/ENSG00000168811/ENSG00000030110/ENSG00000129355/ENSG00000099622/ENSG00000172613/ENSG00000102081/ENSG00000107485/ENSG00000165806/ENSG00000070669/ENSG00000142178/ENSG00000204397…	10	ENSG00000253729/ENSG00000137486/ENSG00000104081/ENSG00000166130/ENSG00000128617/ENSG00000196338/ENSG00000163945/ENSG00000178295/ENSG00000149311/ENSG00000133256
BP	GO:0051250	negative regulation of lymphocyte activation	16/824	104/13477	0.000550978	0.0155052	ENSG00000168961/ENSG00000182393/ENSG00000120217/ENSG00000125347/ENSG00000131203/ENSG00000171855/ENSG00000185338/ENSG00000079385/ENSG00000100263/ENSG00000128791/ENSG00000197646/ENSG00000137507/ENSG00000149311/ENSG00000106571/ENSG00000113916/ENSG00000115738	LGALS9/IFNL1/CD274/IRF1/IDO1/IFNB1/SOCS1/CEACAM1/RHBDD3/TWSG1/PDCD1LG2/LRRC32/ATM/GLI3/BCL6/ID2	16	13	ENSG00000168961/ENSG00000182393/ENSG00000120217/ENSG00000125347/ENSG00000131203/ENSG00000171855/ENSG00000185338/ENSG00000079385/ENSG00000100263/ENSG00000197646/ENSG00000106571/ENSG00000113916/ENSG00000115738	3	ENSG00000128791/ENSG00000137507/ENSG00000149311
BP	GO:0070231	T cell apoptotic process	9/824	40/13477	0.000560577	0.015601	ENSG00000271503/ENSG00000168961/ENSG00000120217/ENSG00000131203/ENSG00000105327/ENSG00000030110/ENSG00000168685/ENSG00000065675/ENSG00000106571	CCL5/LGALS9/CD274/IDO1/BBC3/BAK1/IL7R/PRKCQ/GLI3	9	9	ENSG00000271503/ENSG00000168961/ENSG00000120217/ENSG00000131203/ENSG00000105327/ENSG00000030110/ENSG00000168685/ENSG00000065675/ENSG00000106571	0
BP	GO:0045862	positive regulation of proteolysis	34/824	307/13477	0.000565788	0.015601	ENSG00000141682/ENSG00000121858/ENSG00000168961/ENSG00000163565/ENSG00000140464/ENSG00000105327/ENSG00000100600/ENSG00000137752/ENSG00000100911/ENSG00000116514/ENSG00000136997/ENSG00000013374/ENSG00000101255/ENSG00000051108/ENSG00000145632/ENSG00000092010/ENSG00000196954/ENSG00000119632/ENSG00000125730/ENSG00000137486/ENSG00000115541/ENSG00000102871/ENSG00000130787/ENSG00000204389/ENSG00000030110…	PMAIP1/TNFSF10/LGALS9/IFI16/PML/BBC3/LGMN/CASP1/PSME2/RNF19B/MYC/NUB1/TRIB3/HERPUD1/PLK2/PSME1/CASP4/IFI27L2/C3/ARRB1/HSPE1/TRADD/HIP1R/HSPA1A/BAK1/BEX3/FMR1/ATP5IF1/ZFAND2A/NLRP3/PCOLCE2/TMTC3/JAK2/RNF144A	34	31	ENSG00000141682/ENSG00000121858/ENSG00000168961/ENSG00000163565/ENSG00000140464/ENSG00000105327/ENSG00000100600/ENSG00000137752/ENSG00000100911/ENSG00000116514/ENSG00000136997/ENSG00000013374/ENSG00000101255/ENSG00000051108/ENSG00000145632/ENSG00000092010/ENSG00000196954/ENSG00000119632/ENSG00000125730/ENSG00000115541/ENSG00000102871/ENSG00000130787/ENSG00000204389/ENSG00000030110/ENSG00000166681…	3	ENSG00000137486/ENSG00000163710/ENSG00000139324
BP	GO:0002707	negative regulation of lymphocyte mediated immunity	7/824	25/13477	0.000565912	0.015601	ENSG00000234745/ENSG00000168961/ENSG00000171855/ENSG00000079385/ENSG00000206503/ENSG00000168685/ENSG00000113916	HLA-B/LGALS9/IFNB1/CEACAM1/HLA-A/IL7R/BCL6	7	7	ENSG00000234745/ENSG00000168961/ENSG00000171855/ENSG00000079385/ENSG00000206503/ENSG00000168685/ENSG00000113916	0
BP	GO:0010469	regulation of signaling receptor activity	38/824	356/13477	0.000567428	0.015601	ENSG00000271503/ENSG00000141574/ENSG00000121858/ENSG00000182393/ENSG00000130513/ENSG00000197110/ENSG00000183709/ENSG00000160932/ENSG00000171855/ENSG00000169245/ENSG00000106366/ENSG00000108691/ENSG00000169248/ENSG00000006210/ENSG00000110492/ENSG00000184371/ENSG00000025708/ENSG00000102524/ENSG00000164400/ENSG00000138685/ENSG00000161921/ENSG00000171132/ENSG00000140961/ENSG00000168811/ENSG00000150630…	CCL5/SECTM1/TNFSF10/IFNL1/GDF15/IFNL3/IFNL2/LY6E/IFNB1/CXCL10/SERPINE1/CCL2/CXCL11/CX3CL1/MDK/CSF1/TYMP/TNFSF13B/CSF2/FGF2/CXCL16/PRKCE/OSGIN1/IL12A/VEGFC/BTC/CSPG5/FGF5/CCL17/FGF1/NLGN3/AMH/BMP6/TGFB2/MRAP2/FGF18/IL23A/DAND5	38	28	ENSG00000271503/ENSG00000141574/ENSG00000121858/ENSG00000182393/ENSG00000130513/ENSG00000197110/ENSG00000183709/ENSG00000160932/ENSG00000171855/ENSG00000169245/ENSG00000106366/ENSG00000169248/ENSG00000006210/ENSG00000110492/ENSG00000184371/ENSG00000025708/ENSG00000102524/ENSG00000138685/ENSG00000161921/ENSG00000171132/ENSG00000140961/ENSG00000168811/ENSG00000150630/ENSG00000174808/ENSG00000138675…	10	ENSG00000108691/ENSG00000164400/ENSG00000114646/ENSG00000196338/ENSG00000104899/ENSG00000153162/ENSG00000092969/ENSG00000135324/ENSG00000156427/ENSG00000179284
BP	GO:0045766	positive regulation of angiogenesis	20/824	146/13477	0.000570748	0.0156026	ENSG00000136826/ENSG00000198719/ENSG00000105287/ENSG00000073756/ENSG00000106366/ENSG00000006210/ENSG00000100219/ENSG00000176170/ENSG00000167772/ENSG00000145632/ENSG00000125730/ENSG00000164342/ENSG00000138685/ENSG00000150630/ENSG00000113578/ENSG00000141448/ENSG00000137440/ENSG00000105855/ENSG00000156427/ENSG00000240583	KLF4/DLL1/PRKD2/PTGS2/SERPINE1/CX3CL1/XBP1/SPHK1/ANGPTL4/PLK2/C3/TLR3/FGF2/VEGFC/FGF1/GATA6/FGFBP1/ITGB8/FGF18/AQP1	20	18	ENSG00000136826/ENSG00000198719/ENSG00000105287/ENSG00000073756/ENSG00000106366/ENSG00000006210/ENSG00000100219/ENSG00000176170/ENSG00000167772/ENSG00000145632/ENSG00000125730/ENSG00000164342/ENSG00000138685/ENSG00000150630/ENSG00000113578/ENSG00000141448/ENSG00000137440/ENSG00000240583	2	ENSG00000105855/ENSG00000156427
BP	GO:0045089	positive regulation of innate immune response	28/824	236/13477	0.000577782	0.0156243	ENSG00000271503/ENSG00000140853/ENSG00000185507/ENSG00000138496/ENSG00000188313/ENSG00000154451/ENSG00000115267/ENSG00000108771/ENSG00000124256/ENSG00000172936/ENSG00000132256/ENSG00000107201/ENSG00000134321/ENSG00000163565/ENSG00000163131/ENSG00000110057/ENSG00000137628/ENSG00000125347/ENSG00000171855/ENSG00000253729/ENSG00000126368/ENSG00000088888/ENSG00000164342/ENSG00000171132/ENSG00000167207…	CCL5/NLRC5/IRF7/PARP9/PLSCR1/GBP5/IFIH1/DHX58/ZBP1/MYD88/TRIM5/DDX58/RSAD2/IFI16/CTSS/UNC93B1/DDX60/IRF1/IFNB1/PRKDC/NR1D1/MAVS/TLR3/PRKCE/NOD2/IL12A/HSPA1A/RAET1L	28	26	ENSG00000271503/ENSG00000140853/ENSG00000185507/ENSG00000138496/ENSG00000188313/ENSG00000154451/ENSG00000115267/ENSG00000108771/ENSG00000124256/ENSG00000172936/ENSG00000132256/ENSG00000107201/ENSG00000134321/ENSG00000163565/ENSG00000163131/ENSG00000110057/ENSG00000137628/ENSG00000125347/ENSG00000171855/ENSG00000126368/ENSG00000164342/ENSG00000171132/ENSG00000167207/ENSG00000168811/ENSG00000204389…	2	ENSG00000253729/ENSG00000088888
BP	GO:2001235	positive regulation of apoptotic signaling pathway	21/824	157/13477	0.000580131	0.0156243	ENSG00000162772/ENSG00000141682/ENSG00000121858/ENSG00000168961/ENSG00000175197/ENSG00000140464/ENSG00000011422/ENSG00000105327/ENSG00000161970/ENSG00000171855/ENSG00000125826/ENSG00000135116/ENSG00000165731/ENSG00000108387/ENSG00000104081/ENSG00000130787/ENSG00000030110/ENSG00000172613/ENSG00000130770/ENSG00000106799/ENSG00000096968	ATF3/PMAIP1/TNFSF10/LGALS9/DDIT3/PML/PLAUR/BBC3/RPL26/IFNB1/RBCK1/HRK/RET/SEPT4/BMF/HIP1R/BAK1/RAD9A/ATP5IF1/TGFBR1/JAK2	21	19	ENSG00000162772/ENSG00000141682/ENSG00000121858/ENSG00000168961/ENSG00000175197/ENSG00000140464/ENSG00000011422/ENSG00000105327/ENSG00000161970/ENSG00000171855/ENSG00000125826/ENSG00000135116/ENSG00000165731/ENSG00000108387/ENSG00000130787/ENSG00000030110/ENSG00000172613/ENSG00000130770/ENSG00000096968	2	ENSG00000104081/ENSG00000106799
BP	GO:2000106	regulation of leukocyte apoptotic process	12/824	66/13477	0.000581338	0.0156243	ENSG00000271503/ENSG00000185507/ENSG00000196684/ENSG00000168961/ENSG00000120217/ENSG00000131203/ENSG00000105327/ENSG00000167207/ENSG00000168685/ENSG00000196950/ENSG00000065675/ENSG00000113916	CCL5/IRF7/HSH2D/LGALS9/CD274/IDO1/BBC3/NOD2/IL7R/SLC39A10/PRKCQ/BCL6	12	11	ENSG00000271503/ENSG00000185507/ENSG00000196684/ENSG00000168961/ENSG00000120217/ENSG00000131203/ENSG00000105327/ENSG00000167207/ENSG00000168685/ENSG00000065675/ENSG00000113916	1	ENSG00000196950
BP	GO:0051251	positive regulation of lymphocyte activation	26/824	214/13477	0.000625615	0.0167204	ENSG00000271503/ENSG00000168961/ENSG00000172936/ENSG00000120217/ENSG00000185338/ENSG00000072274/ENSG00000108691/ENSG00000157873/ENSG00000100219/ENSG00000102524/ENSG00000167207/ENSG00000168811/ENSG00000107968/ENSG00000107485/ENSG00000168685/ENSG00000134352/ENSG00000197646/ENSG00000196950/ENSG00000162711/ENSG00000096996/ENSG00000176208/ENSG00000065675/ENSG00000179388/ENSG00000106571/ENSG00000113916…	CCL5/LGALS9/MYD88/CD274/SOCS1/TFRC/CCL2/TNFRSF14/XBP1/TNFSF13B/NOD2/IL12A/MAP3K8/GATA3/IL7R/IL6ST/PDCD1LG2/SLC39A10/NLRP3/IL12RB1/ATAD5/PRKCQ/EGR3/GLI3/BCL6/IL23A	26	21	ENSG00000271503/ENSG00000168961/ENSG00000172936/ENSG00000120217/ENSG00000185338/ENSG00000157873/ENSG00000100219/ENSG00000102524/ENSG00000167207/ENSG00000168811/ENSG00000107968/ENSG00000107485/ENSG00000168685/ENSG00000197646/ENSG00000162711/ENSG00000096996/ENSG00000065675/ENSG00000179388/ENSG00000106571/ENSG00000113916/ENSG00000110944	5	ENSG00000072274/ENSG00000108691/ENSG00000134352/ENSG00000196950/ENSG00000176208
BP	GO:0045765	regulation of angiogenesis	29/824	249/13477	0.000629523	0.0167313	ENSG00000115415/ENSG00000136826/ENSG00000140105/ENSG00000067066/ENSG00000140464/ENSG00000198719/ENSG00000105287/ENSG00000073756/ENSG00000169245/ENSG00000106366/ENSG00000079385/ENSG00000006210/ENSG00000100219/ENSG00000176170/ENSG00000167772/ENSG00000145632/ENSG00000127528/ENSG00000125730/ENSG00000164342/ENSG00000138685/ENSG00000150630/ENSG00000113578/ENSG00000141448/ENSG00000137440/ENSG00000092969…	STAT1/KLF4/WARS/SP100/PML/DLL1/PRKD2/PTGS2/CXCL10/SERPINE1/CEACAM1/CX3CL1/XBP1/SPHK1/ANGPTL4/PLK2/KLF2/C3/TLR3/FGF2/VEGFC/FGF1/GATA6/FGFBP1/TGFB2/PDE3B/ITGB8/FGF18/AQP1	29	25	ENSG00000115415/ENSG00000136826/ENSG00000140105/ENSG00000067066/ENSG00000140464/ENSG00000198719/ENSG00000105287/ENSG00000073756/ENSG00000169245/ENSG00000106366/ENSG00000079385/ENSG00000006210/ENSG00000100219/ENSG00000176170/ENSG00000167772/ENSG00000145632/ENSG00000127528/ENSG00000125730/ENSG00000164342/ENSG00000138685/ENSG00000150630/ENSG00000113578/ENSG00000141448/ENSG00000137440/ENSG00000240583	4	ENSG00000092969/ENSG00000152270/ENSG00000105855/ENSG00000156427
BP	GO:0045582	positive regulation of T cell differentiation	12/824	67/13477	0.000669531	0.0176963	ENSG00000168961/ENSG00000185338/ENSG00000100219/ENSG00000168811/ENSG00000107485/ENSG00000168685/ENSG00000162711/ENSG00000096996/ENSG00000179388/ENSG00000106571/ENSG00000113916/ENSG00000110944	LGALS9/SOCS1/XBP1/IL12A/GATA3/IL7R/NLRP3/IL12RB1/EGR3/GLI3/BCL6/IL23A	12	12	ENSG00000168961/ENSG00000185338/ENSG00000100219/ENSG00000168811/ENSG00000107485/ENSG00000168685/ENSG00000162711/ENSG00000096996/ENSG00000179388/ENSG00000106571/ENSG00000113916/ENSG00000110944	0
BP	GO:0070663	regulation of leukocyte proliferation	21/824	159/13477	0.000686853	0.0180544	ENSG00000271503/ENSG00000168961/ENSG00000172936/ENSG00000120217/ENSG00000125347/ENSG00000131203/ENSG00000072274/ENSG00000184371/ENSG00000102524/ENSG00000168811/ENSG00000128791/ENSG00000134352/ENSG00000197646/ENSG00000196950/ENSG00000137507/ENSG00000096996/ENSG00000176208/ENSG00000149311/ENSG00000065675/ENSG00000113916/ENSG00000110944	CCL5/LGALS9/MYD88/CD274/IRF1/IDO1/TFRC/CSF1/TNFSF13B/IL12A/TWSG1/IL6ST/PDCD1LG2/SLC39A10/LRRC32/IL12RB1/ATAD5/ATM/PRKCQ/BCL6/IL23A	21	14	ENSG00000271503/ENSG00000168961/ENSG00000172936/ENSG00000120217/ENSG00000125347/ENSG00000131203/ENSG00000184371/ENSG00000102524/ENSG00000168811/ENSG00000197646/ENSG00000096996/ENSG00000065675/ENSG00000113916/ENSG00000110944	7	ENSG00000072274/ENSG00000128791/ENSG00000134352/ENSG00000196950/ENSG00000137507/ENSG00000176208/ENSG00000149311
BP	GO:0006958	complement activation, classical pathway	6/824	19/13477	0.000698806	0.0182682	ENSG00000159403/ENSG00000149131/ENSG00000182326/ENSG00000125730/ENSG00000009724/ENSG00000166278	C1R/SERPING1/C1S/C3/MASP2/C2	6	5	ENSG00000159403/ENSG00000149131/ENSG00000182326/ENSG00000125730/ENSG00000166278	1	ENSG00000009724
BP	GO:0019883	antigen processing and presentation of endogenous antigen	5/824	13/13477	0.000718841	0.0185888	ENSG00000234745/ENSG00000204642/ENSG00000168394/ENSG00000166710/ENSG00000204267	HLA-B/HLA-F/TAP1/B2M/TAP2	5	5	ENSG00000234745/ENSG00000204642/ENSG00000168394/ENSG00000166710/ENSG00000204267	0
BP	GO:0035458	cellular response to interferon-beta	5/824	13/13477	0.000718841	0.0185888	ENSG00000115415/ENSG00000138035/ENSG00000125347/ENSG00000171855/ENSG00000164342	STAT1/PNPT1/IRF1/IFNB1/TLR3	5	5	ENSG00000115415/ENSG00000138035/ENSG00000125347/ENSG00000171855/ENSG00000164342	0
BP	GO:0002367	cytokine production involved in immune response	13/824	77/13477	0.000729164	0.0187544	ENSG00000130303/ENSG00000166710/ENSG00000107201/ENSG00000134321/ENSG00000171855/ENSG00000088888/ENSG00000164342/ENSG00000167207/ENSG00000168811/ENSG00000107485/ENSG00000162711/ENSG00000092969/ENSG00000113916	BST2/B2M/DDX58/RSAD2/IFNB1/MAVS/TLR3/NOD2/IL12A/GATA3/NLRP3/TGFB2/BCL6	13	11	ENSG00000130303/ENSG00000166710/ENSG00000107201/ENSG00000134321/ENSG00000171855/ENSG00000164342/ENSG00000167207/ENSG00000168811/ENSG00000107485/ENSG00000162711/ENSG00000113916	2	ENSG00000088888/ENSG00000092969
BP	GO:0043280	positive regulation of cysteine-type endopeptidase activity involved in apoptotic process	17/824	117/13477	0.000735758	0.0188228	ENSG00000141682/ENSG00000121858/ENSG00000168961/ENSG00000140464/ENSG00000105327/ENSG00000137752/ENSG00000136997/ENSG00000196954/ENSG00000119632/ENSG00000137486/ENSG00000115541/ENSG00000102871/ENSG00000130787/ENSG00000030110/ENSG00000166681/ENSG00000162711/ENSG00000096968	PMAIP1/TNFSF10/LGALS9/PML/BBC3/CASP1/MYC/CASP4/IFI27L2/ARRB1/HSPE1/TRADD/HIP1R/BAK1/BEX3/NLRP3/JAK2	17	16	ENSG00000141682/ENSG00000121858/ENSG00000168961/ENSG00000140464/ENSG00000105327/ENSG00000137752/ENSG00000136997/ENSG00000196954/ENSG00000119632/ENSG00000115541/ENSG00000102871/ENSG00000130787/ENSG00000030110/ENSG00000166681/ENSG00000162711/ENSG00000096968	1	ENSG00000137486
BP	GO:0002440	production of molecular mediator of immune response	20/824	149/13477	0.000742296	0.0188891	ENSG00000130303/ENSG00000101347/ENSG00000166710/ENSG00000107201/ENSG00000134321/ENSG00000171855/ENSG00000072274/ENSG00000100219/ENSG00000253729/ENSG00000088888/ENSG00000102524/ENSG00000164342/ENSG00000167207/ENSG00000168811/ENSG00000107485/ENSG00000168685/ENSG00000162711/ENSG00000176208/ENSG00000092969/ENSG00000113916	BST2/SAMHD1/B2M/DDX58/RSAD2/IFNB1/TFRC/XBP1/PRKDC/MAVS/TNFSF13B/TLR3/NOD2/IL12A/GATA3/IL7R/NLRP3/ATAD5/TGFB2/BCL6	20	15	ENSG00000130303/ENSG00000101347/ENSG00000166710/ENSG00000107201/ENSG00000134321/ENSG00000171855/ENSG00000100219/ENSG00000102524/ENSG00000164342/ENSG00000167207/ENSG00000168811/ENSG00000107485/ENSG00000168685/ENSG00000162711/ENSG00000113916	5	ENSG00000072274/ENSG00000253729/ENSG00000088888/ENSG00000176208/ENSG00000092969
BP	GO:0050671	positive regulation of lymphocyte proliferation	15/824	97/13477	0.000768399	0.019354	ENSG00000271503/ENSG00000168961/ENSG00000172936/ENSG00000120217/ENSG00000072274/ENSG00000102524/ENSG00000168811/ENSG00000134352/ENSG00000197646/ENSG00000196950/ENSG00000096996/ENSG00000176208/ENSG00000065675/ENSG00000113916/ENSG00000110944	CCL5/LGALS9/MYD88/CD274/TFRC/TNFSF13B/IL12A/IL6ST/PDCD1LG2/SLC39A10/IL12RB1/ATAD5/PRKCQ/BCL6/IL23A	15	11	ENSG00000271503/ENSG00000168961/ENSG00000172936/ENSG00000120217/ENSG00000102524/ENSG00000168811/ENSG00000197646/ENSG00000096996/ENSG00000065675/ENSG00000113916/ENSG00000110944	4	ENSG00000072274/ENSG00000134352/ENSG00000196950/ENSG00000176208
BP	GO:0006094	gluconeogenesis	12/824	68/13477	0.000768659	0.019354	ENSG00000162772/ENSG00000149925/ENSG00000149639/ENSG00000109107/ENSG00000128272/ENSG00000126368/ENSG00000130766/ENSG00000111640/ENSG00000100889/ENSG00000135094/ENSG00000116678/ENSG00000142178	ATF3/ALDOA/SOGA1/ALDOC/ATF4/NR1D1/SESN2/GAPDH/PCK2/SDS/LEPR/SIK1	12	7	ENSG00000162772/ENSG00000128272/ENSG00000126368/ENSG00000130766/ENSG00000100889/ENSG00000135094/ENSG00000142178	5	ENSG00000149925/ENSG00000149639/ENSG00000109107/ENSG00000111640/ENSG00000116678
BP	GO:0002673	regulation of acute inflammatory response	11/824	59/13477	0.000783149	0.0196156	ENSG00000159403/ENSG00000073756/ENSG00000149131/ENSG00000182326/ENSG00000184500/ENSG00000125730/ENSG00000100263/ENSG00000134352/ENSG00000243649/ENSG00000162711/ENSG00000166278	C1R/PTGS2/SERPING1/C1S/PROS1/C3/RHBDD3/IL6ST/CFB/NLRP3/C2	11	9	ENSG00000159403/ENSG00000073756/ENSG00000149131/ENSG00000182326/ENSG00000125730/ENSG00000100263/ENSG00000243649/ENSG00000162711/ENSG00000166278	2	ENSG00000184500/ENSG00000134352
BP	GO:0022407	regulation of cell-cell adhesion	34/824	313/13477	0.000798823	0.019904	ENSG00000271503/ENSG00000136826/ENSG00000168961/ENSG00000182393/ENSG00000120217/ENSG00000125347/ENSG00000131203/ENSG00000171855/ENSG00000185338/ENSG00000072274/ENSG00000112139/ENSG00000079385/ENSG00000108691/ENSG00000157873/ENSG00000006210/ENSG00000100219/ENSG00000102524/ENSG00000167207/ENSG00000168811/ENSG00000107968/ENSG00000107485/ENSG00000128791/ENSG00000168685/ENSG00000134352/ENSG00000197646…	CCL5/KLF4/LGALS9/IFNL1/CD274/IRF1/IDO1/IFNB1/SOCS1/TFRC/MDGA1/CEACAM1/CCL2/TNFRSF14/CX3CL1/XBP1/TNFSF13B/NOD2/IL12A/MAP3K8/GATA3/TWSG1/IL7R/IL6ST/PDCD1LG2/NLRP3/LRRC32/IL12RB1/JAK2/PRKCQ/EGR3/GLI3/BCL6/IL23A	34	29	ENSG00000271503/ENSG00000136826/ENSG00000168961/ENSG00000182393/ENSG00000120217/ENSG00000125347/ENSG00000131203/ENSG00000171855/ENSG00000185338/ENSG00000112139/ENSG00000079385/ENSG00000157873/ENSG00000006210/ENSG00000100219/ENSG00000102524/ENSG00000167207/ENSG00000168811/ENSG00000107968/ENSG00000107485/ENSG00000168685/ENSG00000197646/ENSG00000162711/ENSG00000096996/ENSG00000096968/ENSG00000065675…	5	ENSG00000072274/ENSG00000108691/ENSG00000128791/ENSG00000134352/ENSG00000137507
BP	GO:0098586	cellular response to virus	9/824	42/13477	0.000819048	0.0202904	ENSG00000185507/ENSG00000115267/ENSG00000108771/ENSG00000168961/ENSG00000107201/ENSG00000137628/ENSG00000160710/ENSG00000168811/ENSG00000102081	IRF7/IFIH1/DHX58/LGALS9/DDX58/DDX60/ADAR/IL12A/FMR1	9	9	ENSG00000185507/ENSG00000115267/ENSG00000108771/ENSG00000168961/ENSG00000107201/ENSG00000137628/ENSG00000160710/ENSG00000168811/ENSG00000102081	0
BP	GO:0050702	interleukin-1 beta secretion	8/824	34/13477	0.000824832	0.0202904	ENSG00000154451/ENSG00000168961/ENSG00000140464/ENSG00000137752/ENSG00000104518/ENSG00000167207/ENSG00000162711/ENSG00000204397	GBP5/LGALS9/PML/CASP1/GSDMD/NOD2/NLRP3/CARD16	8	8	ENSG00000154451/ENSG00000168961/ENSG00000140464/ENSG00000137752/ENSG00000104518/ENSG00000167207/ENSG00000162711/ENSG00000204397	0
BP	GO:0002708	positive regulation of lymphocyte mediated immunity	13/824	78/13477	0.000827052	0.0202904	ENSG00000234745/ENSG00000204642/ENSG00000166710/ENSG00000134321/ENSG00000072274/ENSG00000125730/ENSG00000168811/ENSG00000155918/ENSG00000107485/ENSG00000162711/ENSG00000096996/ENSG00000176208/ENSG00000110944	HLA-B/HLA-F/B2M/RSAD2/TFRC/C3/IL12A/RAET1L/GATA3/NLRP3/IL12RB1/ATAD5/IL23A	13	11	ENSG00000234745/ENSG00000204642/ENSG00000166710/ENSG00000134321/ENSG00000125730/ENSG00000168811/ENSG00000155918/ENSG00000107485/ENSG00000162711/ENSG00000096996/ENSG00000110944	2	ENSG00000072274/ENSG00000176208
BP	GO:0007249	I-kappaB kinase/NF-kappaB signaling	27/824	231/13477	0.000903961	0.022064	ENSG00000130303/ENSG00000132274/ENSG00000115415/ENSG00000141574/ENSG00000121858/ENSG00000168961/ENSG00000172936/ENSG00000132256/ENSG00000152778/ENSG00000128284/ENSG00000112343/ENSG00000121060/ENSG00000125826/ENSG00000137752/ENSG00000006210/ENSG00000145632/ENSG00000088888/ENSG00000153714/ENSG00000164342/ENSG00000102871/ENSG00000171132/ENSG00000092098/ENSG00000167207/ENSG00000162924/ENSG00000117262…	BST2/TRIM22/STAT1/SECTM1/TNFSF10/LGALS9/MYD88/TRIM5/IFIT5/APOL3/TRIM38/TRIM25/RBCK1/CASP1/CX3CL1/PLK2/MAVS/LURAP1L/TLR3/TRADD/PRKCE/RNF31/NOD2/REL/GPR89A/CARD16/C18orf32	27	24	ENSG00000130303/ENSG00000132274/ENSG00000115415/ENSG00000141574/ENSG00000121858/ENSG00000168961/ENSG00000172936/ENSG00000132256/ENSG00000152778/ENSG00000128284/ENSG00000112343/ENSG00000121060/ENSG00000125826/ENSG00000137752/ENSG00000006210/ENSG00000145632/ENSG00000153714/ENSG00000164342/ENSG00000102871/ENSG00000171132/ENSG00000092098/ENSG00000167207/ENSG00000117262/ENSG00000204397	3	ENSG00000088888/ENSG00000162924/ENSG00000177576
BP	GO:0043523	regulation of neuron apoptotic process	22/824	174/13477	0.000938622	0.0226923	ENSG00000175197/ENSG00000105327/ENSG00000100600/ENSG00000126778/ENSG00000108691/ENSG00000006210/ENSG00000153234/ENSG00000158445/ENSG00000110492/ENSG00000128272/ENSG00000177606/ENSG00000137486/ENSG00000109654/ENSG00000107485/ENSG00000118193/ENSG00000186318/ENSG00000096968/ENSG00000149311/ENSG00000107731/ENSG00000092969/ENSG00000166333/ENSG00000198908	DDIT3/BBC3/LGMN/SIX1/CCL2/CX3CL1/NR4A2/KCNB1/MDK/ATF4/JUN/ARRB1/TRIM2/GATA3/KIF14/BACE1/JAK2/ATM/UNC5B/TGFB2/ILK/BHLHB9	22	11	ENSG00000175197/ENSG00000105327/ENSG00000100600/ENSG00000126778/ENSG00000006210/ENSG00000153234/ENSG00000110492/ENSG00000128272/ENSG00000177606/ENSG00000107485/ENSG00000096968	11	ENSG00000108691/ENSG00000158445/ENSG00000137486/ENSG00000109654/ENSG00000118193/ENSG00000186318/ENSG00000149311/ENSG00000107731/ENSG00000092969/ENSG00000166333/ENSG00000198908
BP	GO:0060338	regulation of type I interferon-mediated signaling pathway	7/824	27/13477	0.000939187	0.0226923	ENSG00000184979/ENSG00000140853/ENSG00000185507/ENSG00000101347/ENSG00000124256/ENSG00000160710/ENSG00000088888	USP18/NLRC5/IRF7/SAMHD1/ZBP1/ADAR/MAVS	7	6	ENSG00000184979/ENSG00000140853/ENSG00000185507/ENSG00000101347/ENSG00000124256/ENSG00000160710	1	ENSG00000088888
BP	GO:2001233	regulation of apoptotic signaling pathway	37/824	354/13477	0.000984976	0.023679	ENSG00000126709/ENSG00000162772/ENSG00000141682/ENSG00000121858/ENSG00000168961/ENSG00000175197/ENSG00000067066/ENSG00000140464/ENSG00000011422/ENSG00000105327/ENSG00000161970/ENSG00000171855/ENSG00000125826/ENSG00000073756/ENSG00000106366/ENSG00000051108/ENSG00000006210/ENSG00000100219/ENSG00000153234/ENSG00000138448/ENSG00000135116/ENSG00000164400/ENSG00000165731/ENSG00000108387/ENSG00000102871…	IFI6/ATF3/PMAIP1/TNFSF10/LGALS9/DDIT3/SP100/PML/PLAUR/BBC3/RPL26/IFNB1/RBCK1/PTGS2/SERPINE1/HERPUD1/CX3CL1/XBP1/NR4A2/ITGAV/HRK/CSF2/RET/SEPT4/TRADD/BMF/HIP1R/HSPA1A/BAK1/CDKN2D/RAD9A/ATP5IF1/TGFBR1/RB1CC1/JAK2/ATAD5/UNC5B	37	30	ENSG00000126709/ENSG00000162772/ENSG00000141682/ENSG00000121858/ENSG00000168961/ENSG00000175197/ENSG00000067066/ENSG00000140464/ENSG00000011422/ENSG00000105327/ENSG00000161970/ENSG00000171855/ENSG00000125826/ENSG00000073756/ENSG00000106366/ENSG00000051108/ENSG00000006210/ENSG00000100219/ENSG00000153234/ENSG00000135116/ENSG00000165731/ENSG00000108387/ENSG00000102871/ENSG00000130787/ENSG00000204389…	7	ENSG00000138448/ENSG00000164400/ENSG00000104081/ENSG00000106799/ENSG00000023287/ENSG00000176208/ENSG00000107731
BP	GO:0002521	leukocyte differentiation	40/824	392/13477	0.000997014	0.0238486	ENSG00000234745/ENSG00000185507/ENSG00000168062/ENSG00000120738/ENSG00000166710/ENSG00000168961/ENSG00000182393/ENSG00000134321/ENSG00000163565/ENSG00000198719/ENSG00000125347/ENSG00000171855/ENSG00000185338/ENSG00000072274/ENSG00000079385/ENSG00000136997/ENSG00000100219/ENSG00000253729/ENSG00000156535/ENSG00000184371/ENSG00000177606/ENSG00000164342/ENSG00000164400/ENSG00000168811/ENSG00000030110…	HLA-B/IRF7/BATF2/EGR1/B2M/LGALS9/IFNL1/RSAD2/IFI16/DLL1/IRF1/IFNB1/SOCS1/TFRC/CEACAM1/MYC/XBP1/PRKDC/CD109/CSF1/JUN/TLR3/CSF2/IL12A/BAK1/GATA3/IL7R/NLRP3/IL12RB1/HOXA7/LEPR/ATM/DHRS2/ONECUT1/EGR3/GLI3/PRTN3/BCL6/ID2/IL23A	40	31	ENSG00000234745/ENSG00000185507/ENSG00000168062/ENSG00000120738/ENSG00000166710/ENSG00000168961/ENSG00000182393/ENSG00000134321/ENSG00000163565/ENSG00000198719/ENSG00000125347/ENSG00000171855/ENSG00000185338/ENSG00000079385/ENSG00000136997/ENSG00000100219/ENSG00000184371/ENSG00000177606/ENSG00000164342/ENSG00000168811/ENSG00000030110/ENSG00000107485/ENSG00000168685/ENSG00000162711/ENSG00000096996…	9	ENSG00000072274/ENSG00000253729/ENSG00000156535/ENSG00000164400/ENSG00000122592/ENSG00000116678/ENSG00000149311/ENSG00000169856/ENSG00000196415
BP	GO:0019882	antigen processing and presentation	19/824	142/13477	0.00103553	0.0246049	ENSG00000234745/ENSG00000204525/ENSG00000204642/ENSG00000204264/ENSG00000168394/ENSG00000166710/ENSG00000204592/ENSG00000163131/ENSG00000204267/ENSG00000100600/ENSG00000206503/ENSG00000138448/ENSG00000092010/ENSG00000139192/ENSG00000167207/ENSG00000174080/ENSG00000167705/ENSG00000163808/ENSG00000138778	HLA-B/HLA-C/HLA-F/PSMB8/TAP1/B2M/HLA-E/CTSS/TAP2/LGMN/HLA-A/ITGAV/PSME1/TAPBPL/NOD2/CTSF/RILP/KIF15/CENPE	19	15	ENSG00000234745/ENSG00000204525/ENSG00000204642/ENSG00000204264/ENSG00000168394/ENSG00000166710/ENSG00000204592/ENSG00000163131/ENSG00000204267/ENSG00000100600/ENSG00000206503/ENSG00000092010/ENSG00000139192/ENSG00000167207/ENSG00000167705	4	ENSG00000138448/ENSG00000174080/ENSG00000163808/ENSG00000138778
BP	GO:0050670	regulation of lymphocyte proliferation	20/824	153/13477	0.00103892	0.0246049	ENSG00000271503/ENSG00000168961/ENSG00000172936/ENSG00000120217/ENSG00000125347/ENSG00000131203/ENSG00000072274/ENSG00000102524/ENSG00000168811/ENSG00000128791/ENSG00000134352/ENSG00000197646/ENSG00000196950/ENSG00000137507/ENSG00000096996/ENSG00000176208/ENSG00000149311/ENSG00000065675/ENSG00000113916/ENSG00000110944	CCL5/LGALS9/MYD88/CD274/IRF1/IDO1/TFRC/TNFSF13B/IL12A/TWSG1/IL6ST/PDCD1LG2/SLC39A10/LRRC32/IL12RB1/ATAD5/ATM/PRKCQ/BCL6/IL23A	20	13	ENSG00000271503/ENSG00000168961/ENSG00000172936/ENSG00000120217/ENSG00000125347/ENSG00000131203/ENSG00000102524/ENSG00000168811/ENSG00000197646/ENSG00000096996/ENSG00000065675/ENSG00000113916/ENSG00000110944	7	ENSG00000072274/ENSG00000128791/ENSG00000134352/ENSG00000196950/ENSG00000137507/ENSG00000176208/ENSG00000149311
BP	GO:0007260	tyrosine phosphorylation of STAT protein	11/824	61/13477	0.00104658	0.0246642	ENSG00000271503/ENSG00000138496/ENSG00000182393/ENSG00000173193/ENSG00000185338/ENSG00000164400/ENSG00000168811/ENSG00000134352/ENSG00000151422/ENSG00000096968/ENSG00000110944	CCL5/PARP9/IFNL1/PARP14/SOCS1/CSF2/IL12A/IL6ST/FER/JAK2/IL23A	11	8	ENSG00000271503/ENSG00000138496/ENSG00000182393/ENSG00000173193/ENSG00000185338/ENSG00000168811/ENSG00000096968/ENSG00000110944	3	ENSG00000164400/ENSG00000134352/ENSG00000151422
BP	GO:1902187	negative regulation of viral release from host cell	5/824	14/13477	0.00106224	0.0249105	ENSG00000132256/ENSG00000132109/ENSG00000140464/ENSG00000121060/ENSG00000234127	TRIM5/TRIM21/PML/TRIM25/TRIM26	5	5	ENSG00000132256/ENSG00000132109/ENSG00000140464/ENSG00000121060/ENSG00000234127	0
BP	GO:0007005	mitochondrion organization	48/824	497/13477	0.00109313	0.0255098	ENSG00000126709/ENSG00000119922/ENSG00000183486/ENSG00000141682/ENSG00000121858/ENSG00000170581/ENSG00000138035/ENSG00000011422/ENSG00000228253/ENSG00000105327/ENSG00000146425/ENSG00000173786/ENSG00000136997/ENSG00000170296/ENSG00000139180/ENSG00000130766/ENSG00000025708/ENSG00000258102/ENSG00000177606/ENSG00000135116/ENSG00000104765/ENSG00000108387/ENSG00000169020/ENSG00000104081/ENSG00000092098…	IFI6/IFIT2/MX2/PMAIP1/TNFSF10/STAT2/PNPT1/PLAUR/MT-ATP8/BBC3/DYNLT1/CNP/MYC/GABARAP/NDUFA9/SESN2/TYMP/MAP1LC3B2/JUN/HRK/BNIP3L/SEPT4/ATP5ME/BMF/RNF31/HIP1R/HSPA1A/BAK1/NDUFA1/UQCC2/MX1/NDUFB1/NDUFS6/NDUFA11/TOMM7/COX14/ATP5IF1/TIMM23B/NDUFA3/SCO2/RB1CC1/PARL/ROMO1/CTSK/LYRM7/UBL5/GABPA/ATP2A1	48	39	ENSG00000126709/ENSG00000119922/ENSG00000183486/ENSG00000141682/ENSG00000121858/ENSG00000170581/ENSG00000138035/ENSG00000011422/ENSG00000105327/ENSG00000146425/ENSG00000173786/ENSG00000136997/ENSG00000139180/ENSG00000130766/ENSG00000025708/ENSG00000258102/ENSG00000177606/ENSG00000135116/ENSG00000108387/ENSG00000169020/ENSG00000092098/ENSG00000130787/ENSG00000204389/ENSG00000030110/ENSG00000125356…	9	ENSG00000228253/ENSG00000170296/ENSG00000104765/ENSG00000104081/ENSG00000023287/ENSG00000143387/ENSG00000186687/ENSG00000154727/ENSG00000196296
BP	GO:0019319	hexose biosynthetic process	12/824	71/13477	0.00114231	0.0265281	ENSG00000162772/ENSG00000149925/ENSG00000149639/ENSG00000109107/ENSG00000128272/ENSG00000126368/ENSG00000130766/ENSG00000111640/ENSG00000100889/ENSG00000135094/ENSG00000116678/ENSG00000142178	ATF3/ALDOA/SOGA1/ALDOC/ATF4/NR1D1/SESN2/GAPDH/PCK2/SDS/LEPR/SIK1	12	7	ENSG00000162772/ENSG00000128272/ENSG00000126368/ENSG00000130766/ENSG00000100889/ENSG00000135094/ENSG00000142178	5	ENSG00000149925/ENSG00000149639/ENSG00000109107/ENSG00000111640/ENSG00000116678
BP	GO:0050706	regulation of interleukin-1 beta secretion	7/824	28/13477	0.001187	0.0271704	ENSG00000168961/ENSG00000140464/ENSG00000137752/ENSG00000104518/ENSG00000167207/ENSG00000162711/ENSG00000204397	LGALS9/PML/CASP1/GSDMD/NOD2/NLRP3/CARD16	7	7	ENSG00000168961/ENSG00000140464/ENSG00000137752/ENSG00000104518/ENSG00000167207/ENSG00000162711/ENSG00000204397	0
BP	GO:0070229	negative regulation of lymphocyte apoptotic process	7/824	28/13477	0.001187	0.0271704	ENSG00000271503/ENSG00000196684/ENSG00000131203/ENSG00000168685/ENSG00000196950/ENSG00000065675/ENSG00000113916	CCL5/HSH2D/IDO1/IL7R/SLC39A10/PRKCQ/BCL6	7	6	ENSG00000271503/ENSG00000196684/ENSG00000131203/ENSG00000168685/ENSG00000065675/ENSG00000113916	1	ENSG00000196950
BP	GO:0090200	positive regulation of release of cytochrome c from mitochondria	7/824	28/13477	0.001187	0.0271704	ENSG00000141682/ENSG00000121858/ENSG00000011422/ENSG00000105327/ENSG00000135116/ENSG00000104081/ENSG00000030110	PMAIP1/TNFSF10/PLAUR/BBC3/HRK/BMF/BAK1	7	6	ENSG00000141682/ENSG00000121858/ENSG00000011422/ENSG00000105327/ENSG00000135116/ENSG00000030110	1	ENSG00000104081
BP	GO:0022409	positive regulation of cell-cell adhesion	24/824	201/13477	0.00126919	0.0287764	ENSG00000271503/ENSG00000168961/ENSG00000120217/ENSG00000185338/ENSG00000072274/ENSG00000108691/ENSG00000157873/ENSG00000006210/ENSG00000100219/ENSG00000102524/ENSG00000167207/ENSG00000168811/ENSG00000107968/ENSG00000107485/ENSG00000168685/ENSG00000134352/ENSG00000197646/ENSG00000162711/ENSG00000096996/ENSG00000065675/ENSG00000179388/ENSG00000106571/ENSG00000113916/ENSG00000110944	CCL5/LGALS9/CD274/SOCS1/TFRC/CCL2/TNFRSF14/CX3CL1/XBP1/TNFSF13B/NOD2/IL12A/MAP3K8/GATA3/IL7R/IL6ST/PDCD1LG2/NLRP3/IL12RB1/PRKCQ/EGR3/GLI3/BCL6/IL23A	24	21	ENSG00000271503/ENSG00000168961/ENSG00000120217/ENSG00000185338/ENSG00000157873/ENSG00000006210/ENSG00000100219/ENSG00000102524/ENSG00000167207/ENSG00000168811/ENSG00000107968/ENSG00000107485/ENSG00000168685/ENSG00000197646/ENSG00000162711/ENSG00000096996/ENSG00000065675/ENSG00000179388/ENSG00000106571/ENSG00000113916/ENSG00000110944	3	ENSG00000072274/ENSG00000108691/ENSG00000134352
BP	GO:0051402	neuron apoptotic process	24/824	201/13477	0.00126919	0.0287764	ENSG00000175197/ENSG00000105327/ENSG00000100600/ENSG00000126778/ENSG00000108691/ENSG00000006210/ENSG00000153234/ENSG00000158445/ENSG00000110492/ENSG00000128272/ENSG00000111640/ENSG00000177606/ENSG00000137486/ENSG00000109654/ENSG00000107485/ENSG00000165806/ENSG00000118193/ENSG00000186318/ENSG00000096968/ENSG00000149311/ENSG00000107731/ENSG00000092969/ENSG00000166333/ENSG00000198908	DDIT3/BBC3/LGMN/SIX1/CCL2/CX3CL1/NR4A2/KCNB1/MDK/ATF4/GAPDH/JUN/ARRB1/TRIM2/GATA3/CASP7/KIF14/BACE1/JAK2/ATM/UNC5B/TGFB2/ILK/BHLHB9	24	12	ENSG00000175197/ENSG00000105327/ENSG00000100600/ENSG00000126778/ENSG00000006210/ENSG00000153234/ENSG00000110492/ENSG00000128272/ENSG00000177606/ENSG00000107485/ENSG00000165806/ENSG00000096968	12	ENSG00000108691/ENSG00000158445/ENSG00000111640/ENSG00000137486/ENSG00000109654/ENSG00000118193/ENSG00000186318/ENSG00000149311/ENSG00000107731/ENSG00000092969/ENSG00000166333/ENSG00000198908
BP	GO:0001909	leukocyte mediated cytotoxicity	12/824	72/13477	0.00129615	0.0292489	ENSG00000234745/ENSG00000204642/ENSG00000166710/ENSG00000168961/ENSG00000079385/ENSG00000206503/ENSG00000168811/ENSG00000155918/ENSG00000168685/ENSG00000096996/ENSG00000197540/ENSG00000110944	HLA-B/HLA-F/B2M/LGALS9/CEACAM1/HLA-A/IL12A/RAET1L/IL7R/IL12RB1/GZMM/IL23A	12	11	ENSG00000234745/ENSG00000204642/ENSG00000166710/ENSG00000168961/ENSG00000079385/ENSG00000206503/ENSG00000168811/ENSG00000155918/ENSG00000168685/ENSG00000096996/ENSG00000110944	1	ENSG00000197540
BP	GO:0033209	tumor necrosis factor-mediated signaling pathway	15/824	102/13477	0.00130415	0.0292913	ENSG00000115415/ENSG00000125826/ENSG00000137752/ENSG00000157873/ENSG00000176170/ENSG00000196954/ENSG00000102524/ENSG00000102871/ENSG00000092098/ENSG00000204389/ENSG00000049249/ENSG00000129235/ENSG00000096968/ENSG00000204397/ENSG00000166333	STAT1/RBCK1/CASP1/TNFRSF14/SPHK1/CASP4/TNFSF13B/TRADD/RNF31/HSPA1A/TNFRSF9/TXNDC17/JAK2/CARD16/ILK	15	13	ENSG00000115415/ENSG00000125826/ENSG00000137752/ENSG00000157873/ENSG00000176170/ENSG00000196954/ENSG00000102524/ENSG00000102871/ENSG00000092098/ENSG00000204389/ENSG00000129235/ENSG00000096968/ENSG00000204397	2	ENSG00000049249/ENSG00000166333
BP	GO:1901342	regulation of vasculature development	30/824	273/13477	0.00131964	0.0295007	ENSG00000115415/ENSG00000120738/ENSG00000136826/ENSG00000140105/ENSG00000067066/ENSG00000140464/ENSG00000198719/ENSG00000105287/ENSG00000073756/ENSG00000169245/ENSG00000106366/ENSG00000079385/ENSG00000006210/ENSG00000100219/ENSG00000176170/ENSG00000167772/ENSG00000145632/ENSG00000127528/ENSG00000125730/ENSG00000164342/ENSG00000138685/ENSG00000150630/ENSG00000113578/ENSG00000141448/ENSG00000137440…	STAT1/EGR1/KLF4/WARS/SP100/PML/DLL1/PRKD2/PTGS2/CXCL10/SERPINE1/CEACAM1/CX3CL1/XBP1/SPHK1/ANGPTL4/PLK2/KLF2/C3/TLR3/FGF2/VEGFC/FGF1/GATA6/FGFBP1/TGFB2/PDE3B/ITGB8/FGF18/AQP1	30	26	ENSG00000115415/ENSG00000120738/ENSG00000136826/ENSG00000140105/ENSG00000067066/ENSG00000140464/ENSG00000198719/ENSG00000105287/ENSG00000073756/ENSG00000169245/ENSG00000106366/ENSG00000079385/ENSG00000006210/ENSG00000100219/ENSG00000176170/ENSG00000167772/ENSG00000145632/ENSG00000127528/ENSG00000125730/ENSG00000164342/ENSG00000138685/ENSG00000150630/ENSG00000113578/ENSG00000141448/ENSG00000137440…	4	ENSG00000092969/ENSG00000152270/ENSG00000105855/ENSG00000156427
BP	GO:0009411	response to UV	18/824	134/13477	0.00132654	0.0295172	ENSG00000140464/ENSG00000161970/ENSG00000073756/ENSG00000136997/ENSG00000128272/ENSG00000102921/ENSG00000104081/ENSG00000158773/ENSG00000168811/ENSG00000030110/ENSG00000129355/ENSG00000099622/ENSG00000102081/ENSG00000165806/ENSG00000163945/ENSG00000178295/ENSG00000204397/ENSG00000240583	PML/RPL26/PTGS2/MYC/ATF4/N4BP1/BMF/USF1/IL12A/BAK1/CDKN2D/CIRBP/FMR1/CASP7/UVSSA/GEN1/CARD16/AQP1	18	15	ENSG00000140464/ENSG00000161970/ENSG00000073756/ENSG00000136997/ENSG00000128272/ENSG00000102921/ENSG00000158773/ENSG00000168811/ENSG00000030110/ENSG00000129355/ENSG00000099622/ENSG00000102081/ENSG00000165806/ENSG00000204397/ENSG00000240583	3	ENSG00000104081/ENSG00000163945/ENSG00000178295
BP	GO:0050868	negative regulation of T cell activation	13/824	82/13477	0.00133594	0.0295887	ENSG00000168961/ENSG00000182393/ENSG00000120217/ENSG00000125347/ENSG00000131203/ENSG00000171855/ENSG00000185338/ENSG00000079385/ENSG00000128791/ENSG00000197646/ENSG00000137507/ENSG00000106571/ENSG00000113916	LGALS9/IFNL1/CD274/IRF1/IDO1/IFNB1/SOCS1/CEACAM1/TWSG1/PDCD1LG2/LRRC32/GLI3/BCL6	13	11	ENSG00000168961/ENSG00000182393/ENSG00000120217/ENSG00000125347/ENSG00000131203/ENSG00000171855/ENSG00000185338/ENSG00000079385/ENSG00000197646/ENSG00000106571/ENSG00000113916	2	ENSG00000128791/ENSG00000137507
BP	GO:0009306	protein secretion	42/824	424/13477	0.00135165	0.0297985	ENSG00000271503/ENSG00000117228/ENSG00000154451/ENSG00000115267/ENSG00000168961/ENSG00000120217/ENSG00000107201/ENSG00000134321/ENSG00000140464/ENSG00000026950/ENSG00000173432/ENSG00000137752/ENSG00000185338/ENSG00000006210/ENSG00000100219/ENSG00000186470/ENSG00000158445/ENSG00000138448/ENSG00000115590/ENSG00000126368/ENSG00000111640/ENSG00000148677/ENSG00000088888/ENSG00000102524/ENSG00000137486…	CCL5/GBP1/GBP5/IFIH1/LGALS9/CD274/DDX58/RSAD2/PML/BTN3A1/SAA1/CASP1/SOCS1/CX3CL1/XBP1/BTN3A2/KCNB1/ITGAV/IL1R2/NR1D1/GAPDH/ANKRD1/MAVS/TNFSF13B/ARRB1/GSDMD/PRKCE/NOD2/VEGFC/UQCC2/ITPR2/GATA3/RHBDD3/NLRP3/LRRC32/MYO5A/JAK2/BMP6/PCLO/TGFB2/CARD16/RIMS2	42	30	ENSG00000271503/ENSG00000117228/ENSG00000154451/ENSG00000115267/ENSG00000168961/ENSG00000120217/ENSG00000107201/ENSG00000134321/ENSG00000140464/ENSG00000026950/ENSG00000173432/ENSG00000137752/ENSG00000185338/ENSG00000006210/ENSG00000100219/ENSG00000186470/ENSG00000115590/ENSG00000126368/ENSG00000148677/ENSG00000102524/ENSG00000104518/ENSG00000171132/ENSG00000167207/ENSG00000150630/ENSG00000137288…	12	ENSG00000158445/ENSG00000138448/ENSG00000111640/ENSG00000088888/ENSG00000137486/ENSG00000123104/ENSG00000137507/ENSG00000197535/ENSG00000153162/ENSG00000186472/ENSG00000092969/ENSG00000176406
BP	GO:0032648	regulation of interferon-beta production	9/824	45/13477	0.00138097	0.0303053	ENSG00000185507/ENSG00000115267/ENSG00000107201/ENSG00000123609/ENSG00000125347/ENSG00000112343/ENSG00000088888/ENSG00000164342/ENSG00000162924	IRF7/IFIH1/DDX58/NMI/IRF1/TRIM38/MAVS/TLR3/REL	9	7	ENSG00000185507/ENSG00000115267/ENSG00000107201/ENSG00000123609/ENSG00000125347/ENSG00000112343/ENSG00000164342	2	ENSG00000088888/ENSG00000162924
BP	GO:0070232	regulation of T cell apoptotic process	7/824	29/13477	0.00148325	0.0322979	ENSG00000271503/ENSG00000168961/ENSG00000120217/ENSG00000131203/ENSG00000105327/ENSG00000168685/ENSG00000065675	CCL5/LGALS9/CD274/IDO1/BBC3/IL7R/PRKCQ	7	7	ENSG00000271503/ENSG00000168961/ENSG00000120217/ENSG00000131203/ENSG00000105327/ENSG00000168685/ENSG00000065675	0
BP	GO:1903038	negative regulation of leukocyte cell-cell adhesion	14/824	93/13477	0.00148527	0.0322979	ENSG00000136826/ENSG00000168961/ENSG00000182393/ENSG00000120217/ENSG00000125347/ENSG00000131203/ENSG00000171855/ENSG00000185338/ENSG00000079385/ENSG00000128791/ENSG00000197646/ENSG00000137507/ENSG00000106571/ENSG00000113916	KLF4/LGALS9/IFNL1/CD274/IRF1/IDO1/IFNB1/SOCS1/CEACAM1/TWSG1/PDCD1LG2/LRRC32/GLI3/BCL6	14	12	ENSG00000136826/ENSG00000168961/ENSG00000182393/ENSG00000120217/ENSG00000125347/ENSG00000131203/ENSG00000171855/ENSG00000185338/ENSG00000079385/ENSG00000197646/ENSG00000106571/ENSG00000113916	2	ENSG00000128791/ENSG00000137507
BP	GO:0035743	CD4-positive, alpha-beta T cell cytokine production	5/824	15/13477	0.00151375	0.0323293	ENSG00000134321/ENSG00000171855/ENSG00000168811/ENSG00000107485/ENSG00000162711	RSAD2/IFNB1/IL12A/GATA3/NLRP3	5	5	ENSG00000134321/ENSG00000171855/ENSG00000168811/ENSG00000107485/ENSG00000162711	0
BP	GO:0070230	positive regulation of lymphocyte apoptotic process	5/824	15/13477	0.00151375	0.0323293	ENSG00000271503/ENSG00000168961/ENSG00000120217/ENSG00000131203/ENSG00000105327	CCL5/LGALS9/CD274/IDO1/BBC3	5	5	ENSG00000271503/ENSG00000168961/ENSG00000120217/ENSG00000131203/ENSG00000105327	0
BP	GO:0090025	regulation of monocyte chemotaxis	5/824	15/13477	0.00151375	0.0323293	ENSG00000271503/ENSG00000100600/ENSG00000120129/ENSG00000169245/ENSG00000106366	CCL5/LGMN/DUSP1/CXCL10/SERPINE1	5	5	ENSG00000271503/ENSG00000100600/ENSG00000120129/ENSG00000169245/ENSG00000106366	0
BP	GO:2001026	regulation of endothelial cell chemotaxis	5/824	15/13477	0.00151375	0.0323293	ENSG00000105287/ENSG00000100600/ENSG00000138685/ENSG00000113578/ENSG00000156427	PRKD2/LGMN/FGF2/FGF1/FGF18	5	4	ENSG00000105287/ENSG00000100600/ENSG00000138685/ENSG00000113578	1	ENSG00000156427
BP	GO:0072676	lymphocyte migration	11/824	64/13477	0.00157527	0.0334938	ENSG00000271503/ENSG00000173432/ENSG00000169245/ENSG00000108691/ENSG00000169248/ENSG00000006210/ENSG00000161921/ENSG00000165731/ENSG00000138135/ENSG00000107485/ENSG00000102970	CCL5/SAA1/CXCL10/CCL2/CXCL11/CX3CL1/CXCL16/RET/CH25H/GATA3/CCL17	11	10	ENSG00000271503/ENSG00000173432/ENSG00000169245/ENSG00000169248/ENSG00000006210/ENSG00000161921/ENSG00000165731/ENSG00000138135/ENSG00000107485/ENSG00000102970	1	ENSG00000108691
BP	GO:0030335	positive regulation of cell migration	41/824	415/13477	0.0016122	0.0341273	ENSG00000271503/ENSG00000168961/ENSG00000120217/ENSG00000105287/ENSG00000100600/ENSG00000073756/ENSG00000169245/ENSG00000106366/ENSG00000136997/ENSG00000100219/ENSG00000138448/ENSG00000176170/ENSG00000184371/ENSG00000145632/ENSG00000177606/ENSG00000117461/ENSG00000054654/ENSG00000138685/ENSG00000161921/ENSG00000165731/ENSG00000171132/ENSG00000168811/ENSG00000150630/ENSG00000075223/ENSG00000107485…	CCL5/LGALS9/CD274/PRKD2/LGMN/PTGS2/CXCL10/SERPINE1/MYC/XBP1/ITGAV/SPHK1/CSF1/PLK2/JUN/PIK3R3/SYNE2/FGF2/CXCL16/RET/PRKCE/IL12A/VEGFC/SEMA3C/GATA3/NEDD9/CDH13/APC/FGF1/TGFBR1/FGFBP1/FER/JAK2/SLC8A1/ATM/FOXF1/ONECUT1/TGFB2/ILK/FGF18/IL23A	41	29	ENSG00000271503/ENSG00000168961/ENSG00000120217/ENSG00000105287/ENSG00000100600/ENSG00000073756/ENSG00000169245/ENSG00000106366/ENSG00000136997/ENSG00000100219/ENSG00000176170/ENSG00000184371/ENSG00000145632/ENSG00000177606/ENSG00000117461/ENSG00000138685/ENSG00000161921/ENSG00000165731/ENSG00000171132/ENSG00000168811/ENSG00000150630/ENSG00000107485/ENSG00000111859/ENSG00000113578/ENSG00000137440…	12	ENSG00000138448/ENSG00000054654/ENSG00000075223/ENSG00000140945/ENSG00000134982/ENSG00000106799/ENSG00000151422/ENSG00000149311/ENSG00000169856/ENSG00000092969/ENSG00000166333/ENSG00000156427
BP	GO:0060330	regulation of response to interferon-gamma	6/824	22/13477	0.00164138	0.0344402	ENSG00000140853/ENSG00000138496/ENSG00000115415/ENSG00000173193/ENSG00000185338/ENSG00000096968	NLRC5/PARP9/STAT1/PARP14/SOCS1/JAK2	6	6	ENSG00000140853/ENSG00000138496/ENSG00000115415/ENSG00000173193/ENSG00000185338/ENSG00000096968	0
BP	GO:0060334	regulation of interferon-gamma-mediated signaling pathway	6/824	22/13477	0.00164138	0.0344402	ENSG00000140853/ENSG00000138496/ENSG00000115415/ENSG00000173193/ENSG00000185338/ENSG00000096968	NLRC5/PARP9/STAT1/PARP14/SOCS1/JAK2	6	6	ENSG00000140853/ENSG00000138496/ENSG00000115415/ENSG00000173193/ENSG00000185338/ENSG00000096968	0
BP	GO:0048002	antigen processing and presentation of peptide antigen	16/824	115/13477	0.00166229	0.0347267	ENSG00000234745/ENSG00000204525/ENSG00000204642/ENSG00000168394/ENSG00000166710/ENSG00000204592/ENSG00000163131/ENSG00000204267/ENSG00000100600/ENSG00000206503/ENSG00000138448/ENSG00000139192/ENSG00000174080/ENSG00000167705/ENSG00000163808/ENSG00000138778	HLA-B/HLA-C/HLA-F/TAP1/B2M/HLA-E/CTSS/TAP2/LGMN/HLA-A/ITGAV/TAPBPL/CTSF/RILP/KIF15/CENPE	16	12	ENSG00000234745/ENSG00000204525/ENSG00000204642/ENSG00000168394/ENSG00000166710/ENSG00000204592/ENSG00000163131/ENSG00000204267/ENSG00000100600/ENSG00000206503/ENSG00000139192/ENSG00000167705	4	ENSG00000138448/ENSG00000174080/ENSG00000163808/ENSG00000138778
BP	GO:0050708	regulation of protein secretion	34/824	327/13477	0.0016948	0.0352519	ENSG00000271503/ENSG00000117228/ENSG00000115267/ENSG00000168961/ENSG00000120217/ENSG00000107201/ENSG00000134321/ENSG00000140464/ENSG00000173432/ENSG00000137752/ENSG00000185338/ENSG00000006210/ENSG00000100219/ENSG00000158445/ENSG00000115590/ENSG00000126368/ENSG00000111640/ENSG00000148677/ENSG00000088888/ENSG00000137486/ENSG00000104518/ENSG00000171132/ENSG00000167207/ENSG00000150630/ENSG00000137288…	CCL5/GBP1/IFIH1/LGALS9/CD274/DDX58/RSAD2/PML/SAA1/CASP1/SOCS1/CX3CL1/XBP1/KCNB1/IL1R2/NR1D1/GAPDH/ANKRD1/MAVS/ARRB1/GSDMD/PRKCE/NOD2/VEGFC/UQCC2/ITPR2/GATA3/RHBDD3/NLRP3/LRRC32/JAK2/BMP6/TGFB2/CARD16	34	26	ENSG00000271503/ENSG00000117228/ENSG00000115267/ENSG00000168961/ENSG00000120217/ENSG00000107201/ENSG00000134321/ENSG00000140464/ENSG00000173432/ENSG00000137752/ENSG00000185338/ENSG00000006210/ENSG00000100219/ENSG00000115590/ENSG00000126368/ENSG00000148677/ENSG00000104518/ENSG00000171132/ENSG00000167207/ENSG00000150630/ENSG00000137288/ENSG00000107485/ENSG00000100263/ENSG00000162711/ENSG00000096968…	8	ENSG00000158445/ENSG00000111640/ENSG00000088888/ENSG00000137486/ENSG00000123104/ENSG00000137507/ENSG00000153162/ENSG00000092969
BP	GO:0033002	muscle cell proliferation	21/824	171/13477	0.00175444	0.0362023	ENSG00000271503/ENSG00000115415/ENSG00000136826/ENSG00000172936/ENSG00000126778/ENSG00000073756/ENSG00000136997/ENSG00000006210/ENSG00000253729/ENSG00000160013/ENSG00000177606/ENSG00000138685/ENSG00000168811/ENSG00000140945/ENSG00000106799/ENSG00000141448/ENSG00000111087/ENSG00000096968/ENSG00000092969/ENSG00000166333/ENSG00000115738	CCL5/STAT1/KLF4/MYD88/SIX1/PTGS2/MYC/CX3CL1/PRKDC/PTGIR/JUN/FGF2/IL12A/CDH13/TGFBR1/GATA6/GLI1/JAK2/TGFB2/ILK/ID2	21	15	ENSG00000271503/ENSG00000115415/ENSG00000136826/ENSG00000172936/ENSG00000126778/ENSG00000073756/ENSG00000136997/ENSG00000006210/ENSG00000160013/ENSG00000177606/ENSG00000138685/ENSG00000168811/ENSG00000141448/ENSG00000096968/ENSG00000115738	6	ENSG00000253729/ENSG00000140945/ENSG00000106799/ENSG00000111087/ENSG00000092969/ENSG00000166333
BP	GO:0071347	cellular response to interleukin-1	15/824	105/13477	0.00175563	0.0362023	ENSG00000271503/ENSG00000117228/ENSG00000120738/ENSG00000172936/ENSG00000136997/ENSG00000108691/ENSG00000006210/ENSG00000115590/ENSG00000148677/ENSG00000127528/ENSG00000117226/ENSG00000148346/ENSG00000167207/ENSG00000107968/ENSG00000102970	CCL5/GBP1/EGR1/MYD88/MYC/CCL2/CX3CL1/IL1R2/ANKRD1/KLF2/GBP3/LCN2/NOD2/MAP3K8/CCL17	15	14	ENSG00000271503/ENSG00000117228/ENSG00000120738/ENSG00000172936/ENSG00000136997/ENSG00000006210/ENSG00000115590/ENSG00000148677/ENSG00000127528/ENSG00000117226/ENSG00000148346/ENSG00000167207/ENSG00000107968/ENSG00000102970	1	ENSG00000108691
BP	GO:0045861	negative regulation of proteolysis	29/824	266/13477	0.00177772	0.0363446	ENSG00000126709/ENSG00000130303/ENSG00000078081/ENSG00000136826/ENSG00000163565/ENSG00000132109/ENSG00000140464/ENSG00000011422/ENSG00000021355/ENSG00000073756/ENSG00000137642/ENSG00000149131/ENSG00000106366/ENSG00000105825/ENSG00000051108/ENSG00000156535/ENSG00000115590/ENSG00000111640/ENSG00000184500/ENSG00000102921/ENSG00000125730/ENSG00000137486/ENSG00000128965/ENSG00000129355/ENSG00000166681…	IFI6/BST2/LAMP3/KLF4/IFI16/TRIM21/PML/PLAUR/SERPINB1/PTGS2/SORL1/SERPING1/SERPINE1/TFPI2/HERPUD1/CD109/IL1R2/GAPDH/PROS1/N4BP1/C3/ARRB1/CHAC1/CDKN2D/BEX3/CST6/CARD16/SLPI/AQP1	29	23	ENSG00000126709/ENSG00000130303/ENSG00000078081/ENSG00000136826/ENSG00000163565/ENSG00000132109/ENSG00000140464/ENSG00000011422/ENSG00000021355/ENSG00000073756/ENSG00000149131/ENSG00000106366/ENSG00000105825/ENSG00000051108/ENSG00000115590/ENSG00000102921/ENSG00000125730/ENSG00000128965/ENSG00000129355/ENSG00000166681/ENSG00000204397/ENSG00000124107/ENSG00000240583	6	ENSG00000137642/ENSG00000156535/ENSG00000111640/ENSG00000184500/ENSG00000137486/ENSG00000175315
BP	GO:0097193	intrinsic apoptotic signaling pathway	29/824	266/13477	0.00177772	0.0363446	ENSG00000141682/ENSG00000175197/ENSG00000087074/ENSG00000163565/ENSG00000140464/ENSG00000011422/ENSG00000176046/ENSG00000105327/ENSG00000161970/ENSG00000073756/ENSG00000181026/ENSG00000101255/ENSG00000051108/ENSG00000100219/ENSG00000253729/ENSG00000128272/ENSG00000152256/ENSG00000196954/ENSG00000128965/ENSG00000108387/ENSG00000104081/ENSG00000204389/ENSG00000030110/ENSG00000129355/ENSG00000172613…	PMAIP1/DDIT3/PPP1R15A/IFI16/PML/PLAUR/NUPR1/BBC3/RPL26/PTGS2/AEN/TRIB3/HERPUD1/XBP1/PRKDC/ATF4/PDK1/CASP4/CHAC1/SEPT4/BMF/HSPA1A/BAK1/CDKN2D/RAD9A/JAK2/ATAD5/ATM/ATP2A1	29	23	ENSG00000141682/ENSG00000175197/ENSG00000087074/ENSG00000163565/ENSG00000140464/ENSG00000011422/ENSG00000176046/ENSG00000105327/ENSG00000161970/ENSG00000073756/ENSG00000181026/ENSG00000101255/ENSG00000051108/ENSG00000100219/ENSG00000128272/ENSG00000196954/ENSG00000128965/ENSG00000108387/ENSG00000204389/ENSG00000030110/ENSG00000129355/ENSG00000172613/ENSG00000096968	6	ENSG00000253729/ENSG00000152256/ENSG00000104081/ENSG00000176208/ENSG00000149311/ENSG00000196296
BP	GO:1904894	positive regulation of STAT cascade	11/824	65/13477	0.00179368	0.0365147	ENSG00000271503/ENSG00000138496/ENSG00000182393/ENSG00000173193/ENSG00000185338/ENSG00000164400/ENSG00000168811/ENSG00000168685/ENSG00000134352/ENSG00000096968/ENSG00000110944	CCL5/PARP9/IFNL1/PARP14/SOCS1/CSF2/IL12A/IL7R/IL6ST/JAK2/IL23A	11	9	ENSG00000271503/ENSG00000138496/ENSG00000182393/ENSG00000173193/ENSG00000185338/ENSG00000168811/ENSG00000168685/ENSG00000096968/ENSG00000110944	2	ENSG00000164400/ENSG00000134352
BP	GO:0071478	cellular response to radiation	20/824	160/13477	0.00180392	0.0365676	ENSG00000120738/ENSG00000163565/ENSG00000161970/ENSG00000073756/ENSG00000136997/ENSG00000128272/ENSG00000102921/ENSG00000116717/ENSG00000104081/ENSG00000030110/ENSG00000172613/ENSG00000102081/ENSG00000107485/ENSG00000128617/ENSG00000178295/ENSG00000149311/ENSG00000133256/ENSG00000204397/ENSG00000240583/ENSG00000129221	EGR1/IFI16/RPL26/PTGS2/MYC/ATF4/N4BP1/GADD45A/BMF/BAK1/RAD9A/FMR1/GATA3/OPN1SW/GEN1/ATM/PDE6B/CARD16/AQP1/AIPL1	20	15	ENSG00000120738/ENSG00000163565/ENSG00000161970/ENSG00000073756/ENSG00000136997/ENSG00000128272/ENSG00000102921/ENSG00000116717/ENSG00000030110/ENSG00000172613/ENSG00000102081/ENSG00000107485/ENSG00000204397/ENSG00000240583/ENSG00000129221	5	ENSG00000104081/ENSG00000128617/ENSG00000178295/ENSG00000149311/ENSG00000133256
BP	GO:0030224	monocyte differentiation	7/824	30/13477	0.00183408	0.0368665	ENSG00000185507/ENSG00000163565/ENSG00000136997/ENSG00000184371/ENSG00000177606/ENSG00000164400/ENSG00000122592	IRF7/IFI16/MYC/CSF1/JUN/CSF2/HOXA7	7	5	ENSG00000185507/ENSG00000163565/ENSG00000136997/ENSG00000184371/ENSG00000177606	2	ENSG00000164400/ENSG00000122592
BP	GO:1903131	mononuclear cell differentiation	7/824	30/13477	0.00183408	0.0368665	ENSG00000185507/ENSG00000163565/ENSG00000136997/ENSG00000184371/ENSG00000177606/ENSG00000164400/ENSG00000122592	IRF7/IFI16/MYC/CSF1/JUN/CSF2/HOXA7	7	5	ENSG00000185507/ENSG00000163565/ENSG00000136997/ENSG00000184371/ENSG00000177606	2	ENSG00000164400/ENSG00000122592
BP	GO:0071674	mononuclear cell migration	9/824	47/13477	0.00190343	0.0381005	ENSG00000271503/ENSG00000100600/ENSG00000120129/ENSG00000169245/ENSG00000106366/ENSG00000108691/ENSG00000006210/ENSG00000184371/ENSG00000102970	CCL5/LGMN/DUSP1/CXCL10/SERPINE1/CCL2/CX3CL1/CSF1/CCL17	9	8	ENSG00000271503/ENSG00000100600/ENSG00000120129/ENSG00000169245/ENSG00000106366/ENSG00000006210/ENSG00000184371/ENSG00000102970	1	ENSG00000108691
BP	GO:0002790	peptide secretion	43/824	446/13477	0.00201187	0.0401034	ENSG00000271503/ENSG00000117228/ENSG00000154451/ENSG00000115267/ENSG00000168961/ENSG00000120217/ENSG00000107201/ENSG00000134321/ENSG00000140464/ENSG00000026950/ENSG00000173432/ENSG00000137752/ENSG00000185338/ENSG00000006210/ENSG00000100219/ENSG00000186470/ENSG00000158445/ENSG00000138448/ENSG00000115590/ENSG00000126368/ENSG00000111640/ENSG00000148677/ENSG00000179044/ENSG00000088888/ENSG00000102524…	CCL5/GBP1/GBP5/IFIH1/LGALS9/CD274/DDX58/RSAD2/PML/BTN3A1/SAA1/CASP1/SOCS1/CX3CL1/XBP1/BTN3A2/KCNB1/ITGAV/IL1R2/NR1D1/GAPDH/ANKRD1/EXOC3L1/MAVS/TNFSF13B/ARRB1/GSDMD/PRKCE/NOD2/VEGFC/UQCC2/ITPR2/GATA3/RHBDD3/NLRP3/LRRC32/MYO5A/JAK2/BMP6/PCLO/TGFB2/CARD16/RIMS2	43	31	ENSG00000271503/ENSG00000117228/ENSG00000154451/ENSG00000115267/ENSG00000168961/ENSG00000120217/ENSG00000107201/ENSG00000134321/ENSG00000140464/ENSG00000026950/ENSG00000173432/ENSG00000137752/ENSG00000185338/ENSG00000006210/ENSG00000100219/ENSG00000186470/ENSG00000115590/ENSG00000126368/ENSG00000148677/ENSG00000179044/ENSG00000102524/ENSG00000104518/ENSG00000171132/ENSG00000167207/ENSG00000150630…	12	ENSG00000158445/ENSG00000138448/ENSG00000111640/ENSG00000088888/ENSG00000137486/ENSG00000123104/ENSG00000137507/ENSG00000197535/ENSG00000153162/ENSG00000186472/ENSG00000092969/ENSG00000176406
BP	GO:0046631	alpha-beta T cell activation	14/824	96/13477	0.00202313	0.0401603	ENSG00000168961/ENSG00000120217/ENSG00000134321/ENSG00000125347/ENSG00000185338/ENSG00000168811/ENSG00000107485/ENSG00000128791/ENSG00000162711/ENSG00000096996/ENSG00000065675/ENSG00000106571/ENSG00000113916/ENSG00000110944	LGALS9/CD274/RSAD2/IRF1/SOCS1/IL12A/GATA3/TWSG1/NLRP3/IL12RB1/PRKCQ/GLI3/BCL6/IL23A	14	13	ENSG00000168961/ENSG00000120217/ENSG00000134321/ENSG00000125347/ENSG00000185338/ENSG00000168811/ENSG00000107485/ENSG00000162711/ENSG00000096996/ENSG00000065675/ENSG00000106571/ENSG00000113916/ENSG00000110944	1	ENSG00000128791
BP	GO:0050715	positive regulation of cytokine secretion	13/824	86/13477	0.00208184	0.0408146	ENSG00000115267/ENSG00000168961/ENSG00000120217/ENSG00000107201/ENSG00000173432/ENSG00000137752/ENSG00000100219/ENSG00000111640/ENSG00000088888/ENSG00000104518/ENSG00000167207/ENSG00000107485/ENSG00000162711	IFIH1/LGALS9/CD274/DDX58/SAA1/CASP1/XBP1/GAPDH/MAVS/GSDMD/NOD2/GATA3/NLRP3	13	11	ENSG00000115267/ENSG00000168961/ENSG00000120217/ENSG00000107201/ENSG00000173432/ENSG00000137752/ENSG00000100219/ENSG00000104518/ENSG00000167207/ENSG00000107485/ENSG00000162711	2	ENSG00000111640/ENSG00000088888
BP	GO:0045655	regulation of monocyte differentiation	5/824	16/13477	0.00209198	0.0408146	ENSG00000185507/ENSG00000136997/ENSG00000184371/ENSG00000177606/ENSG00000122592	IRF7/MYC/CSF1/JUN/HOXA7	5	4	ENSG00000185507/ENSG00000136997/ENSG00000184371/ENSG00000177606	1	ENSG00000122592
BP	GO:1904467	regulation of tumor necrosis factor secretion	5/824	16/13477	0.00209198	0.0408146	ENSG00000115267/ENSG00000168961/ENSG00000107201/ENSG00000006210/ENSG00000088888	IFIH1/LGALS9/DDX58/CX3CL1/MAVS	5	4	ENSG00000115267/ENSG00000168961/ENSG00000107201/ENSG00000006210	1	ENSG00000088888
BP	GO:0046364	monosaccharide biosynthetic process	12/824	76/13477	0.00209281	0.0408146	ENSG00000162772/ENSG00000149925/ENSG00000149639/ENSG00000109107/ENSG00000128272/ENSG00000126368/ENSG00000130766/ENSG00000111640/ENSG00000100889/ENSG00000135094/ENSG00000116678/ENSG00000142178	ATF3/ALDOA/SOGA1/ALDOC/ATF4/NR1D1/SESN2/GAPDH/PCK2/SDS/LEPR/SIK1	12	7	ENSG00000162772/ENSG00000128272/ENSG00000126368/ENSG00000130766/ENSG00000100889/ENSG00000135094/ENSG00000142178	5	ENSG00000149925/ENSG00000149639/ENSG00000109107/ENSG00000111640/ENSG00000116678
BP	GO:0035767	endothelial cell chemotaxis	6/824	23/13477	0.00210728	0.0408146	ENSG00000105287/ENSG00000100600/ENSG00000138685/ENSG00000113578/ENSG00000179388/ENSG00000156427	PRKD2/LGMN/FGF2/FGF1/EGR3/FGF18	6	5	ENSG00000105287/ENSG00000100600/ENSG00000138685/ENSG00000113578/ENSG00000179388	1	ENSG00000156427
BP	GO:0050716	positive regulation of interleukin-1 secretion	6/824	23/13477	0.00210728	0.0408146	ENSG00000168961/ENSG00000173432/ENSG00000137752/ENSG00000104518/ENSG00000167207/ENSG00000162711	LGALS9/SAA1/CASP1/GSDMD/NOD2/NLRP3	6	6	ENSG00000168961/ENSG00000173432/ENSG00000137752/ENSG00000104518/ENSG00000167207/ENSG00000162711	0
BP	GO:0019884	antigen processing and presentation of exogenous antigen	15/824	107/13477	0.0021238	0.0409688	ENSG00000234745/ENSG00000204525/ENSG00000204642/ENSG00000168394/ENSG00000166710/ENSG00000163131/ENSG00000204267/ENSG00000100600/ENSG00000206503/ENSG00000138448/ENSG00000092010/ENSG00000174080/ENSG00000167705/ENSG00000163808/ENSG00000138778	HLA-B/HLA-C/HLA-F/TAP1/B2M/CTSS/TAP2/LGMN/HLA-A/ITGAV/PSME1/CTSF/RILP/KIF15/CENPE	15	11	ENSG00000234745/ENSG00000204525/ENSG00000204642/ENSG00000168394/ENSG00000166710/ENSG00000163131/ENSG00000204267/ENSG00000100600/ENSG00000206503/ENSG00000092010/ENSG00000167705	4	ENSG00000138448/ENSG00000174080/ENSG00000163808/ENSG00000138778
BP	GO:0042976	activation of Janus kinase activity	4/824	10/13477	0.00216379	0.0410777	ENSG00000271503/ENSG00000185338/ENSG00000096968/ENSG00000110944	CCL5/SOCS1/JAK2/IL23A	4	4	ENSG00000271503/ENSG00000185338/ENSG00000096968/ENSG00000110944	0
BP	GO:0051770	positive regulation of nitric-oxide synthase biosynthetic process	4/824	10/13477	0.00216379	0.0410777	ENSG00000115415/ENSG00000108691/ENSG00000167207/ENSG00000096968	STAT1/CCL2/NOD2/JAK2	4	3	ENSG00000115415/ENSG00000167207/ENSG00000096968	1	ENSG00000108691
BP	GO:0051798	positive regulation of hair follicle development	4/824	10/13477	0.00216379	0.0410777	ENSG00000128422/ENSG00000102871/ENSG00000134363/ENSG00000092969	KRT17/TRADD/FST/TGFB2	4	3	ENSG00000128422/ENSG00000102871/ENSG00000134363	1	ENSG00000092969
BP	GO:0060340	positive regulation of type I interferon-mediated signaling pathway	4/824	10/13477	0.00216379	0.0410777	ENSG00000140853/ENSG00000185507/ENSG00000124256/ENSG00000088888	NLRC5/IRF7/ZBP1/MAVS	4	3	ENSG00000140853/ENSG00000185507/ENSG00000124256	1	ENSG00000088888
BP	GO:0030099	myeloid cell differentiation	35/824	345/13477	0.00221563	0.0418955	ENSG00000187608/ENSG00000185507/ENSG00000168062/ENSG00000115415/ENSG00000166710/ENSG00000163565/ENSG00000140464/ENSG00000198719/ENSG00000160710/ENSG00000072274/ENSG00000155363/ENSG00000079385/ENSG00000136997/ENSG00000128016/ENSG00000156535/ENSG00000184371/ENSG00000132475/ENSG00000177606/ENSG00000127528/ENSG00000164342/ENSG00000164400/ENSG00000204389/ENSG00000107485/ENSG00000130770/ENSG00000122592…	ISG15/IRF7/BATF2/STAT1/B2M/IFI16/PML/DLL1/ADAR/TFRC/MOV10/CEACAM1/MYC/ZFP36/CD109/CSF1/H3F3B/JUN/KLF2/TLR3/CSF2/HSPA1A/GATA3/ATP5IF1/HOXA7/JAK2/ADGRF5/DHRS2/SCIN/PRKCQ/GABPA/PRTN3/BCL6/ID2/IL23A	35	28	ENSG00000187608/ENSG00000185507/ENSG00000168062/ENSG00000115415/ENSG00000166710/ENSG00000163565/ENSG00000140464/ENSG00000198719/ENSG00000160710/ENSG00000155363/ENSG00000079385/ENSG00000136997/ENSG00000128016/ENSG00000184371/ENSG00000132475/ENSG00000177606/ENSG00000127528/ENSG00000164342/ENSG00000204389/ENSG00000107485/ENSG00000130770/ENSG00000096968/ENSG00000100867/ENSG00000006747/ENSG00000065675…	7	ENSG00000072274/ENSG00000156535/ENSG00000164400/ENSG00000122592/ENSG00000069122/ENSG00000154727/ENSG00000196415
BP	GO:0009416	response to light stimulus	28/824	258/13477	0.00225997	0.0425657	ENSG00000140464/ENSG00000161970/ENSG00000120129/ENSG00000073756/ENSG00000136997/ENSG00000128272/ENSG00000102921/ENSG00000137486/ENSG00000104081/ENSG00000158773/ENSG00000168811/ENSG00000030110/ENSG00000129355/ENSG00000099622/ENSG00000102081/ENSG00000165806/ENSG00000128617/ENSG00000196338/ENSG00000163945/ENSG00000178295/ENSG00000070669/ENSG00000142178/ENSG00000133256/ENSG00000204397/ENSG00000129673…	PML/RPL26/DUSP1/PTGS2/MYC/ATF4/N4BP1/ARRB1/BMF/USF1/IL12A/BAK1/CDKN2D/CIRBP/FMR1/CASP7/OPN1SW/NLGN3/UVSSA/GEN1/ASNS/SIK1/PDE6B/CARD16/AANAT/AQP1/ID2/AIPL1	28	21	ENSG00000140464/ENSG00000161970/ENSG00000120129/ENSG00000073756/ENSG00000136997/ENSG00000128272/ENSG00000102921/ENSG00000158773/ENSG00000168811/ENSG00000030110/ENSG00000129355/ENSG00000099622/ENSG00000102081/ENSG00000165806/ENSG00000070669/ENSG00000142178/ENSG00000204397/ENSG00000129673/ENSG00000240583/ENSG00000115738/ENSG00000129221	7	ENSG00000137486/ENSG00000104081/ENSG00000128617/ENSG00000196338/ENSG00000163945/ENSG00000178295/ENSG00000133256
BP	GO:1902105	regulation of leukocyte differentiation	24/824	210/13477	0.0023003	0.0431554	ENSG00000234745/ENSG00000185507/ENSG00000168961/ENSG00000182393/ENSG00000125347/ENSG00000171855/ENSG00000185338/ENSG00000079385/ENSG00000136997/ENSG00000100219/ENSG00000184371/ENSG00000177606/ENSG00000164342/ENSG00000168811/ENSG00000107485/ENSG00000168685/ENSG00000162711/ENSG00000096996/ENSG00000122592/ENSG00000179388/ENSG00000106571/ENSG00000113916/ENSG00000115738/ENSG00000110944	HLA-B/IRF7/LGALS9/IFNL1/IRF1/IFNB1/SOCS1/CEACAM1/MYC/XBP1/CSF1/JUN/TLR3/IL12A/GATA3/IL7R/NLRP3/IL12RB1/HOXA7/EGR3/GLI3/BCL6/ID2/IL23A	24	23	ENSG00000234745/ENSG00000185507/ENSG00000168961/ENSG00000182393/ENSG00000125347/ENSG00000171855/ENSG00000185338/ENSG00000079385/ENSG00000136997/ENSG00000100219/ENSG00000184371/ENSG00000177606/ENSG00000164342/ENSG00000168811/ENSG00000107485/ENSG00000168685/ENSG00000162711/ENSG00000096996/ENSG00000179388/ENSG00000106571/ENSG00000113916/ENSG00000115738/ENSG00000110944	1	ENSG00000122592
BP	GO:0008637	apoptotic mitochondrial changes	15/824	108/13477	0.00233067	0.0435543	ENSG00000126709/ENSG00000119922/ENSG00000141682/ENSG00000121858/ENSG00000011422/ENSG00000105327/ENSG00000177606/ENSG00000135116/ENSG00000104765/ENSG00000104081/ENSG00000130787/ENSG00000204389/ENSG00000030110/ENSG00000130770/ENSG00000196296	IFI6/IFIT2/PMAIP1/TNFSF10/PLAUR/BBC3/JUN/HRK/BNIP3L/BMF/HIP1R/HSPA1A/BAK1/ATP5IF1/ATP2A1	15	12	ENSG00000126709/ENSG00000119922/ENSG00000141682/ENSG00000121858/ENSG00000011422/ENSG00000105327/ENSG00000177606/ENSG00000135116/ENSG00000130787/ENSG00000204389/ENSG00000030110/ENSG00000130770	3	ENSG00000104765/ENSG00000104081/ENSG00000196296
BP	GO:0045621	positive regulation of lymphocyte differentiation	12/824	77/13477	0.00234457	0.0436436	ENSG00000168961/ENSG00000185338/ENSG00000100219/ENSG00000168811/ENSG00000107485/ENSG00000168685/ENSG00000162711/ENSG00000096996/ENSG00000179388/ENSG00000106571/ENSG00000113916/ENSG00000110944	LGALS9/SOCS1/XBP1/IL12A/GATA3/IL7R/NLRP3/IL12RB1/EGR3/GLI3/BCL6/IL23A	12	12	ENSG00000168961/ENSG00000185338/ENSG00000100219/ENSG00000168811/ENSG00000107485/ENSG00000168685/ENSG00000162711/ENSG00000096996/ENSG00000179388/ENSG00000106571/ENSG00000113916/ENSG00000110944	0
BP	GO:0042098	T cell proliferation	18/824	141/13477	0.00236569	0.0438661	ENSG00000271503/ENSG00000168961/ENSG00000120217/ENSG00000125347/ENSG00000026950/ENSG00000131203/ENSG00000205220/ENSG00000072274/ENSG00000112576/ENSG00000102524/ENSG00000168811/ENSG00000128791/ENSG00000134352/ENSG00000197646/ENSG00000137507/ENSG00000096996/ENSG00000065675/ENSG00000110944	CCL5/LGALS9/CD274/IRF1/BTN3A1/IDO1/PSMB10/TFRC/CCND3/TNFSF13B/IL12A/TWSG1/IL6ST/PDCD1LG2/LRRC32/IL12RB1/PRKCQ/IL23A	18	14	ENSG00000271503/ENSG00000168961/ENSG00000120217/ENSG00000125347/ENSG00000026950/ENSG00000131203/ENSG00000205220/ENSG00000112576/ENSG00000102524/ENSG00000168811/ENSG00000197646/ENSG00000096996/ENSG00000065675/ENSG00000110944	4	ENSG00000072274/ENSG00000128791/ENSG00000134352/ENSG00000137507
BP	GO:1903708	positive regulation of hemopoiesis	19/824	153/13477	0.00250104	0.0461969	ENSG00000187608/ENSG00000115415/ENSG00000168961/ENSG00000185338/ENSG00000100219/ENSG00000184371/ENSG00000177606/ENSG00000168811/ENSG00000204389/ENSG00000107485/ENSG00000168685/ENSG00000162711/ENSG00000096996/ENSG00000006747/ENSG00000179388/ENSG00000106571/ENSG00000113916/ENSG00000115738/ENSG00000110944	ISG15/STAT1/LGALS9/SOCS1/XBP1/CSF1/JUN/IL12A/HSPA1A/GATA3/IL7R/NLRP3/IL12RB1/SCIN/EGR3/GLI3/BCL6/ID2/IL23A	19	19	ENSG00000187608/ENSG00000115415/ENSG00000168961/ENSG00000185338/ENSG00000100219/ENSG00000184371/ENSG00000177606/ENSG00000168811/ENSG00000204389/ENSG00000107485/ENSG00000168685/ENSG00000162711/ENSG00000096996/ENSG00000006747/ENSG00000179388/ENSG00000106571/ENSG00000113916/ENSG00000115738/ENSG00000110944	0
BP	GO:0006956	complement activation	8/824	40/13477	0.00252463	0.0462751	ENSG00000159403/ENSG00000149131/ENSG00000182326/ENSG00000184500/ENSG00000125730/ENSG00000243649/ENSG00000009724/ENSG00000166278	C1R/SERPING1/C1S/PROS1/C3/CFB/MASP2/C2	8	6	ENSG00000159403/ENSG00000149131/ENSG00000182326/ENSG00000125730/ENSG00000243649/ENSG00000166278	2	ENSG00000184500/ENSG00000009724
BP	GO:0031343	positive regulation of cell killing	8/824	40/13477	0.00252463	0.0462751	ENSG00000234745/ENSG00000204642/ENSG00000166710/ENSG00000111640/ENSG00000168811/ENSG00000155918/ENSG00000096996/ENSG00000110944	HLA-B/HLA-F/B2M/GAPDH/IL12A/RAET1L/IL12RB1/IL23A	8	7	ENSG00000234745/ENSG00000204642/ENSG00000166710/ENSG00000168811/ENSG00000155918/ENSG00000096996/ENSG00000110944	1	ENSG00000111640
BP	GO:0042102	positive regulation of T cell proliferation	11/824	68/13477	0.002601	0.047493	ENSG00000271503/ENSG00000168961/ENSG00000120217/ENSG00000072274/ENSG00000102524/ENSG00000168811/ENSG00000134352/ENSG00000197646/ENSG00000096996/ENSG00000065675/ENSG00000110944	CCL5/LGALS9/CD274/TFRC/TNFSF13B/IL12A/IL6ST/PDCD1LG2/IL12RB1/PRKCQ/IL23A	11	9	ENSG00000271503/ENSG00000168961/ENSG00000120217/ENSG00000102524/ENSG00000168811/ENSG00000197646/ENSG00000096996/ENSG00000065675/ENSG00000110944	2	ENSG00000072274/ENSG00000134352
BP	GO:0051272	positive regulation of cellular component movement	42/824	440/13477	0.00271262	0.0490214	ENSG00000271503/ENSG00000168961/ENSG00000120217/ENSG00000105287/ENSG00000100600/ENSG00000073756/ENSG00000169245/ENSG00000106366/ENSG00000136997/ENSG00000100219/ENSG00000138448/ENSG00000176170/ENSG00000184371/ENSG00000145632/ENSG00000177606/ENSG00000117461/ENSG00000054654/ENSG00000138685/ENSG00000161921/ENSG00000165731/ENSG00000171132/ENSG00000168811/ENSG00000150630/ENSG00000075223/ENSG00000107485…	CCL5/LGALS9/CD274/PRKD2/LGMN/PTGS2/CXCL10/SERPINE1/MYC/XBP1/ITGAV/SPHK1/CSF1/PLK2/JUN/PIK3R3/SYNE2/FGF2/CXCL16/RET/PRKCE/IL12A/VEGFC/SEMA3C/GATA3/NEDD9/CDH13/APC/FGF1/TGFBR1/FGFBP1/FER/JAK2/SLC8A1/ATM/FOXF1/ONECUT1/TGFB2/ILK/BCL6/FGF18/IL23A	42	30	ENSG00000271503/ENSG00000168961/ENSG00000120217/ENSG00000105287/ENSG00000100600/ENSG00000073756/ENSG00000169245/ENSG00000106366/ENSG00000136997/ENSG00000100219/ENSG00000176170/ENSG00000184371/ENSG00000145632/ENSG00000177606/ENSG00000117461/ENSG00000138685/ENSG00000161921/ENSG00000165731/ENSG00000171132/ENSG00000168811/ENSG00000150630/ENSG00000107485/ENSG00000111859/ENSG00000113578/ENSG00000137440…	12	ENSG00000138448/ENSG00000054654/ENSG00000075223/ENSG00000140945/ENSG00000134982/ENSG00000106799/ENSG00000151422/ENSG00000149311/ENSG00000169856/ENSG00000092969/ENSG00000166333/ENSG00000156427
BP	GO:0050867	positive regulation of cell activation	27/824	249/13477	0.00271499	0.0490214	ENSG00000271503/ENSG00000168961/ENSG00000172936/ENSG00000120217/ENSG00000185338/ENSG00000072274/ENSG00000108691/ENSG00000157873/ENSG00000100219/ENSG00000102524/ENSG00000167207/ENSG00000168811/ENSG00000107968/ENSG00000107485/ENSG00000168685/ENSG00000134352/ENSG00000197646/ENSG00000196950/ENSG00000162711/ENSG00000096996/ENSG00000096968/ENSG00000176208/ENSG00000065675/ENSG00000179388/ENSG00000106571…	CCL5/LGALS9/MYD88/CD274/SOCS1/TFRC/CCL2/TNFRSF14/XBP1/TNFSF13B/NOD2/IL12A/MAP3K8/GATA3/IL7R/IL6ST/PDCD1LG2/SLC39A10/NLRP3/IL12RB1/JAK2/ATAD5/PRKCQ/EGR3/GLI3/BCL6/IL23A	27	22	ENSG00000271503/ENSG00000168961/ENSG00000172936/ENSG00000120217/ENSG00000185338/ENSG00000157873/ENSG00000100219/ENSG00000102524/ENSG00000167207/ENSG00000168811/ENSG00000107968/ENSG00000107485/ENSG00000168685/ENSG00000197646/ENSG00000162711/ENSG00000096996/ENSG00000096968/ENSG00000065675/ENSG00000179388/ENSG00000106571/ENSG00000113916/ENSG00000110944	5	ENSG00000072274/ENSG00000108691/ENSG00000134352/ENSG00000196950/ENSG00000176208
BP	GO:2000147	positive regulation of cell motility	41/824	427/13477	0.00272516	0.0490214	ENSG00000271503/ENSG00000168961/ENSG00000120217/ENSG00000105287/ENSG00000100600/ENSG00000073756/ENSG00000169245/ENSG00000106366/ENSG00000136997/ENSG00000100219/ENSG00000138448/ENSG00000176170/ENSG00000184371/ENSG00000145632/ENSG00000177606/ENSG00000117461/ENSG00000054654/ENSG00000138685/ENSG00000161921/ENSG00000165731/ENSG00000171132/ENSG00000168811/ENSG00000150630/ENSG00000075223/ENSG00000107485…	CCL5/LGALS9/CD274/PRKD2/LGMN/PTGS2/CXCL10/SERPINE1/MYC/XBP1/ITGAV/SPHK1/CSF1/PLK2/JUN/PIK3R3/SYNE2/FGF2/CXCL16/RET/PRKCE/IL12A/VEGFC/SEMA3C/GATA3/NEDD9/CDH13/APC/FGF1/TGFBR1/FGFBP1/FER/JAK2/SLC8A1/ATM/FOXF1/ONECUT1/TGFB2/ILK/FGF18/IL23A	41	29	ENSG00000271503/ENSG00000168961/ENSG00000120217/ENSG00000105287/ENSG00000100600/ENSG00000073756/ENSG00000169245/ENSG00000106366/ENSG00000136997/ENSG00000100219/ENSG00000176170/ENSG00000184371/ENSG00000145632/ENSG00000177606/ENSG00000117461/ENSG00000138685/ENSG00000161921/ENSG00000165731/ENSG00000171132/ENSG00000168811/ENSG00000150630/ENSG00000107485/ENSG00000111859/ENSG00000113578/ENSG00000137440…	12	ENSG00000138448/ENSG00000054654/ENSG00000075223/ENSG00000140945/ENSG00000134982/ENSG00000106799/ENSG00000151422/ENSG00000149311/ENSG00000169856/ENSG00000092969/ENSG00000166333/ENSG00000156427
BP	GO:0030449	regulation of complement activation	7/824	32/13477	0.00272569	0.0490214	ENSG00000159403/ENSG00000149131/ENSG00000182326/ENSG00000184500/ENSG00000125730/ENSG00000243649/ENSG00000166278	C1R/SERPING1/C1S/PROS1/C3/CFB/C2	7	6	ENSG00000159403/ENSG00000149131/ENSG00000182326/ENSG00000125730/ENSG00000243649/ENSG00000166278	1	ENSG00000184500
BP	GO:0045580	regulation of T cell differentiation	15/824	110/13477	0.00279465	0.0498599	ENSG00000168961/ENSG00000182393/ENSG00000125347/ENSG00000171855/ENSG00000185338/ENSG00000100219/ENSG00000168811/ENSG00000107485/ENSG00000168685/ENSG00000162711/ENSG00000096996/ENSG00000179388/ENSG00000106571/ENSG00000113916/ENSG00000110944	LGALS9/IFNL1/IRF1/IFNB1/SOCS1/XBP1/IL12A/GATA3/IL7R/NLRP3/IL12RB1/EGR3/GLI3/BCL6/IL23A	15	15	ENSG00000168961/ENSG00000182393/ENSG00000125347/ENSG00000171855/ENSG00000185338/ENSG00000100219/ENSG00000168811/ENSG00000107485/ENSG00000168685/ENSG00000162711/ENSG00000096996/ENSG00000179388/ENSG00000106571/ENSG00000113916/ENSG00000110944	0
BP	GO:0032660	regulation of interleukin-17 production	5/824	17/13477	0.00281606	0.0498599	ENSG00000172936/ENSG00000167207/ENSG00000168811/ENSG00000065675/ENSG00000110944	MYD88/NOD2/IL12A/PRKCQ/IL23A	5	5	ENSG00000172936/ENSG00000167207/ENSG00000168811/ENSG00000065675/ENSG00000110944	0
BP	GO:0042730	fibrinolysis	5/824	17/13477	0.00281606	0.0498599	ENSG00000011422/ENSG00000149131/ENSG00000106366/ENSG00000184500/ENSG00000158773	PLAUR/SERPING1/SERPINE1/PROS1/USF1	5	4	ENSG00000011422/ENSG00000149131/ENSG00000106366/ENSG00000158773	1	ENSG00000184500
BP	GO:1990774	tumor necrosis factor secretion	5/824	17/13477	0.00281606	0.0498599	ENSG00000115267/ENSG00000168961/ENSG00000107201/ENSG00000006210/ENSG00000088888	IFIH1/LGALS9/DDX58/CX3CL1/MAVS	5	4	ENSG00000115267/ENSG00000168961/ENSG00000107201/ENSG00000006210	1	ENSG00000088888
BP	GO:0042509	regulation of tyrosine phosphorylation of STAT protein	10/824	59/13477	0.00282442	0.0498599	ENSG00000271503/ENSG00000138496/ENSG00000182393/ENSG00000173193/ENSG00000185338/ENSG00000164400/ENSG00000168811/ENSG00000134352/ENSG00000096968/ENSG00000110944	CCL5/PARP9/IFNL1/PARP14/SOCS1/CSF2/IL12A/IL6ST/JAK2/IL23A	10	8	ENSG00000271503/ENSG00000138496/ENSG00000182393/ENSG00000173193/ENSG00000185338/ENSG00000168811/ENSG00000096968/ENSG00000110944	2	ENSG00000164400/ENSG00000134352
BP	GO:0032609	interferon-gamma production	12/824	79/13477	0.00292222	0.0512085	ENSG00000187608/ENSG00000168961/ENSG00000182393/ENSG00000120217/ENSG00000026950/ENSG00000186470/ENSG00000164342/ENSG00000168811/ENSG00000107485/ENSG00000197646/ENSG00000096996/ENSG00000110944	ISG15/LGALS9/IFNL1/CD274/BTN3A1/BTN3A2/TLR3/IL12A/GATA3/PDCD1LG2/IL12RB1/IL23A	12	12	ENSG00000187608/ENSG00000168961/ENSG00000182393/ENSG00000120217/ENSG00000026950/ENSG00000186470/ENSG00000164342/ENSG00000168811/ENSG00000107485/ENSG00000197646/ENSG00000096996/ENSG00000110944	0
BP	GO:2000117	negative regulation of cysteine-type endopeptidase activity	12/824	79/13477	0.00292222	0.0512085	ENSG00000126709/ENSG00000078081/ENSG00000136826/ENSG00000163565/ENSG00000011422/ENSG00000073756/ENSG00000051108/ENSG00000137486/ENSG00000129355/ENSG00000166681/ENSG00000204397/ENSG00000240583	IFI6/LAMP3/KLF4/IFI16/PLAUR/PTGS2/HERPUD1/ARRB1/CDKN2D/BEX3/CARD16/AQP1	12	11	ENSG00000126709/ENSG00000078081/ENSG00000136826/ENSG00000163565/ENSG00000011422/ENSG00000073756/ENSG00000051108/ENSG00000129355/ENSG00000166681/ENSG00000204397/ENSG00000240583	1	ENSG00000137486
BP	GO:0042531	positive regulation of tyrosine phosphorylation of STAT protein	9/824	50/13477	0.002971	0.0515468	ENSG00000271503/ENSG00000138496/ENSG00000182393/ENSG00000173193/ENSG00000164400/ENSG00000168811/ENSG00000134352/ENSG00000096968/ENSG00000110944	CCL5/PARP9/IFNL1/PARP14/CSF2/IL12A/IL6ST/JAK2/IL23A	9	7	ENSG00000271503/ENSG00000138496/ENSG00000182393/ENSG00000173193/ENSG00000168811/ENSG00000096968/ENSG00000110944	2	ENSG00000164400/ENSG00000134352
BP	GO:0050805	negative regulation of synaptic transmission	9/824	50/13477	0.002971	0.0515468	ENSG00000073756/ENSG00000158445/ENSG00000145632/ENSG00000267534/ENSG00000102081/ENSG00000196338/ENSG00000118946/ENSG00000215045/ENSG00000114200	PTGS2/KCNB1/PLK2/S1PR2/FMR1/NLGN3/PCDH17/GRID2IP/BCHE	9	6	ENSG00000073756/ENSG00000145632/ENSG00000267534/ENSG00000102081/ENSG00000118946/ENSG00000215045	3	ENSG00000158445/ENSG00000196338/ENSG00000114200
BP	GO:0046718	viral entry into host cell	14/824	100/13477	0.002982	0.0515468	ENSG00000185885/ENSG00000142089/ENSG00000168961/ENSG00000132256/ENSG00000185201/ENSG00000132109/ENSG00000146425/ENSG00000112343/ENSG00000121060/ENSG00000072274/ENSG00000157873/ENSG00000234127/ENSG00000138448/ENSG00000204389	IFITM1/IFITM3/LGALS9/TRIM5/IFITM2/TRIM21/DYNLT1/TRIM38/TRIM25/TFRC/TNFRSF14/TRIM26/ITGAV/HSPA1A	14	12	ENSG00000185885/ENSG00000142089/ENSG00000168961/ENSG00000132256/ENSG00000185201/ENSG00000132109/ENSG00000146425/ENSG00000112343/ENSG00000121060/ENSG00000157873/ENSG00000234127/ENSG00000204389	2	ENSG00000072274/ENSG00000138448
BP	GO:0030595	leukocyte chemotaxis	18/824	144/13477	0.00298463	0.0515468	ENSG00000271503/ENSG00000168961/ENSG00000100600/ENSG00000120129/ENSG00000173432/ENSG00000169245/ENSG00000106366/ENSG00000108691/ENSG00000169248/ENSG00000006210/ENSG00000184371/ENSG00000161921/ENSG00000168811/ENSG00000150630/ENSG00000138135/ENSG00000102970/ENSG00000092969/ENSG00000110944	CCL5/LGALS9/LGMN/DUSP1/SAA1/CXCL10/SERPINE1/CCL2/CXCL11/CX3CL1/CSF1/CXCL16/IL12A/VEGFC/CH25H/CCL17/TGFB2/IL23A	18	16	ENSG00000271503/ENSG00000168961/ENSG00000100600/ENSG00000120129/ENSG00000173432/ENSG00000169245/ENSG00000106366/ENSG00000169248/ENSG00000006210/ENSG00000184371/ENSG00000161921/ENSG00000168811/ENSG00000150630/ENSG00000138135/ENSG00000102970/ENSG00000110944	2	ENSG00000108691/ENSG00000092969
BP	GO:0042635	positive regulation of hair cycle	4/824	11/13477	0.0032368	0.0551063	ENSG00000128422/ENSG00000102871/ENSG00000134363/ENSG00000092969	KRT17/TRADD/FST/TGFB2	4	3	ENSG00000128422/ENSG00000102871/ENSG00000134363	1	ENSG00000092969
BP	GO:0046007	negative regulation of activated T cell proliferation	4/824	11/13477	0.0032368	0.0551063	ENSG00000168961/ENSG00000120217/ENSG00000197646/ENSG00000137507	LGALS9/CD274/PDCD1LG2/LRRC32	4	3	ENSG00000168961/ENSG00000120217/ENSG00000197646	1	ENSG00000137507
BP	GO:0070757	interleukin-35-mediated signaling pathway	4/824	11/13477	0.0032368	0.0551063	ENSG00000115415/ENSG00000168811/ENSG00000134352/ENSG00000096968	STAT1/IL12A/IL6ST/JAK2	4	3	ENSG00000115415/ENSG00000168811/ENSG00000096968	1	ENSG00000134352
BP	GO:1904469	positive regulation of tumor necrosis factor secretion	4/824	11/13477	0.0032368	0.0551063	ENSG00000115267/ENSG00000168961/ENSG00000107201/ENSG00000088888	IFIH1/LGALS9/DDX58/MAVS	4	3	ENSG00000115267/ENSG00000168961/ENSG00000107201	1	ENSG00000088888
BP	GO:1905898	positive regulation of response to endoplasmic reticulum stress	7/824	33/13477	0.00328023	0.0554509	ENSG00000141682/ENSG00000175197/ENSG00000087074/ENSG00000105327/ENSG00000051108/ENSG00000100219/ENSG00000030110	PMAIP1/DDIT3/PPP1R15A/BBC3/HERPUD1/XBP1/BAK1	7	7	ENSG00000141682/ENSG00000175197/ENSG00000087074/ENSG00000105327/ENSG00000051108/ENSG00000100219/ENSG00000030110	0
BP	GO:2000257	regulation of protein activation cascade	7/824	33/13477	0.00328023	0.0554509	ENSG00000159403/ENSG00000149131/ENSG00000182326/ENSG00000184500/ENSG00000125730/ENSG00000243649/ENSG00000166278	C1R/SERPING1/C1S/PROS1/C3/CFB/C2	7	6	ENSG00000159403/ENSG00000149131/ENSG00000182326/ENSG00000125730/ENSG00000243649/ENSG00000166278	1	ENSG00000184500
BP	GO:2000516	positive regulation of CD4-positive, alpha-beta T cell activation	6/824	25/13477	0.0033297	0.0559847	ENSG00000168961/ENSG00000185338/ENSG00000162711/ENSG00000096996/ENSG00000065675/ENSG00000110944	LGALS9/SOCS1/NLRP3/IL12RB1/PRKCQ/IL23A	6	6	ENSG00000168961/ENSG00000185338/ENSG00000162711/ENSG00000096996/ENSG00000065675/ENSG00000110944	0
BP	GO:0048660	regulation of smooth muscle cell proliferation	16/824	123/13477	0.00333521	0.0559847	ENSG00000271503/ENSG00000115415/ENSG00000136826/ENSG00000172936/ENSG00000073756/ENSG00000136997/ENSG00000006210/ENSG00000253729/ENSG00000160013/ENSG00000177606/ENSG00000138685/ENSG00000168811/ENSG00000140945/ENSG00000096968/ENSG00000166333/ENSG00000115738	CCL5/STAT1/KLF4/MYD88/PTGS2/MYC/CX3CL1/PRKDC/PTGIR/JUN/FGF2/IL12A/CDH13/JAK2/ILK/ID2	16	13	ENSG00000271503/ENSG00000115415/ENSG00000136826/ENSG00000172936/ENSG00000073756/ENSG00000136997/ENSG00000006210/ENSG00000160013/ENSG00000177606/ENSG00000138685/ENSG00000168811/ENSG00000096968/ENSG00000115738	3	ENSG00000253729/ENSG00000140945/ENSG00000166333
BP	GO:0010332	response to gamma radiation	9/824	51/13477	0.00341625	0.0571446	ENSG00000120738/ENSG00000140464/ENSG00000161970/ENSG00000169245/ENSG00000136997/ENSG00000253729/ENSG00000030110/ENSG00000107485/ENSG00000149311	EGR1/PML/RPL26/CXCL10/MYC/PRKDC/BAK1/GATA3/ATM	9	7	ENSG00000120738/ENSG00000140464/ENSG00000161970/ENSG00000169245/ENSG00000136997/ENSG00000030110/ENSG00000107485	2	ENSG00000253729/ENSG00000149311
BP	GO:0042149	cellular response to glucose starvation	8/824	42/13477	0.00347839	0.0579812	ENSG00000141682/ENSG00000163565/ENSG00000100219/ENSG00000128272/ENSG00000163545/ENSG00000130766/ENSG00000070669/ENSG00000142178	PMAIP1/IFI16/XBP1/ATF4/NUAK2/SESN2/ASNS/SIK1	8	8	ENSG00000141682/ENSG00000163565/ENSG00000100219/ENSG00000128272/ENSG00000163545/ENSG00000130766/ENSG00000070669/ENSG00000142178	0
BP	GO:2001236	regulation of extrinsic apoptotic signaling pathway	17/824	135/13477	0.00356008	0.0591369	ENSG00000126709/ENSG00000162772/ENSG00000141682/ENSG00000121858/ENSG00000067066/ENSG00000140464/ENSG00000125826/ENSG00000106366/ENSG00000006210/ENSG00000138448/ENSG00000164400/ENSG00000165731/ENSG00000102871/ENSG00000204389/ENSG00000106799/ENSG00000023287/ENSG00000107731	IFI6/ATF3/PMAIP1/TNFSF10/SP100/PML/RBCK1/SERPINE1/CX3CL1/ITGAV/CSF2/RET/TRADD/HSPA1A/TGFBR1/RB1CC1/UNC5B	17	12	ENSG00000126709/ENSG00000162772/ENSG00000141682/ENSG00000121858/ENSG00000067066/ENSG00000140464/ENSG00000125826/ENSG00000106366/ENSG00000006210/ENSG00000165731/ENSG00000102871/ENSG00000204389	5	ENSG00000138448/ENSG00000164400/ENSG00000106799/ENSG00000023287/ENSG00000107731
BP	GO:0090130	tissue migration	27/824	255/13477	0.00378013	0.0625748	ENSG00000136826/ENSG00000067066/ENSG00000105287/ENSG00000100600/ENSG00000073756/ENSG00000079385/ENSG00000145632/ENSG00000177606/ENSG00000117461/ENSG00000127603/ENSG00000138685/ENSG00000171132/ENSG00000196754/ENSG00000150630/ENSG00000107485/ENSG00000144724/ENSG00000140945/ENSG00000113578/ENSG00000106799/ENSG00000137440/ENSG00000100092/ENSG00000011426/ENSG00000103241/ENSG00000092969/ENSG00000179388…	KLF4/SP100/PRKD2/LGMN/PTGS2/CEACAM1/PLK2/JUN/PIK3R3/MACF1/FGF2/PRKCE/S100A2/VEGFC/GATA3/PTPRG/CDH13/FGF1/TGFBR1/FGFBP1/SH3BP1/ANLN/FOXF1/TGFB2/EGR3/KRT16/FGF18	27	20	ENSG00000136826/ENSG00000067066/ENSG00000105287/ENSG00000100600/ENSG00000073756/ENSG00000079385/ENSG00000145632/ENSG00000177606/ENSG00000117461/ENSG00000138685/ENSG00000171132/ENSG00000196754/ENSG00000150630/ENSG00000107485/ENSG00000113578/ENSG00000137440/ENSG00000100092/ENSG00000103241/ENSG00000179388/ENSG00000186832	7	ENSG00000127603/ENSG00000144724/ENSG00000140945/ENSG00000106799/ENSG00000011426/ENSG00000092969/ENSG00000156427
BP	GO:0002696	positive regulation of leukocyte activation	26/824	243/13477	0.00385727	0.0633992	ENSG00000271503/ENSG00000168961/ENSG00000172936/ENSG00000120217/ENSG00000185338/ENSG00000072274/ENSG00000108691/ENSG00000157873/ENSG00000100219/ENSG00000102524/ENSG00000167207/ENSG00000168811/ENSG00000107968/ENSG00000107485/ENSG00000168685/ENSG00000134352/ENSG00000197646/ENSG00000196950/ENSG00000162711/ENSG00000096996/ENSG00000176208/ENSG00000065675/ENSG00000179388/ENSG00000106571/ENSG00000113916…	CCL5/LGALS9/MYD88/CD274/SOCS1/TFRC/CCL2/TNFRSF14/XBP1/TNFSF13B/NOD2/IL12A/MAP3K8/GATA3/IL7R/IL6ST/PDCD1LG2/SLC39A10/NLRP3/IL12RB1/ATAD5/PRKCQ/EGR3/GLI3/BCL6/IL23A	26	21	ENSG00000271503/ENSG00000168961/ENSG00000172936/ENSG00000120217/ENSG00000185338/ENSG00000157873/ENSG00000100219/ENSG00000102524/ENSG00000167207/ENSG00000168811/ENSG00000107968/ENSG00000107485/ENSG00000168685/ENSG00000197646/ENSG00000162711/ENSG00000096996/ENSG00000065675/ENSG00000179388/ENSG00000106571/ENSG00000113916/ENSG00000110944	5	ENSG00000072274/ENSG00000108691/ENSG00000134352/ENSG00000196950/ENSG00000176208
BP	GO:0072376	protein activation cascade	9/824	52/13477	0.00391229	0.0633992	ENSG00000159403/ENSG00000149131/ENSG00000182326/ENSG00000184500/ENSG00000125730/ENSG00000243649/ENSG00000009724/ENSG00000185010/ENSG00000166278	C1R/SERPING1/C1S/PROS1/C3/CFB/MASP2/F8/C2	9	6	ENSG00000159403/ENSG00000149131/ENSG00000182326/ENSG00000125730/ENSG00000243649/ENSG00000166278	3	ENSG00000184500/ENSG00000009724/ENSG00000185010
BP	GO:0032653	regulation of interleukin-10 production	7/824	34/13477	0.00391681	0.0633992	ENSG00000168961/ENSG00000120217/ENSG00000198719/ENSG00000131203/ENSG00000167207/ENSG00000197646/ENSG00000110944	LGALS9/CD274/DLL1/IDO1/NOD2/PDCD1LG2/IL23A	7	7	ENSG00000168961/ENSG00000120217/ENSG00000198719/ENSG00000131203/ENSG00000167207/ENSG00000197646/ENSG00000110944	0
BP	GO:0050798	activated T cell proliferation	7/824	34/13477	0.00391681	0.0633992	ENSG00000168961/ENSG00000120217/ENSG00000026950/ENSG00000197646/ENSG00000137507/ENSG00000096996/ENSG00000110944	LGALS9/CD274/BTN3A1/PDCD1LG2/LRRC32/IL12RB1/IL23A	7	6	ENSG00000168961/ENSG00000120217/ENSG00000026950/ENSG00000197646/ENSG00000096996/ENSG00000110944	1	ENSG00000137507
BP	GO:0048659	smooth muscle cell proliferation	16/824	125/13477	0.00392094	0.0633992	ENSG00000271503/ENSG00000115415/ENSG00000136826/ENSG00000172936/ENSG00000073756/ENSG00000136997/ENSG00000006210/ENSG00000253729/ENSG00000160013/ENSG00000177606/ENSG00000138685/ENSG00000168811/ENSG00000140945/ENSG00000096968/ENSG00000166333/ENSG00000115738	CCL5/STAT1/KLF4/MYD88/PTGS2/MYC/CX3CL1/PRKDC/PTGIR/JUN/FGF2/IL12A/CDH13/JAK2/ILK/ID2	16	13	ENSG00000271503/ENSG00000115415/ENSG00000136826/ENSG00000172936/ENSG00000073756/ENSG00000136997/ENSG00000006210/ENSG00000160013/ENSG00000177606/ENSG00000138685/ENSG00000168811/ENSG00000096968/ENSG00000115738	3	ENSG00000253729/ENSG00000140945/ENSG00000166333
BP	GO:0070555	response to interleukin-1	16/824	125/13477	0.00392094	0.0633992	ENSG00000271503/ENSG00000117228/ENSG00000120738/ENSG00000168961/ENSG00000172936/ENSG00000136997/ENSG00000108691/ENSG00000006210/ENSG00000115590/ENSG00000148677/ENSG00000127528/ENSG00000117226/ENSG00000148346/ENSG00000167207/ENSG00000107968/ENSG00000102970	CCL5/GBP1/EGR1/LGALS9/MYD88/MYC/CCL2/CX3CL1/IL1R2/ANKRD1/KLF2/GBP3/LCN2/NOD2/MAP3K8/CCL17	16	15	ENSG00000271503/ENSG00000117228/ENSG00000120738/ENSG00000168961/ENSG00000172936/ENSG00000136997/ENSG00000006210/ENSG00000115590/ENSG00000148677/ENSG00000127528/ENSG00000117226/ENSG00000148346/ENSG00000167207/ENSG00000107968/ENSG00000102970	1	ENSG00000108691
BP	GO:0002478	antigen processing and presentation of exogenous peptide antigen	14/824	103/13477	0.00392269	0.0633992	ENSG00000234745/ENSG00000204525/ENSG00000204642/ENSG00000168394/ENSG00000166710/ENSG00000163131/ENSG00000204267/ENSG00000100600/ENSG00000206503/ENSG00000138448/ENSG00000174080/ENSG00000167705/ENSG00000163808/ENSG00000138778	HLA-B/HLA-C/HLA-F/TAP1/B2M/CTSS/TAP2/LGMN/HLA-A/ITGAV/CTSF/RILP/KIF15/CENPE	14	10	ENSG00000234745/ENSG00000204525/ENSG00000204642/ENSG00000168394/ENSG00000166710/ENSG00000163131/ENSG00000204267/ENSG00000100600/ENSG00000206503/ENSG00000167705	4	ENSG00000138448/ENSG00000174080/ENSG00000163808/ENSG00000138778
BP	GO:0002791	regulation of peptide secretion	34/824	345/13477	0.00403611	0.0650126	ENSG00000271503/ENSG00000117228/ENSG00000115267/ENSG00000168961/ENSG00000120217/ENSG00000107201/ENSG00000134321/ENSG00000140464/ENSG00000173432/ENSG00000137752/ENSG00000185338/ENSG00000006210/ENSG00000100219/ENSG00000158445/ENSG00000115590/ENSG00000126368/ENSG00000111640/ENSG00000148677/ENSG00000088888/ENSG00000137486/ENSG00000104518/ENSG00000171132/ENSG00000167207/ENSG00000150630/ENSG00000137288…	CCL5/GBP1/IFIH1/LGALS9/CD274/DDX58/RSAD2/PML/SAA1/CASP1/SOCS1/CX3CL1/XBP1/KCNB1/IL1R2/NR1D1/GAPDH/ANKRD1/MAVS/ARRB1/GSDMD/PRKCE/NOD2/VEGFC/UQCC2/ITPR2/GATA3/RHBDD3/NLRP3/LRRC32/JAK2/BMP6/TGFB2/CARD16	34	26	ENSG00000271503/ENSG00000117228/ENSG00000115267/ENSG00000168961/ENSG00000120217/ENSG00000107201/ENSG00000134321/ENSG00000140464/ENSG00000173432/ENSG00000137752/ENSG00000185338/ENSG00000006210/ENSG00000100219/ENSG00000115590/ENSG00000126368/ENSG00000148677/ENSG00000104518/ENSG00000171132/ENSG00000167207/ENSG00000150630/ENSG00000137288/ENSG00000107485/ENSG00000100263/ENSG00000162711/ENSG00000096968…	8	ENSG00000158445/ENSG00000111640/ENSG00000088888/ENSG00000137486/ENSG00000123104/ENSG00000137507/ENSG00000153162/ENSG00000092969
BP	GO:0046427	positive regulation of JAK-STAT cascade	10/824	62/13477	0.00409867	0.0657988	ENSG00000271503/ENSG00000138496/ENSG00000182393/ENSG00000173193/ENSG00000185338/ENSG00000164400/ENSG00000168811/ENSG00000134352/ENSG00000096968/ENSG00000110944	CCL5/PARP9/IFNL1/PARP14/SOCS1/CSF2/IL12A/IL6ST/JAK2/IL23A	10	8	ENSG00000271503/ENSG00000138496/ENSG00000182393/ENSG00000173193/ENSG00000185338/ENSG00000168811/ENSG00000096968/ENSG00000110944	2	ENSG00000164400/ENSG00000134352
BP	GO:1902107	positive regulation of leukocyte differentiation	15/824	115/13477	0.00429555	0.0687287	ENSG00000168961/ENSG00000185338/ENSG00000100219/ENSG00000184371/ENSG00000177606/ENSG00000168811/ENSG00000107485/ENSG00000168685/ENSG00000162711/ENSG00000096996/ENSG00000179388/ENSG00000106571/ENSG00000113916/ENSG00000115738/ENSG00000110944	LGALS9/SOCS1/XBP1/CSF1/JUN/IL12A/GATA3/IL7R/NLRP3/IL12RB1/EGR3/GLI3/BCL6/ID2/IL23A	15	15	ENSG00000168961/ENSG00000185338/ENSG00000100219/ENSG00000184371/ENSG00000177606/ENSG00000168811/ENSG00000107485/ENSG00000168685/ENSG00000162711/ENSG00000096996/ENSG00000179388/ENSG00000106571/ENSG00000113916/ENSG00000115738/ENSG00000110944	0
BP	GO:0001667	ameboidal-type cell migration	33/824	334/13477	0.00439861	0.0701432	ENSG00000136826/ENSG00000067066/ENSG00000140464/ENSG00000105287/ENSG00000100600/ENSG00000073756/ENSG00000079385/ENSG00000145632/ENSG00000177606/ENSG00000117461/ENSG00000127603/ENSG00000138685/ENSG00000165731/ENSG00000171132/ENSG00000196754/ENSG00000150630/ENSG00000075223/ENSG00000184058/ENSG00000107485/ENSG00000144724/ENSG00000140945/ENSG00000113578/ENSG00000106799/ENSG00000137440/ENSG00000151422…	KLF4/SP100/PML/PRKD2/LGMN/PTGS2/CEACAM1/PLK2/JUN/PIK3R3/MACF1/FGF2/RET/PRKCE/S100A2/VEGFC/SEMA3C/TBX1/GATA3/PTPRG/CDH13/FGF1/TGFBR1/FGFBP1/FER/SH3BP1/ANLN/SLC8A1/TGFB2/EGR3/ILK/KRT16/FGF18	33	23	ENSG00000136826/ENSG00000067066/ENSG00000140464/ENSG00000105287/ENSG00000100600/ENSG00000073756/ENSG00000079385/ENSG00000145632/ENSG00000177606/ENSG00000117461/ENSG00000138685/ENSG00000165731/ENSG00000171132/ENSG00000196754/ENSG00000150630/ENSG00000184058/ENSG00000107485/ENSG00000113578/ENSG00000137440/ENSG00000100092/ENSG00000183023/ENSG00000179388/ENSG00000186832	10	ENSG00000127603/ENSG00000075223/ENSG00000144724/ENSG00000140945/ENSG00000106799/ENSG00000151422/ENSG00000011426/ENSG00000092969/ENSG00000166333/ENSG00000156427
BP	GO:0001836	release of cytochrome c from mitochondria	9/824	53/13477	0.00446292	0.0709323	ENSG00000126709/ENSG00000141682/ENSG00000121858/ENSG00000011422/ENSG00000105327/ENSG00000177606/ENSG00000135116/ENSG00000104081/ENSG00000030110	IFI6/PMAIP1/TNFSF10/PLAUR/BBC3/JUN/HRK/BMF/BAK1	9	8	ENSG00000126709/ENSG00000141682/ENSG00000121858/ENSG00000011422/ENSG00000105327/ENSG00000177606/ENSG00000135116/ENSG00000030110	1	ENSG00000104081
BP	GO:0009071	serine family amino acid catabolic process	4/824	12/13477	0.00462235	0.0719108	ENSG00000135094/ENSG00000139410/ENSG00000140905/ENSG00000178445	SDS/SDSL/GCSH/GLDC	4	3	ENSG00000135094/ENSG00000139410/ENSG00000178445	1	ENSG00000140905
BP	GO:0045091	regulation of single stranded viral RNA replication via double stranded DNA intermediate	4/824	12/13477	0.00462235	0.0719108	ENSG00000239713/ENSG00000128394/ENSG00000077097/ENSG00000131747	APOBEC3G/APOBEC3F/TOP2B/TOP2A	4	2	ENSG00000239713/ENSG00000128394	2	ENSG00000077097/ENSG00000131747
BP	GO:0072189	ureter development	4/824	12/13477	0.00462235	0.0719108	ENSG00000126778/ENSG00000165731/ENSG00000107485/ENSG00000103241	SIX1/RET/GATA3/FOXF1	4	4	ENSG00000126778/ENSG00000165731/ENSG00000107485/ENSG00000103241	0
BP	GO:0072643	interferon-gamma secretion	4/824	12/13477	0.00462235	0.0719108	ENSG00000168961/ENSG00000026950/ENSG00000186470/ENSG00000107485	LGALS9/BTN3A1/BTN3A2/GATA3	4	4	ENSG00000168961/ENSG00000026950/ENSG00000186470/ENSG00000107485	0
BP	GO:2001028	positive regulation of endothelial cell chemotaxis	4/824	12/13477	0.00462235	0.0719108	ENSG00000105287/ENSG00000100600/ENSG00000138685/ENSG00000156427	PRKD2/LGMN/FGF2/FGF18	4	3	ENSG00000105287/ENSG00000100600/ENSG00000138685	1	ENSG00000156427
BP	GO:0001912	positive regulation of leukocyte mediated cytotoxicity	7/824	35/13477	0.00464283	0.0719108	ENSG00000234745/ENSG00000204642/ENSG00000166710/ENSG00000168811/ENSG00000155918/ENSG00000096996/ENSG00000110944	HLA-B/HLA-F/B2M/IL12A/RAET1L/IL12RB1/IL23A	7	7	ENSG00000234745/ENSG00000204642/ENSG00000166710/ENSG00000168811/ENSG00000155918/ENSG00000096996/ENSG00000110944	0
BP	GO:0042129	regulation of T cell proliferation	15/824	116/13477	0.00466295	0.0719108	ENSG00000271503/ENSG00000168961/ENSG00000120217/ENSG00000125347/ENSG00000131203/ENSG00000072274/ENSG00000102524/ENSG00000168811/ENSG00000128791/ENSG00000134352/ENSG00000197646/ENSG00000137507/ENSG00000096996/ENSG00000065675/ENSG00000110944	CCL5/LGALS9/CD274/IRF1/IDO1/TFRC/TNFSF13B/IL12A/TWSG1/IL6ST/PDCD1LG2/LRRC32/IL12RB1/PRKCQ/IL23A	15	11	ENSG00000271503/ENSG00000168961/ENSG00000120217/ENSG00000125347/ENSG00000131203/ENSG00000102524/ENSG00000168811/ENSG00000197646/ENSG00000096996/ENSG00000065675/ENSG00000110944	4	ENSG00000072274/ENSG00000128791/ENSG00000134352/ENSG00000137507
BP	GO:0002040	sprouting angiogenesis	14/824	105/13477	0.00467432	0.0719108	ENSG00000136826/ENSG00000198719/ENSG00000073756/ENSG00000079385/ENSG00000173821/ENSG00000145632/ENSG00000117461/ENSG00000127528/ENSG00000138685/ENSG00000150630/ENSG00000140945/ENSG00000113578/ENSG00000137440/ENSG00000179388	KLF4/DLL1/PTGS2/CEACAM1/RNF213/PLK2/PIK3R3/KLF2/FGF2/VEGFC/CDH13/FGF1/FGFBP1/EGR3	14	13	ENSG00000136826/ENSG00000198719/ENSG00000073756/ENSG00000079385/ENSG00000173821/ENSG00000145632/ENSG00000117461/ENSG00000127528/ENSG00000138685/ENSG00000150630/ENSG00000113578/ENSG00000137440/ENSG00000179388	1	ENSG00000140945
BP	GO:0071482	cellular response to light stimulus	14/824	105/13477	0.00467432	0.0719108	ENSG00000161970/ENSG00000073756/ENSG00000136997/ENSG00000128272/ENSG00000102921/ENSG00000104081/ENSG00000030110/ENSG00000102081/ENSG00000128617/ENSG00000178295/ENSG00000133256/ENSG00000204397/ENSG00000240583/ENSG00000129221	RPL26/PTGS2/MYC/ATF4/N4BP1/BMF/BAK1/FMR1/OPN1SW/GEN1/PDE6B/CARD16/AQP1/AIPL1	14	10	ENSG00000161970/ENSG00000073756/ENSG00000136997/ENSG00000128272/ENSG00000102921/ENSG00000030110/ENSG00000102081/ENSG00000204397/ENSG00000240583/ENSG00000129221	4	ENSG00000104081/ENSG00000128617/ENSG00000178295/ENSG00000133256
BP	GO:0006984	ER-nucleus signaling pathway	8/824	44/13477	0.00468984	0.0719108	ENSG00000162772/ENSG00000175197/ENSG00000087074/ENSG00000108691/ENSG00000051108/ENSG00000100219/ENSG00000128272/ENSG00000070669	ATF3/DDIT3/PPP1R15A/CCL2/HERPUD1/XBP1/ATF4/ASNS	8	7	ENSG00000162772/ENSG00000175197/ENSG00000087074/ENSG00000051108/ENSG00000100219/ENSG00000128272/ENSG00000070669	1	ENSG00000108691
BP	GO:0046635	positive regulation of alpha-beta T cell activation	8/824	44/13477	0.00468984	0.0719108	ENSG00000168961/ENSG00000185338/ENSG00000168811/ENSG00000162711/ENSG00000096996/ENSG00000065675/ENSG00000106571/ENSG00000110944	LGALS9/SOCS1/IL12A/NLRP3/IL12RB1/PRKCQ/GLI3/IL23A	8	8	ENSG00000168961/ENSG00000185338/ENSG00000168811/ENSG00000162711/ENSG00000096996/ENSG00000065675/ENSG00000106571/ENSG00000110944	0
BP	GO:0006006	glucose metabolic process	20/824	174/13477	0.00480184	0.0733929	ENSG00000089127/ENSG00000162772/ENSG00000141682/ENSG00000136997/ENSG00000149925/ENSG00000149639/ENSG00000109107/ENSG00000128272/ENSG00000126368/ENSG00000130766/ENSG00000111640/ENSG00000152256/ENSG00000100889/ENSG00000141753/ENSG00000158773/ENSG00000135094/ENSG00000116678/ENSG00000142178/ENSG00000169856/ENSG00000219607	OAS1/ATF3/PMAIP1/MYC/ALDOA/SOGA1/ALDOC/ATF4/NR1D1/SESN2/GAPDH/PDK1/PCK2/IGFBP4/USF1/SDS/LEPR/SIK1/ONECUT1/PPP1R3G	20	12	ENSG00000089127/ENSG00000162772/ENSG00000141682/ENSG00000136997/ENSG00000128272/ENSG00000126368/ENSG00000130766/ENSG00000100889/ENSG00000141753/ENSG00000158773/ENSG00000135094/ENSG00000142178	8	ENSG00000149925/ENSG00000149639/ENSG00000109107/ENSG00000111640/ENSG00000152256/ENSG00000116678/ENSG00000169856/ENSG00000219607
BP	GO:0050921	positive regulation of chemotaxis	13/824	95/13477	0.0050422	0.0765775	ENSG00000271503/ENSG00000168961/ENSG00000105287/ENSG00000100600/ENSG00000169245/ENSG00000106366/ENSG00000184371/ENSG00000138685/ENSG00000168811/ENSG00000150630/ENSG00000140945/ENSG00000156427/ENSG00000110944	CCL5/LGALS9/PRKD2/LGMN/CXCL10/SERPINE1/CSF1/FGF2/IL12A/VEGFC/CDH13/FGF18/IL23A	13	11	ENSG00000271503/ENSG00000168961/ENSG00000105287/ENSG00000100600/ENSG00000169245/ENSG00000106366/ENSG00000184371/ENSG00000138685/ENSG00000168811/ENSG00000150630/ENSG00000110944	2	ENSG00000140945/ENSG00000156427
BP	GO:1904892	regulation of STAT cascade	13/824	95/13477	0.0050422	0.0765775	ENSG00000271503/ENSG00000138496/ENSG00000182393/ENSG00000173193/ENSG00000171855/ENSG00000185338/ENSG00000164400/ENSG00000165731/ENSG00000168811/ENSG00000168685/ENSG00000134352/ENSG00000096968/ENSG00000110944	CCL5/PARP9/IFNL1/PARP14/IFNB1/SOCS1/CSF2/RET/IL12A/IL7R/IL6ST/JAK2/IL23A	13	11	ENSG00000271503/ENSG00000138496/ENSG00000182393/ENSG00000173193/ENSG00000171855/ENSG00000185338/ENSG00000165731/ENSG00000168811/ENSG00000168685/ENSG00000096968/ENSG00000110944	2	ENSG00000164400/ENSG00000134352
BP	GO:0043154	negative regulation of cysteine-type endopeptidase activity involved in apoptotic process	11/824	74/13477	0.00508776	0.0767818	ENSG00000126709/ENSG00000078081/ENSG00000136826/ENSG00000011422/ENSG00000073756/ENSG00000051108/ENSG00000137486/ENSG00000129355/ENSG00000166681/ENSG00000204397/ENSG00000240583	IFI6/LAMP3/KLF4/PLAUR/PTGS2/HERPUD1/ARRB1/CDKN2D/BEX3/CARD16/AQP1	11	10	ENSG00000126709/ENSG00000078081/ENSG00000136826/ENSG00000011422/ENSG00000073756/ENSG00000051108/ENSG00000129355/ENSG00000166681/ENSG00000204397/ENSG00000240583	1	ENSG00000137486
BP	GO:1990266	neutrophil migration	11/824	74/13477	0.00508776	0.0767818	ENSG00000271503/ENSG00000172936/ENSG00000173432/ENSG00000169245/ENSG00000108691/ENSG00000169248/ENSG00000006210/ENSG00000102970/ENSG00000092969/ENSG00000196415/ENSG00000110944	CCL5/MYD88/SAA1/CXCL10/CCL2/CXCL11/CX3CL1/CCL17/TGFB2/PRTN3/IL23A	11	8	ENSG00000271503/ENSG00000172936/ENSG00000173432/ENSG00000169245/ENSG00000169248/ENSG00000006210/ENSG00000102970/ENSG00000110944	3	ENSG00000108691/ENSG00000092969/ENSG00000196415
BP	GO:0051781	positive regulation of cell division	10/824	64/13477	0.00517412	0.0778396	ENSG00000110492/ENSG00000138685/ENSG00000171132/ENSG00000150630/ENSG00000174808/ENSG00000138675/ENSG00000113578/ENSG00000118193/ENSG00000141441/ENSG00000092969	MDK/FGF2/PRKCE/VEGFC/BTC/FGF5/FGF1/KIF14/GAREM1/TGFB2	10	8	ENSG00000110492/ENSG00000138685/ENSG00000171132/ENSG00000150630/ENSG00000174808/ENSG00000138675/ENSG00000113578/ENSG00000141441	2	ENSG00000118193/ENSG00000092969
BP	GO:0071417	cellular response to organonitrogen compound	43/824	470/13477	0.00524193	0.0786125	ENSG00000115415/ENSG00000120738/ENSG00000136826/ENSG00000130513/ENSG00000100600/ENSG00000126778/ENSG00000073756/ENSG00000185338/ENSG00000079385/ENSG00000136997/ENSG00000101255/ENSG00000100219/ENSG00000149639/ENSG00000153234/ENSG00000253729/ENSG00000112576/ENSG00000086065/ENSG00000128272/ENSG00000130766/ENSG00000196954/ENSG00000100889/ENSG00000117461/ENSG00000239521/ENSG00000127528/ENSG00000185883…	STAT1/EGR1/KLF4/GDF15/LGMN/SIX1/PTGS2/SOCS1/CEACAM1/MYC/TRIB3/XBP1/SOGA1/NR4A2/PRKDC/CCND3/CHMP5/ATF4/SESN2/CASP4/PCK2/PIK3R3/CASTOR3/KLF2/ATP6V0C/ACTN2/USF1/NOD2/ITPR2/CASP7/AKAP7/APC/NLRP3/MYO5A/FER/JAK2/SLC8A1/GRB14/PRKCQ/GABPA/PDE3B/AANAT/AQP1	43	32	ENSG00000115415/ENSG00000120738/ENSG00000136826/ENSG00000130513/ENSG00000100600/ENSG00000126778/ENSG00000073756/ENSG00000185338/ENSG00000079385/ENSG00000136997/ENSG00000101255/ENSG00000100219/ENSG00000153234/ENSG00000112576/ENSG00000086065/ENSG00000128272/ENSG00000130766/ENSG00000196954/ENSG00000100889/ENSG00000117461/ENSG00000127528/ENSG00000077522/ENSG00000158773/ENSG00000167207/ENSG00000165806…	11	ENSG00000149639/ENSG00000253729/ENSG00000239521/ENSG00000185883/ENSG00000123104/ENSG00000134982/ENSG00000197535/ENSG00000151422/ENSG00000115290/ENSG00000154727/ENSG00000152270
BP	GO:0032613	interleukin-10 production	7/824	36/13477	0.0054658	0.0814591	ENSG00000168961/ENSG00000120217/ENSG00000198719/ENSG00000131203/ENSG00000167207/ENSG00000197646/ENSG00000110944	LGALS9/CD274/DLL1/IDO1/NOD2/PDCD1LG2/IL23A	7	7	ENSG00000168961/ENSG00000120217/ENSG00000198719/ENSG00000131203/ENSG00000167207/ENSG00000197646/ENSG00000110944	0
BP	GO:1903672	positive regulation of sprouting angiogenesis	7/824	36/13477	0.0054658	0.0814591	ENSG00000136826/ENSG00000198719/ENSG00000073756/ENSG00000145632/ENSG00000138685/ENSG00000113578/ENSG00000137440	KLF4/DLL1/PTGS2/PLK2/FGF2/FGF1/FGFBP1	7	7	ENSG00000136826/ENSG00000198719/ENSG00000073756/ENSG00000145632/ENSG00000138685/ENSG00000113578/ENSG00000137440	0
BP	GO:0007162	negative regulation of cell adhesion	23/824	213/13477	0.00567387	0.0842975	ENSG00000117228/ENSG00000136826/ENSG00000168961/ENSG00000182393/ENSG00000120217/ENSG00000125347/ENSG00000131203/ENSG00000171855/ENSG00000120129/ENSG00000185338/ENSG00000106366/ENSG00000079385/ENSG00000006210/ENSG00000128791/ENSG00000140945/ENSG00000197646/ENSG00000137507/ENSG00000122592/ENSG00000096968/ENSG00000152270/ENSG00000172602/ENSG00000106571/ENSG00000113916	GBP1/KLF4/LGALS9/IFNL1/CD274/IRF1/IDO1/IFNB1/DUSP1/SOCS1/SERPINE1/CEACAM1/CX3CL1/TWSG1/CDH13/PDCD1LG2/LRRC32/HOXA7/JAK2/PDE3B/RND1/GLI3/BCL6	23	18	ENSG00000117228/ENSG00000136826/ENSG00000168961/ENSG00000182393/ENSG00000120217/ENSG00000125347/ENSG00000131203/ENSG00000171855/ENSG00000120129/ENSG00000185338/ENSG00000106366/ENSG00000079385/ENSG00000006210/ENSG00000197646/ENSG00000096968/ENSG00000172602/ENSG00000106571/ENSG00000113916	5	ENSG00000128791/ENSG00000140945/ENSG00000137507/ENSG00000122592/ENSG00000152270
BP	GO:0045619	regulation of lymphocyte differentiation	16/824	130/13477	0.00576133	0.085332	ENSG00000168961/ENSG00000182393/ENSG00000125347/ENSG00000171855/ENSG00000185338/ENSG00000100219/ENSG00000168811/ENSG00000107485/ENSG00000168685/ENSG00000162711/ENSG00000096996/ENSG00000179388/ENSG00000106571/ENSG00000113916/ENSG00000115738/ENSG00000110944	LGALS9/IFNL1/IRF1/IFNB1/SOCS1/XBP1/IL12A/GATA3/IL7R/NLRP3/IL12RB1/EGR3/GLI3/BCL6/ID2/IL23A	16	16	ENSG00000168961/ENSG00000182393/ENSG00000125347/ENSG00000171855/ENSG00000185338/ENSG00000100219/ENSG00000168811/ENSG00000107485/ENSG00000168685/ENSG00000162711/ENSG00000096996/ENSG00000179388/ENSG00000106571/ENSG00000113916/ENSG00000115738/ENSG00000110944	0
BP	GO:0046902	regulation of mitochondrial membrane permeability	10/824	65/13477	0.00578874	0.0854733	ENSG00000141682/ENSG00000105327/ENSG00000146425/ENSG00000173786/ENSG00000104765/ENSG00000104081/ENSG00000130787/ENSG00000204389/ENSG00000030110/ENSG00000130770	PMAIP1/BBC3/DYNLT1/CNP/BNIP3L/BMF/HIP1R/HSPA1A/BAK1/ATP5IF1	10	8	ENSG00000141682/ENSG00000105327/ENSG00000146425/ENSG00000173786/ENSG00000130787/ENSG00000204389/ENSG00000030110/ENSG00000130770	2	ENSG00000104765/ENSG00000104081
BP	GO:0010631	epithelial cell migration	26/824	251/13477	0.00590423	0.0865065	ENSG00000136826/ENSG00000067066/ENSG00000105287/ENSG00000100600/ENSG00000073756/ENSG00000079385/ENSG00000145632/ENSG00000177606/ENSG00000117461/ENSG00000127603/ENSG00000138685/ENSG00000171132/ENSG00000196754/ENSG00000150630/ENSG00000107485/ENSG00000144724/ENSG00000140945/ENSG00000113578/ENSG00000106799/ENSG00000137440/ENSG00000100092/ENSG00000011426/ENSG00000092969/ENSG00000179388/ENSG00000186832…	KLF4/SP100/PRKD2/LGMN/PTGS2/CEACAM1/PLK2/JUN/PIK3R3/MACF1/FGF2/PRKCE/S100A2/VEGFC/GATA3/PTPRG/CDH13/FGF1/TGFBR1/FGFBP1/SH3BP1/ANLN/TGFB2/EGR3/KRT16/FGF18	26	19	ENSG00000136826/ENSG00000067066/ENSG00000105287/ENSG00000100600/ENSG00000073756/ENSG00000079385/ENSG00000145632/ENSG00000177606/ENSG00000117461/ENSG00000138685/ENSG00000171132/ENSG00000196754/ENSG00000150630/ENSG00000107485/ENSG00000113578/ENSG00000137440/ENSG00000100092/ENSG00000179388/ENSG00000186832	7	ENSG00000127603/ENSG00000144724/ENSG00000140945/ENSG00000106799/ENSG00000011426/ENSG00000092969/ENSG00000156427
BP	GO:0032620	interleukin-17 production	5/824	20/13477	0.00605637	0.0865065	ENSG00000172936/ENSG00000167207/ENSG00000168811/ENSG00000065675/ENSG00000110944	MYD88/NOD2/IL12A/PRKCQ/IL23A	5	5	ENSG00000172936/ENSG00000167207/ENSG00000168811/ENSG00000065675/ENSG00000110944	0
BP	GO:0032897	negative regulation of viral transcription	5/824	20/13477	0.00605637	0.0865065	ENSG00000271503/ENSG00000106785/ENSG00000142089/ENSG00000132109/ENSG00000177606	CCL5/TRIM14/IFITM3/TRIM21/JUN	5	5	ENSG00000271503/ENSG00000106785/ENSG00000142089/ENSG00000132109/ENSG00000177606	0
BP	GO:0046640	regulation of alpha-beta T cell proliferation	5/824	20/13477	0.00605637	0.0865065	ENSG00000168961/ENSG00000120217/ENSG00000125347/ENSG00000128791/ENSG00000110944	LGALS9/CD274/IRF1/TWSG1/IL23A	5	4	ENSG00000168961/ENSG00000120217/ENSG00000125347/ENSG00000110944	1	ENSG00000128791
BP	GO:0071243	cellular response to arsenic-containing substance	5/824	20/13477	0.00605637	0.0865065	ENSG00000162772/ENSG00000136997/ENSG00000128272/ENSG00000148834/ENSG00000178381	ATF3/MYC/ATF4/GSTO1/ZFAND2A	5	5	ENSG00000162772/ENSG00000136997/ENSG00000128272/ENSG00000148834/ENSG00000178381	0
BP	GO:2000778	positive regulation of interleukin-6 secretion	5/824	20/13477	0.00605637	0.0865065	ENSG00000115267/ENSG00000168961/ENSG00000107201/ENSG00000100219/ENSG00000088888	IFIH1/LGALS9/DDX58/XBP1/MAVS	5	4	ENSG00000115267/ENSG00000168961/ENSG00000107201/ENSG00000100219	1	ENSG00000088888
BP	GO:0002455	humoral immune response mediated by circulating immunoglobulin	6/824	28/13477	0.00605762	0.0865065	ENSG00000159403/ENSG00000149131/ENSG00000182326/ENSG00000125730/ENSG00000009724/ENSG00000166278	C1R/SERPING1/C1S/C3/MASP2/C2	6	5	ENSG00000159403/ENSG00000149131/ENSG00000182326/ENSG00000125730/ENSG00000166278	1	ENSG00000009724
BP	GO:0006471	protein ADP-ribosylation	6/824	28/13477	0.00605762	0.0865065	ENSG00000178685/ENSG00000138496/ENSG00000140105/ENSG00000173193/ENSG00000137817/ENSG00000041880	PARP10/PARP9/WARS/PARP14/PARP6/PARP3	6	6	ENSG00000178685/ENSG00000138496/ENSG00000140105/ENSG00000173193/ENSG00000137817/ENSG00000041880	0
BP	GO:0032728	positive regulation of interferon-beta production	6/824	28/13477	0.00605762	0.0865065	ENSG00000185507/ENSG00000115267/ENSG00000107201/ENSG00000125347/ENSG00000088888/ENSG00000164342	IRF7/IFIH1/DDX58/IRF1/MAVS/TLR3	6	5	ENSG00000185507/ENSG00000115267/ENSG00000107201/ENSG00000125347/ENSG00000164342	1	ENSG00000088888
BP	GO:0036003	positive regulation of transcription from RNA polymerase II promoter in response to stress	6/824	28/13477	0.00605762	0.0865065	ENSG00000162772/ENSG00000175197/ENSG00000128272/ENSG00000130766/ENSG00000127528/ENSG00000102878	ATF3/DDIT3/ATF4/SESN2/KLF2/HSF4	6	6	ENSG00000162772/ENSG00000175197/ENSG00000128272/ENSG00000130766/ENSG00000127528/ENSG00000102878	0
BP	GO:0097028	dendritic cell differentiation	6/824	28/13477	0.00605762	0.0865065	ENSG00000234745/ENSG00000168062/ENSG00000168961/ENSG00000164400/ENSG00000100867/ENSG00000196415	HLA-B/BATF2/LGALS9/CSF2/DHRS2/PRTN3	6	4	ENSG00000234745/ENSG00000168062/ENSG00000168961/ENSG00000100867	2	ENSG00000164400/ENSG00000196415
BP	GO:0000819	sister chromatid segregation	20/824	178/13477	0.00618064	0.0878758	ENSG00000120129/ENSG00000086065/ENSG00000100084/ENSG00000117724/ENSG00000100918/ENSG00000077097/ENSG00000163535/ENSG00000131747/ENSG00000134982/ENSG00000113810/ENSG00000118193/ENSG00000178295/ENSG00000047410/ENSG00000136824/ENSG00000143228/ENSG00000138778/ENSG00000126787/ENSG00000198887/ENSG00000149311/ENSG00000129810	DUSP1/CHMP5/HIRA/CENPF/REC8/TOP2B/SGO2/TOP2A/APC/SMC4/KIF14/GEN1/TPR/SMC2/NUF2/CENPE/DLGAP5/SMC5/ATM/SGO1	20	4	ENSG00000120129/ENSG00000086065/ENSG00000100084/ENSG00000100918	16	ENSG00000117724/ENSG00000077097/ENSG00000163535/ENSG00000131747/ENSG00000134982/ENSG00000113810/ENSG00000118193/ENSG00000178295/ENSG00000047410/ENSG00000136824/ENSG00000143228/ENSG00000138778/ENSG00000126787/ENSG00000198887/ENSG00000149311/ENSG00000129810
BP	GO:0071496	cellular response to external stimulus	29/824	290/13477	0.00619025	0.0878758	ENSG00000162772/ENSG00000141682/ENSG00000172936/ENSG00000163565/ENSG00000125347/ENSG00000073756/ENSG00000137752/ENSG00000055332/ENSG00000170296/ENSG00000100219/ENSG00000153234/ENSG00000158445/ENSG00000128272/ENSG00000163545/ENSG00000130766/ENSG00000148677/ENSG00000258102/ENSG00000177606/ENSG00000239521/ENSG00000164342/ENSG00000116717/ENSG00000148346/ENSG00000104518/ENSG00000158773/ENSG00000030110…	ATF3/PMAIP1/MYD88/IFI16/IRF1/PTGS2/CASP1/EIF2AK2/GABARAP/XBP1/NR4A2/KCNB1/ATF4/NUAK2/SESN2/ANKRD1/MAP1LC3B2/JUN/CASTOR3/TLR3/GADD45A/LCN2/GSDMD/USF1/BAK1/BMP6/ASNS/SIK1/AQP1	29	25	ENSG00000162772/ENSG00000141682/ENSG00000172936/ENSG00000163565/ENSG00000125347/ENSG00000073756/ENSG00000137752/ENSG00000055332/ENSG00000100219/ENSG00000153234/ENSG00000128272/ENSG00000163545/ENSG00000130766/ENSG00000148677/ENSG00000258102/ENSG00000177606/ENSG00000164342/ENSG00000116717/ENSG00000148346/ENSG00000104518/ENSG00000158773/ENSG00000030110/ENSG00000070669/ENSG00000142178/ENSG00000240583	4	ENSG00000170296/ENSG00000158445/ENSG00000239521/ENSG00000153162
BP	GO:0090132	epithelium migration	26/824	252/13477	0.00621416	0.0879542	ENSG00000136826/ENSG00000067066/ENSG00000105287/ENSG00000100600/ENSG00000073756/ENSG00000079385/ENSG00000145632/ENSG00000177606/ENSG00000117461/ENSG00000127603/ENSG00000138685/ENSG00000171132/ENSG00000196754/ENSG00000150630/ENSG00000107485/ENSG00000144724/ENSG00000140945/ENSG00000113578/ENSG00000106799/ENSG00000137440/ENSG00000100092/ENSG00000011426/ENSG00000092969/ENSG00000179388/ENSG00000186832…	KLF4/SP100/PRKD2/LGMN/PTGS2/CEACAM1/PLK2/JUN/PIK3R3/MACF1/FGF2/PRKCE/S100A2/VEGFC/GATA3/PTPRG/CDH13/FGF1/TGFBR1/FGFBP1/SH3BP1/ANLN/TGFB2/EGR3/KRT16/FGF18	26	19	ENSG00000136826/ENSG00000067066/ENSG00000105287/ENSG00000100600/ENSG00000073756/ENSG00000079385/ENSG00000145632/ENSG00000177606/ENSG00000117461/ENSG00000138685/ENSG00000171132/ENSG00000196754/ENSG00000150630/ENSG00000107485/ENSG00000113578/ENSG00000137440/ENSG00000100092/ENSG00000179388/ENSG00000186832	7	ENSG00000127603/ENSG00000144724/ENSG00000140945/ENSG00000106799/ENSG00000011426/ENSG00000092969/ENSG00000156427
BP	GO:0009713	catechol-containing compound biosynthetic process	4/824	13/13477	0.00635724	0.0886678	ENSG00000131979/ENSG00000153234/ENSG00000107485/ENSG00000092969	GCH1/NR4A2/GATA3/TGFB2	4	3	ENSG00000131979/ENSG00000153234/ENSG00000107485	1	ENSG00000092969
BP	GO:0039692	single stranded viral RNA replication via double stranded DNA intermediate	4/824	13/13477	0.00635724	0.0886678	ENSG00000239713/ENSG00000128394/ENSG00000077097/ENSG00000131747	APOBEC3G/APOBEC3F/TOP2B/TOP2A	4	2	ENSG00000239713/ENSG00000128394	2	ENSG00000077097/ENSG00000131747
BP	GO:0042423	catecholamine biosynthetic process	4/824	13/13477	0.00635724	0.0886678	ENSG00000131979/ENSG00000153234/ENSG00000107485/ENSG00000092969	GCH1/NR4A2/GATA3/TGFB2	4	3	ENSG00000131979/ENSG00000153234/ENSG00000107485	1	ENSG00000092969
BP	GO:0043517	positive regulation of DNA damage response, signal transduction by p53 class mediator	4/824	13/13477	0.00635724	0.0886678	ENSG00000141682/ENSG00000161970/ENSG00000148677/ENSG00000149311	PMAIP1/RPL26/ANKRD1/ATM	4	3	ENSG00000141682/ENSG00000161970/ENSG00000148677	1	ENSG00000149311
BP	GO:0071677	positive regulation of mononuclear cell migration	4/824	13/13477	0.00635724	0.0886678	ENSG00000271503/ENSG00000100600/ENSG00000169245/ENSG00000106366	CCL5/LGMN/CXCL10/SERPINE1	4	4	ENSG00000271503/ENSG00000100600/ENSG00000169245/ENSG00000106366	0
BP	GO:0043370	regulation of CD4-positive, alpha-beta T cell differentiation	7/824	37/13477	0.00639333	0.0886942	ENSG00000168961/ENSG00000185338/ENSG00000107485/ENSG00000162711/ENSG00000096996/ENSG00000113916/ENSG00000110944	LGALS9/SOCS1/GATA3/NLRP3/IL12RB1/BCL6/IL23A	7	7	ENSG00000168961/ENSG00000185338/ENSG00000107485/ENSG00000162711/ENSG00000096996/ENSG00000113916/ENSG00000110944	0
BP	GO:0071774	response to fibroblast growth factor	15/824	120/13477	0.00639621	0.0886942	ENSG00000271503/ENSG00000105287/ENSG00000136997/ENSG00000108691/ENSG00000128016/ENSG00000160888/ENSG00000138685/ENSG00000138675/ENSG00000184058/ENSG00000107485/ENSG00000113578/ENSG00000177700/ENSG00000137440/ENSG00000179388/ENSG00000156427	CCL5/PRKD2/MYC/CCL2/ZFP36/IER2/FGF2/FGF5/TBX1/GATA3/FGF1/POLR2L/FGFBP1/EGR3/FGF18	15	13	ENSG00000271503/ENSG00000105287/ENSG00000136997/ENSG00000128016/ENSG00000160888/ENSG00000138685/ENSG00000138675/ENSG00000184058/ENSG00000107485/ENSG00000113578/ENSG00000177700/ENSG00000137440/ENSG00000179388	2	ENSG00000108691/ENSG00000156427
BP	GO:0002764	immune response-regulating signaling pathway	35/824	369/13477	0.00648523	0.0894187	ENSG00000185507/ENSG00000188313/ENSG00000130775/ENSG00000117228/ENSG00000115267/ENSG00000108771/ENSG00000172936/ENSG00000132256/ENSG00000107201/ENSG00000134321/ENSG00000163131/ENSG00000196092/ENSG00000110057/ENSG00000137628/ENSG00000125347/ENSG00000026950/ENSG00000105287/ENSG00000125826/ENSG00000079385/ENSG00000186470/ENSG00000111801/ENSG00000126368/ENSG00000177606/ENSG00000164342/ENSG00000120690…	IRF7/PLSCR1/THEMIS2/GBP1/IFIH1/DHX58/MYD88/TRIM5/DDX58/RSAD2/CTSS/PAX5/UNC93B1/DDX60/IRF1/BTN3A1/PRKD2/RBCK1/CEACAM1/BTN3A2/BTN3A3/NR1D1/JUN/TLR3/ELF1/PRKCE/RNF31/NOD2/HSPA1A/GATA3/SLC39A10/FER/PRKCQ/AL121845.3/WIPF1	35	32	ENSG00000185507/ENSG00000188313/ENSG00000130775/ENSG00000117228/ENSG00000115267/ENSG00000108771/ENSG00000172936/ENSG00000132256/ENSG00000107201/ENSG00000134321/ENSG00000163131/ENSG00000196092/ENSG00000110057/ENSG00000137628/ENSG00000125347/ENSG00000026950/ENSG00000105287/ENSG00000125826/ENSG00000079385/ENSG00000186470/ENSG00000111801/ENSG00000126368/ENSG00000177606/ENSG00000164342/ENSG00000120690…	3	ENSG00000196950/ENSG00000151422/ENSG00000273154
BP	GO:0050729	positive regulation of inflammatory response	12/824	87/13477	0.00648585	0.0894187	ENSG00000154451/ENSG00000172936/ENSG00000131203/ENSG00000073756/ENSG00000106366/ENSG00000006210/ENSG00000125730/ENSG00000164342/ENSG00000167207/ENSG00000134352/ENSG00000096968/ENSG00000110944	GBP5/MYD88/IDO1/PTGS2/SERPINE1/CX3CL1/C3/TLR3/NOD2/IL6ST/JAK2/IL23A	12	11	ENSG00000154451/ENSG00000172936/ENSG00000131203/ENSG00000073756/ENSG00000106366/ENSG00000006210/ENSG00000125730/ENSG00000164342/ENSG00000167207/ENSG00000096968/ENSG00000110944	1	ENSG00000134352
BP	GO:0034976	response to endoplasmic reticulum stress	26/824	254/13477	0.00687454	0.0944763	ENSG00000162772/ENSG00000141682/ENSG00000175197/ENSG00000087074/ENSG00000116663/ENSG00000140464/ENSG00000105327/ENSG00000121060/ENSG00000055332/ENSG00000108691/ENSG00000101255/ENSG00000051108/ENSG00000100219/ENSG00000128272/ENSG00000130766/ENSG00000196954/ENSG00000177606/ENSG00000128965/ENSG00000204389/ENSG00000030110/ENSG00000157014/ENSG00000128228/ENSG00000139324/ENSG00000116406/ENSG00000070669…	ATF3/PMAIP1/DDIT3/PPP1R15A/FBXO6/PML/BBC3/TRIM25/EIF2AK2/CCL2/TRIB3/HERPUD1/XBP1/ATF4/SESN2/CASP4/JUN/CHAC1/HSPA1A/BAK1/TATDN2/SDF2L1/TMTC3/EDEM3/ASNS/ATP2A1	26	22	ENSG00000162772/ENSG00000141682/ENSG00000175197/ENSG00000087074/ENSG00000116663/ENSG00000140464/ENSG00000105327/ENSG00000121060/ENSG00000055332/ENSG00000101255/ENSG00000051108/ENSG00000100219/ENSG00000128272/ENSG00000130766/ENSG00000196954/ENSG00000177606/ENSG00000128965/ENSG00000204389/ENSG00000030110/ENSG00000157014/ENSG00000128228/ENSG00000070669	4	ENSG00000108691/ENSG00000139324/ENSG00000116406/ENSG00000196296
BP	GO:1902106	negative regulation of leukocyte differentiation	11/824	77/13477	0.00689219	0.0944763	ENSG00000182393/ENSG00000125347/ENSG00000171855/ENSG00000185338/ENSG00000079385/ENSG00000136997/ENSG00000164342/ENSG00000122592/ENSG00000106571/ENSG00000113916/ENSG00000115738	IFNL1/IRF1/IFNB1/SOCS1/CEACAM1/MYC/TLR3/HOXA7/GLI3/BCL6/ID2	11	10	ENSG00000182393/ENSG00000125347/ENSG00000171855/ENSG00000185338/ENSG00000079385/ENSG00000136997/ENSG00000164342/ENSG00000106571/ENSG00000113916/ENSG00000115738	1	ENSG00000122592
BP	GO:0070997	neuron death	29/824	293/13477	0.0071207	0.0972	ENSG00000271503/ENSG00000120738/ENSG00000175197/ENSG00000105327/ENSG00000100600/ENSG00000126778/ENSG00000137642/ENSG00000108691/ENSG00000006210/ENSG00000153234/ENSG00000158445/ENSG00000110492/ENSG00000128272/ENSG00000111640/ENSG00000177606/ENSG00000151640/ENSG00000137486/ENSG00000109654/ENSG00000107485/ENSG00000165806/ENSG00000118193/ENSG00000186318/ENSG00000096968/ENSG00000149311/ENSG00000162924…	CCL5/EGR1/DDIT3/BBC3/LGMN/SIX1/SORL1/CCL2/CX3CL1/NR4A2/KCNB1/MDK/ATF4/GAPDH/JUN/DPYSL4/ARRB1/TRIM2/GATA3/CASP7/KIF14/BACE1/JAK2/ATM/REL/UNC5B/TGFB2/ILK/BHLHB9	29	15	ENSG00000271503/ENSG00000120738/ENSG00000175197/ENSG00000105327/ENSG00000100600/ENSG00000126778/ENSG00000006210/ENSG00000153234/ENSG00000110492/ENSG00000128272/ENSG00000177606/ENSG00000151640/ENSG00000107485/ENSG00000165806/ENSG00000096968	14	ENSG00000137642/ENSG00000108691/ENSG00000158445/ENSG00000111640/ENSG00000137486/ENSG00000109654/ENSG00000118193/ENSG00000186318/ENSG00000149311/ENSG00000162924/ENSG00000107731/ENSG00000092969/ENSG00000166333/ENSG00000198908
BP	GO:0051346	negative regulation of hydrolase activity	33/824	345/13477	0.00713152	0.0972	ENSG00000126709/ENSG00000185745/ENSG00000130303/ENSG00000078081/ENSG00000136826/ENSG00000087074/ENSG00000163565/ENSG00000011422/ENSG00000021355/ENSG00000073756/ENSG00000137642/ENSG00000149131/ENSG00000106366/ENSG00000105825/ENSG00000051108/ENSG00000156535/ENSG00000167772/ENSG00000111640/ENSG00000184500/ENSG00000125730/ENSG00000137486/ENSG00000129355/ENSG00000166681/ENSG00000137812/ENSG00000130770…	IFI6/IFIT1/BST2/LAMP3/KLF4/PPP1R15A/IFI16/PLAUR/SERPINB1/PTGS2/SORL1/SERPING1/SERPINE1/TFPI2/HERPUD1/CD109/ANGPTL4/GAPDH/PROS1/C3/ARRB1/CDKN2D/BEX3/KNL1/ATP5IF1/MRTFB/LEPR/CST6/TGFB2/GCHFR/CARD16/SLPI/AQP1	33	22	ENSG00000126709/ENSG00000185745/ENSG00000130303/ENSG00000078081/ENSG00000136826/ENSG00000087074/ENSG00000163565/ENSG00000011422/ENSG00000021355/ENSG00000073756/ENSG00000149131/ENSG00000106366/ENSG00000105825/ENSG00000051108/ENSG00000167772/ENSG00000125730/ENSG00000129355/ENSG00000166681/ENSG00000130770/ENSG00000204397/ENSG00000124107/ENSG00000240583	11	ENSG00000137642/ENSG00000156535/ENSG00000111640/ENSG00000184500/ENSG00000137486/ENSG00000137812/ENSG00000186260/ENSG00000116678/ENSG00000175315/ENSG00000092969/ENSG00000137880
BP	GO:0097529	myeloid leukocyte migration	16/824	133/13477	0.00716597	0.097392	ENSG00000271503/ENSG00000172936/ENSG00000100600/ENSG00000120129/ENSG00000173432/ENSG00000169245/ENSG00000106366/ENSG00000108691/ENSG00000169248/ENSG00000006210/ENSG00000184371/ENSG00000150630/ENSG00000102970/ENSG00000092969/ENSG00000196415/ENSG00000110944	CCL5/MYD88/LGMN/DUSP1/SAA1/CXCL10/SERPINE1/CCL2/CXCL11/CX3CL1/CSF1/VEGFC/CCL17/TGFB2/PRTN3/IL23A	16	13	ENSG00000271503/ENSG00000172936/ENSG00000100600/ENSG00000120129/ENSG00000173432/ENSG00000169245/ENSG00000106366/ENSG00000169248/ENSG00000006210/ENSG00000184371/ENSG00000150630/ENSG00000102970/ENSG00000110944	3	ENSG00000108691/ENSG00000092969/ENSG00000196415
BP	GO:0042269	regulation of natural killer cell mediated cytotoxicity	6/824	29/13477	0.00725094	0.0974396	ENSG00000234745/ENSG00000168961/ENSG00000079385/ENSG00000206503/ENSG00000168811/ENSG00000155918	HLA-B/LGALS9/CEACAM1/HLA-A/IL12A/RAET1L	6	6	ENSG00000234745/ENSG00000168961/ENSG00000079385/ENSG00000206503/ENSG00000168811/ENSG00000155918	0
BP	GO:0046006	regulation of activated T cell proliferation	6/824	29/13477	0.00725094	0.0974396	ENSG00000168961/ENSG00000120217/ENSG00000197646/ENSG00000137507/ENSG00000096996/ENSG00000110944	LGALS9/CD274/PDCD1LG2/LRRC32/IL12RB1/IL23A	6	5	ENSG00000168961/ENSG00000120217/ENSG00000197646/ENSG00000096996/ENSG00000110944	1	ENSG00000137507
BP	GO:0046636	negative regulation of alpha-beta T cell activation	6/824	29/13477	0.00725094	0.0974396	ENSG00000168961/ENSG00000120217/ENSG00000185338/ENSG00000128791/ENSG00000106571/ENSG00000113916	LGALS9/CD274/SOCS1/TWSG1/GLI3/BCL6	6	5	ENSG00000168961/ENSG00000120217/ENSG00000185338/ENSG00000106571/ENSG00000113916	1	ENSG00000128791
BP	GO:1902235	regulation of endoplasmic reticulum stress-induced intrinsic apoptotic signaling pathway	6/824	29/13477	0.00725094	0.0974396	ENSG00000141682/ENSG00000175197/ENSG00000105327/ENSG00000051108/ENSG00000100219/ENSG00000204389	PMAIP1/DDIT3/BBC3/HERPUD1/XBP1/HSPA1A	6	6	ENSG00000141682/ENSG00000175197/ENSG00000105327/ENSG00000051108/ENSG00000100219/ENSG00000204389	0
BP	GO:1903902	positive regulation of viral life cycle	9/824	57/13477	0.00729104	0.097704	ENSG00000185745/ENSG00000271503/ENSG00000168961/ENSG00000132109/ENSG00000160710/ENSG00000112343/ENSG00000102081/ENSG00000077097/ENSG00000131747	IFIT1/CCL5/LGALS9/TRIM21/ADAR/TRIM38/FMR1/TOP2B/TOP2A	9	7	ENSG00000185745/ENSG00000271503/ENSG00000168961/ENSG00000132109/ENSG00000160710/ENSG00000112343/ENSG00000102081	2	ENSG00000077097/ENSG00000131747
BP	GO:0002757	immune response-activating signal transduction	33/824	346/13477	0.00743822	0.0993054	ENSG00000185507/ENSG00000188313/ENSG00000130775/ENSG00000117228/ENSG00000115267/ENSG00000108771/ENSG00000172936/ENSG00000132256/ENSG00000107201/ENSG00000134321/ENSG00000163131/ENSG00000196092/ENSG00000110057/ENSG00000137628/ENSG00000125347/ENSG00000026950/ENSG00000105287/ENSG00000125826/ENSG00000079385/ENSG00000186470/ENSG00000111801/ENSG00000126368/ENSG00000164342/ENSG00000120690/ENSG00000171132…	IRF7/PLSCR1/THEMIS2/GBP1/IFIH1/DHX58/MYD88/TRIM5/DDX58/RSAD2/CTSS/PAX5/UNC93B1/DDX60/IRF1/BTN3A1/PRKD2/RBCK1/CEACAM1/BTN3A2/BTN3A3/NR1D1/TLR3/ELF1/PRKCE/RNF31/NOD2/HSPA1A/GATA3/SLC39A10/PRKCQ/AL121845.3/WIPF1	33	31	ENSG00000185507/ENSG00000188313/ENSG00000130775/ENSG00000117228/ENSG00000115267/ENSG00000108771/ENSG00000172936/ENSG00000132256/ENSG00000107201/ENSG00000134321/ENSG00000163131/ENSG00000196092/ENSG00000110057/ENSG00000137628/ENSG00000125347/ENSG00000026950/ENSG00000105287/ENSG00000125826/ENSG00000079385/ENSG00000186470/ENSG00000111801/ENSG00000126368/ENSG00000164342/ENSG00000120690/ENSG00000171132…	2	ENSG00000196950/ENSG00000273154
BP	GO:0000209	protein polyubiquitination	25/824	243/13477	0.00745941	0.0993054	ENSG00000138646/ENSG00000178685/ENSG00000163840/ENSG00000138642/ENSG00000132256/ENSG00000116663/ENSG00000132109/ENSG00000123609/ENSG00000112343/ENSG00000185880/ENSG00000125826/ENSG00000116514/ENSG00000124226/ENSG00000173821/ENSG00000169871/ENSG00000171621/ENSG00000109654/ENSG00000092098/ENSG00000167207/ENSG00000182670/ENSG00000183580/ENSG00000151692/ENSG00000198919/ENSG00000146414/ENSG00000165338	HERC5/PARP10/DTX3L/HERC6/TRIM5/FBXO6/TRIM21/NMI/TRIM38/TRIM69/RBCK1/RNF19B/RNF114/RNF213/TRIM56/SPSB1/TRIM2/RNF31/NOD2/TTC3/FBXL7/RNF144A/DZIP3/SHPRH/HECTD2	25	20	ENSG00000138646/ENSG00000178685/ENSG00000163840/ENSG00000138642/ENSG00000132256/ENSG00000116663/ENSG00000132109/ENSG00000123609/ENSG00000112343/ENSG00000185880/ENSG00000125826/ENSG00000116514/ENSG00000124226/ENSG00000173821/ENSG00000169871/ENSG00000171621/ENSG00000092098/ENSG00000167207/ENSG00000183580/ENSG00000151692	5	ENSG00000109654/ENSG00000182670/ENSG00000198919/ENSG00000146414/ENSG00000165338
BP	GO:0040017	positive regulation of locomotion	41/824	453/13477	0.00755534	0.0993054	ENSG00000271503/ENSG00000168961/ENSG00000120217/ENSG00000105287/ENSG00000100600/ENSG00000073756/ENSG00000169245/ENSG00000106366/ENSG00000136997/ENSG00000100219/ENSG00000138448/ENSG00000176170/ENSG00000184371/ENSG00000145632/ENSG00000177606/ENSG00000117461/ENSG00000054654/ENSG00000138685/ENSG00000161921/ENSG00000165731/ENSG00000171132/ENSG00000168811/ENSG00000150630/ENSG00000075223/ENSG00000107485…	CCL5/LGALS9/CD274/PRKD2/LGMN/PTGS2/CXCL10/SERPINE1/MYC/XBP1/ITGAV/SPHK1/CSF1/PLK2/JUN/PIK3R3/SYNE2/FGF2/CXCL16/RET/PRKCE/IL12A/VEGFC/SEMA3C/GATA3/NEDD9/CDH13/APC/FGF1/TGFBR1/FGFBP1/FER/JAK2/SLC8A1/ATM/FOXF1/ONECUT1/TGFB2/ILK/FGF18/IL23A	41	29	ENSG00000271503/ENSG00000168961/ENSG00000120217/ENSG00000105287/ENSG00000100600/ENSG00000073756/ENSG00000169245/ENSG00000106366/ENSG00000136997/ENSG00000100219/ENSG00000176170/ENSG00000184371/ENSG00000145632/ENSG00000177606/ENSG00000117461/ENSG00000138685/ENSG00000161921/ENSG00000165731/ENSG00000171132/ENSG00000168811/ENSG00000150630/ENSG00000107485/ENSG00000111859/ENSG00000113578/ENSG00000137440…	12	ENSG00000138448/ENSG00000054654/ENSG00000075223/ENSG00000140945/ENSG00000134982/ENSG00000106799/ENSG00000151422/ENSG00000149311/ENSG00000169856/ENSG00000092969/ENSG00000166333/ENSG00000156427
BP	GO:0019835	cytolysis	5/824	21/13477	0.00755585	0.0993054	ENSG00000100342/ENSG00000164400/ENSG00000104518/ENSG00000125995/ENSG00000197540	APOL1/CSF2/GSDMD/ROMO1/GZMM	5	3	ENSG00000100342/ENSG00000104518/ENSG00000125995	2	ENSG00000164400/ENSG00000197540
BP	GO:0032069	regulation of nuclease activity	5/824	21/13477	0.00755585	0.0993054	ENSG00000111335/ENSG00000135114/ENSG00000089127/ENSG00000111331/ENSG00000204389	OAS2/OASL/OAS1/OAS3/HSPA1A	5	5	ENSG00000111335/ENSG00000135114/ENSG00000089127/ENSG00000111331/ENSG00000204389	0
BP	GO:0050718	positive regulation of interleukin-1 beta secretion	5/824	21/13477	0.00755585	0.0993054	ENSG00000168961/ENSG00000137752/ENSG00000104518/ENSG00000167207/ENSG00000162711	LGALS9/CASP1/GSDMD/NOD2/NLRP3	5	5	ENSG00000168961/ENSG00000137752/ENSG00000104518/ENSG00000167207/ENSG00000162711	0
BP	GO:0051383	kinetochore organization	5/824	21/13477	0.00755585	0.0993054	ENSG00000117724/ENSG00000113810/ENSG00000136824/ENSG00000143228/ENSG00000138778	CENPF/SMC4/SMC2/NUF2/CENPE	5	0		5	ENSG00000117724/ENSG00000113810/ENSG00000136824/ENSG00000143228/ENSG00000138778
BP	GO:0034644	cellular response to UV	11/824	78/13477	0.00759351	0.099527	ENSG00000161970/ENSG00000073756/ENSG00000136997/ENSG00000128272/ENSG00000102921/ENSG00000104081/ENSG00000030110/ENSG00000102081/ENSG00000178295/ENSG00000204397/ENSG00000240583	RPL26/PTGS2/MYC/ATF4/N4BP1/BMF/BAK1/FMR1/GEN1/CARD16/AQP1	11	9	ENSG00000161970/ENSG00000073756/ENSG00000136997/ENSG00000128272/ENSG00000102921/ENSG00000030110/ENSG00000102081/ENSG00000204397/ENSG00000240583	2	ENSG00000104081/ENSG00000178295
BP	GO:0051260	protein homooligomerization	27/824	269/13477	0.00769127	0.100533	ENSG00000117228/ENSG00000154451/ENSG00000101347/ENSG00000138035/ENSG00000131979/ENSG00000105327/ENSG00000103966/ENSG00000168404/ENSG00000149925/ENSG00000173821/ENSG00000158445/ENSG00000167772/ENSG00000278540/ENSG00000135116/ENSG00000148346/ENSG00000108387/ENSG00000104518/ENSG00000077522/ENSG00000104081/ENSG00000124134/ENSG00000211445/ENSG00000130770/ENSG00000134982/ENSG00000115419/ENSG00000113657…	GBP1/GBP5/SAMHD1/PNPT1/GCH1/BBC3/EHD4/MLKL/ALDOA/RNF213/KCNB1/ANGPTL4/ACACA/HRK/LCN2/SEPT4/GSDMD/ACTN2/BMF/KCNS1/GPX3/ATP5IF1/APC/GLS/DPYSL3/KCTD12/HSF4	27	18	ENSG00000117228/ENSG00000154451/ENSG00000101347/ENSG00000138035/ENSG00000131979/ENSG00000105327/ENSG00000103966/ENSG00000168404/ENSG00000173821/ENSG00000167772/ENSG00000135116/ENSG00000148346/ENSG00000108387/ENSG00000104518/ENSG00000077522/ENSG00000124134/ENSG00000130770/ENSG00000102878	9	ENSG00000149925/ENSG00000158445/ENSG00000278540/ENSG00000104081/ENSG00000211445/ENSG00000134982/ENSG00000115419/ENSG00000113657/ENSG00000178695
BP	GO:0051259	protein complex oligomerization	41/824	454/13477	0.00783396	0.102119	ENSG00000271503/ENSG00000132274/ENSG00000117228/ENSG00000154451/ENSG00000141682/ENSG00000101347/ENSG00000175197/ENSG00000138035/ENSG00000131979/ENSG00000132109/ENSG00000105327/ENSG00000103966/ENSG00000137642/ENSG00000124942/ENSG00000168404/ENSG00000149925/ENSG00000173821/ENSG00000158445/ENSG00000167772/ENSG00000278540/ENSG00000135116/ENSG00000148346/ENSG00000108387/ENSG00000104518/ENSG00000102871…	CCL5/TRIM22/GBP1/GBP5/PMAIP1/SAMHD1/DDIT3/PNPT1/GCH1/TRIM21/BBC3/EHD4/SORL1/AHNAK/MLKL/ALDOA/RNF213/KCNB1/ANGPTL4/ACACA/HRK/LCN2/SEPT4/GSDMD/TRADD/ACTN2/BMF/NOD2/KCNS1/GPX3/ATP5IF1/APC/GLS/NLRP3/DPYSL3/KCTD12/KRT10/GCHFR/UPK1A/ILK/HSF4	41	27	ENSG00000271503/ENSG00000132274/ENSG00000117228/ENSG00000154451/ENSG00000141682/ENSG00000101347/ENSG00000175197/ENSG00000138035/ENSG00000131979/ENSG00000132109/ENSG00000105327/ENSG00000103966/ENSG00000168404/ENSG00000173821/ENSG00000167772/ENSG00000135116/ENSG00000148346/ENSG00000108387/ENSG00000104518/ENSG00000102871/ENSG00000077522/ENSG00000167207/ENSG00000124134/ENSG00000130770/ENSG00000162711…	14	ENSG00000137642/ENSG00000124942/ENSG00000149925/ENSG00000158445/ENSG00000278540/ENSG00000104081/ENSG00000211445/ENSG00000134982/ENSG00000115419/ENSG00000113657/ENSG00000178695/ENSG00000137880/ENSG00000105668/ENSG00000166333
BP	GO:0030217	T cell differentiation	20/824	182/13477	0.007868	0.102284	ENSG00000120738/ENSG00000166710/ENSG00000168961/ENSG00000182393/ENSG00000134321/ENSG00000125347/ENSG00000171855/ENSG00000185338/ENSG00000100219/ENSG00000253729/ENSG00000168811/ENSG00000107485/ENSG00000168685/ENSG00000162711/ENSG00000096996/ENSG00000116678/ENSG00000179388/ENSG00000106571/ENSG00000113916/ENSG00000110944	EGR1/B2M/LGALS9/IFNL1/RSAD2/IRF1/IFNB1/SOCS1/XBP1/PRKDC/IL12A/GATA3/IL7R/NLRP3/IL12RB1/LEPR/EGR3/GLI3/BCL6/IL23A	20	18	ENSG00000120738/ENSG00000166710/ENSG00000168961/ENSG00000182393/ENSG00000134321/ENSG00000125347/ENSG00000171855/ENSG00000185338/ENSG00000100219/ENSG00000168811/ENSG00000107485/ENSG00000168685/ENSG00000162711/ENSG00000096996/ENSG00000179388/ENSG00000106571/ENSG00000113916/ENSG00000110944	2	ENSG00000253729/ENSG00000116678
BP	GO:0030260	entry into host cell	14/824	112/13477	0.00826703	0.106316	ENSG00000185885/ENSG00000142089/ENSG00000168961/ENSG00000132256/ENSG00000185201/ENSG00000132109/ENSG00000146425/ENSG00000112343/ENSG00000121060/ENSG00000072274/ENSG00000157873/ENSG00000234127/ENSG00000138448/ENSG00000204389	IFITM1/IFITM3/LGALS9/TRIM5/IFITM2/TRIM21/DYNLT1/TRIM38/TRIM25/TFRC/TNFRSF14/TRIM26/ITGAV/HSPA1A	14	12	ENSG00000185885/ENSG00000142089/ENSG00000168961/ENSG00000132256/ENSG00000185201/ENSG00000132109/ENSG00000146425/ENSG00000112343/ENSG00000121060/ENSG00000157873/ENSG00000234127/ENSG00000204389	2	ENSG00000072274/ENSG00000138448
BP	GO:0044409	entry into host	14/824	112/13477	0.00826703	0.106316	ENSG00000185885/ENSG00000142089/ENSG00000168961/ENSG00000132256/ENSG00000185201/ENSG00000132109/ENSG00000146425/ENSG00000112343/ENSG00000121060/ENSG00000072274/ENSG00000157873/ENSG00000234127/ENSG00000138448/ENSG00000204389	IFITM1/IFITM3/LGALS9/TRIM5/IFITM2/TRIM21/DYNLT1/TRIM38/TRIM25/TFRC/TNFRSF14/TRIM26/ITGAV/HSPA1A	14	12	ENSG00000185885/ENSG00000142089/ENSG00000168961/ENSG00000132256/ENSG00000185201/ENSG00000132109/ENSG00000146425/ENSG00000112343/ENSG00000121060/ENSG00000157873/ENSG00000234127/ENSG00000204389	2	ENSG00000072274/ENSG00000138448
BP	GO:0051806	entry into cell of other organism involved in symbiotic interaction	14/824	112/13477	0.00826703	0.106316	ENSG00000185885/ENSG00000142089/ENSG00000168961/ENSG00000132256/ENSG00000185201/ENSG00000132109/ENSG00000146425/ENSG00000112343/ENSG00000121060/ENSG00000072274/ENSG00000157873/ENSG00000234127/ENSG00000138448/ENSG00000204389	IFITM1/IFITM3/LGALS9/TRIM5/IFITM2/TRIM21/DYNLT1/TRIM38/TRIM25/TFRC/TNFRSF14/TRIM26/ITGAV/HSPA1A	14	12	ENSG00000185885/ENSG00000142089/ENSG00000168961/ENSG00000132256/ENSG00000185201/ENSG00000132109/ENSG00000146425/ENSG00000112343/ENSG00000121060/ENSG00000157873/ENSG00000234127/ENSG00000204389	2	ENSG00000072274/ENSG00000138448
BP	GO:0051828	entry into other organism involved in symbiotic interaction	14/824	112/13477	0.00826703	0.106316	ENSG00000185885/ENSG00000142089/ENSG00000168961/ENSG00000132256/ENSG00000185201/ENSG00000132109/ENSG00000146425/ENSG00000112343/ENSG00000121060/ENSG00000072274/ENSG00000157873/ENSG00000234127/ENSG00000138448/ENSG00000204389	IFITM1/IFITM3/LGALS9/TRIM5/IFITM2/TRIM21/DYNLT1/TRIM38/TRIM25/TFRC/TNFRSF14/TRIM26/ITGAV/HSPA1A	14	12	ENSG00000185885/ENSG00000142089/ENSG00000168961/ENSG00000132256/ENSG00000185201/ENSG00000132109/ENSG00000146425/ENSG00000112343/ENSG00000121060/ENSG00000157873/ENSG00000234127/ENSG00000204389	2	ENSG00000072274/ENSG00000138448
BP	GO:0050714	positive regulation of protein secretion	20/824	183/13477	0.00834354	0.10677	ENSG00000115267/ENSG00000168961/ENSG00000120217/ENSG00000107201/ENSG00000173432/ENSG00000137752/ENSG00000100219/ENSG00000111640/ENSG00000148677/ENSG00000088888/ENSG00000137486/ENSG00000104518/ENSG00000171132/ENSG00000167207/ENSG00000150630/ENSG00000107485/ENSG00000162711/ENSG00000096968/ENSG00000153162/ENSG00000092969	IFIH1/LGALS9/CD274/DDX58/SAA1/CASP1/XBP1/GAPDH/ANKRD1/MAVS/ARRB1/GSDMD/PRKCE/NOD2/VEGFC/GATA3/NLRP3/JAK2/BMP6/TGFB2	20	15	ENSG00000115267/ENSG00000168961/ENSG00000120217/ENSG00000107201/ENSG00000173432/ENSG00000137752/ENSG00000100219/ENSG00000148677/ENSG00000104518/ENSG00000171132/ENSG00000167207/ENSG00000150630/ENSG00000107485/ENSG00000162711/ENSG00000096968	5	ENSG00000111640/ENSG00000088888/ENSG00000137486/ENSG00000153162/ENSG00000092969
BP	GO:0016064	immunoglobulin mediated immune response	11/824	79/13477	0.00834916	0.10677	ENSG00000185507/ENSG00000159403/ENSG00000172936/ENSG00000149131/ENSG00000072274/ENSG00000182326/ENSG00000125730/ENSG00000176208/ENSG00000009724/ENSG00000113916/ENSG00000166278	IRF7/C1R/MYD88/SERPING1/TFRC/C1S/C3/ATAD5/MASP2/BCL6/C2	11	8	ENSG00000185507/ENSG00000159403/ENSG00000172936/ENSG00000149131/ENSG00000182326/ENSG00000125730/ENSG00000113916/ENSG00000166278	3	ENSG00000072274/ENSG00000176208/ENSG00000009724
BP	GO:0035270	endocrine system development	13/824	101/13477	0.008437	0.10677	ENSG00000198719/ENSG00000126778/ENSG00000110492/ENSG00000030110/ENSG00000184058/ENSG00000107485/ENSG00000106799/ENSG00000141448/ENSG00000111087/ENSG00000153162/ENSG00000169856/ENSG00000128652/ENSG00000163666	DLL1/SIX1/MDK/BAK1/TBX1/GATA3/TGFBR1/GATA6/GLI1/BMP6/ONECUT1/HOXD3/HESX1	13	8	ENSG00000198719/ENSG00000126778/ENSG00000110492/ENSG00000030110/ENSG00000184058/ENSG00000107485/ENSG00000141448/ENSG00000128652	5	ENSG00000106799/ENSG00000111087/ENSG00000153162/ENSG00000169856/ENSG00000163666
BP	GO:0032691	negative regulation of interleukin-1 beta production	4/824	14/13477	0.00847525	0.10677	ENSG00000140464/ENSG00000006210/ENSG00000162711/ENSG00000204397	PML/CX3CL1/NLRP3/CARD16	4	4	ENSG00000140464/ENSG00000006210/ENSG00000162711/ENSG00000204397	0
BP	GO:0051767	nitric-oxide synthase biosynthetic process	4/824	14/13477	0.00847525	0.10677	ENSG00000115415/ENSG00000108691/ENSG00000167207/ENSG00000096968	STAT1/CCL2/NOD2/JAK2	4	3	ENSG00000115415/ENSG00000167207/ENSG00000096968	1	ENSG00000108691
BP	GO:0051769	regulation of nitric-oxide synthase biosynthetic process	4/824	14/13477	0.00847525	0.10677	ENSG00000115415/ENSG00000108691/ENSG00000167207/ENSG00000096968	STAT1/CCL2/NOD2/JAK2	4	3	ENSG00000115415/ENSG00000167207/ENSG00000096968	1	ENSG00000108691
BP	GO:2000316	regulation of T-helper 17 type immune response	4/824	14/13477	0.00847525	0.10677	ENSG00000162711/ENSG00000096996/ENSG00000065675/ENSG00000110944	NLRP3/IL12RB1/PRKCQ/IL23A	4	4	ENSG00000162711/ENSG00000096996/ENSG00000065675/ENSG00000110944	0
BP	GO:0097530	granulocyte migration	12/824	90/13477	0.00848088	0.10677	ENSG00000271503/ENSG00000172936/ENSG00000173432/ENSG00000169245/ENSG00000108691/ENSG00000169248/ENSG00000006210/ENSG00000184371/ENSG00000102970/ENSG00000092969/ENSG00000196415/ENSG00000110944	CCL5/MYD88/SAA1/CXCL10/CCL2/CXCL11/CX3CL1/CSF1/CCL17/TGFB2/PRTN3/IL23A	12	9	ENSG00000271503/ENSG00000172936/ENSG00000173432/ENSG00000169245/ENSG00000169248/ENSG00000006210/ENSG00000184371/ENSG00000102970/ENSG00000110944	3	ENSG00000108691/ENSG00000092969/ENSG00000196415
BP	GO:0002369	T cell cytokine production	6/824	30/13477	0.00860516	0.107486	ENSG00000166710/ENSG00000134321/ENSG00000171855/ENSG00000168811/ENSG00000107485/ENSG00000162711	B2M/RSAD2/IFNB1/IL12A/GATA3/NLRP3	6	6	ENSG00000166710/ENSG00000134321/ENSG00000171855/ENSG00000168811/ENSG00000107485/ENSG00000162711	0
BP	GO:0002715	regulation of natural killer cell mediated immunity	6/824	30/13477	0.00860516	0.107486	ENSG00000234745/ENSG00000168961/ENSG00000079385/ENSG00000206503/ENSG00000168811/ENSG00000155918	HLA-B/LGALS9/CEACAM1/HLA-A/IL12A/RAET1L	6	6	ENSG00000234745/ENSG00000168961/ENSG00000079385/ENSG00000206503/ENSG00000168811/ENSG00000155918	0
BP	GO:0071675	regulation of mononuclear cell migration	6/824	30/13477	0.00860516	0.107486	ENSG00000271503/ENSG00000100600/ENSG00000120129/ENSG00000169245/ENSG00000106366/ENSG00000184371	CCL5/LGMN/DUSP1/CXCL10/SERPINE1/CSF1	6	6	ENSG00000271503/ENSG00000100600/ENSG00000120129/ENSG00000169245/ENSG00000106366/ENSG00000184371	0
BP	GO:0007050	cell cycle arrest	23/824	221/13477	0.0087641	0.109131	ENSG00000175197/ENSG00000087074/ENSG00000138035/ENSG00000140464/ENSG00000125347/ENSG00000161970/ENSG00000120129/ENSG00000136997/ENSG00000145632/ENSG00000068028/ENSG00000068489/ENSG00000156232/ENSG00000116717/ENSG00000168811/ENSG00000129355/ENSG00000134982/ENSG00000106799/ENSG00000141448/ENSG00000149311/ENSG00000198157/ENSG00000092969/ENSG00000166333/ENSG00000115738	DDIT3/PPP1R15A/PNPT1/PML/IRF1/RPL26/DUSP1/MYC/PLK2/RASSF1/PRR11/WHAMM/GADD45A/IL12A/CDKN2D/APC/TGFBR1/GATA6/ATM/HMGN5/TGFB2/ILK/ID2	23	16	ENSG00000175197/ENSG00000087074/ENSG00000138035/ENSG00000140464/ENSG00000125347/ENSG00000161970/ENSG00000120129/ENSG00000136997/ENSG00000145632/ENSG00000068028/ENSG00000156232/ENSG00000116717/ENSG00000168811/ENSG00000129355/ENSG00000141448/ENSG00000115738	7	ENSG00000068489/ENSG00000134982/ENSG00000106799/ENSG00000149311/ENSG00000198157/ENSG00000092969/ENSG00000166333
BP	GO:1901214	regulation of neuron death	26/824	259/13477	0.00878252	0.109131	ENSG00000271503/ENSG00000120738/ENSG00000175197/ENSG00000105327/ENSG00000100600/ENSG00000126778/ENSG00000137642/ENSG00000108691/ENSG00000006210/ENSG00000153234/ENSG00000158445/ENSG00000110492/ENSG00000128272/ENSG00000177606/ENSG00000137486/ENSG00000109654/ENSG00000107485/ENSG00000118193/ENSG00000186318/ENSG00000096968/ENSG00000149311/ENSG00000162924/ENSG00000107731/ENSG00000092969/ENSG00000166333…	CCL5/EGR1/DDIT3/BBC3/LGMN/SIX1/SORL1/CCL2/CX3CL1/NR4A2/KCNB1/MDK/ATF4/JUN/ARRB1/TRIM2/GATA3/KIF14/BACE1/JAK2/ATM/REL/UNC5B/TGFB2/ILK/BHLHB9	26	13	ENSG00000271503/ENSG00000120738/ENSG00000175197/ENSG00000105327/ENSG00000100600/ENSG00000126778/ENSG00000006210/ENSG00000153234/ENSG00000110492/ENSG00000128272/ENSG00000177606/ENSG00000107485/ENSG00000096968	13	ENSG00000137642/ENSG00000108691/ENSG00000158445/ENSG00000137486/ENSG00000109654/ENSG00000118193/ENSG00000186318/ENSG00000149311/ENSG00000162924/ENSG00000107731/ENSG00000092969/ENSG00000166333/ENSG00000198908
BP	GO:0046637	regulation of alpha-beta T cell differentiation	8/824	49/13477	0.00912526	0.112098	ENSG00000168961/ENSG00000185338/ENSG00000107485/ENSG00000162711/ENSG00000096996/ENSG00000106571/ENSG00000113916/ENSG00000110944	LGALS9/SOCS1/GATA3/NLRP3/IL12RB1/GLI3/BCL6/IL23A	8	8	ENSG00000168961/ENSG00000185338/ENSG00000107485/ENSG00000162711/ENSG00000096996/ENSG00000106571/ENSG00000113916/ENSG00000110944	0
BP	GO:0060761	negative regulation of response to cytokine stimulus	8/824	49/13477	0.00912526	0.112098	ENSG00000271503/ENSG00000140853/ENSG00000101347/ENSG00000136826/ENSG00000173193/ENSG00000160710/ENSG00000115590/ENSG00000204397	CCL5/NLRC5/SAMHD1/KLF4/PARP14/ADAR/IL1R2/CARD16	8	8	ENSG00000271503/ENSG00000140853/ENSG00000101347/ENSG00000136826/ENSG00000173193/ENSG00000160710/ENSG00000115590/ENSG00000204397	0
BP	GO:0097345	mitochondrial outer membrane permeabilization	8/824	49/13477	0.00912526	0.112098	ENSG00000141682/ENSG00000105327/ENSG00000104765/ENSG00000104081/ENSG00000130787/ENSG00000204389/ENSG00000030110/ENSG00000130770	PMAIP1/BBC3/BNIP3L/BMF/HIP1R/HSPA1A/BAK1/ATP5IF1	8	6	ENSG00000141682/ENSG00000105327/ENSG00000130787/ENSG00000204389/ENSG00000030110/ENSG00000130770	2	ENSG00000104765/ENSG00000104081
BP	GO:0042737	drug catabolic process	13/824	102/13477	0.00914564	0.112098	ENSG00000104951/ENSG00000134716/ENSG00000088826/ENSG00000100889/ENSG00000211445/ENSG00000162066/ENSG00000135094/ENSG00000155016/ENSG00000139410/ENSG00000140905/ENSG00000133805/ENSG00000158104/ENSG00000178445	IL4I1/CYP2J2/SMOX/PCK2/GPX3/AMDHD2/SDS/CYP2U1/SDSL/GCSH/AMPD3/HPD/GLDC	13	9	ENSG00000104951/ENSG00000134716/ENSG00000088826/ENSG00000100889/ENSG00000162066/ENSG00000135094/ENSG00000139410/ENSG00000158104/ENSG00000178445	4	ENSG00000211445/ENSG00000155016/ENSG00000140905/ENSG00000133805
BP	GO:0019724	B cell mediated immunity	11/824	80/13477	0.00916183	0.112098	ENSG00000185507/ENSG00000159403/ENSG00000172936/ENSG00000149131/ENSG00000072274/ENSG00000182326/ENSG00000125730/ENSG00000176208/ENSG00000009724/ENSG00000113916/ENSG00000166278	IRF7/C1R/MYD88/SERPING1/TFRC/C1S/C3/ATAD5/MASP2/BCL6/C2	11	8	ENSG00000185507/ENSG00000159403/ENSG00000172936/ENSG00000149131/ENSG00000182326/ENSG00000125730/ENSG00000113916/ENSG00000166278	3	ENSG00000072274/ENSG00000176208/ENSG00000009724
BP	GO:0048661	positive regulation of smooth muscle cell proliferation	11/824	80/13477	0.00916183	0.112098	ENSG00000271503/ENSG00000115415/ENSG00000172936/ENSG00000073756/ENSG00000136997/ENSG00000006210/ENSG00000177606/ENSG00000138685/ENSG00000140945/ENSG00000096968/ENSG00000115738	CCL5/STAT1/MYD88/PTGS2/MYC/CX3CL1/JUN/FGF2/CDH13/JAK2/ID2	11	10	ENSG00000271503/ENSG00000115415/ENSG00000172936/ENSG00000073756/ENSG00000136997/ENSG00000006210/ENSG00000177606/ENSG00000138685/ENSG00000096968/ENSG00000115738	1	ENSG00000140945
BP	GO:0007596	blood coagulation	26/824	260/13477	0.00921181	0.112422	ENSG00000188313/ENSG00000011422/ENSG00000125347/ENSG00000171855/ENSG00000173432/ENSG00000149131/ENSG00000106366/ENSG00000079385/ENSG00000105825/ENSG00000101000/ENSG00000132475/ENSG00000184500/ENSG00000168310/ENSG00000137486/ENSG00000171132/ENSG00000158773/ENSG00000123104/ENSG00000107485/ENSG00000144320/ENSG00000167397/ENSG00000141448/ENSG00000096968/ENSG00000065675/ENSG00000185010/ENSG00000196415…	PLSCR1/PLAUR/IRF1/IFNB1/SAA1/SERPING1/SERPINE1/CEACAM1/TFPI2/PROCR/H3F3B/PROS1/IRF2/ARRB1/PRKCE/USF1/ITPR2/GATA3/LNPK/VKORC1/GATA6/JAK2/PRKCQ/F8/PRTN3/ILK	26	19	ENSG00000188313/ENSG00000011422/ENSG00000125347/ENSG00000171855/ENSG00000173432/ENSG00000149131/ENSG00000106366/ENSG00000079385/ENSG00000105825/ENSG00000101000/ENSG00000132475/ENSG00000168310/ENSG00000171132/ENSG00000158773/ENSG00000107485/ENSG00000167397/ENSG00000141448/ENSG00000096968/ENSG00000065675	7	ENSG00000184500/ENSG00000137486/ENSG00000123104/ENSG00000144320/ENSG00000185010/ENSG00000196415/ENSG00000166333
BP	GO:0051282	regulation of sequestering of calcium ion	12/824	91/13477	0.0092428	0.112513	ENSG00000175197/ENSG00000105327/ENSG00000169245/ENSG00000169248/ENSG00000006210/ENSG00000138685/ENSG00000148834/ENSG00000171132/ENSG00000123104/ENSG00000175701/ENSG00000197535/ENSG00000183023	DDIT3/BBC3/CXCL10/CXCL11/CX3CL1/FGF2/GSTO1/PRKCE/ITPR2/MTLN/MYO5A/SLC8A1	12	10	ENSG00000175197/ENSG00000105327/ENSG00000169245/ENSG00000169248/ENSG00000006210/ENSG00000138685/ENSG00000148834/ENSG00000171132/ENSG00000175701/ENSG00000183023	2	ENSG00000123104/ENSG00000197535
BP	GO:0002053	positive regulation of mesenchymal cell proliferation	5/824	22/13477	0.00929539	0.11258	ENSG00000115415/ENSG00000126778/ENSG00000136997/ENSG00000184058/ENSG00000103241	STAT1/SIX1/MYC/TBX1/FOXF1	5	5	ENSG00000115415/ENSG00000126778/ENSG00000136997/ENSG00000184058/ENSG00000103241	0
BP	GO:0043372	positive regulation of CD4-positive, alpha-beta T cell differentiation	5/824	22/13477	0.00929539	0.11258	ENSG00000168961/ENSG00000185338/ENSG00000162711/ENSG00000096996/ENSG00000110944	LGALS9/SOCS1/NLRP3/IL12RB1/IL23A	5	5	ENSG00000168961/ENSG00000185338/ENSG00000162711/ENSG00000096996/ENSG00000110944	0
BP	GO:0016485	protein processing	21/824	198/13477	0.00971679	0.117387	ENSG00000159403/ENSG00000163565/ENSG00000163131/ENSG00000100600/ENSG00000137752/ENSG00000149131/ENSG00000106366/ENSG00000182326/ENSG00000115590/ENSG00000184500/ENSG00000125730/ENSG00000128965/ENSG00000030110/ENSG00000108582/ENSG00000165806/ENSG00000243649/ENSG00000187240/ENSG00000204397/ENSG00000106571/ENSG00000140479/ENSG00000166278	C1R/IFI16/CTSS/LGMN/CASP1/SERPING1/SERPINE1/C1S/IL1R2/PROS1/C3/CHAC1/BAK1/CPD/CASP7/CFB/DYNC2H1/CARD16/GLI3/PCSK6/C2	21	17	ENSG00000159403/ENSG00000163565/ENSG00000163131/ENSG00000100600/ENSG00000137752/ENSG00000149131/ENSG00000106366/ENSG00000182326/ENSG00000115590/ENSG00000125730/ENSG00000128965/ENSG00000030110/ENSG00000165806/ENSG00000243649/ENSG00000204397/ENSG00000106571/ENSG00000166278	4	ENSG00000184500/ENSG00000108582/ENSG00000187240/ENSG00000140479
BP	GO:0090559	regulation of membrane permeability	10/824	70/13477	0.00975933	0.117604	ENSG00000141682/ENSG00000105327/ENSG00000146425/ENSG00000173786/ENSG00000104765/ENSG00000104081/ENSG00000130787/ENSG00000204389/ENSG00000030110/ENSG00000130770	PMAIP1/BBC3/DYNLT1/CNP/BNIP3L/BMF/HIP1R/HSPA1A/BAK1/ATP5IF1	10	8	ENSG00000141682/ENSG00000105327/ENSG00000146425/ENSG00000173786/ENSG00000130787/ENSG00000204389/ENSG00000030110/ENSG00000130770	2	ENSG00000104765/ENSG00000104081
BP	GO:0045620	negative regulation of lymphocyte differentiation	7/824	40/13477	0.00987992	0.118758	ENSG00000182393/ENSG00000125347/ENSG00000171855/ENSG00000185338/ENSG00000106571/ENSG00000113916/ENSG00000115738	IFNL1/IRF1/IFNB1/SOCS1/GLI3/BCL6/ID2	7	7	ENSG00000182393/ENSG00000125347/ENSG00000171855/ENSG00000185338/ENSG00000106571/ENSG00000113916/ENSG00000115738	0
BP	GO:0002688	regulation of leukocyte chemotaxis	11/824	81/13477	0.0100342	0.119981	ENSG00000271503/ENSG00000168961/ENSG00000100600/ENSG00000120129/ENSG00000169245/ENSG00000106366/ENSG00000108691/ENSG00000184371/ENSG00000168811/ENSG00000150630/ENSG00000110944	CCL5/LGALS9/LGMN/DUSP1/CXCL10/SERPINE1/CCL2/CSF1/IL12A/VEGFC/IL23A	11	10	ENSG00000271503/ENSG00000168961/ENSG00000100600/ENSG00000120129/ENSG00000169245/ENSG00000106366/ENSG00000184371/ENSG00000168811/ENSG00000150630/ENSG00000110944	1	ENSG00000108691
BP	GO:0070613	regulation of protein processing	11/824	81/13477	0.0100342	0.119981	ENSG00000159403/ENSG00000149131/ENSG00000106366/ENSG00000182326/ENSG00000115590/ENSG00000184500/ENSG00000125730/ENSG00000128965/ENSG00000243649/ENSG00000204397/ENSG00000166278	C1R/SERPING1/SERPINE1/C1S/IL1R2/PROS1/C3/CHAC1/CFB/CARD16/C2	11	10	ENSG00000159403/ENSG00000149131/ENSG00000106366/ENSG00000182326/ENSG00000115590/ENSG00000125730/ENSG00000128965/ENSG00000243649/ENSG00000204397/ENSG00000166278	1	ENSG00000184500
BP	GO:0046425	regulation of JAK-STAT cascade	12/824	92/13477	0.0100569	0.119981	ENSG00000271503/ENSG00000138496/ENSG00000182393/ENSG00000173193/ENSG00000171855/ENSG00000185338/ENSG00000164400/ENSG00000165731/ENSG00000168811/ENSG00000134352/ENSG00000096968/ENSG00000110944	CCL5/PARP9/IFNL1/PARP14/IFNB1/SOCS1/CSF2/RET/IL12A/IL6ST/JAK2/IL23A	12	10	ENSG00000271503/ENSG00000138496/ENSG00000182393/ENSG00000173193/ENSG00000171855/ENSG00000185338/ENSG00000165731/ENSG00000168811/ENSG00000096968/ENSG00000110944	2	ENSG00000164400/ENSG00000134352
BP	GO:0006953	acute-phase response	6/824	31/13477	0.0101314	0.120008	ENSG00000188313/ENSG00000128335/ENSG00000173432/ENSG00000073756/ENSG00000134339/ENSG00000185010	PLSCR1/APOL2/SAA1/PTGS2/SAA2/F8	6	5	ENSG00000188313/ENSG00000128335/ENSG00000173432/ENSG00000073756/ENSG00000134339	1	ENSG00000185010
BP	GO:0006986	response to unfolded protein	18/824	162/13477	0.0101537	0.120008	ENSG00000162772/ENSG00000175197/ENSG00000087074/ENSG00000173110/ENSG00000116663/ENSG00000105327/ENSG00000055332/ENSG00000108691/ENSG00000051108/ENSG00000100219/ENSG00000128272/ENSG00000128965/ENSG00000115541/ENSG00000204389/ENSG00000030110/ENSG00000157014/ENSG00000116406/ENSG00000070669	ATF3/DDIT3/PPP1R15A/HSPA6/FBXO6/BBC3/EIF2AK2/CCL2/HERPUD1/XBP1/ATF4/CHAC1/HSPE1/HSPA1A/BAK1/TATDN2/EDEM3/ASNS	18	16	ENSG00000162772/ENSG00000175197/ENSG00000087074/ENSG00000173110/ENSG00000116663/ENSG00000105327/ENSG00000055332/ENSG00000051108/ENSG00000100219/ENSG00000128272/ENSG00000128965/ENSG00000115541/ENSG00000204389/ENSG00000030110/ENSG00000157014/ENSG00000070669	2	ENSG00000108691/ENSG00000116406
BP	GO:0007219	Notch signaling pathway	18/824	162/13477	0.0101537	0.120008	ENSG00000115415/ENSG00000163840/ENSG00000188290/ENSG00000198719/ENSG00000144596/ENSG00000136997/ENSG00000179111/ENSG00000110492/ENSG00000137486/ENSG00000128965/ENSG00000167207/ENSG00000134352/ENSG00000126787/ENSG00000169856/ENSG00000092969/ENSG00000113916/ENSG00000264343/ENSG00000128652	STAT1/DTX3L/HES4/DLL1/GRIP2/MYC/HES7/MDK/ARRB1/CHAC1/NOD2/IL6ST/DLGAP5/ONECUT1/TGFB2/BCL6/NOTCH2NLA/HOXD3	18	12	ENSG00000115415/ENSG00000163840/ENSG00000188290/ENSG00000198719/ENSG00000144596/ENSG00000136997/ENSG00000179111/ENSG00000110492/ENSG00000128965/ENSG00000167207/ENSG00000113916/ENSG00000128652	6	ENSG00000137486/ENSG00000134352/ENSG00000126787/ENSG00000169856/ENSG00000092969/ENSG00000264343
BP	GO:0002690	positive regulation of leukocyte chemotaxis	9/824	60/13477	0.0101846	0.120008	ENSG00000271503/ENSG00000168961/ENSG00000100600/ENSG00000169245/ENSG00000106366/ENSG00000184371/ENSG00000168811/ENSG00000150630/ENSG00000110944	CCL5/LGALS9/LGMN/CXCL10/SERPINE1/CSF1/IL12A/VEGFC/IL23A	9	9	ENSG00000271503/ENSG00000168961/ENSG00000100600/ENSG00000169245/ENSG00000106366/ENSG00000184371/ENSG00000168811/ENSG00000150630/ENSG00000110944	0
BP	GO:0032760	positive regulation of tumor necrosis factor production	9/824	60/13477	0.0101846	0.120008	ENSG00000115267/ENSG00000168961/ENSG00000172936/ENSG00000107201/ENSG00000088888/ENSG00000164342/ENSG00000167207/ENSG00000096968/ENSG00000110944	IFIH1/LGALS9/MYD88/DDX58/MAVS/TLR3/NOD2/JAK2/IL23A	9	8	ENSG00000115267/ENSG00000168961/ENSG00000172936/ENSG00000107201/ENSG00000164342/ENSG00000167207/ENSG00000096968/ENSG00000110944	1	ENSG00000088888
BP	GO:0010803	regulation of tumor necrosis factor-mediated signaling pathway	8/824	50/13477	0.0102975	0.120743	ENSG00000125826/ENSG00000137752/ENSG00000176170/ENSG00000196954/ENSG00000102871/ENSG00000092098/ENSG00000204389/ENSG00000204397	RBCK1/CASP1/SPHK1/CASP4/TRADD/RNF31/HSPA1A/CARD16	8	8	ENSG00000125826/ENSG00000137752/ENSG00000176170/ENSG00000196954/ENSG00000102871/ENSG00000092098/ENSG00000204389/ENSG00000204397	0
BP	GO:0031663	lipopolysaccharide-mediated signaling pathway	8/824	50/13477	0.0102975	0.120743	ENSG00000271503/ENSG00000172936/ENSG00000132256/ENSG00000108691/ENSG00000006210/ENSG00000171132/ENSG00000153162/ENSG00000204397	CCL5/MYD88/TRIM5/CCL2/CX3CL1/PRKCE/BMP6/CARD16	8	6	ENSG00000271503/ENSG00000172936/ENSG00000132256/ENSG00000006210/ENSG00000171132/ENSG00000204397	2	ENSG00000108691/ENSG00000153162
BP	GO:0044344	cellular response to fibroblast growth factor stimulus	14/824	115/13477	0.0103563	0.121135	ENSG00000271503/ENSG00000105287/ENSG00000136997/ENSG00000108691/ENSG00000128016/ENSG00000138685/ENSG00000138675/ENSG00000184058/ENSG00000107485/ENSG00000113578/ENSG00000177700/ENSG00000137440/ENSG00000179388/ENSG00000156427	CCL5/PRKD2/MYC/CCL2/ZFP36/FGF2/FGF5/TBX1/GATA3/FGF1/POLR2L/FGFBP1/EGR3/FGF18	14	12	ENSG00000271503/ENSG00000105287/ENSG00000136997/ENSG00000128016/ENSG00000138685/ENSG00000138675/ENSG00000184058/ENSG00000107485/ENSG00000113578/ENSG00000177700/ENSG00000137440/ENSG00000179388	2	ENSG00000108691/ENSG00000156427
BP	GO:0050817	coagulation	26/824	263/13477	0.0106036	0.123726	ENSG00000188313/ENSG00000011422/ENSG00000125347/ENSG00000171855/ENSG00000173432/ENSG00000149131/ENSG00000106366/ENSG00000079385/ENSG00000105825/ENSG00000101000/ENSG00000132475/ENSG00000184500/ENSG00000168310/ENSG00000137486/ENSG00000171132/ENSG00000158773/ENSG00000123104/ENSG00000107485/ENSG00000144320/ENSG00000167397/ENSG00000141448/ENSG00000096968/ENSG00000065675/ENSG00000185010/ENSG00000196415…	PLSCR1/PLAUR/IRF1/IFNB1/SAA1/SERPING1/SERPINE1/CEACAM1/TFPI2/PROCR/H3F3B/PROS1/IRF2/ARRB1/PRKCE/USF1/ITPR2/GATA3/LNPK/VKORC1/GATA6/JAK2/PRKCQ/F8/PRTN3/ILK	26	19	ENSG00000188313/ENSG00000011422/ENSG00000125347/ENSG00000171855/ENSG00000173432/ENSG00000149131/ENSG00000106366/ENSG00000079385/ENSG00000105825/ENSG00000101000/ENSG00000132475/ENSG00000168310/ENSG00000171132/ENSG00000158773/ENSG00000107485/ENSG00000167397/ENSG00000141448/ENSG00000096968/ENSG00000065675	7	ENSG00000184500/ENSG00000137486/ENSG00000123104/ENSG00000144320/ENSG00000185010/ENSG00000196415/ENSG00000166333
BP	GO:0006112	energy reserve metabolic process	10/824	71/13477	0.0107561	0.1252	ENSG00000136997/ENSG00000126368/ENSG00000114480/ENSG00000134352/ENSG00000023287/ENSG00000162688/ENSG00000116678/ENSG00000069122/ENSG00000219607/ENSG00000135324	MYC/NR1D1/GBE1/IL6ST/RB1CC1/AGL/LEPR/ADGRF5/PPP1R3G/MRAP2	10	2	ENSG00000136997/ENSG00000126368	8	ENSG00000114480/ENSG00000134352/ENSG00000023287/ENSG00000162688/ENSG00000116678/ENSG00000069122/ENSG00000219607/ENSG00000135324
BP	GO:0002347	response to tumor cell	4/824	15/13477	0.0110067	0.126274	ENSG00000120217/ENSG00000079385/ENSG00000265972/ENSG00000168811	CD274/CEACAM1/TXNIP/IL12A	4	4	ENSG00000120217/ENSG00000079385/ENSG00000265972/ENSG00000168811	0
BP	GO:0006544	glycine metabolic process	4/824	15/13477	0.0110067	0.126274	ENSG00000135094/ENSG00000139410/ENSG00000140905/ENSG00000178445	SDS/SDSL/GCSH/GLDC	4	3	ENSG00000135094/ENSG00000139410/ENSG00000178445	1	ENSG00000140905
BP	GO:0009309	amine biosynthetic process	4/824	15/13477	0.0110067	0.126274	ENSG00000130066/ENSG00000088826/ENSG00000142920/ENSG00000129673	SAT1/SMOX/AZIN2/AANAT	4	4	ENSG00000130066/ENSG00000088826/ENSG00000142920/ENSG00000129673	0
BP	GO:0010818	T cell chemotaxis	4/824	15/13477	0.0110067	0.126274	ENSG00000271503/ENSG00000169245/ENSG00000169248/ENSG00000161921	CCL5/CXCL10/CXCL11/CXCL16	4	4	ENSG00000271503/ENSG00000169245/ENSG00000169248/ENSG00000161921	0
BP	GO:0042401	cellular biogenic amine biosynthetic process	4/824	15/13477	0.0110067	0.126274	ENSG00000130066/ENSG00000088826/ENSG00000142920/ENSG00000129673	SAT1/SMOX/AZIN2/AANAT	4	4	ENSG00000130066/ENSG00000088826/ENSG00000142920/ENSG00000129673	0
BP	GO:1905331	negative regulation of morphogenesis of an epithelium	4/824	15/13477	0.0110067	0.126274	ENSG00000115415/ENSG00000126778/ENSG00000107485/ENSG00000140807	STAT1/SIX1/GATA3/NKD1	4	4	ENSG00000115415/ENSG00000126778/ENSG00000107485/ENSG00000140807	0
BP	GO:0007599	hemostasis	26/824	264/13477	0.0111037	0.127082	ENSG00000188313/ENSG00000011422/ENSG00000125347/ENSG00000171855/ENSG00000173432/ENSG00000149131/ENSG00000106366/ENSG00000079385/ENSG00000105825/ENSG00000101000/ENSG00000132475/ENSG00000184500/ENSG00000168310/ENSG00000137486/ENSG00000171132/ENSG00000158773/ENSG00000123104/ENSG00000107485/ENSG00000144320/ENSG00000167397/ENSG00000141448/ENSG00000096968/ENSG00000065675/ENSG00000185010/ENSG00000196415…	PLSCR1/PLAUR/IRF1/IFNB1/SAA1/SERPING1/SERPINE1/CEACAM1/TFPI2/PROCR/H3F3B/PROS1/IRF2/ARRB1/PRKCE/USF1/ITPR2/GATA3/LNPK/VKORC1/GATA6/JAK2/PRKCQ/F8/PRTN3/ILK	26	19	ENSG00000188313/ENSG00000011422/ENSG00000125347/ENSG00000171855/ENSG00000173432/ENSG00000149131/ENSG00000106366/ENSG00000079385/ENSG00000105825/ENSG00000101000/ENSG00000132475/ENSG00000168310/ENSG00000171132/ENSG00000158773/ENSG00000107485/ENSG00000167397/ENSG00000141448/ENSG00000096968/ENSG00000065675	7	ENSG00000184500/ENSG00000137486/ENSG00000123104/ENSG00000144320/ENSG00000185010/ENSG00000196415/ENSG00000166333
BP	GO:0002724	regulation of T cell cytokine production	5/824	23/13477	0.0112921	0.127409	ENSG00000166710/ENSG00000134321/ENSG00000171855/ENSG00000107485/ENSG00000162711	B2M/RSAD2/IFNB1/GATA3/NLRP3	5	5	ENSG00000166710/ENSG00000134321/ENSG00000171855/ENSG00000107485/ENSG00000162711	0
BP	GO:0032469	endoplasmic reticulum calcium ion homeostasis	5/824	23/13477	0.0112921	0.127409	ENSG00000140464/ENSG00000105327/ENSG00000051108/ENSG00000030110/ENSG00000196296	PML/BBC3/HERPUD1/BAK1/ATP2A1	5	4	ENSG00000140464/ENSG00000105327/ENSG00000051108/ENSG00000030110	1	ENSG00000196296
BP	GO:0039528	cytoplasmic pattern recognition receptor signaling pathway in response to virus	5/824	23/13477	0.0112921	0.127409	ENSG00000185507/ENSG00000115267/ENSG00000108771/ENSG00000107201/ENSG00000137628	IRF7/IFIH1/DHX58/DDX58/DDX60	5	5	ENSG00000185507/ENSG00000115267/ENSG00000108771/ENSG00000107201/ENSG00000137628	0
BP	GO:0046633	alpha-beta T cell proliferation	5/824	23/13477	0.0112921	0.127409	ENSG00000168961/ENSG00000120217/ENSG00000125347/ENSG00000128791/ENSG00000110944	LGALS9/CD274/IRF1/TWSG1/IL23A	5	4	ENSG00000168961/ENSG00000120217/ENSG00000125347/ENSG00000110944	1	ENSG00000128791
BP	GO:0038034	signal transduction in absence of ligand	9/824	61/13477	0.0113187	0.127409	ENSG00000126709/ENSG00000006210/ENSG00000138448/ENSG00000164400/ENSG00000148346/ENSG00000165731/ENSG00000204389/ENSG00000030110/ENSG00000107731	IFI6/CX3CL1/ITGAV/CSF2/LCN2/RET/HSPA1A/BAK1/UNC5B	9	6	ENSG00000126709/ENSG00000006210/ENSG00000148346/ENSG00000165731/ENSG00000204389/ENSG00000030110	3	ENSG00000138448/ENSG00000164400/ENSG00000107731
BP	GO:0097192	extrinsic apoptotic signaling pathway in absence of ligand	9/824	61/13477	0.0113187	0.127409	ENSG00000126709/ENSG00000006210/ENSG00000138448/ENSG00000164400/ENSG00000148346/ENSG00000165731/ENSG00000204389/ENSG00000030110/ENSG00000107731	IFI6/CX3CL1/ITGAV/CSF2/LCN2/RET/HSPA1A/BAK1/UNC5B	9	6	ENSG00000126709/ENSG00000006210/ENSG00000148346/ENSG00000165731/ENSG00000204389/ENSG00000030110	3	ENSG00000138448/ENSG00000164400/ENSG00000107731
BP	GO:1903557	positive regulation of tumor necrosis factor superfamily cytokine production	9/824	61/13477	0.0113187	0.127409	ENSG00000115267/ENSG00000168961/ENSG00000172936/ENSG00000107201/ENSG00000088888/ENSG00000164342/ENSG00000167207/ENSG00000096968/ENSG00000110944	IFIH1/LGALS9/MYD88/DDX58/MAVS/TLR3/NOD2/JAK2/IL23A	9	8	ENSG00000115267/ENSG00000168961/ENSG00000172936/ENSG00000107201/ENSG00000164342/ENSG00000167207/ENSG00000096968/ENSG00000110944	1	ENSG00000088888
BP	GO:0030071	regulation of mitotic metaphase/anaphase transition	8/824	51/13477	0.0115777	0.130018	ENSG00000120129/ENSG00000117724/ENSG00000134982/ENSG00000178295/ENSG00000047410/ENSG00000138778/ENSG00000126787/ENSG00000149311	DUSP1/CENPF/APC/GEN1/TPR/CENPE/DLGAP5/ATM	8	1	ENSG00000120129	7	ENSG00000117724/ENSG00000134982/ENSG00000178295/ENSG00000047410/ENSG00000138778/ENSG00000126787/ENSG00000149311
BP	GO:0032649	regulation of interferon-gamma production	10/824	72/13477	0.0118282	0.132463	ENSG00000187608/ENSG00000168961/ENSG00000182393/ENSG00000120217/ENSG00000164342/ENSG00000168811/ENSG00000107485/ENSG00000197646/ENSG00000096996/ENSG00000110944	ISG15/LGALS9/IFNL1/CD274/TLR3/IL12A/GATA3/PDCD1LG2/IL12RB1/IL23A	10	10	ENSG00000187608/ENSG00000168961/ENSG00000182393/ENSG00000120217/ENSG00000164342/ENSG00000168811/ENSG00000107485/ENSG00000197646/ENSG00000096996/ENSG00000110944	0
BP	GO:0051208	sequestering of calcium ion	12/824	94/13477	0.0118508	0.132463	ENSG00000175197/ENSG00000105327/ENSG00000169245/ENSG00000169248/ENSG00000006210/ENSG00000138685/ENSG00000148834/ENSG00000171132/ENSG00000123104/ENSG00000175701/ENSG00000197535/ENSG00000183023	DDIT3/BBC3/CXCL10/CXCL11/CX3CL1/FGF2/GSTO1/PRKCE/ITPR2/MTLN/MYO5A/SLC8A1	12	10	ENSG00000175197/ENSG00000105327/ENSG00000169245/ENSG00000169248/ENSG00000006210/ENSG00000138685/ENSG00000148834/ENSG00000171132/ENSG00000175701/ENSG00000183023	2	ENSG00000123104/ENSG00000197535
BP	GO:1903317	regulation of protein maturation	11/824	83/13477	0.0119692	0.133475	ENSG00000159403/ENSG00000149131/ENSG00000106366/ENSG00000182326/ENSG00000115590/ENSG00000184500/ENSG00000125730/ENSG00000128965/ENSG00000243649/ENSG00000204397/ENSG00000166278	C1R/SERPING1/SERPINE1/C1S/IL1R2/PROS1/C3/CHAC1/CFB/CARD16/C2	11	10	ENSG00000159403/ENSG00000149131/ENSG00000106366/ENSG00000182326/ENSG00000115590/ENSG00000125730/ENSG00000128965/ENSG00000243649/ENSG00000204397/ENSG00000166278	1	ENSG00000184500
BP	GO:0032868	response to insulin	24/824	240/13477	0.0120264	0.1338	ENSG00000115415/ENSG00000120738/ENSG00000121858/ENSG00000185338/ENSG00000079385/ENSG00000136997/ENSG00000101255/ENSG00000100219/ENSG00000149639/ENSG00000253729/ENSG00000112576/ENSG00000130766/ENSG00000100889/ENSG00000117461/ENSG00000185883/ENSG00000158773/ENSG00000134982/ENSG00000197535/ENSG00000151422/ENSG00000115290/ENSG00000065675/ENSG00000152270/ENSG00000129673/ENSG00000121769	STAT1/EGR1/TNFSF10/SOCS1/CEACAM1/MYC/TRIB3/XBP1/SOGA1/PRKDC/CCND3/SESN2/PCK2/PIK3R3/ATP6V0C/USF1/APC/MYO5A/FER/GRB14/PRKCQ/PDE3B/AANAT/FABP3	24	15	ENSG00000115415/ENSG00000120738/ENSG00000121858/ENSG00000185338/ENSG00000079385/ENSG00000136997/ENSG00000101255/ENSG00000100219/ENSG00000112576/ENSG00000130766/ENSG00000100889/ENSG00000117461/ENSG00000158773/ENSG00000065675/ENSG00000129673	9	ENSG00000149639/ENSG00000253729/ENSG00000185883/ENSG00000134982/ENSG00000197535/ENSG00000151422/ENSG00000115290/ENSG00000152270/ENSG00000121769
BP	GO:0030855	epithelial cell differentiation	43/824	494/13477	0.0121063	0.134377	ENSG00000115415/ENSG00000136826/ENSG00000172936/ENSG00000128422/ENSG00000196116/ENSG00000198719/ENSG00000126778/ENSG00000106366/ENSG00000173706/ENSG00000079385/ENSG00000100219/ENSG00000136842/ENSG00000109107/ENSG00000156535/ENSG00000265972/ENSG00000267534/ENSG00000177606/ENSG00000131737/ENSG00000100889/ENSG00000127528/ENSG00000212724/ENSG00000161270/ENSG00000134762/ENSG00000184058/ENSG00000138688…	STAT1/KLF4/MYD88/KRT17/TDRD7/DLL1/SIX1/SERPINE1/HEG1/CEACAM1/XBP1/TMOD1/ALDOC/CD109/TXNIP/S1PR2/JUN/KRT34/PCK2/KLF2/KRTAP2-3/NPHS1/DSC3/TBX1/KIAA1109/GATA3/MYO9A/GATA6/HOXA7/GLI1/SH3BP1/CTSK/BMP6/KRT10/FOXF1/ONECUT1/UPK1A/CEP152/PCSK6/KRT16/UPK1B/ID2/KRT14	43	27	ENSG00000115415/ENSG00000136826/ENSG00000172936/ENSG00000128422/ENSG00000196116/ENSG00000198719/ENSG00000126778/ENSG00000106366/ENSG00000173706/ENSG00000079385/ENSG00000100219/ENSG00000265972/ENSG00000267534/ENSG00000177606/ENSG00000131737/ENSG00000100889/ENSG00000127528/ENSG00000212724/ENSG00000184058/ENSG00000107485/ENSG00000141448/ENSG00000100092/ENSG00000186395/ENSG00000103241/ENSG00000186832…	16	ENSG00000136842/ENSG00000109107/ENSG00000156535/ENSG00000161270/ENSG00000134762/ENSG00000138688/ENSG00000066933/ENSG00000122592/ENSG00000111087/ENSG00000143387/ENSG00000153162/ENSG00000169856/ENSG00000105668/ENSG00000103995/ENSG00000140479/ENSG00000114638
BP	GO:0002221	pattern recognition receptor signaling pathway	16/824	141/13477	0.0122856	0.136051	ENSG00000185507/ENSG00000115267/ENSG00000108771/ENSG00000172936/ENSG00000132256/ENSG00000107201/ENSG00000134321/ENSG00000163131/ENSG00000110057/ENSG00000137628/ENSG00000125347/ENSG00000126368/ENSG00000164342/ENSG00000171132/ENSG00000167207/ENSG00000204389	IRF7/IFIH1/DHX58/MYD88/TRIM5/DDX58/RSAD2/CTSS/UNC93B1/DDX60/IRF1/NR1D1/TLR3/PRKCE/NOD2/HSPA1A	16	16	ENSG00000185507/ENSG00000115267/ENSG00000108771/ENSG00000172936/ENSG00000132256/ENSG00000107201/ENSG00000134321/ENSG00000163131/ENSG00000110057/ENSG00000137628/ENSG00000125347/ENSG00000126368/ENSG00000164342/ENSG00000171132/ENSG00000167207/ENSG00000204389	0
BP	GO:1901652	response to peptide	37/824	413/13477	0.0125602	0.138772	ENSG00000115415/ENSG00000120738/ENSG00000136826/ENSG00000121858/ENSG00000130513/ENSG00000138035/ENSG00000100600/ENSG00000073756/ENSG00000185338/ENSG00000079385/ENSG00000136997/ENSG00000101255/ENSG00000100219/ENSG00000149639/ENSG00000153234/ENSG00000253729/ENSG00000112576/ENSG00000086065/ENSG00000130766/ENSG00000196954/ENSG00000100889/ENSG00000117461/ENSG00000127528/ENSG00000185883/ENSG00000077522…	STAT1/EGR1/KLF4/TNFSF10/GDF15/PNPT1/LGMN/PTGS2/SOCS1/CEACAM1/MYC/TRIB3/XBP1/SOGA1/NR4A2/PRKDC/CCND3/CHMP5/SESN2/CASP4/PCK2/PIK3R3/KLF2/ATP6V0C/ACTN2/USF1/NOD2/DNM1/APC/MYO5A/FER/JAK2/GRB14/PRKCQ/PDE3B/AANAT/FABP3	37	27	ENSG00000115415/ENSG00000120738/ENSG00000136826/ENSG00000121858/ENSG00000130513/ENSG00000138035/ENSG00000100600/ENSG00000073756/ENSG00000185338/ENSG00000079385/ENSG00000136997/ENSG00000101255/ENSG00000100219/ENSG00000153234/ENSG00000112576/ENSG00000086065/ENSG00000130766/ENSG00000196954/ENSG00000100889/ENSG00000117461/ENSG00000127528/ENSG00000077522/ENSG00000158773/ENSG00000167207/ENSG00000096968…	10	ENSG00000149639/ENSG00000253729/ENSG00000185883/ENSG00000106976/ENSG00000134982/ENSG00000197535/ENSG00000151422/ENSG00000115290/ENSG00000152270/ENSG00000121769
BP	GO:1901653	cellular response to peptide	29/824	306/13477	0.0125904	0.138784	ENSG00000115415/ENSG00000136826/ENSG00000130513/ENSG00000100600/ENSG00000185338/ENSG00000079385/ENSG00000136997/ENSG00000101255/ENSG00000100219/ENSG00000149639/ENSG00000153234/ENSG00000253729/ENSG00000112576/ENSG00000086065/ENSG00000196954/ENSG00000100889/ENSG00000117461/ENSG00000127528/ENSG00000185883/ENSG00000077522/ENSG00000158773/ENSG00000167207/ENSG00000134982/ENSG00000197535/ENSG00000151422…	STAT1/KLF4/GDF15/LGMN/SOCS1/CEACAM1/MYC/TRIB3/XBP1/SOGA1/NR4A2/PRKDC/CCND3/CHMP5/CASP4/PCK2/PIK3R3/KLF2/ATP6V0C/ACTN2/USF1/NOD2/APC/MYO5A/FER/JAK2/GRB14/PRKCQ/PDE3B	29	21	ENSG00000115415/ENSG00000136826/ENSG00000130513/ENSG00000100600/ENSG00000185338/ENSG00000079385/ENSG00000136997/ENSG00000101255/ENSG00000100219/ENSG00000153234/ENSG00000112576/ENSG00000086065/ENSG00000196954/ENSG00000100889/ENSG00000117461/ENSG00000127528/ENSG00000077522/ENSG00000158773/ENSG00000167207/ENSG00000096968/ENSG00000065675	8	ENSG00000149639/ENSG00000253729/ENSG00000185883/ENSG00000134982/ENSG00000197535/ENSG00000151422/ENSG00000115290/ENSG00000152270
BP	GO:0050819	negative regulation of coagulation	7/824	42/13477	0.0128669	0.141119	ENSG00000011422/ENSG00000149131/ENSG00000106366/ENSG00000079385/ENSG00000101000/ENSG00000184500/ENSG00000158773	PLAUR/SERPING1/SERPINE1/CEACAM1/PROCR/PROS1/USF1	7	6	ENSG00000011422/ENSG00000149131/ENSG00000106366/ENSG00000079385/ENSG00000101000/ENSG00000158773	1	ENSG00000184500
BP	GO:0019730	antimicrobial humoral response	8/824	52/13477	0.0129714	0.141119	ENSG00000169245/ENSG00000169248/ENSG00000111640/ENSG00000198918/ENSG00000148346/ENSG00000125995/ENSG00000124107/ENSG00000196415	CXCL10/CXCL11/GAPDH/RPL39/LCN2/ROMO1/SLPI/PRTN3	8	6	ENSG00000169245/ENSG00000169248/ENSG00000198918/ENSG00000148346/ENSG00000125995/ENSG00000124107	2	ENSG00000111640/ENSG00000196415
BP	GO:1902099	regulation of metaphase/anaphase transition of cell cycle	8/824	52/13477	0.0129714	0.141119	ENSG00000120129/ENSG00000117724/ENSG00000134982/ENSG00000178295/ENSG00000047410/ENSG00000138778/ENSG00000126787/ENSG00000149311	DUSP1/CENPF/APC/GEN1/TPR/CENPE/DLGAP5/ATM	8	1	ENSG00000120129	7	ENSG00000117724/ENSG00000134982/ENSG00000178295/ENSG00000047410/ENSG00000138778/ENSG00000126787/ENSG00000149311
BP	GO:1902110	positive regulation of mitochondrial membrane permeability involved in apoptotic process	8/824	52/13477	0.0129714	0.141119	ENSG00000141682/ENSG00000105327/ENSG00000104765/ENSG00000104081/ENSG00000130787/ENSG00000204389/ENSG00000030110/ENSG00000130770	PMAIP1/BBC3/BNIP3L/BMF/HIP1R/HSPA1A/BAK1/ATP5IF1	8	6	ENSG00000141682/ENSG00000105327/ENSG00000130787/ENSG00000204389/ENSG00000030110/ENSG00000130770	2	ENSG00000104765/ENSG00000104081
BP	GO:0002702	positive regulation of production of molecular mediator of immune response	10/824	73/13477	0.0129791	0.141119	ENSG00000166710/ENSG00000107201/ENSG00000134321/ENSG00000072274/ENSG00000100219/ENSG00000088888/ENSG00000167207/ENSG00000107485/ENSG00000162711/ENSG00000176208	B2M/DDX58/RSAD2/TFRC/XBP1/MAVS/NOD2/GATA3/NLRP3/ATAD5	10	7	ENSG00000166710/ENSG00000107201/ENSG00000134321/ENSG00000100219/ENSG00000167207/ENSG00000107485/ENSG00000162711	3	ENSG00000072274/ENSG00000088888/ENSG00000176208
BP	GO:0071260	cellular response to mechanical stimulus	10/824	73/13477	0.0129791	0.141119	ENSG00000172936/ENSG00000125347/ENSG00000073756/ENSG00000137752/ENSG00000148677/ENSG00000164342/ENSG00000116717/ENSG00000030110/ENSG00000153162/ENSG00000240583	MYD88/IRF1/PTGS2/CASP1/ANKRD1/TLR3/GADD45A/BAK1/BMP6/AQP1	10	9	ENSG00000172936/ENSG00000125347/ENSG00000073756/ENSG00000137752/ENSG00000148677/ENSG00000164342/ENSG00000116717/ENSG00000030110/ENSG00000240583	1	ENSG00000153162
BP	GO:0002701	negative regulation of production of molecular mediator of immune response	5/824	24/13477	0.013562	0.147122	ENSG00000130303/ENSG00000171855/ENSG00000253729/ENSG00000092969/ENSG00000113916	BST2/IFNB1/PRKDC/TGFB2/BCL6	5	3	ENSG00000130303/ENSG00000171855/ENSG00000113916	2	ENSG00000253729/ENSG00000092969
BP	GO:0043330	response to exogenous dsRNA	6/824	33/13477	0.0137426	0.148744	ENSG00000185745/ENSG00000115267/ENSG00000107201/ENSG00000171855/ENSG00000088888/ENSG00000164342	IFIT1/IFIH1/DDX58/IFNB1/MAVS/TLR3	6	5	ENSG00000185745/ENSG00000115267/ENSG00000107201/ENSG00000171855/ENSG00000164342	1	ENSG00000088888
BP	GO:0030593	neutrophil chemotaxis	9/824	63/13477	0.013867	0.149228	ENSG00000271503/ENSG00000173432/ENSG00000169245/ENSG00000108691/ENSG00000169248/ENSG00000006210/ENSG00000102970/ENSG00000092969/ENSG00000110944	CCL5/SAA1/CXCL10/CCL2/CXCL11/CX3CL1/CCL17/TGFB2/IL23A	9	7	ENSG00000271503/ENSG00000173432/ENSG00000169245/ENSG00000169248/ENSG00000006210/ENSG00000102970/ENSG00000110944	2	ENSG00000108691/ENSG00000092969
BP	GO:0050818	regulation of coagulation	9/824	63/13477	0.013867	0.149228	ENSG00000011422/ENSG00000149131/ENSG00000106366/ENSG00000079385/ENSG00000101000/ENSG00000184500/ENSG00000158773/ENSG00000167397/ENSG00000065675	PLAUR/SERPING1/SERPINE1/CEACAM1/PROCR/PROS1/USF1/VKORC1/PRKCQ	9	8	ENSG00000011422/ENSG00000149131/ENSG00000106366/ENSG00000079385/ENSG00000101000/ENSG00000158773/ENSG00000167397/ENSG00000065675	1	ENSG00000184500
BP	GO:0032675	regulation of interleukin-6 production	12/824	96/13477	0.0138809	0.149228	ENSG00000234745/ENSG00000115267/ENSG00000168961/ENSG00000172936/ENSG00000107201/ENSG00000006210/ENSG00000100219/ENSG00000088888/ENSG00000127528/ENSG00000164342/ENSG00000137486/ENSG00000167207	HLA-B/IFIH1/LGALS9/MYD88/DDX58/CX3CL1/XBP1/MAVS/KLF2/TLR3/ARRB1/NOD2	12	10	ENSG00000234745/ENSG00000115267/ENSG00000168961/ENSG00000172936/ENSG00000107201/ENSG00000006210/ENSG00000100219/ENSG00000127528/ENSG00000164342/ENSG00000167207	2	ENSG00000088888/ENSG00000137486
BP	GO:0032753	positive regulation of interleukin-4 production	4/824	16/13477	0.0139783	0.149602	ENSG00000168961/ENSG00000107485/ENSG00000162711/ENSG00000065675	LGALS9/GATA3/NLRP3/PRKCQ	4	4	ENSG00000168961/ENSG00000107485/ENSG00000162711/ENSG00000065675	0
BP	GO:0072111	cell proliferation involved in kidney development	4/824	16/13477	0.0139783	0.149602	ENSG00000115415/ENSG00000120738/ENSG00000136997/ENSG00000107485	STAT1/EGR1/MYC/GATA3	4	4	ENSG00000115415/ENSG00000120738/ENSG00000136997/ENSG00000107485	0
BP	GO:0051701	interaction with host	19/824	180/13477	0.0141159	0.150737	ENSG00000185885/ENSG00000185745/ENSG00000142089/ENSG00000168961/ENSG00000132256/ENSG00000185201/ENSG00000132109/ENSG00000140464/ENSG00000146425/ENSG00000112343/ENSG00000121060/ENSG00000055332/ENSG00000072274/ENSG00000136997/ENSG00000157873/ENSG00000234127/ENSG00000138448/ENSG00000111640/ENSG00000204389	IFITM1/IFIT1/IFITM3/LGALS9/TRIM5/IFITM2/TRIM21/PML/DYNLT1/TRIM38/TRIM25/EIF2AK2/TFRC/MYC/TNFRSF14/TRIM26/ITGAV/GAPDH/HSPA1A	19	16	ENSG00000185885/ENSG00000185745/ENSG00000142089/ENSG00000168961/ENSG00000132256/ENSG00000185201/ENSG00000132109/ENSG00000140464/ENSG00000146425/ENSG00000112343/ENSG00000121060/ENSG00000055332/ENSG00000136997/ENSG00000157873/ENSG00000234127/ENSG00000204389	3	ENSG00000072274/ENSG00000138448/ENSG00000111640
BP	GO:0090199	regulation of release of cytochrome c from mitochondria	7/824	43/13477	0.0145815	0.155362	ENSG00000141682/ENSG00000121858/ENSG00000011422/ENSG00000105327/ENSG00000135116/ENSG00000104081/ENSG00000030110	PMAIP1/TNFSF10/PLAUR/BBC3/HRK/BMF/BAK1	7	6	ENSG00000141682/ENSG00000121858/ENSG00000011422/ENSG00000105327/ENSG00000135116/ENSG00000030110	1	ENSG00000104081
BP	GO:0042330	taxis	40/824	459/13477	0.0148875	0.158271	ENSG00000271503/ENSG00000168961/ENSG00000011422/ENSG00000162614/ENSG00000105287/ENSG00000100600/ENSG00000120129/ENSG00000173432/ENSG00000169245/ENSG00000106366/ENSG00000108691/ENSG00000169248/ENSG00000134339/ENSG00000006210/ENSG00000138448/ENSG00000184371/ENSG00000025708/ENSG00000151640/ENSG00000138685/ENSG00000161921/ENSG00000165731/ENSG00000168811/ENSG00000150630/ENSG00000105711/ENSG00000075223…	CCL5/LGALS9/PLAUR/NEXN/PRKD2/LGMN/DUSP1/SAA1/CXCL10/SERPINE1/CCL2/CXCL11/SAA2/CX3CL1/ITGAV/CSF1/TYMP/DPYSL4/FGF2/CXCL16/RET/IL12A/VEGFC/SCN1B/SEMA3C/CH25H/GATA3/CDH13/CCL17/FGF1/FER/UNC5A/PRKCQ/UNC5B/TGFB2/EGR3/GLI3/FGF18/ID2/IL23A	40	32	ENSG00000271503/ENSG00000168961/ENSG00000011422/ENSG00000162614/ENSG00000105287/ENSG00000100600/ENSG00000120129/ENSG00000173432/ENSG00000169245/ENSG00000106366/ENSG00000169248/ENSG00000134339/ENSG00000006210/ENSG00000184371/ENSG00000025708/ENSG00000151640/ENSG00000138685/ENSG00000161921/ENSG00000165731/ENSG00000168811/ENSG00000150630/ENSG00000105711/ENSG00000138135/ENSG00000107485/ENSG00000102970…	8	ENSG00000108691/ENSG00000138448/ENSG00000075223/ENSG00000140945/ENSG00000151422/ENSG00000107731/ENSG00000092969/ENSG00000156427
BP	GO:0002576	platelet degranulation	12/824	97/13477	0.0149903	0.158659	ENSG00000108679/ENSG00000149131/ENSG00000106366/ENSG00000172432/ENSG00000149925/ENSG00000156535/ENSG00000184500/ENSG00000149218/ENSG00000077522/ENSG00000150630/ENSG00000185010/ENSG00000092969	LGALS3BP/SERPING1/SERPINE1/GTPBP2/ALDOA/CD109/PROS1/ENDOD1/ACTN2/VEGFC/F8/TGFB2	12	7	ENSG00000108679/ENSG00000149131/ENSG00000106366/ENSG00000172432/ENSG00000149218/ENSG00000077522/ENSG00000150630	5	ENSG00000149925/ENSG00000156535/ENSG00000184500/ENSG00000185010/ENSG00000092969
BP	GO:0061041	regulation of wound healing	12/824	97/13477	0.0149903	0.158659	ENSG00000011422/ENSG00000149131/ENSG00000106366/ENSG00000079385/ENSG00000100219/ENSG00000156535/ENSG00000184500/ENSG00000138685/ENSG00000171132/ENSG00000158773/ENSG00000167397/ENSG00000065675	PLAUR/SERPING1/SERPINE1/CEACAM1/XBP1/CD109/PROS1/FGF2/PRKCE/USF1/VKORC1/PRKCQ	12	10	ENSG00000011422/ENSG00000149131/ENSG00000106366/ENSG00000079385/ENSG00000100219/ENSG00000138685/ENSG00000171132/ENSG00000158773/ENSG00000167397/ENSG00000065675	2	ENSG00000156535/ENSG00000184500
BP	GO:0072088	nephron epithelium morphogenesis	9/824	64/13477	0.0152894	0.160831	ENSG00000115415/ENSG00000126778/ENSG00000136997/ENSG00000128713/ENSG00000138685/ENSG00000107485/ENSG00000113578/ENSG00000106571/ENSG00000166333	STAT1/SIX1/MYC/HOXD11/FGF2/GATA3/FGF1/GLI3/ILK	9	8	ENSG00000115415/ENSG00000126778/ENSG00000136997/ENSG00000128713/ENSG00000138685/ENSG00000107485/ENSG00000113578/ENSG00000106571	1	ENSG00000166333
BP	GO:1903670	regulation of sprouting angiogenesis	9/824	64/13477	0.0152894	0.160831	ENSG00000136826/ENSG00000198719/ENSG00000073756/ENSG00000079385/ENSG00000145632/ENSG00000127528/ENSG00000138685/ENSG00000113578/ENSG00000137440	KLF4/DLL1/PTGS2/CEACAM1/PLK2/KLF2/FGF2/FGF1/FGFBP1	9	9	ENSG00000136826/ENSG00000198719/ENSG00000073756/ENSG00000079385/ENSG00000145632/ENSG00000127528/ENSG00000138685/ENSG00000113578/ENSG00000137440	0
BP	GO:0009636	response to toxic substance	36/824	405/13477	0.0152964	0.160831	ENSG00000271503/ENSG00000115415/ENSG00000120738/ENSG00000136826/ENSG00000131979/ENSG00000176046/ENSG00000120129/ENSG00000173786/ENSG00000073756/ENSG00000055332/ENSG00000136997/ENSG00000205364/ENSG00000153234/ENSG00000137496/ENSG00000128272/ENSG00000130766/ENSG00000228716/ENSG00000265972/ENSG00000177606/ENSG00000127528/ENSG00000148346/ENSG00000148834/ENSG00000171132/ENSG00000030110/ENSG00000105711…	CCL5/STAT1/EGR1/KLF4/GCH1/NUPR1/DUSP1/CNP/PTGS2/EIF2AK2/MYC/MT1M/NR4A2/IL18BP/ATF4/SESN2/DHFR/TXNIP/JUN/KLF2/LCN2/GSTO1/PRKCE/BAK1/SCN1B/ITPR2/GATA3/MT1X/GPX3/TXNDC17/SLC8A1/ASNS/TRDMT1/DHRS2/PTGS1/AQP1	36	32	ENSG00000271503/ENSG00000115415/ENSG00000120738/ENSG00000136826/ENSG00000131979/ENSG00000176046/ENSG00000120129/ENSG00000173786/ENSG00000073756/ENSG00000055332/ENSG00000136997/ENSG00000205364/ENSG00000153234/ENSG00000137496/ENSG00000128272/ENSG00000130766/ENSG00000265972/ENSG00000177606/ENSG00000127528/ENSG00000148346/ENSG00000148834/ENSG00000171132/ENSG00000030110/ENSG00000105711/ENSG00000107485…	4	ENSG00000228716/ENSG00000123104/ENSG00000211445/ENSG00000107614
BP	GO:0034101	erythrocyte homeostasis	13/824	109/13477	0.0154964	0.162026	ENSG00000187608/ENSG00000115415/ENSG00000166710/ENSG00000160710/ENSG00000127528/ENSG00000204389/ENSG00000107485/ENSG00000130770/ENSG00000096968/ENSG00000069122/ENSG00000133805/ENSG00000113916/ENSG00000115738	ISG15/STAT1/B2M/ADAR/KLF2/HSPA1A/GATA3/ATP5IF1/JAK2/ADGRF5/AMPD3/BCL6/ID2	13	11	ENSG00000187608/ENSG00000115415/ENSG00000166710/ENSG00000160710/ENSG00000127528/ENSG00000204389/ENSG00000107485/ENSG00000130770/ENSG00000096968/ENSG00000113916/ENSG00000115738	2	ENSG00000069122/ENSG00000133805
BP	GO:0046632	alpha-beta T cell differentiation	10/824	75/13477	0.0155307	0.162026	ENSG00000168961/ENSG00000134321/ENSG00000125347/ENSG00000185338/ENSG00000107485/ENSG00000162711/ENSG00000096996/ENSG00000106571/ENSG00000113916/ENSG00000110944	LGALS9/RSAD2/IRF1/SOCS1/GATA3/NLRP3/IL12RB1/GLI3/BCL6/IL23A	10	10	ENSG00000168961/ENSG00000134321/ENSG00000125347/ENSG00000185338/ENSG00000107485/ENSG00000162711/ENSG00000096996/ENSG00000106571/ENSG00000113916/ENSG00000110944	0
BP	GO:0072080	nephron tubule development	10/824	75/13477	0.0155307	0.162026	ENSG00000115415/ENSG00000198719/ENSG00000126778/ENSG00000136997/ENSG00000128713/ENSG00000138685/ENSG00000107485/ENSG00000113578/ENSG00000106571/ENSG00000166333	STAT1/DLL1/SIX1/MYC/HOXD11/FGF2/GATA3/FGF1/GLI3/ILK	10	9	ENSG00000115415/ENSG00000198719/ENSG00000126778/ENSG00000136997/ENSG00000128713/ENSG00000138685/ENSG00000107485/ENSG00000113578/ENSG00000106571	1	ENSG00000166333
BP	GO:0050920	regulation of chemotaxis	17/824	157/13477	0.0155455	0.162026	ENSG00000271503/ENSG00000168961/ENSG00000105287/ENSG00000100600/ENSG00000120129/ENSG00000169245/ENSG00000106366/ENSG00000108691/ENSG00000184371/ENSG00000138685/ENSG00000168811/ENSG00000150630/ENSG00000075223/ENSG00000140945/ENSG00000113578/ENSG00000156427/ENSG00000110944	CCL5/LGALS9/PRKD2/LGMN/DUSP1/CXCL10/SERPINE1/CCL2/CSF1/FGF2/IL12A/VEGFC/SEMA3C/CDH13/FGF1/FGF18/IL23A	17	13	ENSG00000271503/ENSG00000168961/ENSG00000105287/ENSG00000100600/ENSG00000120129/ENSG00000169245/ENSG00000106366/ENSG00000184371/ENSG00000138685/ENSG00000168811/ENSG00000150630/ENSG00000113578/ENSG00000110944	4	ENSG00000108691/ENSG00000075223/ENSG00000140945/ENSG00000156427
BP	GO:0035966	response to topologically incorrect protein	19/824	182/13477	0.0157217	0.16235	ENSG00000162772/ENSG00000175197/ENSG00000087074/ENSG00000173110/ENSG00000116663/ENSG00000105327/ENSG00000055332/ENSG00000108691/ENSG00000051108/ENSG00000100219/ENSG00000128272/ENSG00000128965/ENSG00000115541/ENSG00000204389/ENSG00000030110/ENSG00000157014/ENSG00000128228/ENSG00000116406/ENSG00000070669	ATF3/DDIT3/PPP1R15A/HSPA6/FBXO6/BBC3/EIF2AK2/CCL2/HERPUD1/XBP1/ATF4/CHAC1/HSPE1/HSPA1A/BAK1/TATDN2/SDF2L1/EDEM3/ASNS	19	17	ENSG00000162772/ENSG00000175197/ENSG00000087074/ENSG00000173110/ENSG00000116663/ENSG00000105327/ENSG00000055332/ENSG00000051108/ENSG00000100219/ENSG00000128272/ENSG00000128965/ENSG00000115541/ENSG00000204389/ENSG00000030110/ENSG00000157014/ENSG00000128228/ENSG00000070669	2	ENSG00000108691/ENSG00000116406
BP	GO:1903707	negative regulation of hemopoiesis	14/824	121/13477	0.0157577	0.16235	ENSG00000182393/ENSG00000198719/ENSG00000125347/ENSG00000171855/ENSG00000185338/ENSG00000079385/ENSG00000136997/ENSG00000128016/ENSG00000164342/ENSG00000122592/ENSG00000154727/ENSG00000106571/ENSG00000113916/ENSG00000115738	IFNL1/DLL1/IRF1/IFNB1/SOCS1/CEACAM1/MYC/ZFP36/TLR3/HOXA7/GABPA/GLI3/BCL6/ID2	14	12	ENSG00000182393/ENSG00000198719/ENSG00000125347/ENSG00000171855/ENSG00000185338/ENSG00000079385/ENSG00000136997/ENSG00000128016/ENSG00000164342/ENSG00000106571/ENSG00000113916/ENSG00000115738	2	ENSG00000122592/ENSG00000154727
BP	GO:0022408	negative regulation of cell-cell adhesion	15/824	133/13477	0.0158262	0.16235	ENSG00000136826/ENSG00000168961/ENSG00000182393/ENSG00000120217/ENSG00000125347/ENSG00000131203/ENSG00000171855/ENSG00000185338/ENSG00000079385/ENSG00000128791/ENSG00000197646/ENSG00000137507/ENSG00000096968/ENSG00000106571/ENSG00000113916	KLF4/LGALS9/IFNL1/CD274/IRF1/IDO1/IFNB1/SOCS1/CEACAM1/TWSG1/PDCD1LG2/LRRC32/JAK2/GLI3/BCL6	15	13	ENSG00000136826/ENSG00000168961/ENSG00000182393/ENSG00000120217/ENSG00000125347/ENSG00000131203/ENSG00000171855/ENSG00000185338/ENSG00000079385/ENSG00000197646/ENSG00000096968/ENSG00000106571/ENSG00000113916	2	ENSG00000128791/ENSG00000137507
BP	GO:0007094	mitotic spindle assembly checkpoint	6/824	34/13477	0.0158481	0.16235	ENSG00000120129/ENSG00000117724/ENSG00000134982/ENSG00000178295/ENSG00000047410/ENSG00000149311	DUSP1/CENPF/APC/GEN1/TPR/ATM	6	1	ENSG00000120129	5	ENSG00000117724/ENSG00000134982/ENSG00000178295/ENSG00000047410/ENSG00000149311
BP	GO:0010761	fibroblast migration	6/824	34/13477	0.0158481	0.16235	ENSG00000140464/ENSG00000138685/ENSG00000171132/ENSG00000151422/ENSG00000183023/ENSG00000166333	PML/FGF2/PRKCE/FER/SLC8A1/ILK	6	4	ENSG00000140464/ENSG00000138685/ENSG00000171132/ENSG00000183023	2	ENSG00000151422/ENSG00000166333
BP	GO:0031577	spindle checkpoint	6/824	34/13477	0.0158481	0.16235	ENSG00000120129/ENSG00000117724/ENSG00000134982/ENSG00000178295/ENSG00000047410/ENSG00000149311	DUSP1/CENPF/APC/GEN1/TPR/ATM	6	1	ENSG00000120129	5	ENSG00000117724/ENSG00000134982/ENSG00000178295/ENSG00000047410/ENSG00000149311
BP	GO:0071173	spindle assembly checkpoint	6/824	34/13477	0.0158481	0.16235	ENSG00000120129/ENSG00000117724/ENSG00000134982/ENSG00000178295/ENSG00000047410/ENSG00000149311	DUSP1/CENPF/APC/GEN1/TPR/ATM	6	1	ENSG00000120129	5	ENSG00000117724/ENSG00000134982/ENSG00000178295/ENSG00000047410/ENSG00000149311
BP	GO:0071174	mitotic spindle checkpoint	6/824	34/13477	0.0158481	0.16235	ENSG00000120129/ENSG00000117724/ENSG00000134982/ENSG00000178295/ENSG00000047410/ENSG00000149311	DUSP1/CENPF/APC/GEN1/TPR/ATM	6	1	ENSG00000120129	5	ENSG00000117724/ENSG00000134982/ENSG00000178295/ENSG00000047410/ENSG00000149311
BP	GO:0032735	positive regulation of interleukin-12 production	5/824	25/13477	0.0161201	0.16305	ENSG00000168961/ENSG00000125347/ENSG00000131203/ENSG00000164342/ENSG00000110944	LGALS9/IRF1/IDO1/TLR3/IL23A	5	5	ENSG00000168961/ENSG00000125347/ENSG00000131203/ENSG00000164342/ENSG00000110944	0
BP	GO:0071634	regulation of transforming growth factor beta production	5/824	25/13477	0.0161201	0.16305	ENSG00000168961/ENSG00000073756/ENSG00000006210/ENSG00000141448/ENSG00000092969	LGALS9/PTGS2/CX3CL1/GATA6/TGFB2	5	4	ENSG00000168961/ENSG00000073756/ENSG00000006210/ENSG00000141448	1	ENSG00000092969
BP	GO:2000108	positive regulation of leukocyte apoptotic process	5/824	25/13477	0.0161201	0.16305	ENSG00000271503/ENSG00000168961/ENSG00000120217/ENSG00000131203/ENSG00000105327	CCL5/LGALS9/CD274/IDO1/BBC3	5	5	ENSG00000271503/ENSG00000168961/ENSG00000120217/ENSG00000131203/ENSG00000105327	0
BP	GO:0007091	metaphase/anaphase transition of mitotic cell cycle	8/824	54/13477	0.0161209	0.16305	ENSG00000120129/ENSG00000117724/ENSG00000134982/ENSG00000178295/ENSG00000047410/ENSG00000138778/ENSG00000126787/ENSG00000149311	DUSP1/CENPF/APC/GEN1/TPR/CENPE/DLGAP5/ATM	8	1	ENSG00000120129	7	ENSG00000117724/ENSG00000134982/ENSG00000178295/ENSG00000047410/ENSG00000138778/ENSG00000126787/ENSG00000149311
BP	GO:0035914	skeletal muscle cell differentiation	8/824	54/13477	0.0161209	0.16305	ENSG00000162772/ENSG00000120738/ENSG00000196092/ENSG00000176046/ENSG00000126778/ENSG00000148677/ENSG00000137288/ENSG00000184058	ATF3/EGR1/PAX5/NUPR1/SIX1/ANKRD1/UQCC2/TBX1	8	8	ENSG00000162772/ENSG00000120738/ENSG00000196092/ENSG00000176046/ENSG00000126778/ENSG00000148677/ENSG00000137288/ENSG00000184058	0
BP	GO:1902686	mitochondrial outer membrane permeabilization involved in programmed cell death	8/824	54/13477	0.0161209	0.16305	ENSG00000141682/ENSG00000105327/ENSG00000104765/ENSG00000104081/ENSG00000130787/ENSG00000204389/ENSG00000030110/ENSG00000130770	PMAIP1/BBC3/BNIP3L/BMF/HIP1R/HSPA1A/BAK1/ATP5IF1	8	6	ENSG00000141682/ENSG00000105327/ENSG00000130787/ENSG00000204389/ENSG00000030110/ENSG00000130770	2	ENSG00000104765/ENSG00000104081
BP	GO:0045637	regulation of myeloid cell differentiation	21/824	208/13477	0.0163283	0.164799	ENSG00000187608/ENSG00000185507/ENSG00000115415/ENSG00000166710/ENSG00000198719/ENSG00000155363/ENSG00000079385/ENSG00000136997/ENSG00000128016/ENSG00000184371/ENSG00000132475/ENSG00000177606/ENSG00000164342/ENSG00000164400/ENSG00000204389/ENSG00000122592/ENSG00000006747/ENSG00000065675/ENSG00000154727/ENSG00000115738/ENSG00000110944	ISG15/IRF7/STAT1/B2M/DLL1/MOV10/CEACAM1/MYC/ZFP36/CSF1/H3F3B/JUN/TLR3/CSF2/HSPA1A/HOXA7/SCIN/PRKCQ/GABPA/ID2/IL23A	21	18	ENSG00000187608/ENSG00000185507/ENSG00000115415/ENSG00000166710/ENSG00000198719/ENSG00000155363/ENSG00000079385/ENSG00000136997/ENSG00000128016/ENSG00000184371/ENSG00000132475/ENSG00000177606/ENSG00000164342/ENSG00000204389/ENSG00000006747/ENSG00000065675/ENSG00000115738/ENSG00000110944	3	ENSG00000164400/ENSG00000122592/ENSG00000154727
BP	GO:0002720	positive regulation of cytokine production involved in immune response	7/824	44/13477	0.0164529	0.165011	ENSG00000166710/ENSG00000107201/ENSG00000134321/ENSG00000088888/ENSG00000167207/ENSG00000107485/ENSG00000162711	B2M/DDX58/RSAD2/MAVS/NOD2/GATA3/NLRP3	7	6	ENSG00000166710/ENSG00000107201/ENSG00000134321/ENSG00000167207/ENSG00000107485/ENSG00000162711	1	ENSG00000088888
BP	GO:0002920	regulation of humoral immune response	7/824	44/13477	0.0164529	0.165011	ENSG00000159403/ENSG00000149131/ENSG00000182326/ENSG00000184500/ENSG00000125730/ENSG00000243649/ENSG00000166278	C1R/SERPING1/C1S/PROS1/C3/CFB/C2	7	6	ENSG00000159403/ENSG00000149131/ENSG00000182326/ENSG00000125730/ENSG00000243649/ENSG00000166278	1	ENSG00000184500
BP	GO:0050710	negative regulation of cytokine secretion	7/824	44/13477	0.0164529	0.165011	ENSG00000117228/ENSG00000140464/ENSG00000006210/ENSG00000115590/ENSG00000162711/ENSG00000137507/ENSG00000204397	GBP1/PML/CX3CL1/IL1R2/NLRP3/LRRC32/CARD16	7	6	ENSG00000117228/ENSG00000140464/ENSG00000006210/ENSG00000115590/ENSG00000162711/ENSG00000204397	1	ENSG00000137507
BP	GO:0051209	release of sequestered calcium ion into cytosol	11/824	87/13477	0.0166769	0.166908	ENSG00000175197/ENSG00000105327/ENSG00000169245/ENSG00000169248/ENSG00000006210/ENSG00000138685/ENSG00000148834/ENSG00000171132/ENSG00000123104/ENSG00000197535/ENSG00000183023	DDIT3/BBC3/CXCL10/CXCL11/CX3CL1/FGF2/GSTO1/PRKCE/ITPR2/MYO5A/SLC8A1	11	9	ENSG00000175197/ENSG00000105327/ENSG00000169245/ENSG00000169248/ENSG00000006210/ENSG00000138685/ENSG00000148834/ENSG00000171132/ENSG00000183023	2	ENSG00000123104/ENSG00000197535
BP	GO:0072028	nephron morphogenesis	9/824	65/13477	0.0168163	0.167952	ENSG00000115415/ENSG00000126778/ENSG00000136997/ENSG00000128713/ENSG00000138685/ENSG00000107485/ENSG00000113578/ENSG00000106571/ENSG00000166333	STAT1/SIX1/MYC/HOXD11/FGF2/GATA3/FGF1/GLI3/ILK	9	8	ENSG00000115415/ENSG00000126778/ENSG00000136997/ENSG00000128713/ENSG00000138685/ENSG00000107485/ENSG00000113578/ENSG00000106571	1	ENSG00000166333
BP	GO:0002793	positive regulation of peptide secretion	20/824	196/13477	0.016912	0.168556	ENSG00000115267/ENSG00000168961/ENSG00000120217/ENSG00000107201/ENSG00000173432/ENSG00000137752/ENSG00000100219/ENSG00000111640/ENSG00000148677/ENSG00000088888/ENSG00000137486/ENSG00000104518/ENSG00000171132/ENSG00000167207/ENSG00000150630/ENSG00000107485/ENSG00000162711/ENSG00000096968/ENSG00000153162/ENSG00000092969	IFIH1/LGALS9/CD274/DDX58/SAA1/CASP1/XBP1/GAPDH/ANKRD1/MAVS/ARRB1/GSDMD/PRKCE/NOD2/VEGFC/GATA3/NLRP3/JAK2/BMP6/TGFB2	20	15	ENSG00000115267/ENSG00000168961/ENSG00000120217/ENSG00000107201/ENSG00000173432/ENSG00000137752/ENSG00000100219/ENSG00000148677/ENSG00000104518/ENSG00000171132/ENSG00000167207/ENSG00000150630/ENSG00000107485/ENSG00000162711/ENSG00000096968	5	ENSG00000111640/ENSG00000088888/ENSG00000137486/ENSG00000153162/ENSG00000092969
BP	GO:0050678	regulation of epithelial cell proliferation	26/824	274/13477	0.0172322	0.170353	ENSG00000271503/ENSG00000115415/ENSG00000105287/ENSG00000126778/ENSG00000079385/ENSG00000136997/ENSG00000108691/ENSG00000100219/ENSG00000156535/ENSG00000126368/ENSG00000177606/ENSG00000138685/ENSG00000167207/ENSG00000150630/ENSG00000184058/ENSG00000107485/ENSG00000130770/ENSG00000140945/ENSG00000113578/ENSG00000106799/ENSG00000137440/ENSG00000111087/ENSG00000153162/ENSG00000092969/ENSG00000179388…	CCL5/STAT1/PRKD2/SIX1/CEACAM1/MYC/CCL2/XBP1/CD109/NR1D1/JUN/FGF2/NOD2/VEGFC/TBX1/GATA3/ATP5IF1/CDH13/FGF1/TGFBR1/FGFBP1/GLI1/BMP6/TGFB2/EGR3/EAF2	26	19	ENSG00000271503/ENSG00000115415/ENSG00000105287/ENSG00000126778/ENSG00000079385/ENSG00000136997/ENSG00000100219/ENSG00000126368/ENSG00000177606/ENSG00000138685/ENSG00000167207/ENSG00000150630/ENSG00000184058/ENSG00000107485/ENSG00000130770/ENSG00000113578/ENSG00000137440/ENSG00000179388/ENSG00000145088	7	ENSG00000108691/ENSG00000156535/ENSG00000140945/ENSG00000106799/ENSG00000111087/ENSG00000153162/ENSG00000092969
BP	GO:0030098	lymphocyte differentiation	25/824	261/13477	0.0173289	0.170353	ENSG00000120738/ENSG00000166710/ENSG00000168961/ENSG00000182393/ENSG00000134321/ENSG00000198719/ENSG00000125347/ENSG00000171855/ENSG00000185338/ENSG00000100219/ENSG00000253729/ENSG00000168811/ENSG00000030110/ENSG00000107485/ENSG00000168685/ENSG00000162711/ENSG00000096996/ENSG00000116678/ENSG00000149311/ENSG00000169856/ENSG00000179388/ENSG00000106571/ENSG00000113916/ENSG00000115738/ENSG00000110944	EGR1/B2M/LGALS9/IFNL1/RSAD2/DLL1/IRF1/IFNB1/SOCS1/XBP1/PRKDC/IL12A/BAK1/GATA3/IL7R/NLRP3/IL12RB1/LEPR/ATM/ONECUT1/EGR3/GLI3/BCL6/ID2/IL23A	25	21	ENSG00000120738/ENSG00000166710/ENSG00000168961/ENSG00000182393/ENSG00000134321/ENSG00000198719/ENSG00000125347/ENSG00000171855/ENSG00000185338/ENSG00000100219/ENSG00000168811/ENSG00000030110/ENSG00000107485/ENSG00000168685/ENSG00000162711/ENSG00000096996/ENSG00000179388/ENSG00000106571/ENSG00000113916/ENSG00000115738/ENSG00000110944	4	ENSG00000253729/ENSG00000116678/ENSG00000149311/ENSG00000169856
BP	GO:0005996	monosaccharide metabolic process	23/824	235/13477	0.0173693	0.170353	ENSG00000089127/ENSG00000162772/ENSG00000141682/ENSG00000136997/ENSG00000149925/ENSG00000149639/ENSG00000109107/ENSG00000128272/ENSG00000126368/ENSG00000130766/ENSG00000111640/ENSG00000152256/ENSG00000100889/ENSG00000141753/ENSG00000148834/ENSG00000171132/ENSG00000158773/ENSG00000135094/ENSG00000116678/ENSG00000142178/ENSG00000169856/ENSG00000219607/ENSG00000172461	OAS1/ATF3/PMAIP1/MYC/ALDOA/SOGA1/ALDOC/ATF4/NR1D1/SESN2/GAPDH/PDK1/PCK2/IGFBP4/GSTO1/PRKCE/USF1/SDS/LEPR/SIK1/ONECUT1/PPP1R3G/FUT9	23	14	ENSG00000089127/ENSG00000162772/ENSG00000141682/ENSG00000136997/ENSG00000128272/ENSG00000126368/ENSG00000130766/ENSG00000100889/ENSG00000141753/ENSG00000148834/ENSG00000171132/ENSG00000158773/ENSG00000135094/ENSG00000142178	9	ENSG00000149925/ENSG00000149639/ENSG00000109107/ENSG00000111640/ENSG00000152256/ENSG00000116678/ENSG00000169856/ENSG00000219607/ENSG00000172461
BP	GO:0002719	negative regulation of cytokine production involved in immune response	4/824	17/13477	0.0174128	0.170353	ENSG00000130303/ENSG00000171855/ENSG00000092969/ENSG00000113916	BST2/IFNB1/TGFB2/BCL6	4	3	ENSG00000130303/ENSG00000171855/ENSG00000113916	1	ENSG00000092969
BP	GO:0002726	positive regulation of T cell cytokine production	4/824	17/13477	0.0174128	0.170353	ENSG00000166710/ENSG00000134321/ENSG00000107485/ENSG00000162711	B2M/RSAD2/GATA3/NLRP3	4	4	ENSG00000166710/ENSG00000134321/ENSG00000107485/ENSG00000162711	0
BP	GO:0032656	regulation of interleukin-13 production	4/824	17/13477	0.0174128	0.170353	ENSG00000168961/ENSG00000182393/ENSG00000107485/ENSG00000162711	LGALS9/IFNL1/GATA3/NLRP3	4	4	ENSG00000168961/ENSG00000182393/ENSG00000107485/ENSG00000162711	0
BP	GO:0043586	tongue development	4/824	17/13477	0.0174128	0.170353	ENSG00000126778/ENSG00000184058/ENSG00000142611/ENSG00000106571	SIX1/TBX1/PRDM16/GLI3	4	4	ENSG00000126778/ENSG00000184058/ENSG00000142611/ENSG00000106571	0
BP	GO:0070102	interleukin-6-mediated signaling pathway	4/824	17/13477	0.0174128	0.170353	ENSG00000115415/ENSG00000134352/ENSG00000151422/ENSG00000096968	STAT1/IL6ST/FER/JAK2	4	2	ENSG00000115415/ENSG00000096968	2	ENSG00000134352/ENSG00000151422
BP	GO:1903306	negative regulation of regulated secretory pathway	4/824	17/13477	0.0174128	0.170353	ENSG00000168961/ENSG00000079385/ENSG00000102081/ENSG00000103241	LGALS9/CEACAM1/FMR1/FOXF1	4	4	ENSG00000168961/ENSG00000079385/ENSG00000102081/ENSG00000103241	0
BP	GO:0050852	T cell receptor signaling pathway	13/824	111/13477	0.0178163	0.172526	ENSG00000130775/ENSG00000117228/ENSG00000026950/ENSG00000105287/ENSG00000125826/ENSG00000079385/ENSG00000186470/ENSG00000111801/ENSG00000120690/ENSG00000092098/ENSG00000107485/ENSG00000065675/ENSG00000273154	THEMIS2/GBP1/BTN3A1/PRKD2/RBCK1/CEACAM1/BTN3A2/BTN3A3/ELF1/RNF31/GATA3/PRKCQ/AL121845.3	13	12	ENSG00000130775/ENSG00000117228/ENSG00000026950/ENSG00000105287/ENSG00000125826/ENSG00000079385/ENSG00000186470/ENSG00000111801/ENSG00000120690/ENSG00000092098/ENSG00000107485/ENSG00000065675	1	ENSG00000273154
BP	GO:0060402	calcium ion transport into cytosol	13/824	111/13477	0.0178163	0.172526	ENSG00000175197/ENSG00000140464/ENSG00000105327/ENSG00000169245/ENSG00000169248/ENSG00000006210/ENSG00000138685/ENSG00000148834/ENSG00000171132/ENSG00000030110/ENSG00000123104/ENSG00000197535/ENSG00000183023	DDIT3/PML/BBC3/CXCL10/CXCL11/CX3CL1/FGF2/GSTO1/PRKCE/BAK1/ITPR2/MYO5A/SLC8A1	13	11	ENSG00000175197/ENSG00000140464/ENSG00000105327/ENSG00000169245/ENSG00000169248/ENSG00000006210/ENSG00000138685/ENSG00000148834/ENSG00000171132/ENSG00000030110/ENSG00000183023	2	ENSG00000123104/ENSG00000197535
BP	GO:0043367	CD4-positive, alpha-beta T cell differentiation	8/824	55/13477	0.0178873	0.172526	ENSG00000168961/ENSG00000134321/ENSG00000185338/ENSG00000107485/ENSG00000162711/ENSG00000096996/ENSG00000113916/ENSG00000110944	LGALS9/RSAD2/SOCS1/GATA3/NLRP3/IL12RB1/BCL6/IL23A	8	8	ENSG00000168961/ENSG00000134321/ENSG00000185338/ENSG00000107485/ENSG00000162711/ENSG00000096996/ENSG00000113916/ENSG00000110944	0
BP	GO:0044784	metaphase/anaphase transition of cell cycle	8/824	55/13477	0.0178873	0.172526	ENSG00000120129/ENSG00000117724/ENSG00000134982/ENSG00000178295/ENSG00000047410/ENSG00000138778/ENSG00000126787/ENSG00000149311	DUSP1/CENPF/APC/GEN1/TPR/CENPE/DLGAP5/ATM	8	1	ENSG00000120129	7	ENSG00000117724/ENSG00000134982/ENSG00000178295/ENSG00000047410/ENSG00000138778/ENSG00000126787/ENSG00000149311
BP	GO:0060675	ureteric bud morphogenesis	8/824	55/13477	0.0178873	0.172526	ENSG00000126778/ENSG00000136997/ENSG00000128713/ENSG00000138685/ENSG00000107485/ENSG00000113578/ENSG00000106571/ENSG00000166333	SIX1/MYC/HOXD11/FGF2/GATA3/FGF1/GLI3/ILK	8	7	ENSG00000126778/ENSG00000136997/ENSG00000128713/ENSG00000138685/ENSG00000107485/ENSG00000113578/ENSG00000106571	1	ENSG00000166333
BP	GO:0061045	negative regulation of wound healing	8/824	55/13477	0.0178873	0.172526	ENSG00000011422/ENSG00000149131/ENSG00000106366/ENSG00000079385/ENSG00000156535/ENSG00000184500/ENSG00000138685/ENSG00000158773	PLAUR/SERPING1/SERPINE1/CEACAM1/CD109/PROS1/FGF2/USF1	8	6	ENSG00000011422/ENSG00000149131/ENSG00000106366/ENSG00000079385/ENSG00000138685/ENSG00000158773	2	ENSG00000156535/ENSG00000184500
BP	GO:1902108	regulation of mitochondrial membrane permeability involved in apoptotic process	8/824	55/13477	0.0178873	0.172526	ENSG00000141682/ENSG00000105327/ENSG00000104765/ENSG00000104081/ENSG00000130787/ENSG00000204389/ENSG00000030110/ENSG00000130770	PMAIP1/BBC3/BNIP3L/BMF/HIP1R/HSPA1A/BAK1/ATP5IF1	8	6	ENSG00000141682/ENSG00000105327/ENSG00000130787/ENSG00000204389/ENSG00000030110/ENSG00000130770	2	ENSG00000104765/ENSG00000104081
BP	GO:0051302	regulation of cell division	15/824	135/13477	0.0179273	0.172564	ENSG00000198719/ENSG00000136997/ENSG00000110492/ENSG00000265972/ENSG00000138685/ENSG00000171132/ENSG00000066279/ENSG00000150630/ENSG00000174808/ENSG00000138675/ENSG00000113578/ENSG00000118193/ENSG00000141441/ENSG00000092969/ENSG00000164114	DLL1/MYC/MDK/TXNIP/FGF2/PRKCE/ASPM/VEGFC/BTC/FGF5/FGF1/KIF14/GAREM1/TGFB2/MAP9	15	11	ENSG00000198719/ENSG00000136997/ENSG00000110492/ENSG00000265972/ENSG00000138685/ENSG00000171132/ENSG00000150630/ENSG00000174808/ENSG00000138675/ENSG00000113578/ENSG00000141441	4	ENSG00000066279/ENSG00000118193/ENSG00000092969/ENSG00000164114
BP	GO:0019318	hexose metabolic process	21/824	210/13477	0.0179986	0.172903	ENSG00000089127/ENSG00000162772/ENSG00000141682/ENSG00000136997/ENSG00000149925/ENSG00000149639/ENSG00000109107/ENSG00000128272/ENSG00000126368/ENSG00000130766/ENSG00000111640/ENSG00000152256/ENSG00000100889/ENSG00000141753/ENSG00000158773/ENSG00000135094/ENSG00000116678/ENSG00000142178/ENSG00000169856/ENSG00000219607/ENSG00000172461	OAS1/ATF3/PMAIP1/MYC/ALDOA/SOGA1/ALDOC/ATF4/NR1D1/SESN2/GAPDH/PDK1/PCK2/IGFBP4/USF1/SDS/LEPR/SIK1/ONECUT1/PPP1R3G/FUT9	21	12	ENSG00000089127/ENSG00000162772/ENSG00000141682/ENSG00000136997/ENSG00000128272/ENSG00000126368/ENSG00000130766/ENSG00000100889/ENSG00000141753/ENSG00000158773/ENSG00000135094/ENSG00000142178	9	ENSG00000149925/ENSG00000149639/ENSG00000109107/ENSG00000111640/ENSG00000152256/ENSG00000116678/ENSG00000169856/ENSG00000219607/ENSG00000172461
BP	GO:2001237	negative regulation of extrinsic apoptotic signaling pathway	11/824	88/13477	0.0180443	0.172994	ENSG00000126709/ENSG00000121858/ENSG00000106366/ENSG00000006210/ENSG00000138448/ENSG00000164400/ENSG00000102871/ENSG00000204389/ENSG00000106799/ENSG00000023287/ENSG00000107731	IFI6/TNFSF10/SERPINE1/CX3CL1/ITGAV/CSF2/TRADD/HSPA1A/TGFBR1/RB1CC1/UNC5B	11	6	ENSG00000126709/ENSG00000121858/ENSG00000106366/ENSG00000006210/ENSG00000102871/ENSG00000204389	5	ENSG00000138448/ENSG00000164400/ENSG00000106799/ENSG00000023287/ENSG00000107731
BP	GO:0045070	positive regulation of viral genome replication	6/824	35/13477	0.0181665	0.17347	ENSG00000185745/ENSG00000271503/ENSG00000160710/ENSG00000112343/ENSG00000077097/ENSG00000131747	IFIT1/CCL5/ADAR/TRIM38/TOP2B/TOP2A	6	4	ENSG00000185745/ENSG00000271503/ENSG00000160710/ENSG00000112343	2	ENSG00000077097/ENSG00000131747
BP	GO:0045581	negative regulation of T cell differentiation	6/824	35/13477	0.0181665	0.17347	ENSG00000182393/ENSG00000125347/ENSG00000171855/ENSG00000185338/ENSG00000106571/ENSG00000113916	IFNL1/IRF1/IFNB1/SOCS1/GLI3/BCL6	6	6	ENSG00000182393/ENSG00000125347/ENSG00000171855/ENSG00000185338/ENSG00000106571/ENSG00000113916	0
BP	GO:0002573	myeloid leukocyte differentiation	17/824	160/13477	0.0184311	0.175356	ENSG00000185507/ENSG00000168062/ENSG00000163565/ENSG00000072274/ENSG00000079385/ENSG00000136997/ENSG00000156535/ENSG00000184371/ENSG00000177606/ENSG00000164342/ENSG00000164400/ENSG00000107485/ENSG00000122592/ENSG00000100867/ENSG00000196415/ENSG00000115738/ENSG00000110944	IRF7/BATF2/IFI16/TFRC/CEACAM1/MYC/CD109/CSF1/JUN/TLR3/CSF2/GATA3/HOXA7/DHRS2/PRTN3/ID2/IL23A	17	12	ENSG00000185507/ENSG00000168062/ENSG00000163565/ENSG00000079385/ENSG00000136997/ENSG00000184371/ENSG00000177606/ENSG00000164342/ENSG00000107485/ENSG00000100867/ENSG00000115738/ENSG00000110944	5	ENSG00000072274/ENSG00000156535/ENSG00000164400/ENSG00000122592/ENSG00000196415
BP	GO:0071621	granulocyte chemotaxis	10/824	77/13477	0.0184373	0.175356	ENSG00000271503/ENSG00000173432/ENSG00000169245/ENSG00000108691/ENSG00000169248/ENSG00000006210/ENSG00000184371/ENSG00000102970/ENSG00000092969/ENSG00000110944	CCL5/SAA1/CXCL10/CCL2/CXCL11/CX3CL1/CSF1/CCL17/TGFB2/IL23A	10	8	ENSG00000271503/ENSG00000173432/ENSG00000169245/ENSG00000169248/ENSG00000006210/ENSG00000184371/ENSG00000102970/ENSG00000110944	2	ENSG00000108691/ENSG00000092969
BP	GO:0001960	negative regulation of cytokine-mediated signaling pathway	7/824	45/13477	0.0184879	0.175489	ENSG00000271503/ENSG00000140853/ENSG00000101347/ENSG00000173193/ENSG00000160710/ENSG00000115590/ENSG00000204397	CCL5/NLRC5/SAMHD1/PARP14/ADAR/IL1R2/CARD16	7	7	ENSG00000271503/ENSG00000140853/ENSG00000101347/ENSG00000173193/ENSG00000160710/ENSG00000115590/ENSG00000204397	0
BP	GO:0030218	erythrocyte differentiation	12/824	100/13477	0.0187234	0.177372	ENSG00000187608/ENSG00000115415/ENSG00000166710/ENSG00000160710/ENSG00000127528/ENSG00000204389/ENSG00000107485/ENSG00000130770/ENSG00000096968/ENSG00000069122/ENSG00000113916/ENSG00000115738	ISG15/STAT1/B2M/ADAR/KLF2/HSPA1A/GATA3/ATP5IF1/JAK2/ADGRF5/BCL6/ID2	12	11	ENSG00000187608/ENSG00000115415/ENSG00000166710/ENSG00000160710/ENSG00000127528/ENSG00000204389/ENSG00000107485/ENSG00000130770/ENSG00000096968/ENSG00000113916/ENSG00000115738	1	ENSG00000069122
BP	GO:0039694	viral RNA genome replication	5/824	26/13477	0.01898	0.17839	ENSG00000239713/ENSG00000128394/ENSG00000102081/ENSG00000077097/ENSG00000131747	APOBEC3G/APOBEC3F/FMR1/TOP2B/TOP2A	5	3	ENSG00000239713/ENSG00000128394/ENSG00000102081	2	ENSG00000077097/ENSG00000131747
BP	GO:0046189	phenol-containing compound biosynthetic process	5/824	26/13477	0.01898	0.17839	ENSG00000131979/ENSG00000153234/ENSG00000107485/ENSG00000197535/ENSG00000092969	GCH1/NR4A2/GATA3/MYO5A/TGFB2	5	3	ENSG00000131979/ENSG00000153234/ENSG00000107485	2	ENSG00000197535/ENSG00000092969
BP	GO:0048246	macrophage chemotaxis	5/824	26/13477	0.01898	0.17839	ENSG00000271503/ENSG00000173432/ENSG00000108691/ENSG00000006210/ENSG00000184371	CCL5/SAA1/CCL2/CX3CL1/CSF1	5	4	ENSG00000271503/ENSG00000173432/ENSG00000006210/ENSG00000184371	1	ENSG00000108691
BP	GO:0071604	transforming growth factor beta production	5/824	26/13477	0.01898	0.17839	ENSG00000168961/ENSG00000073756/ENSG00000006210/ENSG00000141448/ENSG00000092969	LGALS9/PTGS2/CX3CL1/GATA6/TGFB2	5	4	ENSG00000168961/ENSG00000073756/ENSG00000006210/ENSG00000141448	1	ENSG00000092969
BP	GO:0042742	defense response to bacterium	14/824	124/13477	0.0191607	0.17924	ENSG00000187608/ENSG00000172936/ENSG00000142677/ENSG00000106366/ENSG00000088888/ENSG00000198918/ENSG00000164342/ENSG00000104518/ENSG00000167207/ENSG00000168811/ENSG00000162711/ENSG00000125995/ENSG00000124107/ENSG00000110944	ISG15/MYD88/IL22RA1/SERPINE1/MAVS/RPL39/TLR3/GSDMD/NOD2/IL12A/NLRP3/ROMO1/SLPI/IL23A	14	13	ENSG00000187608/ENSG00000172936/ENSG00000142677/ENSG00000106366/ENSG00000198918/ENSG00000164342/ENSG00000104518/ENSG00000167207/ENSG00000168811/ENSG00000162711/ENSG00000125995/ENSG00000124107/ENSG00000110944	1	ENSG00000088888
BP	GO:0043542	endothelial cell migration	19/824	186/13477	0.0193597	0.17924	ENSG00000136826/ENSG00000067066/ENSG00000105287/ENSG00000100600/ENSG00000073756/ENSG00000079385/ENSG00000145632/ENSG00000117461/ENSG00000138685/ENSG00000196754/ENSG00000150630/ENSG00000107485/ENSG00000140945/ENSG00000113578/ENSG00000106799/ENSG00000137440/ENSG00000100092/ENSG00000179388/ENSG00000156427	KLF4/SP100/PRKD2/LGMN/PTGS2/CEACAM1/PLK2/PIK3R3/FGF2/S100A2/VEGFC/GATA3/CDH13/FGF1/TGFBR1/FGFBP1/SH3BP1/EGR3/FGF18	19	16	ENSG00000136826/ENSG00000067066/ENSG00000105287/ENSG00000100600/ENSG00000073756/ENSG00000079385/ENSG00000145632/ENSG00000117461/ENSG00000138685/ENSG00000196754/ENSG00000150630/ENSG00000107485/ENSG00000113578/ENSG00000137440/ENSG00000100092/ENSG00000179388	3	ENSG00000140945/ENSG00000106799/ENSG00000156427
BP	GO:0051283	negative regulation of sequestering of calcium ion	11/824	89/13477	0.0194934	0.17924	ENSG00000175197/ENSG00000105327/ENSG00000169245/ENSG00000169248/ENSG00000006210/ENSG00000138685/ENSG00000148834/ENSG00000171132/ENSG00000123104/ENSG00000197535/ENSG00000183023	DDIT3/BBC3/CXCL10/CXCL11/CX3CL1/FGF2/GSTO1/PRKCE/ITPR2/MYO5A/SLC8A1	11	9	ENSG00000175197/ENSG00000105327/ENSG00000169245/ENSG00000169248/ENSG00000006210/ENSG00000138685/ENSG00000148834/ENSG00000171132/ENSG00000183023	2	ENSG00000123104/ENSG00000197535
BP	GO:0010959	regulation of metal ion transport	26/824	277/13477	0.0195178	0.17924	ENSG00000271503/ENSG00000166710/ENSG00000140464/ENSG00000073756/ENSG00000169245/ENSG00000124942/ENSG00000108691/ENSG00000169248/ENSG00000006210/ENSG00000128272/ENSG00000148834/ENSG00000077522/ENSG00000171132/ENSG00000030110/ENSG00000105711/ENSG00000124134/ENSG00000102081/ENSG00000152818/ENSG00000173221/ENSG00000118507/ENSG00000197535/ENSG00000183023/ENSG00000175548/ENSG00000142178/ENSG00000084628…	CCL5/B2M/PML/PTGS2/CXCL10/AHNAK/CCL2/CXCL11/CX3CL1/ATF4/GSTO1/ACTN2/PRKCE/BAK1/SCN1B/KCNS1/FMR1/UTRN/GLRX/AKAP7/MYO5A/SLC8A1/ALG10B/SIK1/NKAIN1/FXYD2	26	20	ENSG00000271503/ENSG00000166710/ENSG00000140464/ENSG00000073756/ENSG00000169245/ENSG00000169248/ENSG00000006210/ENSG00000128272/ENSG00000148834/ENSG00000077522/ENSG00000171132/ENSG00000030110/ENSG00000105711/ENSG00000124134/ENSG00000102081/ENSG00000173221/ENSG00000118507/ENSG00000183023/ENSG00000142178/ENSG00000084628	6	ENSG00000124942/ENSG00000108691/ENSG00000152818/ENSG00000197535/ENSG00000175548/ENSG00000137731
BP	GO:0002834	regulation of response to tumor cell	3/824	10/13477	0.0197646	0.17924	ENSG00000120217/ENSG00000079385/ENSG00000168811	CD274/CEACAM1/IL12A	3	3	ENSG00000120217/ENSG00000079385/ENSG00000168811	0
BP	GO:0002837	regulation of immune response to tumor cell	3/824	10/13477	0.0197646	0.17924	ENSG00000120217/ENSG00000079385/ENSG00000168811	CD274/CEACAM1/IL12A	3	3	ENSG00000120217/ENSG00000079385/ENSG00000168811	0
BP	GO:0014841	skeletal muscle satellite cell proliferation	3/824	10/13477	0.0197646	0.17924	ENSG00000126778/ENSG00000138685/ENSG00000096968	SIX1/FGF2/JAK2	3	3	ENSG00000126778/ENSG00000138685/ENSG00000096968	0
BP	GO:0032464	positive regulation of protein homooligomerization	3/824	10/13477	0.0197646	0.17924	ENSG00000105327/ENSG00000135116/ENSG00000104081	BBC3/HRK/BMF	3	2	ENSG00000105327/ENSG00000135116	1	ENSG00000104081
BP	GO:0045591	positive regulation of regulatory T cell differentiation	3/824	10/13477	0.0197646	0.17924	ENSG00000168961/ENSG00000185338/ENSG00000113916	LGALS9/SOCS1/BCL6	3	3	ENSG00000168961/ENSG00000185338/ENSG00000113916	0
BP	GO:0045721	negative regulation of gluconeogenesis	3/824	10/13477	0.0197646	0.17924	ENSG00000149639/ENSG00000116678/ENSG00000142178	SOGA1/LEPR/SIK1	3	1	ENSG00000142178	2	ENSG00000149639/ENSG00000116678
BP	GO:0071888	macrophage apoptotic process	3/824	10/13477	0.0197646	0.17924	ENSG00000271503/ENSG00000185507/ENSG00000167207	CCL5/IRF7/NOD2	3	3	ENSG00000271503/ENSG00000185507/ENSG00000167207	0
BP	GO:1901722	regulation of cell proliferation involved in kidney development	3/824	10/13477	0.0197646	0.17924	ENSG00000120738/ENSG00000136997/ENSG00000107485	EGR1/MYC/GATA3	3	3	ENSG00000120738/ENSG00000136997/ENSG00000107485	0
BP	GO:1902237	positive regulation of endoplasmic reticulum stress-induced intrinsic apoptotic signaling pathway	3/824	10/13477	0.0197646	0.17924	ENSG00000141682/ENSG00000175197/ENSG00000105327	PMAIP1/DDIT3/BBC3	3	3	ENSG00000141682/ENSG00000175197/ENSG00000105327	0
BP	GO:0010965	regulation of mitotic sister chromatid separation	8/824	56/13477	0.0197881	0.17924	ENSG00000120129/ENSG00000117724/ENSG00000134982/ENSG00000178295/ENSG00000047410/ENSG00000138778/ENSG00000126787/ENSG00000149311	DUSP1/CENPF/APC/GEN1/TPR/CENPE/DLGAP5/ATM	8	1	ENSG00000120129	7	ENSG00000117724/ENSG00000134982/ENSG00000178295/ENSG00000047410/ENSG00000138778/ENSG00000126787/ENSG00000149311
BP	GO:0035794	positive regulation of mitochondrial membrane permeability	8/824	56/13477	0.0197881	0.17924	ENSG00000141682/ENSG00000105327/ENSG00000104765/ENSG00000104081/ENSG00000130787/ENSG00000204389/ENSG00000030110/ENSG00000130770	PMAIP1/BBC3/BNIP3L/BMF/HIP1R/HSPA1A/BAK1/ATP5IF1	8	6	ENSG00000141682/ENSG00000105327/ENSG00000130787/ENSG00000204389/ENSG00000030110/ENSG00000130770	2	ENSG00000104765/ENSG00000104081
BP	GO:0042100	B cell proliferation	8/824	56/13477	0.0197881	0.17924	ENSG00000171855/ENSG00000072274/ENSG00000102524/ENSG00000168685/ENSG00000196950/ENSG00000176208/ENSG00000149311/ENSG00000113916	IFNB1/TFRC/TNFSF13B/IL7R/SLC39A10/ATAD5/ATM/BCL6	8	4	ENSG00000171855/ENSG00000102524/ENSG00000168685/ENSG00000113916	4	ENSG00000072274/ENSG00000196950/ENSG00000176208/ENSG00000149311
BP	GO:0042116	macrophage activation	8/824	56/13477	0.0197881	0.17924	ENSG00000006210/ENSG00000177606/ENSG00000164342/ENSG00000164400/ENSG00000171132/ENSG00000149311/ENSG00000069122/ENSG00000003989	CX3CL1/JUN/TLR3/CSF2/PRKCE/ATM/ADGRF5/SLC7A2	8	4	ENSG00000006210/ENSG00000177606/ENSG00000164342/ENSG00000171132	4	ENSG00000164400/ENSG00000149311/ENSG00000069122/ENSG00000003989
BP	GO:0072171	mesonephric tubule morphogenesis	8/824	56/13477	0.0197881	0.17924	ENSG00000126778/ENSG00000136997/ENSG00000128713/ENSG00000138685/ENSG00000107485/ENSG00000113578/ENSG00000106571/ENSG00000166333	SIX1/MYC/HOXD11/FGF2/GATA3/FGF1/GLI3/ILK	8	7	ENSG00000126778/ENSG00000136997/ENSG00000128713/ENSG00000138685/ENSG00000107485/ENSG00000113578/ENSG00000106571	1	ENSG00000166333
BP	GO:1905710	positive regulation of membrane permeability	8/824	56/13477	0.0197881	0.17924	ENSG00000141682/ENSG00000105327/ENSG00000104765/ENSG00000104081/ENSG00000130787/ENSG00000204389/ENSG00000030110/ENSG00000130770	PMAIP1/BBC3/BNIP3L/BMF/HIP1R/HSPA1A/BAK1/ATP5IF1	8	6	ENSG00000141682/ENSG00000105327/ENSG00000130787/ENSG00000204389/ENSG00000030110/ENSG00000130770	2	ENSG00000104765/ENSG00000104081
BP	GO:0050900	leukocyte migration	28/824	304/13477	0.0198198	0.17924	ENSG00000271503/ENSG00000168961/ENSG00000172936/ENSG00000100600/ENSG00000120129/ENSG00000173432/ENSG00000169245/ENSG00000106366/ENSG00000079385/ENSG00000108691/ENSG00000169248/ENSG00000006210/ENSG00000138448/ENSG00000184371/ENSG00000184500/ENSG00000161921/ENSG00000165731/ENSG00000168811/ENSG00000150630/ENSG00000138135/ENSG00000107485/ENSG00000102970/ENSG00000122592/ENSG00000151422/ENSG00000115290…	CCL5/LGALS9/MYD88/LGMN/DUSP1/SAA1/CXCL10/SERPINE1/CEACAM1/CCL2/CXCL11/CX3CL1/ITGAV/CSF1/PROS1/CXCL16/RET/IL12A/VEGFC/CH25H/GATA3/CCL17/HOXA7/FER/GRB14/TGFB2/PRTN3/IL23A	28	20	ENSG00000271503/ENSG00000168961/ENSG00000172936/ENSG00000100600/ENSG00000120129/ENSG00000173432/ENSG00000169245/ENSG00000106366/ENSG00000079385/ENSG00000169248/ENSG00000006210/ENSG00000184371/ENSG00000161921/ENSG00000165731/ENSG00000168811/ENSG00000150630/ENSG00000138135/ENSG00000107485/ENSG00000102970/ENSG00000110944	8	ENSG00000108691/ENSG00000138448/ENSG00000184500/ENSG00000122592/ENSG00000151422/ENSG00000115290/ENSG00000092969/ENSG00000196415
BP	GO:0006839	mitochondrial transport	22/824	225/13477	0.019877	0.179418	ENSG00000141682/ENSG00000138035/ENSG00000228253/ENSG00000155287/ENSG00000105327/ENSG00000146425/ENSG00000173786/ENSG00000278540/ENSG00000104765/ENSG00000169020/ENSG00000104081/ENSG00000092098/ENSG00000165175/ENSG00000130787/ENSG00000204389/ENSG00000030110/ENSG00000196683/ENSG00000130770/ENSG00000204152/ENSG00000175193/ENSG00000125995/ENSG00000198258	PMAIP1/PNPT1/MT-ATP8/SLC25A28/BBC3/DYNLT1/CNP/ACACA/BNIP3L/ATP5ME/BMF/RNF31/MID1IP1/HIP1R/HSPA1A/BAK1/TOMM7/ATP5IF1/TIMM23B/PARL/ROMO1/UBL5	22	18	ENSG00000141682/ENSG00000138035/ENSG00000155287/ENSG00000105327/ENSG00000146425/ENSG00000173786/ENSG00000169020/ENSG00000092098/ENSG00000165175/ENSG00000130787/ENSG00000204389/ENSG00000030110/ENSG00000196683/ENSG00000130770/ENSG00000204152/ENSG00000175193/ENSG00000125995/ENSG00000198258	4	ENSG00000228253/ENSG00000278540/ENSG00000104765/ENSG00000104081
BP	GO:0061326	renal tubule development	10/824	78/13477	0.020032	0.180477	ENSG00000115415/ENSG00000198719/ENSG00000126778/ENSG00000136997/ENSG00000128713/ENSG00000138685/ENSG00000107485/ENSG00000113578/ENSG00000106571/ENSG00000166333	STAT1/DLL1/SIX1/MYC/HOXD11/FGF2/GATA3/FGF1/GLI3/ILK	10	9	ENSG00000115415/ENSG00000198719/ENSG00000126778/ENSG00000136997/ENSG00000128713/ENSG00000138685/ENSG00000107485/ENSG00000113578/ENSG00000106571	1	ENSG00000166333
BP	GO:0032635	interleukin-6 production	12/824	101/13477	0.0201103	0.180842	ENSG00000234745/ENSG00000115267/ENSG00000168961/ENSG00000172936/ENSG00000107201/ENSG00000006210/ENSG00000100219/ENSG00000088888/ENSG00000127528/ENSG00000164342/ENSG00000137486/ENSG00000167207	HLA-B/IFIH1/LGALS9/MYD88/DDX58/CX3CL1/XBP1/MAVS/KLF2/TLR3/ARRB1/NOD2	12	10	ENSG00000234745/ENSG00000115267/ENSG00000168961/ENSG00000172936/ENSG00000107201/ENSG00000006210/ENSG00000100219/ENSG00000127528/ENSG00000164342/ENSG00000167207	2	ENSG00000088888/ENSG00000137486
BP	GO:0033047	regulation of mitotic sister chromatid segregation	9/824	67/13477	0.0201996	0.180964	ENSG00000120129/ENSG00000117724/ENSG00000134982/ENSG00000178295/ENSG00000047410/ENSG00000138778/ENSG00000126787/ENSG00000198887/ENSG00000149311	DUSP1/CENPF/APC/GEN1/TPR/CENPE/DLGAP5/SMC5/ATM	9	1	ENSG00000120129	8	ENSG00000117724/ENSG00000134982/ENSG00000178295/ENSG00000047410/ENSG00000138778/ENSG00000126787/ENSG00000198887/ENSG00000149311
BP	GO:0045682	regulation of epidermis development	9/824	67/13477	0.0201996	0.180964	ENSG00000128422/ENSG00000198719/ENSG00000156535/ENSG00000102871/ENSG00000134363/ENSG00000122592/ENSG00000143387/ENSG00000186395/ENSG00000092969	KRT17/DLL1/CD109/TRADD/FST/HOXA7/CTSK/KRT10/TGFB2	9	5	ENSG00000128422/ENSG00000198719/ENSG00000102871/ENSG00000134363/ENSG00000186395	4	ENSG00000156535/ENSG00000122592/ENSG00000143387/ENSG00000092969
BP	GO:0007006	mitochondrial membrane organization	14/824	125/13477	0.0204103	0.18251	ENSG00000141682/ENSG00000228253/ENSG00000105327/ENSG00000146425/ENSG00000173786/ENSG00000136997/ENSG00000104765/ENSG00000169020/ENSG00000104081/ENSG00000130787/ENSG00000204389/ENSG00000030110/ENSG00000130770/ENSG00000125995	PMAIP1/MT-ATP8/BBC3/DYNLT1/CNP/MYC/BNIP3L/ATP5ME/BMF/HIP1R/HSPA1A/BAK1/ATP5IF1/ROMO1	14	11	ENSG00000141682/ENSG00000105327/ENSG00000146425/ENSG00000173786/ENSG00000136997/ENSG00000169020/ENSG00000130787/ENSG00000204389/ENSG00000030110/ENSG00000130770/ENSG00000125995	3	ENSG00000228253/ENSG00000104765/ENSG00000104081
BP	GO:0050918	positive chemotaxis	7/824	46/13477	0.0206933	0.182768	ENSG00000271503/ENSG00000173432/ENSG00000134339/ENSG00000006210/ENSG00000138685/ENSG00000150630/ENSG00000140945	CCL5/SAA1/SAA2/CX3CL1/FGF2/VEGFC/CDH13	7	6	ENSG00000271503/ENSG00000173432/ENSG00000134339/ENSG00000006210/ENSG00000138685/ENSG00000150630	1	ENSG00000140945
BP	GO:0019369	arachidonic acid metabolic process	6/824	36/13477	0.0207066	0.182768	ENSG00000134716/ENSG00000073756/ENSG00000155016/ENSG00000105499/ENSG00000095303/ENSG00000117480	CYP2J2/PTGS2/CYP2U1/PLA2G4C/PTGS1/FAAH	6	5	ENSG00000134716/ENSG00000073756/ENSG00000105499/ENSG00000095303/ENSG00000117480	1	ENSG00000155016
BP	GO:0044764	multi-organism cellular process	6/824	36/13477	0.0207066	0.182768	ENSG00000185507/ENSG00000115267/ENSG00000108771/ENSG00000107201/ENSG00000137628/ENSG00000125995	IRF7/IFIH1/DHX58/DDX58/DDX60/ROMO1	6	6	ENSG00000185507/ENSG00000115267/ENSG00000108771/ENSG00000107201/ENSG00000137628/ENSG00000125995	0
BP	GO:0045841	negative regulation of mitotic metaphase/anaphase transition	6/824	36/13477	0.0207066	0.182768	ENSG00000120129/ENSG00000117724/ENSG00000134982/ENSG00000178295/ENSG00000047410/ENSG00000149311	DUSP1/CENPF/APC/GEN1/TPR/ATM	6	1	ENSG00000120129	5	ENSG00000117724/ENSG00000134982/ENSG00000178295/ENSG00000047410/ENSG00000149311
BP	GO:0046638	positive regulation of alpha-beta T cell differentiation	6/824	36/13477	0.0207066	0.182768	ENSG00000168961/ENSG00000185338/ENSG00000162711/ENSG00000096996/ENSG00000106571/ENSG00000110944	LGALS9/SOCS1/NLRP3/IL12RB1/GLI3/IL23A	6	6	ENSG00000168961/ENSG00000185338/ENSG00000162711/ENSG00000096996/ENSG00000106571/ENSG00000110944	0
BP	GO:0060236	regulation of mitotic spindle organization	6/824	36/13477	0.0207066	0.182768	ENSG00000086065/ENSG00000041880/ENSG00000204389/ENSG00000047410/ENSG00000118007/ENSG00000164114	CHMP5/PARP3/HSPA1A/TPR/STAG1/MAP9	6	3	ENSG00000086065/ENSG00000041880/ENSG00000204389	3	ENSG00000047410/ENSG00000118007/ENSG00000164114
BP	GO:1902100	negative regulation of metaphase/anaphase transition of cell cycle	6/824	36/13477	0.0207066	0.182768	ENSG00000120129/ENSG00000117724/ENSG00000134982/ENSG00000178295/ENSG00000047410/ENSG00000149311	DUSP1/CENPF/APC/GEN1/TPR/ATM	6	1	ENSG00000120129	5	ENSG00000117724/ENSG00000134982/ENSG00000178295/ENSG00000047410/ENSG00000149311
BP	GO:0072009	nephron epithelium development	11/824	90/13477	0.0210268	0.185253	ENSG00000115415/ENSG00000198719/ENSG00000126778/ENSG00000136997/ENSG00000128713/ENSG00000138685/ENSG00000161270/ENSG00000107485/ENSG00000113578/ENSG00000106571/ENSG00000166333	STAT1/DLL1/SIX1/MYC/HOXD11/FGF2/NPHS1/GATA3/FGF1/GLI3/ILK	11	9	ENSG00000115415/ENSG00000198719/ENSG00000126778/ENSG00000136997/ENSG00000128713/ENSG00000138685/ENSG00000107485/ENSG00000113578/ENSG00000106571	2	ENSG00000161270/ENSG00000166333
[truncated: 5,589 more rows]

## Sheet: DEGs at 72hpi
Table S4. Information of the GO pathways of the DEGs in JEV-infected hBMECs at 72 hpi.
Category	GOID	Description	GeneRatio	BgRatio	pvalue	padj	geneID	geneName	Count
[truncated: 7,770 more rows]
