# Supplementary material for: Type I/type III IFN and related factors regulate JEV infection and BBB endothelial integrity
Source: J Neuroinflammation. 2023 Sep 27;20:216. doi: 10.1186/s12974-023-02891-x (PMC10523659; doi:10.1186/s12974-023-02891-x)
Supplement: Supplementary file 5 — Additional file 5: Table S4. Information on the GO pathways of the DEGs in JEV-infected hBMECs at 12, 36, and 72 hpi. Table S5. Information on the KEGG pathways of the DEGs in JEV-infected hBMECs at 12, 36, and 72 hpi. Table S6. Global transcriptional response of JEV-infected hBMECs. [file 12974_2023_2891_MOESM5_ESM.zip › Table S5. .xls]

## Sheet: DEGs at 12hpi
Supplementary Dataset 3. Information of the KEGG pathways of the DEGs in JEV-infected hBMECs at 12 hpi.
KEGGID	Description	GeneRatio	BgRatio	pvalue	padj	geneID	geneName	keggID	Count	Up	Up_Gene_names	Down	Down_Gene_names
hsa04621	NOD-like receptor signaling pathway	17/211	187/8164	6.17576e-06	0.00136484	ENSG00000111331/ENSG00000185507/ENSG00000115415/ENSG00000163739/ENSG00000081041/ENSG00000089127/ENSG00000111335/ENSG00000108691/ENSG00000232810/ENSG00000163734/ENSG00000271503/ENSG00000162654/ENSG00000117228/ENSG00000213928/ENSG00000259529/ENSG00000170296/ENSG00000137752	OAS3/IRF7/STAT1/CXCL1/CXCL2/OAS1/OAS2/CCL2/TNF/CXCL3/CCL5/GBP4/GBP1/IRF9/AL136295.5/GABARAP/CASP1	hsa:4940/hsa:3665/hsa:6772/hsa:2919/hsa:2920/hsa:4938/hsa:4939/hsa:6347/hsa:7124/hsa:2921/hsa:6352/hsa:115361/hsa:2633/hsa:10379/hsa:55072/hsa:11337/hsa:834	17	17	ENSG00000111331/ENSG00000185507/ENSG00000115415/ENSG00000163739/ENSG00000081041/ENSG00000089127/ENSG00000111335/ENSG00000108691/ENSG00000232810/ENSG00000163734/ENSG00000271503/ENSG00000162654/ENSG00000117228/ENSG00000213928/ENSG00000259529/ENSG00000170296/ENSG00000137752	0
hsa05164	Influenza A	15/211	168/8164	2.73486e-05	0.00302202	ENSG00000111331/ENSG00000185507/ENSG00000115415/ENSG00000090339/ENSG00000089127/ENSG00000111335/ENSG00000115267/ENSG00000108691/ENSG00000232810/ENSG00000271503/ENSG00000213928/ENSG00000175730/ENSG00000137752/ENSG00000235481/ENSG00000270820	OAS3/IRF7/STAT1/ICAM1/OAS1/OAS2/IFIH1/CCL2/TNF/CCL5/IRF9/BAK1P1/CASP1/UBE2R2-AS1/AC016727.1	hsa:4940/hsa:3665/hsa:6772/hsa:3383/hsa:4938/hsa:4939/hsa:64135/hsa:6347/hsa:7124/hsa:6352/hsa:10379/hsa:578/hsa:834/hsa:5646/hsa:7514	15	13	ENSG00000111331/ENSG00000185507/ENSG00000115415/ENSG00000090339/ENSG00000089127/ENSG00000111335/ENSG00000115267/ENSG00000108691/ENSG00000232810/ENSG00000271503/ENSG00000213928/ENSG00000137752/ENSG00000270820	2	ENSG00000175730/ENSG00000235481
hsa05323	Rheumatoid arthritis	9/211	69/8164	6.405e-05	0.00471835	ENSG00000163739/ENSG00000090339/ENSG00000081041/ENSG00000185883/ENSG00000184371/ENSG00000108691/ENSG00000232810/ENSG00000163734/ENSG00000271503	CXCL1/ICAM1/CXCL2/ATP6V0C/CSF1/CCL2/TNF/CXCL3/CCL5	hsa:2919/hsa:3383/hsa:2920/hsa:527/hsa:1435/hsa:6347/hsa:7124/hsa:2921/hsa:6352	9	9	ENSG00000163739/ENSG00000090339/ENSG00000081041/ENSG00000185883/ENSG00000184371/ENSG00000108691/ENSG00000232810/ENSG00000163734/ENSG00000271503	0
hsa04061	Viral protein interaction with cytokine and cytokine receptor	7/211	50/8164	0.000270868	0.0122273	ENSG00000163739/ENSG00000081041/ENSG00000184371/ENSG00000108691/ENSG00000232810/ENSG00000163734/ENSG00000271503	CXCL1/CXCL2/CSF1/CCL2/TNF/CXCL3/CCL5	hsa:2919/hsa:2920/hsa:1435/hsa:6347/hsa:7124/hsa:2921/hsa:6352	7	7	ENSG00000163739/ENSG00000081041/ENSG00000184371/ENSG00000108691/ENSG00000232810/ENSG00000163734/ENSG00000271503	0
hsa05169	Epstein-Barr virus infection	15/211	206/8164	0.000276637	0.0122273	ENSG00000187608/ENSG00000111331/ENSG00000185507/ENSG00000115415/ENSG00000090339/ENSG00000168394/ENSG00000089127/ENSG00000111335/ENSG00000232810/ENSG00000164105/ENSG00000204642/ENSG00000213928/ENSG00000175730/ENSG00000240135/ENSG00000204261	ISG15/OAS3/IRF7/STAT1/ICAM1/TAP1/OAS1/OAS2/TNF/SAP30/HLA-F/IRF9/BAK1P1/PSMD12P/PSMB8-AS1	hsa:9636/hsa:4940/hsa:3665/hsa:6772/hsa:3383/hsa:6890/hsa:4938/hsa:4939/hsa:7124/hsa:8819/hsa:3134/hsa:10379/hsa:578/hsa:5718/hsa:6890	15	12	ENSG00000187608/ENSG00000111331/ENSG00000185507/ENSG00000115415/ENSG00000090339/ENSG00000168394/ENSG00000089127/ENSG00000111335/ENSG00000232810/ENSG00000204642/ENSG00000213928/ENSG00000204261	3	ENSG00000164105/ENSG00000175730/ENSG00000240135
hsa05134	Legionellosis	9/211	100/8164	0.00107768	0.0396946	ENSG00000163739/ENSG00000176171/ENSG00000081041/ENSG00000232810/ENSG00000163734/ENSG00000213430/ENSG00000228502/ENSG00000137752/ENSG00000250182	CXCL1/BNIP3/CXCL2/TNF/CXCL3/HSPD1P1/EEF1A1P11/CASP1/EEF1A1P13	hsa:2919/hsa:664/hsa:2920/hsa:7124/hsa:2921/hsa:3329/hsa:1915/hsa:834/hsa:1915	9	5	ENSG00000163739/ENSG00000081041/ENSG00000232810/ENSG00000163734/ENSG00000137752	4	ENSG00000176171/ENSG00000213430/ENSG00000228502/ENSG00000250182
hsa04668	TNF signaling pathway	10/211	126/8164	0.00152188	0.0480479	ENSG00000163739/ENSG00000090339/ENSG00000125347/ENSG00000081041/ENSG00000184371/ENSG00000108691/ENSG00000232810/ENSG00000163734/ENSG00000271503/ENSG00000228218	CXCL1/ICAM1/IRF1/CXCL2/CSF1/CCL2/TNF/CXCL3/CCL5/ATF4P3	hsa:2919/hsa:3383/hsa:3659/hsa:2920/hsa:1435/hsa:6347/hsa:7124/hsa:2921/hsa:6352/hsa:468	10	9	ENSG00000163739/ENSG00000090339/ENSG00000125347/ENSG00000081041/ENSG00000184371/ENSG00000108691/ENSG00000232810/ENSG00000163734/ENSG00000271503	1	ENSG00000228218
hsa05322	Systemic lupus erythematosus	9/211	108/8164	0.00185558	0.0512605	ENSG00000232810/ENSG00000258741/ENSG00000276180/ENSG00000178458/ENSG00000159403/ENSG00000270882/ENSG00000158406/ENSG00000285480/ENSG00000273703	TNF/H2AFVP1/HIST1H4I/H3F3AP6/C1R/HIST2H4A/HIST1H4H/AC021097.3/HIST1H2BM	hsa:7124/hsa:94239/hsa:8370/hsa:3020/hsa:715/hsa:8370/hsa:8370/hsa:114483833/hsa:8342	9	2	ENSG00000232810/ENSG00000159403	7	ENSG00000258741/ENSG00000276180/ENSG00000178458/ENSG00000270882/ENSG00000158406/ENSG00000285480/ENSG00000273703
hsa05167	Kaposi sarcoma-associated herpesvirus infection	12/211	204/8164	0.00654632	0.160748	ENSG00000185507/ENSG00000115415/ENSG00000163739/ENSG00000090339/ENSG00000224631/ENSG00000081041/ENSG00000174021/ENSG00000163734/ENSG00000204642/ENSG00000213928/ENSG00000175730/ENSG00000170296	IRF7/STAT1/CXCL1/ICAM1/RPS27AP16/CXCL2/GNG5/CXCL3/HLA-F/IRF9/BAK1P1/GABARAP	hsa:3665/hsa:6772/hsa:2919/hsa:3383/hsa:6233/hsa:2920/hsa:2787/hsa:2921/hsa:3134/hsa:10379/hsa:578/hsa:11337	12	10	ENSG00000185507/ENSG00000115415/ENSG00000163739/ENSG00000090339/ENSG00000081041/ENSG00000174021/ENSG00000163734/ENSG00000204642/ENSG00000213928/ENSG00000170296	2	ENSG00000224631/ENSG00000175730
hsa05160	Hepatitis C	10/211	158/8164	0.00774147	0.171086	ENSG00000111331/ENSG00000185507/ENSG00000115415/ENSG00000185745/ENSG00000089127/ENSG00000111335/ENSG00000232810/ENSG00000213928/ENSG00000175730/ENSG00000253958	OAS3/IRF7/STAT1/IFIT1/OAS1/OAS2/TNF/IRF9/BAK1P1/CLDN23	hsa:4940/hsa:3665/hsa:6772/hsa:3434/hsa:4938/hsa:4939/hsa:7124/hsa:10379/hsa:578/hsa:137075	10	9	ENSG00000111331/ENSG00000185507/ENSG00000115415/ENSG00000185745/ENSG00000089127/ENSG00000111335/ENSG00000232810/ENSG00000213928/ENSG00000253958	1	ENSG00000175730
hsa04060	Cytokine-cytokine receptor interaction	11/211	188/8164	0.00942705	0.189398	ENSG00000163739/ENSG00000081041/ENSG00000184371/ENSG00000108691/ENSG00000232810/ENSG00000163734/ENSG00000271503/ENSG00000108342/ENSG00000183709/ENSG00000123999/ENSG00000182393	CXCL1/CXCL2/CSF1/CCL2/TNF/CXCL3/CCL5/CSF3/IFNL2/INHA/IFNL1	hsa:2919/hsa:2920/hsa:1435/hsa:6347/hsa:7124/hsa:2921/hsa:6352/hsa:1440/hsa:282616/hsa:3623/hsa:282618	11	11	ENSG00000163739/ENSG00000081041/ENSG00000184371/ENSG00000108691/ENSG00000232810/ENSG00000163734/ENSG00000271503/ENSG00000108342/ENSG00000183709/ENSG00000123999/ENSG00000182393	0
hsa04612	Antigen processing and presentation	6/211	75/8164	0.0127182	0.2111	ENSG00000168394/ENSG00000232810/ENSG00000204642/ENSG00000216490/ENSG00000225131/ENSG00000204261	TAP1/TNF/HLA-F/IFI30/PSME2P2/PSMB8-AS1	hsa:6890/hsa:7124/hsa:3134/hsa:10437/hsa:5721/hsa:6890	6	5	ENSG00000168394/ENSG00000232810/ENSG00000204642/ENSG00000216490/ENSG00000204261	1	ENSG00000225131
hsa00051	Fructose and mannose metabolism	4/211	36/8164	0.0133729	0.2111	ENSG00000149925/ENSG00000114268/ENSG00000159399/ENSG00000109107	ALDOA/PFKFB4/HK2/ALDOC	hsa:226/hsa:5210/hsa:3099/hsa:230	4	1	ENSG00000149925	3	ENSG00000114268/ENSG00000159399/ENSG00000109107
hsa05144	Malaria	4/211	36/8164	0.0133729	0.2111	ENSG00000090339/ENSG00000108691/ENSG00000232810/ENSG00000108342	ICAM1/CCL2/TNF/CSF3	hsa:3383/hsa:6347/hsa:7124/hsa:1440	4	4	ENSG00000090339/ENSG00000108691/ENSG00000232810/ENSG00000108342	0
hsa05162	Measles	8/211	130/8164	0.0192239	0.283231	ENSG00000111331/ENSG00000185507/ENSG00000115415/ENSG00000089127/ENSG00000111335/ENSG00000115267/ENSG00000213928/ENSG00000175730	OAS3/IRF7/STAT1/OAS1/OAS2/IFIH1/IRF9/BAK1P1	hsa:4940/hsa:3665/hsa:6772/hsa:4938/hsa:4939/hsa:64135/hsa:10379/hsa:578	8	7	ENSG00000111331/ENSG00000185507/ENSG00000115415/ENSG00000089127/ENSG00000111335/ENSG00000115267/ENSG00000213928	1	ENSG00000175730
hsa04978	Mineral absorption	5/211	62/8164	0.0216124	0.28963	ENSG00000162840/ENSG00000205364/ENSG00000187193/ENSG00000232187/ENSG00000066230	MT2P1/MT1M/MT1X/FTH1P7/SLC9A3	hsa:4502/hsa:4499/hsa:4501/hsa:2495/hsa:6550	5	2	ENSG00000162840/ENSG00000066230	3	ENSG00000205364/ENSG00000187193/ENSG00000232187
hsa05034	Alcoholism	10/211	186/8164	0.0222792	0.28963	ENSG00000174021/ENSG00000258741/ENSG00000276180/ENSG00000178458/ENSG00000270882/ENSG00000228218/ENSG00000128271/ENSG00000158406/ENSG00000285480/ENSG00000273703	GNG5/H2AFVP1/HIST1H4I/H3F3AP6/HIST2H4A/ATF4P3/ADORA2A/HIST1H4H/AC021097.3/HIST1H2BM	hsa:2787/hsa:94239/hsa:8370/hsa:3020/hsa:8370/hsa:468/hsa:135/hsa:8370/hsa:114483833/hsa:8342	10	2	ENSG00000174021/ENSG00000128271	8	ENSG00000258741/ENSG00000276180/ENSG00000178458/ENSG00000270882/ENSG00000228218/ENSG00000158406/ENSG00000285480/ENSG00000273703
hsa04964	Proximal tubule bicarbonate reclamation	3/211	25/8164	0.0257544	0.316207	ENSG00000240583/ENSG00000066230/ENSG00000135423	AQP1/SLC9A3/GLS2	hsa:358/hsa:6550/hsa:27165	3	3	ENSG00000240583/ENSG00000066230/ENSG00000135423	0
hsa04657	IL-17 signaling pathway	6/211	90/8164	0.0286826	0.333624	ENSG00000163739/ENSG00000081041/ENSG00000108691/ENSG00000232810/ENSG00000163734/ENSG00000108342	CXCL1/CXCL2/CCL2/TNF/CXCL3/CSF3	hsa:2919/hsa:2920/hsa:6347/hsa:7124/hsa:2921/hsa:1440	6	6	ENSG00000163739/ENSG00000081041/ENSG00000108691/ENSG00000232810/ENSG00000163734/ENSG00000108342	0
hsa04066	HIF-1 signaling pathway	7/211	128/8164	0.0477808	0.527978	ENSG00000149925/ENSG00000159399/ENSG00000152256/ENSG00000228232/ENSG00000259838/ENSG00000111716/ENSG00000109107	ALDOA/HK2/PDK1/GAPDHP1/ELOCP2/LDHB/ALDOC	hsa:226/hsa:3099/hsa:5163/hsa:2597/hsa:6921/hsa:3945/hsa:230	7	1	ENSG00000149925	6	ENSG00000159399/ENSG00000152256/ENSG00000228232/ENSG00000259838/ENSG00000111716/ENSG00000109107
hsa05120	Epithelial cell signaling in Helicobacter pylori infection	5/211	82/8164	0.0606164	0.637916	ENSG00000163739/ENSG00000081041/ENSG00000185883/ENSG00000163734/ENSG00000271503	CXCL1/CXCL2/ATP6V0C/CXCL3/CCL5	hsa:2919/hsa:2920/hsa:527/hsa:2921/hsa:6352	5	5	ENSG00000163739/ENSG00000081041/ENSG00000185883/ENSG00000163734/ENSG00000271503	0
hsa04940	Type I diabetes mellitus	3/211	36/8164	0.0651396	0.654357	ENSG00000232810/ENSG00000213430/ENSG00000204642	TNF/HSPD1P1/HLA-F	hsa:7124/hsa:3329/hsa:3134	3	2	ENSG00000232810/ENSG00000204642	1	ENSG00000213430
hsa00010	Glycolysis / Gluconeogenesis	5/211	87/8164	0.0742064	0.698566	ENSG00000149925/ENSG00000159399/ENSG00000228232/ENSG00000111716/ENSG00000109107	ALDOA/HK2/GAPDHP1/LDHB/ALDOC	hsa:226/hsa:3099/hsa:2597/hsa:3945/hsa:230	5	1	ENSG00000149925	4	ENSG00000159399/ENSG00000228232/ENSG00000111716/ENSG00000109107
hsa04622	RIG-I-like receptor signaling pathway	4/211	62/8164	0.0758623	0.698566	ENSG00000187608/ENSG00000185507/ENSG00000115267/ENSG00000232810	ISG15/IRF7/IFIH1/TNF	hsa:9636/hsa:3665/hsa:64135/hsa:7124	4	4	ENSG00000187608/ENSG00000185507/ENSG00000115267/ENSG00000232810	0
hsa05230	Central carbon metabolism in cancer	5/211	89/8164	0.0800709	0.707827	ENSG00000159399/ENSG00000152256/ENSG00000275719/ENSG00000111716/ENSG00000135423	HK2/PDK1/AC008622.2/LDHB/GLS2	hsa:3099/hsa:5163/hsa:6510/hsa:3945/hsa:27165	5	2	ENSG00000275719/ENSG00000135423	3	ENSG00000159399/ENSG00000152256/ENSG00000111716
hsa04727	GABAergic synapse	4/211	65/8164	0.0868624	0.738331	ENSG00000174021/ENSG00000260075/ENSG00000170296/ENSG00000135423	GNG5/NSFP1/GABARAP/GLS2	hsa:2787/hsa:4905/hsa:11337/hsa:27165	4	4	ENSG00000174021/ENSG00000260075/ENSG00000170296/ENSG00000135423	0
hsa04062	Chemokine signaling pathway	7/211	149/8164	0.0910974	0.745649	ENSG00000115415/ENSG00000163739/ENSG00000081041/ENSG00000174021/ENSG00000108691/ENSG00000163734/ENSG00000271503	STAT1/CXCL1/CXCL2/GNG5/CCL2/CXCL3/CCL5	hsa:6772/hsa:2919/hsa:2920/hsa:2787/hsa:6347/hsa:2921/hsa:6352	7	7	ENSG00000115415/ENSG00000163739/ENSG00000081041/ENSG00000174021/ENSG00000108691/ENSG00000163734/ENSG00000271503	0
hsa05140	Leishmaniasis	4/211	67/8164	0.0946023	0.746682	ENSG00000115415/ENSG00000232810/ENSG00000228502/ENSG00000250182	STAT1/TNF/EEF1A1P11/EEF1A1P13	hsa:6772/hsa:7124/hsa:1915/hsa:1915	4	2	ENSG00000115415/ENSG00000232810	2	ENSG00000228502/ENSG00000250182
hsa05203	Viral carcinogenesis	10/211	246/8164	0.104655	0.767862	ENSG00000185507/ENSG00000276180/ENSG00000270882/ENSG00000228218/ENSG00000204642/ENSG00000213928/ENSG00000175730/ENSG00000158406/ENSG00000285480/ENSG00000273703	IRF7/HIST1H4I/HIST2H4A/ATF4P3/HLA-F/IRF9/BAK1P1/HIST1H4H/AC021097.3/HIST1H2BM	hsa:3665/hsa:8370/hsa:8370/hsa:468/hsa:3134/hsa:10379/hsa:578/hsa:8370/hsa:114483833/hsa:8342	10	3	ENSG00000185507/ENSG00000204642/ENSG00000213928	7	ENSG00000276180/ENSG00000270882/ENSG00000228218/ENSG00000175730/ENSG00000158406/ENSG00000285480/ENSG00000273703
hsa05133	Pertussis	4/211	71/8164	0.111015	0.767862	ENSG00000125347/ENSG00000232810/ENSG00000159403/ENSG00000137752	IRF1/TNF/C1R/CASP1	hsa:3659/hsa:7124/hsa:715/hsa:834	4	4	ENSG00000125347/ENSG00000232810/ENSG00000159403/ENSG00000137752	0
hsa00190	Oxidative phosphorylation	8/211	187/8164	0.111289	0.767862	ENSG00000228253/ENSG00000185883/ENSG00000111775/ENSG00000233954/ENSG00000253785/ENSG00000224550/ENSG00000226976/ENSG00000248527	MT-ATP8/ATP6V0C/COX6A1/UQCRHL/AC008429.2/AC114491.1/COX6A1P2/MTATP6P1	hsa:4509/hsa:527/hsa:1337/hsa:440567/hsa:5464/hsa:4697/hsa:1337/hsa:4508	8	2	ENSG00000228253/ENSG00000185883	6	ENSG00000111775/ENSG00000233954/ENSG00000253785/ENSG00000224550/ENSG00000226976/ENSG00000248527
hsa04064	NF-kappa B signaling pathway	5/211	99/8164	0.112936	0.767862	ENSG00000163739/ENSG00000090339/ENSG00000081041/ENSG00000232810/ENSG00000163734	CXCL1/ICAM1/CXCL2/TNF/CXCL3	hsa:2919/hsa:3383/hsa:2920/hsa:7124/hsa:2921	5	5	ENSG00000163739/ENSG00000090339/ENSG00000081041/ENSG00000232810/ENSG00000163734	0
hsa05332	Graft-versus-host disease	2/211	23/8164	0.118089	0.767862	ENSG00000232810/ENSG00000204642	TNF/HLA-F	hsa:7124/hsa:3134	2	2	ENSG00000232810/ENSG00000204642	0
hsa05143	African trypanosomiasis	2/211	24/8164	0.126725	0.767862	ENSG00000090339/ENSG00000232810	ICAM1/TNF	hsa:3383/hsa:7124	2	2	ENSG00000090339/ENSG00000232810	0
hsa04217	Necroptosis	8/211	193/8164	0.126845	0.767862	ENSG00000115415/ENSG00000232810/ENSG00000258741/ENSG00000214975/ENSG00000213928/ENSG00000259529/ENSG00000232187/ENSG00000137752	STAT1/TNF/H2AFVP1/PPIAP29/IRF9/AL136295.5/FTH1P7/CASP1	hsa:6772/hsa:7124/hsa:94239/hsa:5478/hsa:10379/hsa:55072/hsa:2495/hsa:834	8	5	ENSG00000115415/ENSG00000232810/ENSG00000213928/ENSG00000259529/ENSG00000137752	3	ENSG00000258741/ENSG00000214975/ENSG00000232187
hsa04623	Cytosolic DNA-sensing pathway	3/211	49/8164	0.132504	0.767862	ENSG00000185507/ENSG00000271503/ENSG00000137752	IRF7/CCL5/CASP1	hsa:3665/hsa:6352/hsa:834	3	3	ENSG00000185507/ENSG00000271503/ENSG00000137752	0
hsa05163	Human cytomegalovirus infection	9/211	227/8164	0.133548	0.767862	ENSG00000168394/ENSG00000174021/ENSG00000108691/ENSG00000232810/ENSG00000271503/ENSG00000228218/ENSG00000204642/ENSG00000175730/ENSG00000204261	TAP1/GNG5/CCL2/TNF/CCL5/ATF4P3/HLA-F/BAK1P1/PSMB8-AS1	hsa:6890/hsa:2787/hsa:6347/hsa:7124/hsa:6352/hsa:468/hsa:3134/hsa:578/hsa:6890	9	7	ENSG00000168394/ENSG00000174021/ENSG00000108691/ENSG00000232810/ENSG00000271503/ENSG00000204642/ENSG00000204261	2	ENSG00000228218/ENSG00000175730
hsa04625	C-type lectin receptor signaling pathway	5/211	105/8164	0.135325	0.767862	ENSG00000115415/ENSG00000125347/ENSG00000232810/ENSG00000213928/ENSG00000137752	STAT1/IRF1/TNF/IRF9/CASP1	hsa:6772/hsa:3659/hsa:7124/hsa:10379/hsa:834	5	5	ENSG00000115415/ENSG00000125347/ENSG00000232810/ENSG00000213928/ENSG00000137752	0
hsa05330	Allograft rejection	2/211	25/8164	0.135505	0.767862	ENSG00000232810/ENSG00000204642	TNF/HLA-F	hsa:7124/hsa:3134	2	2	ENSG00000232810/ENSG00000204642	0
hsa00220	Arginine biosynthesis	2/211	26/8164	0.144416	0.797898	ENSG00000161653/ENSG00000135423	NAGS/GLS2	hsa:162417/hsa:27165	2	2	ENSG00000161653/ENSG00000135423	0
hsa05146	Amoebiasis	4/211	83/8164	0.166917	0.894958	ENSG00000163739/ENSG00000081041/ENSG00000232810/ENSG00000163734	CXCL1/CXCL2/TNF/CXCL3	hsa:2919/hsa:2920/hsa:7124/hsa:2921	4	4	ENSG00000163739/ENSG00000081041/ENSG00000232810/ENSG00000163734	0
hsa05131	Shigellosis	12/211	344/8164	0.179487	0.894958	ENSG00000176171/ENSG00000159399/ENSG00000224631/ENSG00000241685/ENSG00000256745/ENSG00000232810/ENSG00000271503/ENSG00000217241/ENSG00000178458/ENSG00000259529/ENSG00000170296/ENSG00000137752	BNIP3/HK2/RPS27AP16/ARPC1A/AP002784.2/TNF/CCL5/CBX3P9/H3F3AP6/AL136295.5/GABARAP/CASP1	hsa:664/hsa:3099/hsa:6233/hsa:10552/hsa:10094/hsa:7124/hsa:6352/hsa:11335/hsa:3020/hsa:55072/hsa:11337/hsa:834	12	5	ENSG00000232810/ENSG00000271503/ENSG00000259529/ENSG00000170296/ENSG00000137752	7	ENSG00000176171/ENSG00000159399/ENSG00000224631/ENSG00000241685/ENSG00000256745/ENSG00000217241/ENSG00000178458
hsa05340	Primary immunodeficiency	2/211	30/8164	0.181127	0.894958	ENSG00000168394/ENSG00000204261	TAP1/PSMB8-AS1	hsa:6890/hsa:6890	2	2	ENSG00000168394/ENSG00000204261	0
hsa05014	Amyotrophic lateral sclerosis (ALS)	3/211	57/8164	0.182219	0.894958	ENSG00000197582/ENSG00000232810/ENSG00000137752	GPX1P1/TNF/CASP1	hsa:2876/hsa:7124/hsa:834	3	3	ENSG00000197582/ENSG00000232810/ENSG00000137752	0
hsa04620	Toll-like receptor signaling pathway	4/211	86/8164	0.182231	0.894958	ENSG00000185507/ENSG00000115415/ENSG00000232810/ENSG00000271503	IRF7/STAT1/TNF/CCL5	hsa:3665/hsa:6772/hsa:7124/hsa:6352	4	4	ENSG00000185507/ENSG00000115415/ENSG00000232810/ENSG00000271503	0
hsa04640	Hematopoietic cell lineage	3/211	58/8164	0.188756	0.895829	ENSG00000184371/ENSG00000232810/ENSG00000108342	CSF1/TNF/CSF3	hsa:1435/hsa:7124/hsa:1440	3	3	ENSG00000184371/ENSG00000232810/ENSG00000108342	0
hsa00030	Pentose phosphate pathway	2/211	31/8164	0.190516	0.895829	ENSG00000149925/ENSG00000109107	ALDOA/ALDOC	hsa:226/hsa:230	2	1	ENSG00000149925	1	ENSG00000109107
hsa04260	Cardiac muscle contraction	4/211	93/8164	0.219615	0.974977	ENSG00000111775/ENSG00000233954/ENSG00000226976/ENSG00000268034	COX6A1/UQCRHL/COX6A1P2/AC243960.2	hsa:1337/hsa:440567/hsa:1337/hsa:7171	4	0		4	ENSG00000111775/ENSG00000233954/ENSG00000226976/ENSG00000268034
hsa03013	RNA transport	8/211	226/8164	0.230123	0.974977	ENSG00000224546/ENSG00000225031/ENSG00000184110/ENSG00000236603/ENSG00000228502/ENSG00000253328/ENSG00000270820/ENSG00000250182	EIF4BP3/EIF4BP7/EIF3C/RANP1/EEF1A1P11/SUMO2P19/AC016727.1/EEF1A1P13	hsa:1975/hsa:1975/hsa:8663/hsa:5901/hsa:1915/hsa:6613/hsa:7514/hsa:1915	8	4	ENSG00000225031/ENSG00000184110/ENSG00000253328/ENSG00000270820	4	ENSG00000224546/ENSG00000236603/ENSG00000228502/ENSG00000250182
hsa04137	Mitophagy - animal	6/211	160/8164	0.233054	0.974977	ENSG00000176171/ENSG00000104765/ENSG00000224631/ENSG00000228218/ENSG00000170296/ENSG00000242756	BNIP3/BNIP3L/RPS27AP16/ATF4P3/GABARAP/RHOT1P3	hsa:664/hsa:665/hsa:6233/hsa:468/hsa:11337/hsa:55288	6	1	ENSG00000170296	5	ENSG00000176171/ENSG00000104765/ENSG00000224631/ENSG00000228218/ENSG00000242756
hsa03050	Proteasome	3/211	65/8164	0.235993	0.974977	ENSG00000100902/ENSG00000225131/ENSG00000240135	PSMA6/PSME2P2/PSMD12P	hsa:5687/hsa:5721/hsa:5718	3	1	ENSG00000100902	2	ENSG00000225131/ENSG00000240135
hsa04974	Protein digestion and absorption	3/211	65/8164	0.235993	0.974977	ENSG00000275719/ENSG00000235481/ENSG00000066230	AC008622.2/UBE2R2-AS1/SLC9A3	hsa:6510/hsa:5646/hsa:6550	3	2	ENSG00000275719/ENSG00000066230	1	ENSG00000235481
hsa01230	Biosynthesis of amino acids	4/211	96/8164	0.236232	0.974977	ENSG00000149925/ENSG00000228232/ENSG00000161653/ENSG00000109107	ALDOA/GAPDHP1/NAGS/ALDOC	hsa:226/hsa:2597/hsa:162417/hsa:230	4	2	ENSG00000149925/ENSG00000161653	2	ENSG00000228232/ENSG00000109107
hsa00140	Steroid hormone biosynthesis	2/211	36/8164	0.23823	0.974977	ENSG00000176387/ENSG00000187134	HSD11B2/AKR1C1	hsa:3291/hsa:1645	2	2	ENSG00000176387/ENSG00000187134	0
hsa04933	AGE-RAGE signaling pathway in diabetic complications	4/211	98/8164	0.247473	0.988182	ENSG00000115415/ENSG00000090339/ENSG00000108691/ENSG00000232810	STAT1/ICAM1/CCL2/TNF	hsa:6772/hsa:3383/hsa:6347/hsa:7124	4	4	ENSG00000115415/ENSG00000090339/ENSG00000108691/ENSG00000232810	0
hsa00130	Ubiquinone and other terpenoid-quinone biosynthesis	1/211	11/8164	0.250399	0.988182	ENSG00000167397	VKORC1	hsa:79001	1	0		1	ENSG00000167397
hsa05170	Human immunodeficiency virus 1 infection	8/211	233/8164	0.255206	0.989482	ENSG00000168394/ENSG00000174021/ENSG00000232810/ENSG00000130303/ENSG00000259838/ENSG00000204642/ENSG00000175730/ENSG00000204261	TAP1/GNG5/TNF/BST2/ELOCP2/HLA-F/BAK1P1/PSMB8-AS1	hsa:6890/hsa:2787/hsa:7124/hsa:684/hsa:6921/hsa:3134/hsa:578/hsa:6890	8	6	ENSG00000168394/ENSG00000174021/ENSG00000232810/ENSG00000130303/ENSG00000204642/ENSG00000204261	2	ENSG00000259838/ENSG00000175730
hsa05310	Asthma	1/211	12/8164	0.269799	0.993662	ENSG00000232810	TNF	hsa:7124	1	1	ENSG00000232810	0
hsa05130	Pathogenic Escherichia coli infection	8/211	238/8164	0.27363	0.993662	ENSG00000220472/ENSG00000241685/ENSG00000256745/ENSG00000232810/ENSG00000228232/ENSG00000175730/ENSG00000137752/ENSG00000253958	AL139095.2/ARPC1A/AP002784.2/TNF/GAPDHP1/BAK1P1/CASP1/CLDN23	hsa:6188/hsa:10552/hsa:10094/hsa:7124/hsa:2597/hsa:578/hsa:834/hsa:137075	8	3	ENSG00000232810/ENSG00000137752/ENSG00000253958	5	ENSG00000220472/ENSG00000241685/ENSG00000256745/ENSG00000228232/ENSG00000175730
hsa04630	JAK-STAT signaling pathway	5/211	137/8164	0.280321	0.993662	ENSG00000115415/ENSG00000108342/ENSG00000183709/ENSG00000182393/ENSG00000213928	STAT1/CSF3/IFNL2/IFNL1/IRF9	hsa:6772/hsa:1440/hsa:282616/hsa:282618/hsa:10379	5	5	ENSG00000115415/ENSG00000108342/ENSG00000183709/ENSG00000182393/ENSG00000213928	0
hsa00120	Primary bile acid biosynthesis	1/211	13/8164	0.288699	0.993662	ENSG00000242110	AMACR	hsa:23600	1	1	ENSG00000242110	0
hsa05012	Parkinson disease	11/211	352/8164	0.301679	0.993662	ENSG00000228253/ENSG00000224631/ENSG00000111775/ENSG00000233954/ENSG00000224550/ENSG00000100902/ENSG00000228218/ENSG00000128271/ENSG00000226976/ENSG00000240135/ENSG00000248527	MT-ATP8/RPS27AP16/COX6A1/UQCRHL/AC114491.1/PSMA6/ATF4P3/ADORA2A/COX6A1P2/PSMD12P/MTATP6P1	hsa:4509/hsa:6233/hsa:1337/hsa:440567/hsa:4697/hsa:5687/hsa:468/hsa:135/hsa:1337/hsa:5718/hsa:4508	11	3	ENSG00000228253/ENSG00000100902/ENSG00000128271	8	ENSG00000224631/ENSG00000111775/ENSG00000233954/ENSG00000224550/ENSG00000228218/ENSG00000226976/ENSG00000240135/ENSG00000248527
hsa02010	ABC transporters	2/211	43/8164	0.305723	0.993662	ENSG00000168394/ENSG00000204261	TAP1/PSMB8-AS1	hsa:6890/hsa:6890	2	2	ENSG00000168394/ENSG00000204261	0
hsa00620	Pyruvate metabolism	2/211	44/8164	0.315313	0.993662	ENSG00000119640/ENSG00000111716	ACYP1/LDHB	hsa:97/hsa:3945	2	0		2	ENSG00000119640/ENSG00000111716
hsa04930	Type II diabetes mellitus	2/211	44/8164	0.315313	0.993662	ENSG00000159399/ENSG00000232810	HK2/TNF	hsa:3099/hsa:7124	2	1	ENSG00000232810	1	ENSG00000159399
hsa05321	Inflammatory bowel disease (IBD)	2/211	45/8164	0.324875	0.993662	ENSG00000115415/ENSG00000232810	STAT1/TNF	hsa:6772/hsa:7124	2	2	ENSG00000115415/ENSG00000232810	0
hsa04380	Osteoclast differentiation	4/211	112/8164	0.328649	0.993662	ENSG00000115415/ENSG00000184371/ENSG00000232810/ENSG00000213928	STAT1/CSF1/TNF/IRF9	hsa:6772/hsa:1435/hsa:7124/hsa:10379	4	4	ENSG00000115415/ENSG00000184371/ENSG00000232810/ENSG00000213928	0
hsa05150	Staphylococcus aureus infection	2/211	46/8164	0.334401	0.993662	ENSG00000090339/ENSG00000159403	ICAM1/C1R	hsa:3383/hsa:715	2	2	ENSG00000090339/ENSG00000159403	0
hsa04514	Cell adhesion molecules (CAMs)	4/211	113/8164	0.334546	0.993662	ENSG00000090339/ENSG00000204642/ENSG00000179776/ENSG00000253958	ICAM1/HLA-F/CDH5/CLDN23	hsa:3383/hsa:3134/hsa:1003/hsa:137075	4	4	ENSG00000090339/ENSG00000204642/ENSG00000179776/ENSG00000253958	0
hsa03450	Non-homologous end-joining	1/211	17/8164	0.359552	0.993662	ENSG00000152422	XRCC4	hsa:7518	1	0		1	ENSG00000152422
hsa01200	Carbon metabolism	5/211	155/8164	0.372296	0.993662	ENSG00000149925/ENSG00000159399/ENSG00000228232/ENSG00000224837/ENSG00000109107	ALDOA/HK2/GAPDHP1/GCSHP5/ALDOC	hsa:226/hsa:3099/hsa:2597/hsa:2653/hsa:230	5	1	ENSG00000149925	4	ENSG00000159399/ENSG00000228232/ENSG00000224837/ENSG00000109107
hsa01210	2-Oxocarboxylic acid metabolism	1/211	18/8164	0.376139	0.993662	ENSG00000161653	NAGS	hsa:162417	1	1	ENSG00000161653	0
hsa00590	Arachidonic acid metabolism	2/211	51/8164	0.381367	0.993662	ENSG00000197582/ENSG00000148344	GPX1P1/PTGES	hsa:2876/hsa:9536	2	2	ENSG00000197582/ENSG00000148344	0
hsa05142	Chagas disease (American trypanosomiasis)	3/211	86/8164	0.384415	0.993662	ENSG00000108691/ENSG00000232810/ENSG00000271503	CCL2/TNF/CCL5	hsa:6347/hsa:7124/hsa:6352	3	3	ENSG00000108691/ENSG00000232810/ENSG00000271503	0
hsa04932	Non-alcoholic fatty liver disease (NAFLD)	6/211	195/8164	0.391128	0.993662	ENSG00000232810/ENSG00000111775/ENSG00000233954/ENSG00000224550/ENSG00000228218/ENSG00000226976	TNF/COX6A1/UQCRHL/AC114491.1/ATF4P3/COX6A1P2	hsa:7124/hsa:1337/hsa:440567/hsa:4697/hsa:468/hsa:1337	6	1	ENSG00000232810	5	ENSG00000111775/ENSG00000233954/ENSG00000224550/ENSG00000228218/ENSG00000226976
hsa00534	Glycosaminoglycan biosynthesis - heparan sulfate / heparin	1/211	19/8164	0.392299	0.993662	ENSG00000166507	NDST2	hsa:8509	1	1	ENSG00000166507	0
hsa00603	Glycosphingolipid biosynthesis - globo and isoglobo series	1/211	19/8164	0.392299	0.993662	ENSG00000174951	FUT1	hsa:2523	1	0		1	ENSG00000174951
hsa04145	Phagosome	5/211	161/8164	0.403262	0.993662	ENSG00000168394/ENSG00000185883/ENSG00000159403/ENSG00000204642/ENSG00000204261	TAP1/ATP6V0C/C1R/HLA-F/PSMB8-AS1	hsa:6890/hsa:527/hsa:715/hsa:3134/hsa:6890	5	5	ENSG00000168394/ENSG00000185883/ENSG00000159403/ENSG00000204642/ENSG00000204261	0
hsa04976	Bile secretion	2/211	55/8164	0.417916	0.993662	ENSG00000240583/ENSG00000066230	AQP1/SLC9A3	hsa:358/hsa:6550	2	2	ENSG00000240583/ENSG00000066230	0
hsa05418	Fluid shear stress and atherosclerosis	5/211	165/8164	0.423823	0.993662	ENSG00000090339/ENSG00000108691/ENSG00000232810/ENSG00000179776/ENSG00000253328	ICAM1/CCL2/TNF/CDH5/SUMO2P19	hsa:3383/hsa:6347/hsa:7124/hsa:1003/hsa:6613	5	5	ENSG00000090339/ENSG00000108691/ENSG00000232810/ENSG00000179776/ENSG00000253328	0
hsa04918	Thyroid hormone synthesis	2/211	57/8164	0.435783	0.993662	ENSG00000197582/ENSG00000228218	GPX1P1/ATF4P3	hsa:2876/hsa:468	2	1	ENSG00000197582	1	ENSG00000228218
hsa04610	Complement and coagulation cascades	2/211	58/8164	0.444605	0.993662	ENSG00000159403/ENSG00000126218	C1R/F10	hsa:715/hsa:2159	2	1	ENSG00000159403	1	ENSG00000126218
hsa05161	Hepatitis B	5/211	170/8164	0.449339	0.993662	ENSG00000185507/ENSG00000115415/ENSG00000115267/ENSG00000232810/ENSG00000228218	IRF7/STAT1/IFIH1/TNF/ATF4P3	hsa:3665/hsa:6772/hsa:64135/hsa:7124/hsa:468	5	4	ENSG00000185507/ENSG00000115415/ENSG00000115267/ENSG00000232810	1	ENSG00000228218
hsa00270	Cysteine and methionine metabolism	2/211	60/8164	0.462018	0.993662	ENSG00000037757/ENSG00000111716	MRI1/LDHB	hsa:84245/hsa:3945	2	1	ENSG00000037757	1	ENSG00000111716
hsa03018	RNA degradation	3/211	98/8164	0.467146	0.993662	ENSG00000164167/ENSG00000213430/ENSG00000231245	LSM6/HSPD1P1/C1DP1	hsa:11157/hsa:3329/hsa:10438	3	0		3	ENSG00000164167/ENSG00000213430/ENSG00000231245
hsa00601	Glycosphingolipid biosynthesis - lacto and neolacto series	1/211	25/8164	0.480871	0.993662	ENSG00000174951	FUT1	hsa:2523	1	0		1	ENSG00000174951
hsa05320	Autoimmune thyroid disease	1/211	25/8164	0.480871	0.993662	ENSG00000204642	HLA-F	hsa:3134	1	1	ENSG00000204642	0
hsa04216	Ferroptosis	2/211	63/8164	0.48753	0.993662	ENSG00000258102/ENSG00000232187	MAP1LC3B2/FTH1P7	hsa:643246/hsa:2495	2	0		2	ENSG00000258102/ENSG00000232187
hsa05416	Viral myocarditis	2/211	63/8164	0.48753	0.993662	ENSG00000090339/ENSG00000204642	ICAM1/HLA-F	hsa:3383/hsa:3134	2	2	ENSG00000090339/ENSG00000204642	0
hsa00052	Galactose metabolism	1/211	28/8164	0.520213	0.993662	ENSG00000159399	HK2	hsa:3099	1	0		1	ENSG00000159399
hsa00500	Starch and sucrose metabolism	1/211	28/8164	0.520213	0.993662	ENSG00000159399	HK2	hsa:3099	1	0		1	ENSG00000159399
hsa04721	Synaptic vesicle cycle	2/211	68/8164	0.528338	0.993662	ENSG00000185883/ENSG00000260075	ATP6V0C/NSFP1	hsa:527/hsa:4905	2	2	ENSG00000185883/ENSG00000260075	0
hsa01523	Antifolate resistance	1/211	29/8164	0.532655	0.993662	ENSG00000232810	TNF	hsa:7124	1	1	ENSG00000232810	0
hsa04966	Collecting duct acid secretion	1/211	29/8164	0.532655	0.993662	ENSG00000185883	ATP6V0C	hsa:527	1	1	ENSG00000185883	0
hsa04917	Prolactin signaling pathway	2/211	69/8164	0.536233	0.993662	ENSG00000115415/ENSG00000125347	STAT1/IRF1	hsa:6772/hsa:3659	2	2	ENSG00000115415/ENSG00000125347	0
hsa03008	Ribosome biogenesis in eukaryotes	3/211	110/8164	0.544649	0.993662	ENSG00000236603/ENSG00000270820/ENSG00000241945	RANP1/AC016727.1/PWP2	hsa:5901/hsa:7514/hsa:5822	3	2	ENSG00000270820/ENSG00000241945	1	ENSG00000236603
hsa04960	Aldosterone-regulated sodium reabsorption	1/211	30/8164	0.544777	0.993662	ENSG00000176387	HSD11B2	hsa:3291	1	1	ENSG00000176387	0
hsa04973	Carbohydrate digestion and absorption	1/211	31/8164	0.556586	0.993662	ENSG00000159399	HK2	hsa:3099	1	0		1	ENSG00000159399
hsa05020	Prion diseases	1/211	31/8164	0.556586	0.993662	ENSG00000271503	CCL5	hsa:6352	1	1	ENSG00000271503	0
hsa05165	Human papillomavirus infection	9/211	351/8164	0.558639	0.993662	ENSG00000187608/ENSG00000115415/ENSG00000125347/ENSG00000135114/ENSG00000185883/ENSG00000232810/ENSG00000204642/ENSG00000213928/ENSG00000175730	ISG15/STAT1/IRF1/OASL/ATP6V0C/TNF/HLA-F/IRF9/BAK1P1	hsa:9636/hsa:6772/hsa:3659/hsa:8638/hsa:527/hsa:7124/hsa:3134/hsa:10379/hsa:578	9	8	ENSG00000187608/ENSG00000115415/ENSG00000125347/ENSG00000135114/ENSG00000185883/ENSG00000232810/ENSG00000204642/ENSG00000213928	1	ENSG00000175730
hsa05152	Tuberculosis	4/211	155/8164	0.572132	0.993662	ENSG00000115415/ENSG00000185883/ENSG00000232810/ENSG00000213430	STAT1/ATP6V0C/TNF/HSPD1P1	hsa:6772/hsa:527/hsa:7124/hsa:3329	4	3	ENSG00000115415/ENSG00000185883/ENSG00000232810	1	ENSG00000213430
hsa01524	Platinum drug resistance	2/211	77/8164	0.596087	0.993662	ENSG00000175730/ENSG00000272356	BAK1P1/AL080317.3	hsa:578/hsa:5980	2	0		2	ENSG00000175730/ENSG00000272356
hsa00630	Glyoxylate and dicarboxylate metabolism	1/211	35/8164	0.600849	0.993662	ENSG00000224837	GCSHP5	hsa:2653	1	0		1	ENSG00000224837
hsa05166	Human T-cell leukemia virus 1 infection	6/211	243/8164	0.603735	0.993662	ENSG00000090339/ENSG00000232810/ENSG00000228218/ENSG00000236603/ENSG00000204642/ENSG00000270820	ICAM1/TNF/ATF4P3/RANP1/HLA-F/AC016727.1	hsa:3383/hsa:7124/hsa:468/hsa:5901/hsa:3134/hsa:7514	6	4	ENSG00000090339/ENSG00000232810/ENSG00000204642/ENSG00000270820	2	ENSG00000228218/ENSG00000236603
hsa05132	Salmonella infection	7/211	284/8164	0.605438	0.993662	ENSG00000220472/ENSG00000241685/ENSG00000256745/ENSG00000232810/ENSG00000228232/ENSG00000175730/ENSG00000137752	AL139095.2/ARPC1A/AP002784.2/TNF/GAPDHP1/BAK1P1/CASP1	hsa:6188/hsa:10552/hsa:10094/hsa:7124/hsa:2597/hsa:578/hsa:834	7	2	ENSG00000232810/ENSG00000137752	5	ENSG00000220472/ENSG00000241685/ENSG00000256745/ENSG00000228232/ENSG00000175730
hsa04136	Autophagy - other	1/211	36/8164	0.611209	0.993662	ENSG00000170296	GABARAP	hsa:11337	1	1	ENSG00000170296	0
hsa04215	Apoptosis - multiple species	1/211	38/8164	0.631134	0.993662	ENSG00000175730	BAK1P1	hsa:578	1	0		1	ENSG00000175730
hsa00830	Retinol metabolism	1/211	40/8164	0.650043	0.993662	ENSG00000135697	BCO1	hsa:53630	1	1	ENSG00000135697	0
hsa04962	Vasopressin-regulated water reabsorption	1/211	40/8164	0.650043	0.993662	ENSG00000260075	NSFP1	hsa:4905	1	1	ENSG00000260075	0
hsa05030	Cocaine addiction	1/211	41/8164	0.659132	0.993662	ENSG00000228218	ATF4P3	hsa:468	1	0		1	ENSG00000228218
hsa05216	Thyroid cancer	1/211	41/8164	0.659132	0.993662	ENSG00000175730	BAK1P1	hsa:578	1	0		1	ENSG00000175730
hsa04670	Leukocyte transendothelial migration	3/211	131/8164	0.663175	0.993662	ENSG00000090339/ENSG00000179776/ENSG00000253958	ICAM1/CDH5/CLDN23	hsa:3383/hsa:1003/hsa:137075	3	3	ENSG00000090339/ENSG00000179776/ENSG00000253958	0
hsa05212	Pancreatic cancer	2/211	89/8164	0.674745	0.993662	ENSG00000115415/ENSG00000175730	STAT1/BAK1P1	hsa:6772/hsa:578	2	1	ENSG00000115415	1	ENSG00000175730
hsa04150	mTOR signaling pathway	4/211	179/8164	0.684898	0.993662	ENSG00000232810/ENSG00000224546/ENSG00000225031/ENSG00000155792	TNF/EIF4BP3/EIF4BP7/DEPTOR	hsa:7124/hsa:1975/hsa:1975/hsa:64798	4	2	ENSG00000232810/ENSG00000225031	2	ENSG00000224546/ENSG00000155792
hsa00640	Propanoate metabolism	1/211	44/8164	0.685014	0.993662	ENSG00000111716	LDHB	hsa:3945	1	0		1	ENSG00000111716
hsa04724	Glutamatergic synapse	2/211	91/8164	0.68658	0.993662	ENSG00000174021/ENSG00000135423	GNG5/GLS2	hsa:2787/hsa:27165	2	2	ENSG00000174021/ENSG00000135423	0
hsa04725	Cholinergic synapse	2/211	92/8164	0.692364	0.993662	ENSG00000174021/ENSG00000228218	GNG5/ATF4P3	hsa:2787/hsa:468	2	1	ENSG00000174021	1	ENSG00000228218
hsa00600	Sphingolipid metabolism	1/211	46/8164	0.701172	0.993662	ENSG00000230397	SPTLC1P1	hsa:10558	1	0		1	ENSG00000230397
hsa04927	Cortisol synthesis and secretion	1/211	46/8164	0.701172	0.993662	ENSG00000228218	ATF4P3	hsa:468	1	0		1	ENSG00000228218
hsa05202	Transcriptional misregulation in cancer	4/211	185/8164	0.709596	0.993662	ENSG00000178458/ENSG00000215835/ENSG00000175730/ENSG00000151702	H3F3AP6/AL596087.1/BAK1P1/FLI1	hsa:3020/hsa:2130/hsa:578/hsa:2313	4	2	ENSG00000215835/ENSG00000151702	2	ENSG00000178458/ENSG00000175730
hsa05410	Hypertrophic cardiomyopathy (HCM)	2/211	96/8164	0.714629	0.993662	ENSG00000232810/ENSG00000268034	TNF/AC243960.2	hsa:7124/hsa:7171	2	1	ENSG00000232810	1	ENSG00000268034
hsa00250	Alanine, aspartate and glutamate metabolism	1/211	48/8164	0.716505	0.993662	ENSG00000135423	GLS2	hsa:27165	1	1	ENSG00000135423	0
hsa05414	Dilated cardiomyopathy (DCM)	2/211	97/8164	0.71998	0.993662	ENSG00000232810/ENSG00000268034	TNF/AC243960.2	hsa:7124/hsa:7171	2	1	ENSG00000232810	1	ENSG00000268034
hsa00520	Amino sugar and nucleotide sugar metabolism	1/211	49/8164	0.723876	0.993662	ENSG00000159399	HK2	hsa:3099	1	0		1	ENSG00000159399
hsa00260	Glycine, serine and threonine metabolism	1/211	51/8164	0.738049	0.993662	ENSG00000224837	GCSHP5	hsa:2653	1	0		1	ENSG00000224837
hsa00330	Arginine and proline metabolism	1/211	51/8164	0.738049	0.993662	ENSG00000122884	P4HA1	hsa:5033	1	0		1	ENSG00000122884
hsa00980	Metabolism of xenobiotics by cytochrome P450	1/211	51/8164	0.738049	0.993662	ENSG00000187134	AKR1C1	hsa:1645	1	1	ENSG00000187134	0
hsa05100	Bacterial invasion of epithelial cells	2/211	101/8164	0.740552	0.993662	ENSG00000241685/ENSG00000256745	ARPC1A/AP002784.2	hsa:10552/hsa:10094	2	0		2	ENSG00000241685/ENSG00000256745
hsa04666	Fc gamma R-mediated phagocytosis	2/211	102/8164	0.745489	0.993662	ENSG00000241685/ENSG00000256745	ARPC1A/AP002784.2	hsa:10552/hsa:10094	2	0		2	ENSG00000241685/ENSG00000256745
hsa04650	Natural killer cell mediated cytotoxicity	2/211	103/8164	0.750347	0.993662	ENSG00000090339/ENSG00000232810	ICAM1/TNF	hsa:3383/hsa:7124	2	2	ENSG00000090339/ENSG00000232810	0
hsa05222	Small cell lung cancer	2/211	104/8164	0.755125	0.993662	ENSG00000175730/ENSG00000268942	BAK1P1/CKS1BP3	hsa:578/hsa:1163	2	0		2	ENSG00000175730/ENSG00000268942
hsa05135	Yersinia infection	3/211	152/8164	0.757782	0.993662	ENSG00000108691/ENSG00000232810/ENSG00000137752	CCL2/TNF/CASP1	hsa:6347/hsa:7124/hsa:834	3	3	ENSG00000108691/ENSG00000232810/ENSG00000137752	0
hsa04924	Renin secretion	1/211	54/8164	0.757963	0.993662	ENSG00000240583	AQP1	hsa:358	1	1	ENSG00000240583	0
hsa05145	Toxoplasmosis	2/211	105/8164	0.759824	0.993662	ENSG00000115415/ENSG00000232810	STAT1/TNF	hsa:6772/hsa:7124	2	2	ENSG00000115415/ENSG00000232810	0
hsa00480	Glutathione metabolism	1/211	55/8164	0.76426	0.993662	ENSG00000197582	GPX1P1	hsa:2876	1	1	ENSG00000197582	0
hsa04114	Oocyte meiosis	3/211	154/8164	0.765571	0.993662	ENSG00000100918/ENSG00000242294/ENSG00000163806	REC8/STAG3L5P/SPDYA	hsa:9985/hsa:10734/hsa:245711	3	3	ENSG00000100918/ENSG00000242294/ENSG00000163806	0
hsa04935	Growth hormone synthesis, secretion and action	2/211	109/8164	0.77785	0.993662	ENSG00000115415/ENSG00000228218	STAT1/ATF4P3	hsa:6772/hsa:468	2	1	ENSG00000115415	1	ENSG00000228218
hsa04330	Notch signaling pathway	1/211	58/8164	0.782189	0.993662	ENSG00000163840	DTX3L	hsa:151636	1	1	ENSG00000163840	0
hsa04911	Insulin secretion	1/211	58/8164	0.782189	0.993662	ENSG00000228218	ATF4P3	hsa:468	1	0		1	ENSG00000228218
hsa04714	Thermogenesis	6/211	296/8164	0.783235	0.993662	ENSG00000228253/ENSG00000111775/ENSG00000233954/ENSG00000224550/ENSG00000226976/ENSG00000248527	MT-ATP8/COX6A1/UQCRHL/AC114491.1/COX6A1P2/MTATP6P1	hsa:4509/hsa:1337/hsa:440567/hsa:4697/hsa:1337/hsa:4508	6	1	ENSG00000228253	5	ENSG00000111775/ENSG00000233954/ENSG00000224550/ENSG00000226976/ENSG00000248527
hsa04922	Glucagon signaling pathway	2/211	111/8164	0.786414	0.993662	ENSG00000228218/ENSG00000111716	ATF4P3/LDHB	hsa:468/hsa:3945	2	0		2	ENSG00000228218/ENSG00000111716
hsa03022	Basal transcription factors	1/211	59/8164	0.787859	0.993662	ENSG00000230295	GTF2IP23	hsa:2969	1	1	ENSG00000230295	0
hsa05031	Amphetamine addiction	1/211	59/8164	0.787859	0.993662	ENSG00000228218	ATF4P3	hsa:468	1	0		1	ENSG00000228218
hsa00240	Pyrimidine metabolism	1/211	60/8164	0.793382	0.993662	ENSG00000011052	NME1-NME2	hsa:654364	1	1	ENSG00000011052	0
hsa03040	Spliceosome	4/211	210/8164	0.797331	0.993662	ENSG00000215492/ENSG00000164167/ENSG00000224543/ENSG00000215210	HNRNPA1P7/LSM6/SNRPGP15/RBMXP2	hsa:144983/hsa:11157/hsa:6637/hsa:27316	4	0		4	ENSG00000215492/ENSG00000164167/ENSG00000224543/ENSG00000215210
hsa04210	Apoptosis	3/211	164/8164	0.801518	0.993662	ENSG00000232810/ENSG00000228218/ENSG00000175730	TNF/ATF4P3/BAK1P1	hsa:7124/hsa:468/hsa:578	3	1	ENSG00000232810	2	ENSG00000228218/ENSG00000175730
hsa04664	Fc epsilon RI signaling pathway	1/211	62/8164	0.804002	0.993662	ENSG00000232810	TNF	hsa:7124	1	1	ENSG00000232810	0
hsa04720	Long-term potentiation	1/211	63/8164	0.809106	0.993662	ENSG00000228218	ATF4P3	hsa:468	1	0		1	ENSG00000228218
hsa05032	Morphine addiction	1/211	63/8164	0.809106	0.993662	ENSG00000174021	GNG5	hsa:2787	1	1	ENSG00000174021	0
hsa05110	Vibrio cholerae infection	1/211	63/8164	0.809106	0.993662	ENSG00000185883	ATP6V0C	hsa:527	1	1	ENSG00000185883	0
hsa04728	Dopaminergic synapse	2/211	118/8164	0.814147	0.993662	ENSG00000174021/ENSG00000228218	GNG5/ATF4P3	hsa:2787/hsa:468	2	1	ENSG00000174021	1	ENSG00000228218
hsa04071	Sphingolipid signaling pathway	2/211	121/8164	0.825021	0.993662	ENSG00000232810/ENSG00000230397	TNF/SPTLC1P1	hsa:7124/hsa:10558	2	1	ENSG00000232810	1	ENSG00000230397
hsa03460	Fanconi anemia pathway	1/211	67/8164	0.828234	0.993662	ENSG00000272356	AL080317.3	hsa:5980	1	0		1	ENSG00000272356
hsa05217	Basal cell carcinoma	1/211	67/8164	0.828234	0.993662	ENSG00000175730	BAK1P1	hsa:578	1	0		1	ENSG00000175730
hsa04926	Relaxin signaling pathway	2/211	123/8164	0.83195	0.993662	ENSG00000174021/ENSG00000228218	GNG5/ATF4P3	hsa:2787/hsa:468	2	1	ENSG00000174021	1	ENSG00000228218
hsa00983	Drug metabolism - other enzymes	1/211	68/8164	0.83271	0.993662	ENSG00000011052	NME1-NME2	hsa:654364	1	1	ENSG00000011052	0
hsa04920	Adipocytokine signaling pathway	1/211	68/8164	0.83271	0.993662	ENSG00000232810	TNF	hsa:7124	1	1	ENSG00000232810	0
hsa05213	Endometrial cancer	1/211	68/8164	0.83271	0.993662	ENSG00000175730	BAK1P1	hsa:578	1	0		1	ENSG00000175730
hsa03320	PPAR signaling pathway	1/211	70/8164	0.841317	0.993662	ENSG00000234964	FABP5P7	hsa:2171	1	0		1	ENSG00000234964
hsa04662	B cell receptor signaling pathway	1/211	70/8164	0.841317	0.993662	ENSG00000185885	IFITM1	hsa:8519	1	1	ENSG00000185885	0
hsa05218	Melanoma	1/211	70/8164	0.841317	0.993662	ENSG00000175730	BAK1P1	hsa:578	1	0		1	ENSG00000175730
hsa05016	Huntington disease	9/211	458/8164	0.845025	0.993662	ENSG00000228253/ENSG00000197582/ENSG00000111775/ENSG00000233954/ENSG00000224550/ENSG00000100902/ENSG00000226976/ENSG00000240135/ENSG00000248527	MT-ATP8/GPX1P1/COX6A1/UQCRHL/AC114491.1/PSMA6/COX6A1P2/PSMD12P/MTATP6P1	hsa:4509/hsa:2876/hsa:1337/hsa:440567/hsa:4697/hsa:5687/hsa:1337/hsa:5718/hsa:4508	9	3	ENSG00000228253/ENSG00000197582/ENSG00000100902	6	ENSG00000111775/ENSG00000233954/ENSG00000224550/ENSG00000226976/ENSG00000240135/ENSG00000248527
hsa04261	Adrenergic signaling in cardiomyocytes	2/211	127/8164	0.845074	0.993662	ENSG00000228218/ENSG00000268034	ATF4P3/AC243960.2	hsa:468/hsa:7171	2	0		2	ENSG00000228218/ENSG00000268034
hsa04972	Pancreatic secretion	1/211	72/8164	0.849483	0.993662	ENSG00000235481	UBE2R2-AS1	hsa:5646	1	0		1	ENSG00000235481
hsa05223	Non-small cell lung cancer	1/211	73/8164	0.853408	0.993662	ENSG00000175730	BAK1P1	hsa:578	1	0		1	ENSG00000175730
hsa04658	Th1 and Th2 cell differentiation	1/211	75/8164	0.860954	0.993662	ENSG00000115415	STAT1	hsa:6772	1	1	ENSG00000115415	0
hsa04810	Regulation of actin cytoskeleton	4/211	235/8164	0.862487	0.993662	ENSG00000187653/ENSG00000241685/ENSG00000256745/ENSG00000136002	TMSB4XP8/ARPC1A/AP002784.2/ARHGEF4	hsa:7114/hsa:10552/hsa:10094/hsa:50649	4	1	ENSG00000136002	3	ENSG00000187653/ENSG00000241685/ENSG00000256745
hsa04151	PI3K-Akt signaling pathway	6/211	336/8164	0.872368	0.993662	ENSG00000174021/ENSG00000184371/ENSG00000108342/ENSG00000224546/ENSG00000225031/ENSG00000228218	GNG5/CSF1/CSF3/EIF4BP3/EIF4BP7/ATF4P3	hsa:2787/hsa:1435/hsa:1440/hsa:1975/hsa:1975/hsa:468	6	4	ENSG00000174021/ENSG00000184371/ENSG00000108342/ENSG00000225031	2	ENSG00000224546/ENSG00000228218
hsa04925	Aldosterone synthesis and secretion	1/211	79/8164	0.874907	0.993662	ENSG00000228218	ATF4P3	hsa:468	1	0		1	ENSG00000228218
hsa04723	Retrograde endocannabinoid signaling	2/211	138/8164	0.876517	0.993662	ENSG00000174021/ENSG00000224550	GNG5/AC114491.1	hsa:2787/hsa:4697	2	1	ENSG00000174021	1	ENSG00000224550
hsa05214	Glioma	1/211	80/8164	0.878171	0.993662	ENSG00000175730	BAK1P1	hsa:578	1	0		1	ENSG00000175730
hsa04371	Apelin signaling pathway	2/211	139/8164	0.879064	0.993662	ENSG00000174021/ENSG00000170296	GNG5/GABARAP	hsa:2787/hsa:11337	2	2	ENSG00000174021/ENSG00000170296	0
hsa00562	Inositol phosphate metabolism	1/211	81/8164	0.881351	0.993662	ENSG00000109452	INPP4B	hsa:8821	1	0		1	ENSG00000109452
hsa04146	Peroxisome	1/211	81/8164	0.881351	0.993662	ENSG00000242110	AMACR	hsa:23600	1	1	ENSG00000242110	0
hsa05211	Renal cell carcinoma	1/211	81/8164	0.881351	0.993662	ENSG00000259838	ELOCP2	hsa:6921	1	0		1	ENSG00000259838
hsa04142	Lysosome	2/211	142/8164	0.886418	0.993662	ENSG00000185883/ENSG00000188603	ATP6V0C/CLN3	hsa:527/hsa:1201	2	2	ENSG00000185883/ENSG00000188603	0
hsa04713	Circadian entrainment	1/211	84/8164	0.890404	0.993662	ENSG00000174021	GNG5	hsa:2787	1	1	ENSG00000174021	0
hsa04068	FoxO signaling pathway	2/211	146/8164	0.895583	0.993662	ENSG00000176171/ENSG00000170296	BNIP3/GABARAP	hsa:664/hsa:11337	2	1	ENSG00000170296	1	ENSG00000176171
hsa04659	Th17 cell differentiation	1/211	87/8164	0.898768	0.993662	ENSG00000115415	STAT1	hsa:6772	1	1	ENSG00000115415	0
hsa04726	Serotonergic synapse	1/211	88/8164	0.901413	0.993662	ENSG00000174021	GNG5	hsa:2787	1	1	ENSG00000174021	0
hsa04211	Longevity regulating pathway	1/211	90/8164	0.906497	0.993662	ENSG00000228218	ATF4P3	hsa:468	1	0		1	ENSG00000228218
hsa04912	GnRH signaling pathway	1/211	90/8164	0.906497	0.993662	ENSG00000228218	ATF4P3	hsa:468	1	0		1	ENSG00000228218
hsa04144	Endocytosis	5/211	309/8164	0.906879	0.993662	ENSG00000241685/ENSG00000256745/ENSG00000204642/ENSG00000227232/ENSG00000059915	ARPC1A/AP002784.2/HLA-F/WASH7P/PSD	hsa:10552/hsa:10094/hsa:3134/hsa:100287171/hsa:5662	5	3	ENSG00000204642/ENSG00000227232/ENSG00000059915	2	ENSG00000241685/ENSG00000256745
hsa05017	Spinocerebellar ataxia	3/211	207/8164	0.907704	0.993662	ENSG00000147852/ENSG00000100902/ENSG00000240135	VLDLR/PSMA6/PSMD12P	hsa:7436/hsa:5687/hsa:5718	3	1	ENSG00000100902	2	ENSG00000147852/ENSG00000240135
hsa04740	Olfactory transduction	1/211	91/8164	0.908941	0.993662	ENSG00000132274	TRIM22	hsa:387748	1	1	ENSG00000132274	0
hsa04660	T cell receptor signaling pathway	1/211	92/8164	0.911321	0.993662	ENSG00000232810	TNF	hsa:7124	1	1	ENSG00000232810	0
hsa05220	Chronic myeloid leukemia	1/211	93/8164	0.913639	0.993662	ENSG00000175730	BAK1P1	hsa:578	1	0		1	ENSG00000175730
hsa04928	Parathyroid hormone synthesis, secretion and action	1/211	95/8164	0.918096	0.993662	ENSG00000228218	ATF4P3	hsa:468	1	0		1	ENSG00000228218
hsa05235	PD-L1 expression and PD-1 checkpoint pathway in cancer	1/211	95/8164	0.918096	0.993662	ENSG00000115415	STAT1	hsa:6772	1	1	ENSG00000115415	0
hsa04080	Neuroactive ligand-receptor interaction	2/211	159/8164	0.920844	0.993662	ENSG00000128271/ENSG00000235481	ADORA2A/UBE2R2-AS1	hsa:135/hsa:5646	2	1	ENSG00000128271	1	ENSG00000235481
hsa04350	TGF-beta signaling pathway	1/211	98/8164	0.924355	0.993662	ENSG00000232810	TNF	hsa:7124	1	1	ENSG00000232810	0
hsa05210	Colorectal cancer	1/211	100/8164	0.928261	0.993662	ENSG00000175730	BAK1P1	hsa:578	1	0		1	ENSG00000175730
hsa05205	Proteoglycans in cancer	3/211	222/8164	0.930467	0.993662	ENSG00000232810/ENSG00000224546/ENSG00000225031	TNF/EIF4BP3/EIF4BP7	hsa:7124/hsa:1975/hsa:1975	3	2	ENSG00000232810/ENSG00000225031	1	ENSG00000224546
hsa04070	Phosphatidylinositol signaling system	1/211	104/8164	0.935481	0.993662	ENSG00000109452	INPP4B	hsa:8821	1	0		1	ENSG00000109452
hsa04022	cGMP-PKG signaling pathway	2/211	170/8164	0.937624	0.993662	ENSG00000228218/ENSG00000230295	ATF4P3/GTF2IP23	hsa:468/hsa:2969	2	1	ENSG00000230295	1	ENSG00000228218
hsa04270	Vascular smooth muscle contraction	1/211	106/8164	0.938815	0.993662	ENSG00000128271	ADORA2A	hsa:135	1	1	ENSG00000128271	0
hsa04914	Progesterone-mediated oocyte maturation	1/211	106/8164	0.938815	0.993662	ENSG00000163806	SPDYA	hsa:245711	1	1	ENSG00000163806	0
hsa05215	Prostate cancer	1/211	107/8164	0.940417	0.993662	ENSG00000228218	ATF4P3	hsa:468	1	0		1	ENSG00000228218
hsa04931	Insulin resistance	1/211	109/8164	0.943497	0.993662	ENSG00000232810	TNF	hsa:7124	1	1	ENSG00000232810	0
hsa04140	Autophagy - animal	3/211	235/8164	0.945911	0.993662	ENSG00000176171/ENSG00000170296/ENSG00000155792	BNIP3/GABARAP/DEPTOR	hsa:664/hsa:11337/hsa:64798	3	1	ENSG00000170296	2	ENSG00000176171/ENSG00000155792
hsa05206	MicroRNAs in cancer	2/211	178/8164	0.947654	0.993662	ENSG00000175730/ENSG00000135423	BAK1P1/GLS2	hsa:578/hsa:27165	2	1	ENSG00000135423	1	ENSG00000175730
hsa04010	MAPK signaling pathway	4/211	294/8164	0.949718	0.993662	ENSG00000184371/ENSG00000232810/ENSG00000228218/ENSG00000263503	CSF1/TNF/ATF4P3/MAPK8IP1P2	hsa:1435/hsa:7124/hsa:468/hsa:9479	4	3	ENSG00000184371/ENSG00000232810/ENSG00000263503	1	ENSG00000228218
hsa04152	AMPK signaling pathway	1/211	123/8164	0.961047	0.993662	ENSG00000114268	PFKFB4	hsa:5210	1	0		1	ENSG00000114268
hsa04218	Cellular senescence	2/211	192/8164	0.961628	0.993662	ENSG00000204642/ENSG00000249485	HLA-F/RBBP4P1	hsa:3134/hsa:5928	2	1	ENSG00000204642	1	ENSG00000249485
hsa04141	Protein processing in endoplasmic reticulum	2/211	195/8164	0.964119	0.993662	ENSG00000228218/ENSG00000175730	ATF4P3/BAK1P1	hsa:468/hsa:578	2	0		2	ENSG00000228218/ENSG00000175730
hsa04722	Neurotrophin signaling pathway	1/211	133/8164	0.970146	0.993662	ENSG00000228218	ATF4P3	hsa:468	1	0		1	ENSG00000228218
hsa04919	Thyroid hormone signaling pathway	1/211	135/8164	0.971695	0.993662	ENSG00000115415	STAT1	hsa:6772	1	1	ENSG00000115415	0
hsa04915	Estrogen signaling pathway	1/211	138/8164	0.973868	0.993662	ENSG00000228218	ATF4P3	hsa:468	1	0		1	ENSG00000228218
hsa04120	Ubiquitin mediated proteolysis	2/211	210/8164	0.974423	0.993662	ENSG00000224631/ENSG00000259838	RPS27AP16/ELOCP2	hsa:6233/hsa:6921	2	0		2	ENSG00000224631/ENSG00000259838
hsa04015	Rap1 signaling pathway	2/211	211/8164	0.974998	0.993662	ENSG00000184371/ENSG00000128271	CSF1/ADORA2A	hsa:1435/hsa:135	2	2	ENSG00000184371/ENSG00000128271	0
hsa00230	Purine metabolism	1/211	143/8164	0.977128	0.993662	ENSG00000011052	NME1-NME2	hsa:654364	1	1	ENSG00000011052	0
hsa04934	Cushing syndrome	1/211	146/8164	0.978886	0.993662	ENSG00000228218	ATF4P3	hsa:468	1	0		1	ENSG00000228218
hsa05224	Breast cancer	1/211	146/8164	0.978886	0.993662	ENSG00000175730	BAK1P1	hsa:578	1	0		1	ENSG00000175730
hsa05226	Gastric cancer	1/211	146/8164	0.978886	0.993662	ENSG00000175730	BAK1P1	hsa:578	1	0		1	ENSG00000175730
hsa04910	Insulin signaling pathway	1/211	155/8164	0.983394	0.993662	ENSG00000159399	HK2	hsa:3099	1	0		1	ENSG00000159399
hsa04014	Ras signaling pathway	2/211	235/8164	0.985591	0.993662	ENSG00000174021/ENSG00000184371	GNG5/CSF1	hsa:2787/hsa:1435	2	2	ENSG00000174021/ENSG00000184371	0
hsa04020	Calcium signaling pathway	1/211	162/8164	0.986225	0.993662	ENSG00000128271	ADORA2A	hsa:135	1	1	ENSG00000128271	0
hsa04530	Tight junction	1/211	176/8164	0.990527	0.993662	ENSG00000253958	CLDN23	hsa:137075	1	1	ENSG00000253958	0
hsa04024	cAMP signaling pathway	1/211	183/8164	0.992147	0.993662	ENSG00000128271	ADORA2A	hsa:135	1	1	ENSG00000128271	0
hsa04360	Axon guidance	1/211	188/8164	0.993132	0.993662	ENSG00000152256	PDK1	hsa:5163	1	0		1	ENSG00000152256
hsa05225	Hepatocellular carcinoma	1/211	191/8164	0.993662	0.993662	ENSG00000175730	BAK1P1	hsa:578	1	0		1	ENSG00000175730

## Sheet: DEGs at 36hpi
Supplementary Dataset 3. Information of the KEGG pathways of the DEGs in JEV-infected hBMECs at 36 hpi..
KEGGID	Description	GeneRatio	BgRatio	pvalue	padj	geneID	geneName	keggID	Count	Up	Up_Gene_names	Down	Down_Gene_names
hsa05164	Influenza A	34/553	175/8246	1.22398e-08	3.54954e-06	ENSG00000111335/ENSG00000089127/ENSG00000271503/ENSG00000111331/ENSG00000185507/ENSG00000115415/ENSG00000115267/ENSG00000121858/ENSG00000170581/ENSG00000172936/ENSG00000107201/ENSG00000134321/ENSG00000140464/ENSG00000160710/ENSG00000171855/ENSG00000121060/ENSG00000137752/ENSG00000169245/ENSG00000055332/ENSG00000108691/ENSG00000112576/ENSG00000088888/ENSG00000213928/ENSG00000117461/ENSG00000164342…	OAS2/OAS1/CCL5/OAS3/IRF7/STAT1/IFIH1/TNFSF10/STAT2/MYD88/DDX58/RSAD2/PML/ADAR/IFNB1/TRIM25/CASP1/CXCL10/EIF2AK2/CCL2/CCND3/MAVS/IRF9/PIK3R3/TLR3/TRADD/IL12A/BAK1/MX1/BAK1P1/NLRP3/JAK2/AC011005.1/SLC25A5-AS1	hsa:4939/hsa:4938/hsa:6352/hsa:4940/hsa:3665/hsa:6772/hsa:64135/hsa:8743/hsa:6773/hsa:4615/hsa:23586/hsa:91543/hsa:5371/hsa:103/hsa:3456/hsa:7706/hsa:834/hsa:3627/hsa:5610/hsa:6347/hsa:896/hsa:57506/hsa:10379/hsa:8503/hsa:7098/hsa:8717/hsa:3592/hsa:578/hsa:4599/hsa:578/hsa:114548/hsa:3717/hsa:5605/hsa:292	34	32	ENSG00000111335/ENSG00000089127/ENSG00000271503/ENSG00000111331/ENSG00000185507/ENSG00000115415/ENSG00000115267/ENSG00000121858/ENSG00000170581/ENSG00000172936/ENSG00000107201/ENSG00000134321/ENSG00000140464/ENSG00000160710/ENSG00000171855/ENSG00000121060/ENSG00000137752/ENSG00000169245/ENSG00000055332/ENSG00000112576/ENSG00000213928/ENSG00000117461/ENSG00000164342/ENSG00000102871/ENSG00000168811…	2	ENSG00000108691/ENSG00000088888
hsa04612	Antigen processing and presentation	20/553	77/8246	9.60074e-08	1.39211e-05	ENSG00000234745/ENSG00000204525/ENSG00000204642/ENSG00000168394/ENSG00000166710/ENSG00000204592/ENSG00000163131/ENSG00000173110/ENSG00000204267/ENSG00000100600/ENSG00000100911/ENSG00000206503/ENSG00000092010/ENSG00000204261/ENSG00000204389/ENSG00000183199/ENSG00000225131/ENSG00000183542/ENSG00000250746/ENSG00000206341	HLA-B/HLA-C/HLA-F/TAP1/B2M/HLA-E/CTSS/HSPA6/TAP2/LGMN/PSME2/HLA-A/PSME1/PSMB8-AS1/HSPA1A/HSP90AB3P/PSME2P2/KLRC4/AC105250.1/HLA-H	hsa:3106/hsa:3107/hsa:3134/hsa:6890/hsa:567/hsa:3133/hsa:1520/hsa:3310/hsa:6891/hsa:5641/hsa:5721/hsa:3105/hsa:5720/hsa:6890/hsa:3303/hsa:3326/hsa:5721/hsa:8302/hsa:3309/hsa:3106	20	18	ENSG00000234745/ENSG00000204525/ENSG00000204642/ENSG00000168394/ENSG00000166710/ENSG00000204592/ENSG00000163131/ENSG00000173110/ENSG00000204267/ENSG00000100600/ENSG00000100911/ENSG00000206503/ENSG00000092010/ENSG00000204261/ENSG00000204389/ENSG00000225131/ENSG00000250746/ENSG00000206341	2	ENSG00000183199/ENSG00000183542
hsa04060	Cytokine-cytokine receptor interaction	32/553	194/8246	1.61649e-06	0.000156261	ENSG00000271503/ENSG00000121858/ENSG00000182393/ENSG00000142677/ENSG00000134470/ENSG00000197110/ENSG00000183709/ENSG00000171855/ENSG00000169245/ENSG00000108691/ENSG00000157873/ENSG00000169248/ENSG00000006210/ENSG00000115590/ENSG00000184371/ENSG00000268510/ENSG00000102524/ENSG00000164400/ENSG00000161921/ENSG00000168811/ENSG00000049249/ENSG00000168685/ENSG00000134352/ENSG00000102970/ENSG00000106799…	CCL5/TNFSF10/IFNL1/IL22RA1/IL15RA/IFNL3/IFNL2/IFNB1/CXCL10/CCL2/TNFRSF14/CXCL11/CX3CL1/IL1R2/CSF1/IFNL3P1/TNFSF13B/CSF2/CXCL16/IL12A/TNFRSF9/IL7R/IL6ST/CCL17/TGFBR1/IL12RB1/AMH/LEPR/IL10RB/BMP6/TGFB2/IL23A	hsa:6352/hsa:8743/hsa:282618/hsa:58985/hsa:3601/hsa:282617/hsa:282616/hsa:3456/hsa:3627/hsa:6347/hsa:8764/hsa:6373/hsa:6376/hsa:7850/hsa:1435/hsa:282617/hsa:10673/hsa:1437/hsa:58191/hsa:3592/hsa:3604/hsa:3575/hsa:3572/hsa:6361/hsa:7046/hsa:3594/hsa:268/hsa:3953/hsa:3588/hsa:654/hsa:7042/hsa:51561	32	22	ENSG00000271503/ENSG00000121858/ENSG00000182393/ENSG00000142677/ENSG00000134470/ENSG00000197110/ENSG00000183709/ENSG00000171855/ENSG00000169245/ENSG00000157873/ENSG00000169248/ENSG00000006210/ENSG00000115590/ENSG00000184371/ENSG00000268510/ENSG00000102524/ENSG00000161921/ENSG00000168811/ENSG00000168685/ENSG00000102970/ENSG00000096996/ENSG00000110944	10	ENSG00000108691/ENSG00000164400/ENSG00000049249/ENSG00000134352/ENSG00000106799/ENSG00000104899/ENSG00000116678/ENSG00000243646/ENSG00000153162/ENSG00000092969
hsa05162	Measles	25/553	135/8246	2.70424e-06	0.000196057	ENSG00000111335/ENSG00000089127/ENSG00000111331/ENSG00000185507/ENSG00000115415/ENSG00000115267/ENSG00000170581/ENSG00000172936/ENSG00000107201/ENSG00000173110/ENSG00000160710/ENSG00000105327/ENSG00000171855/ENSG00000055332/ENSG00000112576/ENSG00000177606/ENSG00000088888/ENSG00000213928/ENSG00000117461/ENSG00000102871/ENSG00000168811/ENSG00000204389/ENSG00000030110/ENSG00000157601/ENSG00000175730	OAS2/OAS1/OAS3/IRF7/STAT1/IFIH1/STAT2/MYD88/DDX58/HSPA6/ADAR/BBC3/IFNB1/EIF2AK2/CCND3/JUN/MAVS/IRF9/PIK3R3/TRADD/IL12A/HSPA1A/BAK1/MX1/BAK1P1	hsa:4939/hsa:4938/hsa:4940/hsa:3665/hsa:6772/hsa:64135/hsa:6773/hsa:4615/hsa:23586/hsa:3310/hsa:103/hsa:27113/hsa:3456/hsa:5610/hsa:896/hsa:3725/hsa:57506/hsa:10379/hsa:8503/hsa:8717/hsa:3592/hsa:3303/hsa:578/hsa:4599/hsa:578	25	24	ENSG00000111335/ENSG00000089127/ENSG00000111331/ENSG00000185507/ENSG00000115415/ENSG00000115267/ENSG00000170581/ENSG00000172936/ENSG00000107201/ENSG00000173110/ENSG00000160710/ENSG00000105327/ENSG00000171855/ENSG00000055332/ENSG00000112576/ENSG00000177606/ENSG00000213928/ENSG00000117461/ENSG00000102871/ENSG00000168811/ENSG00000204389/ENSG00000030110/ENSG00000157601/ENSG00000175730	1	ENSG00000088888
hsa04621	NOD-like receptor signaling pathway	31/553	192/8246	3.73994e-06	0.000200139	ENSG00000111335/ENSG00000089127/ENSG00000271503/ENSG00000111331/ENSG00000185507/ENSG00000162654/ENSG00000115415/ENSG00000117228/ENSG00000154451/ENSG00000170581/ENSG00000172936/ENSG00000163565/ENSG00000171855/ENSG00000125826/ENSG00000137752/ENSG00000108691/ENSG00000170296/ENSG00000265972/ENSG00000196954/ENSG00000177606/ENSG00000088888/ENSG00000213928/ENSG00000117226/ENSG00000225492/ENSG00000104518…	OAS2/OAS1/CCL5/OAS3/IRF7/GBP4/STAT1/GBP1/GBP5/STAT2/MYD88/IFI16/IFNB1/RBCK1/CASP1/CCL2/GABARAP/TXNIP/CASP4/JUN/MAVS/IRF9/GBP3/GBP1P1/GSDMD/RNF31/NOD2/ITPR2/NLRP3/HSP90AB3P/CARD16	hsa:4939/hsa:4938/hsa:6352/hsa:4940/hsa:3665/hsa:115361/hsa:6772/hsa:2633/hsa:115362/hsa:6773/hsa:4615/hsa:3428/hsa:3456/hsa:10616/hsa:834/hsa:6347/hsa:11337/hsa:10628/hsa:837/hsa:3725/hsa:57506/hsa:10379/hsa:2635/hsa:2633/hsa:79792/hsa:55072/hsa:64127/hsa:3709/hsa:114548/hsa:3326/hsa:114769	31	26	ENSG00000111335/ENSG00000089127/ENSG00000271503/ENSG00000111331/ENSG00000185507/ENSG00000162654/ENSG00000115415/ENSG00000117228/ENSG00000154451/ENSG00000170581/ENSG00000172936/ENSG00000163565/ENSG00000171855/ENSG00000125826/ENSG00000137752/ENSG00000265972/ENSG00000196954/ENSG00000177606/ENSG00000213928/ENSG00000117226/ENSG00000225492/ENSG00000104518/ENSG00000092098/ENSG00000167207/ENSG00000162711…	5	ENSG00000108691/ENSG00000170296/ENSG00000088888/ENSG00000123104/ENSG00000183199
hsa05169	Epstein-Barr virus infection	33/553	212/8246	4.1408e-06	0.000200139	ENSG00000111335/ENSG00000187608/ENSG00000089127/ENSG00000111331/ENSG00000234745/ENSG00000185507/ENSG00000115415/ENSG00000204525/ENSG00000204642/ENSG00000168394/ENSG00000166710/ENSG00000170581/ENSG00000172936/ENSG00000107201/ENSG00000204592/ENSG00000204267/ENSG00000171855/ENSG00000169245/ENSG00000055332/ENSG00000136997/ENSG00000206503/ENSG00000112576/ENSG00000204261/ENSG00000177606/ENSG00000088888…	OAS2/ISG15/OAS1/OAS3/HLA-B/IRF7/STAT1/HLA-C/HLA-F/TAP1/B2M/STAT2/MYD88/DDX58/HLA-E/TAP2/IFNB1/CXCL10/EIF2AK2/MYC/HLA-A/CCND3/PSMB8-AS1/JUN/MAVS/IRF9/PIK3R3/GADD45A/TRADD/BAK1/BAK1P1/AC046176.1/HLA-H	hsa:4939/hsa:9636/hsa:4938/hsa:4940/hsa:3106/hsa:3665/hsa:6772/hsa:3107/hsa:3134/hsa:6890/hsa:567/hsa:6773/hsa:4615/hsa:23586/hsa:3133/hsa:6891/hsa:3456/hsa:3627/hsa:5610/hsa:4609/hsa:3105/hsa:896/hsa:6890/hsa:3725/hsa:57506/hsa:10379/hsa:8503/hsa:1647/hsa:8717/hsa:578/hsa:578/hsa:5706/hsa:3106	33	31	ENSG00000111335/ENSG00000187608/ENSG00000089127/ENSG00000111331/ENSG00000234745/ENSG00000185507/ENSG00000115415/ENSG00000204525/ENSG00000204642/ENSG00000168394/ENSG00000166710/ENSG00000170581/ENSG00000172936/ENSG00000107201/ENSG00000204592/ENSG00000204267/ENSG00000171855/ENSG00000169245/ENSG00000055332/ENSG00000136997/ENSG00000206503/ENSG00000112576/ENSG00000204261/ENSG00000177606/ENSG00000213928…	2	ENSG00000088888/ENSG00000236814
hsa04630	JAK-STAT signaling pathway	24/553	138/8246	1.31239e-05	0.000543703	ENSG00000115415/ENSG00000170581/ENSG00000182393/ENSG00000142677/ENSG00000134470/ENSG00000197110/ENSG00000183709/ENSG00000171855/ENSG00000185338/ENSG00000136997/ENSG00000112576/ENSG00000268510/ENSG00000217801/ENSG00000213928/ENSG00000117461/ENSG00000164400/ENSG00000168811/ENSG00000168685/ENSG00000134352/ENSG00000096996/ENSG00000116678/ENSG00000243646/ENSG00000096968/ENSG00000110944	STAT1/STAT2/IFNL1/IL22RA1/IL15RA/IFNL3/IFNL2/IFNB1/SOCS1/MYC/CCND3/IFNL3P1/AL390719.1/IRF9/PIK3R3/CSF2/IL12A/IL7R/IL6ST/IL12RB1/LEPR/IL10RB/JAK2/IL23A	hsa:6772/hsa:6773/hsa:282618/hsa:58985/hsa:3601/hsa:282617/hsa:282616/hsa:3456/hsa:8651/hsa:4609/hsa:896/hsa:282617/hsa:5781/hsa:10379/hsa:8503/hsa:1437/hsa:3592/hsa:3575/hsa:3572/hsa:3594/hsa:3953/hsa:3588/hsa:3717/hsa:51561	24	20	ENSG00000115415/ENSG00000170581/ENSG00000182393/ENSG00000142677/ENSG00000134470/ENSG00000197110/ENSG00000183709/ENSG00000171855/ENSG00000185338/ENSG00000136997/ENSG00000112576/ENSG00000268510/ENSG00000217801/ENSG00000213928/ENSG00000117461/ENSG00000168811/ENSG00000168685/ENSG00000096996/ENSG00000096968/ENSG00000110944	4	ENSG00000164400/ENSG00000134352/ENSG00000116678/ENSG00000243646
hsa05133	Pertussis	15/553	72/8246	6.68563e-05	0.00242354	ENSG00000159403/ENSG00000172936/ENSG00000197536/ENSG00000125347/ENSG00000137752/ENSG00000149131/ENSG00000182326/ENSG00000269378/ENSG00000177606/ENSG00000125730/ENSG00000168811/ENSG00000165806/ENSG00000162711/ENSG00000110944/ENSG00000166278	C1R/MYD88/C5orf56/IRF1/CASP1/SERPING1/C1S/AC022149.1/JUN/C3/IL12A/CASP7/NLRP3/IL23A/C2	hsa:715/hsa:4615/hsa:3659/hsa:3659/hsa:834/hsa:710/hsa:716/hsa:3688/hsa:3725/hsa:718/hsa:3592/hsa:840/hsa:114548/hsa:51561/hsa:717	15	14	ENSG00000159403/ENSG00000172936/ENSG00000197536/ENSG00000125347/ENSG00000137752/ENSG00000149131/ENSG00000182326/ENSG00000177606/ENSG00000125730/ENSG00000168811/ENSG00000165806/ENSG00000162711/ENSG00000110944/ENSG00000166278	1	ENSG00000269378
hsa05167	Kaposi sarcoma-associated herpesvirus infection	29/553	206/8246	0.000105334	0.00315534	ENSG00000234745/ENSG00000185507/ENSG00000115415/ENSG00000204525/ENSG00000204642/ENSG00000170581/ENSG00000204592/ENSG00000171855/ENSG00000073756/ENSG00000055332/ENSG00000136997/ENSG00000170296/ENSG00000206503/ENSG00000128016/ENSG00000177606/ENSG00000213928/ENSG00000117461/ENSG00000125730/ENSG00000164342/ENSG00000164400/ENSG00000138685/ENSG00000102871/ENSG00000030110/ENSG00000123104/ENSG00000134352…	HLA-B/IRF7/STAT1/HLA-C/HLA-F/STAT2/HLA-E/IFNB1/PTGS2/EIF2AK2/MYC/GABARAP/HLA-A/ZFP36/JUN/IRF9/PIK3R3/C3/TLR3/CSF2/FGF2/TRADD/BAK1/ITPR2/IL6ST/BAK1P1/JAK2/HLA-H/AC011005.1	hsa:3106/hsa:3665/hsa:6772/hsa:3107/hsa:3134/hsa:6773/hsa:3133/hsa:3456/hsa:5743/hsa:5610/hsa:4609/hsa:11337/hsa:3105/hsa:7538/hsa:3725/hsa:10379/hsa:8503/hsa:718/hsa:7098/hsa:1437/hsa:2247/hsa:8717/hsa:578/hsa:3709/hsa:3572/hsa:578/hsa:3717/hsa:3106/hsa:5605	29	25	ENSG00000234745/ENSG00000185507/ENSG00000115415/ENSG00000204525/ENSG00000204642/ENSG00000170581/ENSG00000204592/ENSG00000171855/ENSG00000073756/ENSG00000055332/ENSG00000136997/ENSG00000206503/ENSG00000128016/ENSG00000177606/ENSG00000213928/ENSG00000117461/ENSG00000125730/ENSG00000164342/ENSG00000138685/ENSG00000102871/ENSG00000030110/ENSG00000175730/ENSG00000096968/ENSG00000206341/ENSG00000230626	4	ENSG00000170296/ENSG00000164400/ENSG00000123104/ENSG00000134352
hsa04668	TNF signaling pathway	21/553	128/8246	0.000108805	0.00315534	ENSG00000271503/ENSG00000197536/ENSG00000125347/ENSG00000171855/ENSG00000073756/ENSG00000169245/ENSG00000168404/ENSG00000108691/ENSG00000006210/ENSG00000184371/ENSG00000128272/ENSG00000177606/ENSG00000117461/ENSG00000164400/ENSG00000102871/ENSG00000167207/ENSG00000107968/ENSG00000150630/ENSG00000165806/ENSG00000228218/ENSG00000277283	CCL5/C5orf56/IRF1/IFNB1/PTGS2/CXCL10/MLKL/CCL2/CX3CL1/CSF1/ATF4/JUN/PIK3R3/CSF2/TRADD/NOD2/MAP3K8/VEGFC/CASP7/ATF4P3/AC004812.2	hsa:6352/hsa:3659/hsa:3659/hsa:3456/hsa:5743/hsa:3627/hsa:197259/hsa:6347/hsa:6376/hsa:1435/hsa:468/hsa:3725/hsa:8503/hsa:1437/hsa:8717/hsa:64127/hsa:1326/hsa:7424/hsa:840/hsa:468/hsa:83737	21	19	ENSG00000271503/ENSG00000197536/ENSG00000125347/ENSG00000171855/ENSG00000073756/ENSG00000169245/ENSG00000168404/ENSG00000006210/ENSG00000184371/ENSG00000128272/ENSG00000177606/ENSG00000117461/ENSG00000102871/ENSG00000167207/ENSG00000107968/ENSG00000150630/ENSG00000165806/ENSG00000228218/ENSG00000277283	2	ENSG00000108691/ENSG00000164400
hsa04061	Viral protein interaction with cytokine and cytokine receptor	12/553	54/8246	0.000186578	0.00491888	ENSG00000271503/ENSG00000121858/ENSG00000142677/ENSG00000169245/ENSG00000108691/ENSG00000157873/ENSG00000169248/ENSG00000006210/ENSG00000184371/ENSG00000134352/ENSG00000102970/ENSG00000243646	CCL5/TNFSF10/IL22RA1/CXCL10/CCL2/TNFRSF14/CXCL11/CX3CL1/CSF1/IL6ST/CCL17/IL10RB	hsa:6352/hsa:8743/hsa:58985/hsa:3627/hsa:6347/hsa:8764/hsa:6373/hsa:6376/hsa:1435/hsa:3572/hsa:6361/hsa:3588	12	9	ENSG00000271503/ENSG00000121858/ENSG00000142677/ENSG00000169245/ENSG00000157873/ENSG00000169248/ENSG00000006210/ENSG00000184371/ENSG00000102970	3	ENSG00000108691/ENSG00000134352/ENSG00000243646
hsa04610	Complement and coagulation cascades	12/553	55/8246	0.000224385	0.00542263	ENSG00000159403/ENSG00000011422/ENSG00000149131/ENSG00000106366/ENSG00000182326/ENSG00000101000/ENSG00000184500/ENSG00000125730/ENSG00000243649/ENSG00000009724/ENSG00000185010/ENSG00000166278	C1R/PLAUR/SERPING1/SERPINE1/C1S/PROCR/PROS1/C3/CFB/MASP2/F8/C2	hsa:715/hsa:5329/hsa:710/hsa:5054/hsa:716/hsa:10544/hsa:5627/hsa:718/hsa:629/hsa:10747/hsa:2157/hsa:717	12	9	ENSG00000159403/ENSG00000011422/ENSG00000149131/ENSG00000106366/ENSG00000182326/ENSG00000101000/ENSG00000125730/ENSG00000243649/ENSG00000166278	3	ENSG00000184500/ENSG00000009724/ENSG00000185010
hsa05140	Leishmaniasis	14/553	73/8246	0.000292772	0.00619378	ENSG00000115415/ENSG00000172936/ENSG00000073756/ENSG00000196205/ENSG00000269378/ENSG00000175130/ENSG00000177606/ENSG00000125730/ENSG00000168811/ENSG00000116701/ENSG00000096968/ENSG00000228502/ENSG00000165178/ENSG00000092969	STAT1/MYD88/PTGS2/EEF1A1P5/AC022149.1/MARCKSL1/JUN/C3/IL12A/NCF2/JAK2/EEF1A1P11/NCF1C/TGFB2	hsa:6772/hsa:4615/hsa:5743/hsa:1915/hsa:3688/hsa:65108/hsa:3725/hsa:718/hsa:3592/hsa:4688/hsa:3717/hsa:1915/hsa:653361/hsa:7042	14	10	ENSG00000115415/ENSG00000172936/ENSG00000073756/ENSG00000175130/ENSG00000177606/ENSG00000125730/ENSG00000168811/ENSG00000116701/ENSG00000096968/ENSG00000228502	4	ENSG00000196205/ENSG00000269378/ENSG00000165178/ENSG00000092969
hsa05160	Hepatitis C	24/553	167/8246	0.00029901	0.00619378	ENSG00000111335/ENSG00000185745/ENSG00000089127/ENSG00000111331/ENSG00000185507/ENSG00000115415/ENSG00000170581/ENSG00000107201/ENSG00000134321/ENSG00000171855/ENSG00000169245/ENSG00000055332/ENSG00000136997/ENSG00000088888/ENSG00000213928/ENSG00000117461/ENSG00000164342/ENSG00000102871/ENSG00000030110/ENSG00000157601/ENSG00000175730/ENSG00000253958/ENSG00000159261/ENSG00000230626	OAS2/IFIT1/OAS1/OAS3/IRF7/STAT1/STAT2/DDX58/RSAD2/IFNB1/CXCL10/EIF2AK2/MYC/MAVS/IRF9/PIK3R3/TLR3/TRADD/BAK1/MX1/BAK1P1/CLDN23/CLDN14/AC011005.1	hsa:4939/hsa:3434/hsa:4938/hsa:4940/hsa:3665/hsa:6772/hsa:6773/hsa:23586/hsa:91543/hsa:3456/hsa:3627/hsa:5610/hsa:4609/hsa:57506/hsa:10379/hsa:8503/hsa:7098/hsa:8717/hsa:578/hsa:4599/hsa:578/hsa:137075/hsa:23562/hsa:5605	24	23	ENSG00000111335/ENSG00000185745/ENSG00000089127/ENSG00000111331/ENSG00000185507/ENSG00000115415/ENSG00000170581/ENSG00000107201/ENSG00000134321/ENSG00000171855/ENSG00000169245/ENSG00000055332/ENSG00000136997/ENSG00000213928/ENSG00000117461/ENSG00000164342/ENSG00000102871/ENSG00000030110/ENSG00000157601/ENSG00000175730/ENSG00000253958/ENSG00000159261/ENSG00000230626	1	ENSG00000088888
hsa05330	Allograft rejection	7/553	22/8246	0.000412281	0.00774827	ENSG00000234745/ENSG00000204525/ENSG00000204642/ENSG00000204592/ENSG00000206503/ENSG00000168811/ENSG00000206341	HLA-B/HLA-C/HLA-F/HLA-E/HLA-A/IL12A/HLA-H	hsa:3106/hsa:3107/hsa:3134/hsa:3133/hsa:3105/hsa:3592/hsa:3106	7	7	ENSG00000234745/ENSG00000204525/ENSG00000204642/ENSG00000204592/ENSG00000206503/ENSG00000168811/ENSG00000206341	0
hsa04210	Apoptosis	24/553	171/8246	0.000427491	0.00774827	ENSG00000141682/ENSG00000121858/ENSG00000175197/ENSG00000163131/ENSG00000105327/ENSG00000128272/ENSG00000177606/ENSG00000135116/ENSG00000117461/ENSG00000041880/ENSG00000116717/ENSG00000102871/ENSG00000030110/ENSG00000174080/ENSG00000123104/ENSG00000165806/ENSG00000175730/ENSG00000228218/ENSG00000143387/ENSG00000149311/ENSG00000235027/ENSG00000205918/ENSG00000214391/ENSG00000230626	PMAIP1/TNFSF10/DDIT3/CTSS/BBC3/ATF4/JUN/HRK/PIK3R3/PARP3/GADD45A/TRADD/BAK1/CTSF/ITPR2/CASP7/BAK1P1/ATF4P3/CTSK/ATM/AC068580.3/PDPK2P/TUBAP2/AC011005.1	hsa:5366/hsa:8743/hsa:1649/hsa:1520/hsa:27113/hsa:468/hsa:3725/hsa:8739/hsa:8503/hsa:10039/hsa:1647/hsa:8717/hsa:578/hsa:8722/hsa:3709/hsa:840/hsa:578/hsa:468/hsa:1513/hsa:472/hsa:1509/hsa:5170/hsa:10376/hsa:5605	24	19	ENSG00000141682/ENSG00000121858/ENSG00000175197/ENSG00000163131/ENSG00000105327/ENSG00000128272/ENSG00000177606/ENSG00000135116/ENSG00000117461/ENSG00000041880/ENSG00000116717/ENSG00000102871/ENSG00000030110/ENSG00000165806/ENSG00000175730/ENSG00000228218/ENSG00000235027/ENSG00000214391/ENSG00000230626	5	ENSG00000174080/ENSG00000123104/ENSG00000143387/ENSG00000149311/ENSG00000205918
hsa04623	Cytosolic DNA-sensing pathway	10/553	46/8246	0.000765577	0.0130598	ENSG00000271503/ENSG00000185507/ENSG00000124256/ENSG00000107201/ENSG00000160710/ENSG00000171855/ENSG00000137752/ENSG00000169245/ENSG00000088888/ENSG00000177700	CCL5/IRF7/ZBP1/DDX58/ADAR/IFNB1/CASP1/CXCL10/MAVS/POLR2L	hsa:6352/hsa:3665/hsa:81030/hsa:23586/hsa:103/hsa:3456/hsa:834/hsa:3627/hsa:57506/hsa:5441	10	9	ENSG00000271503/ENSG00000185507/ENSG00000124256/ENSG00000107201/ENSG00000160710/ENSG00000171855/ENSG00000137752/ENSG00000169245/ENSG00000177700	1	ENSG00000088888
hsa05150	Staphylococcus aureus infection	11/553	55/8246	0.000891406	0.0143615	ENSG00000159403/ENSG00000128422/ENSG00000182326/ENSG00000131737/ENSG00000125730/ENSG00000243649/ENSG00000186395/ENSG00000009724/ENSG00000186832/ENSG00000186847/ENSG00000166278	C1R/KRT17/C1S/KRT34/C3/CFB/KRT10/MASP2/KRT16/KRT14/C2	hsa:715/hsa:3872/hsa:716/hsa:3885/hsa:718/hsa:629/hsa:3858/hsa:10747/hsa:3868/hsa:3861/hsa:717	11	10	ENSG00000159403/ENSG00000128422/ENSG00000182326/ENSG00000131737/ENSG00000125730/ENSG00000243649/ENSG00000186395/ENSG00000186832/ENSG00000186847/ENSG00000166278	1	ENSG00000009724
hsa04217	Necroptosis	25/553	199/8246	0.00168796	0.0256476	ENSG00000115415/ENSG00000124256/ENSG00000121858/ENSG00000170581/ENSG00000171855/ENSG00000125826/ENSG00000137752/ENSG00000055332/ENSG00000168404/ENSG00000086065/ENSG00000213928/ENSG00000164342/ENSG00000102871/ENSG00000092098/ENSG00000158792/ENSG00000162711/ENSG00000196787/ENSG00000232187/ENSG00000105499/ENSG00000096968/ENSG00000183199/ENSG00000214975/ENSG00000184260/ENSG00000219507/ENSG00000224281	STAT1/ZBP1/TNFSF10/STAT2/IFNB1/RBCK1/CASP1/EIF2AK2/MLKL/CHMP5/IRF9/TLR3/TRADD/RNF31/SPATA2L/NLRP3/HIST1H2AG/FTH1P7/PLA2G4C/JAK2/HSP90AB3P/PPIAP29/HIST2H2AC/FTH1P8/SLC25A5-AS1	hsa:6772/hsa:81030/hsa:8743/hsa:6773/hsa:3456/hsa:10616/hsa:834/hsa:5610/hsa:197259/hsa:51510/hsa:10379/hsa:7098/hsa:8717/hsa:55072/hsa:124044/hsa:114548/hsa:8336/hsa:2495/hsa:8605/hsa:3717/hsa:3326/hsa:5478/hsa:8338/hsa:2495/hsa:292	25	23	ENSG00000115415/ENSG00000124256/ENSG00000121858/ENSG00000170581/ENSG00000171855/ENSG00000125826/ENSG00000137752/ENSG00000055332/ENSG00000168404/ENSG00000086065/ENSG00000213928/ENSG00000164342/ENSG00000102871/ENSG00000092098/ENSG00000158792/ENSG00000162711/ENSG00000232187/ENSG00000105499/ENSG00000096968/ENSG00000214975/ENSG00000184260/ENSG00000219507/ENSG00000224281	2	ENSG00000196787/ENSG00000183199
hsa04514	Cell adhesion molecules (CAMs)	18/553	126/8246	0.0017688	0.0256476	ENSG00000234745/ENSG00000204525/ENSG00000204642/ENSG00000120217/ENSG00000204592/ENSG00000206503/ENSG00000138448/ENSG00000269378/ENSG00000038427/ENSG00000196358/ENSG00000197646/ENSG00000196338/ENSG00000253958/ENSG00000206341/ENSG00000129910/ENSG00000105855/ENSG00000159261/ENSG00000274425	HLA-B/HLA-C/HLA-F/CD274/HLA-E/HLA-A/ITGAV/AC022149.1/VCAN/NTNG2/PDCD1LG2/NLGN3/CLDN23/HLA-H/CDH15/ITGB8/CLDN14/AC114271.1	hsa:3106/hsa:3107/hsa:3134/hsa:29126/hsa:3133/hsa:3105/hsa:3685/hsa:3688/hsa:1462/hsa:84628/hsa:80380/hsa:54413/hsa:137075/hsa:3106/hsa:1013/hsa:3696/hsa:23562/hsa:3385	18	12	ENSG00000234745/ENSG00000204525/ENSG00000204642/ENSG00000120217/ENSG00000204592/ENSG00000206503/ENSG00000196358/ENSG00000197646/ENSG00000253958/ENSG00000206341/ENSG00000129910/ENSG00000159261	6	ENSG00000138448/ENSG00000269378/ENSG00000038427/ENSG00000196338/ENSG00000105855/ENSG00000274425
hsa04625	C-type lectin receptor signaling pathway	16/553	107/8246	0.00193713	0.0267509	ENSG00000115415/ENSG00000170581/ENSG00000197536/ENSG00000125347/ENSG00000073756/ENSG00000137752/ENSG00000217801/ENSG00000177606/ENSG00000213928/ENSG00000117461/ENSG00000168811/ENSG00000123104/ENSG00000102970/ENSG00000162711/ENSG00000179388/ENSG00000110944	STAT1/STAT2/C5orf56/IRF1/PTGS2/CASP1/AL390719.1/JUN/IRF9/PIK3R3/IL12A/ITPR2/CCL17/NLRP3/EGR3/IL23A	hsa:6772/hsa:6773/hsa:3659/hsa:3659/hsa:5743/hsa:834/hsa:5781/hsa:3725/hsa:10379/hsa:8503/hsa:3592/hsa:3709/hsa:6361/hsa:114548/hsa:1960/hsa:51561	16	15	ENSG00000115415/ENSG00000170581/ENSG00000197536/ENSG00000125347/ENSG00000073756/ENSG00000137752/ENSG00000217801/ENSG00000177606/ENSG00000213928/ENSG00000117461/ENSG00000168811/ENSG00000102970/ENSG00000162711/ENSG00000179388/ENSG00000110944	1	ENSG00000123104
hsa04622	RIG-I-like receptor signaling pathway	11/553	61/8246	0.00216135	0.0284905	ENSG00000187608/ENSG00000185507/ENSG00000115267/ENSG00000108771/ENSG00000107201/ENSG00000171855/ENSG00000121060/ENSG00000169245/ENSG00000088888/ENSG00000102871/ENSG00000168811	ISG15/IRF7/IFIH1/DHX58/DDX58/IFNB1/TRIM25/CXCL10/MAVS/TRADD/IL12A	hsa:9636/hsa:3665/hsa:64135/hsa:79132/hsa:23586/hsa:3456/hsa:7706/hsa:3627/hsa:57506/hsa:8717/hsa:3592	11	10	ENSG00000187608/ENSG00000185507/ENSG00000115267/ENSG00000108771/ENSG00000107201/ENSG00000171855/ENSG00000121060/ENSG00000169245/ENSG00000102871/ENSG00000168811	1	ENSG00000088888
hsa04620	Toll-like receptor signaling pathway	14/553	90/8246	0.00249952	0.0315157	ENSG00000271503/ENSG00000185507/ENSG00000115415/ENSG00000172936/ENSG00000171855/ENSG00000169245/ENSG00000169248/ENSG00000177606/ENSG00000117461/ENSG00000164342/ENSG00000168811/ENSG00000107968/ENSG00000143387/ENSG00000230626	CCL5/IRF7/STAT1/MYD88/IFNB1/CXCL10/CXCL11/JUN/PIK3R3/TLR3/IL12A/MAP3K8/CTSK/AC011005.1	hsa:6352/hsa:3665/hsa:6772/hsa:4615/hsa:3456/hsa:3627/hsa:6373/hsa:3725/hsa:8503/hsa:7098/hsa:3592/hsa:1326/hsa:1513/hsa:5605	14	13	ENSG00000271503/ENSG00000185507/ENSG00000115415/ENSG00000172936/ENSG00000171855/ENSG00000169245/ENSG00000169248/ENSG00000177606/ENSG00000117461/ENSG00000164342/ENSG00000168811/ENSG00000107968/ENSG00000230626	1	ENSG00000143387
hsa04145	Phagosome	21/553	164/8246	0.00305584	0.0369247	ENSG00000234745/ENSG00000204525/ENSG00000204642/ENSG00000159403/ENSG00000168394/ENSG00000204592/ENSG00000163131/ENSG00000204267/ENSG00000072274/ENSG00000206503/ENSG00000138448/ENSG00000269378/ENSG00000204261/ENSG00000125730/ENSG00000185883/ENSG00000167705/ENSG00000116701/ENSG00000187240/ENSG00000165178/ENSG00000206341/ENSG00000214391	HLA-B/HLA-C/HLA-F/C1R/TAP1/HLA-E/CTSS/TAP2/TFRC/HLA-A/ITGAV/AC022149.1/PSMB8-AS1/C3/ATP6V0C/RILP/NCF2/DYNC2H1/NCF1C/HLA-H/TUBAP2	hsa:3106/hsa:3107/hsa:3134/hsa:715/hsa:6890/hsa:3133/hsa:1520/hsa:6891/hsa:7037/hsa:3105/hsa:3685/hsa:3688/hsa:6890/hsa:718/hsa:527/hsa:83547/hsa:4688/hsa:79659/hsa:653361/hsa:3106/hsa:10376	21	15	ENSG00000234745/ENSG00000204525/ENSG00000204642/ENSG00000159403/ENSG00000168394/ENSG00000204592/ENSG00000163131/ENSG00000204267/ENSG00000206503/ENSG00000204261/ENSG00000125730/ENSG00000167705/ENSG00000116701/ENSG00000206341/ENSG00000214391	6	ENSG00000072274/ENSG00000138448/ENSG00000269378/ENSG00000185883/ENSG00000187240/ENSG00000165178
hsa05320	Autoimmune thyroid disease	6/553	24/8246	0.00420602	0.0469133	ENSG00000234745/ENSG00000204525/ENSG00000204642/ENSG00000204592/ENSG00000206503/ENSG00000206341	HLA-B/HLA-C/HLA-F/HLA-E/HLA-A/HLA-H	hsa:3106/hsa:3107/hsa:3134/hsa:3133/hsa:3105/hsa:3106	6	6	ENSG00000234745/ENSG00000204525/ENSG00000204642/ENSG00000204592/ENSG00000206503/ENSG00000206341	0
hsa05332	Graft-versus-host disease	6/553	24/8246	0.00420602	0.0469133	ENSG00000234745/ENSG00000204525/ENSG00000204642/ENSG00000204592/ENSG00000206503/ENSG00000206341	HLA-B/HLA-C/HLA-F/HLA-E/HLA-A/HLA-H	hsa:3106/hsa:3107/hsa:3134/hsa:3133/hsa:3105/hsa:3106	6	6	ENSG00000234745/ENSG00000204525/ENSG00000204642/ENSG00000204592/ENSG00000206503/ENSG00000206341	0
hsa05321	Inflammatory bowel disease (IBD)	8/553	41/8246	0.00517389	0.0555714	ENSG00000115415/ENSG00000177606/ENSG00000167207/ENSG00000168811/ENSG00000107485/ENSG00000096996/ENSG00000092969/ENSG00000110944	STAT1/JUN/NOD2/IL12A/GATA3/IL12RB1/TGFB2/IL23A	hsa:6772/hsa:3725/hsa:64127/hsa:3592/hsa:2625/hsa:3594/hsa:7042/hsa:51561	8	7	ENSG00000115415/ENSG00000177606/ENSG00000167207/ENSG00000168811/ENSG00000107485/ENSG00000096996/ENSG00000110944	1	ENSG00000092969
hsa05163	Human cytomegalovirus infection	26/553	232/8246	0.006618	0.0676287	ENSG00000271503/ENSG00000234745/ENSG00000204525/ENSG00000204642/ENSG00000168394/ENSG00000166710/ENSG00000204592/ENSG00000204267/ENSG00000171855/ENSG00000073756/ENSG00000136997/ENSG00000108691/ENSG00000206503/ENSG00000006210/ENSG00000138448/ENSG00000128272/ENSG00000204261/ENSG00000117461/ENSG00000102871/ENSG00000030110/ENSG00000123104/ENSG00000175730/ENSG00000228218/ENSG00000243646/ENSG00000206341…	CCL5/HLA-B/HLA-C/HLA-F/TAP1/B2M/HLA-E/TAP2/IFNB1/PTGS2/MYC/CCL2/HLA-A/CX3CL1/ITGAV/ATF4/PSMB8-AS1/PIK3R3/TRADD/BAK1/ITPR2/BAK1P1/ATF4P3/IL10RB/HLA-H/AC011005.1	hsa:6352/hsa:3106/hsa:3107/hsa:3134/hsa:6890/hsa:567/hsa:3133/hsa:6891/hsa:3456/hsa:5743/hsa:4609/hsa:6347/hsa:3105/hsa:6376/hsa:3685/hsa:468/hsa:6890/hsa:8503/hsa:8717/hsa:578/hsa:3709/hsa:578/hsa:468/hsa:3588/hsa:3106/hsa:5605	26	22	ENSG00000271503/ENSG00000234745/ENSG00000204525/ENSG00000204642/ENSG00000168394/ENSG00000166710/ENSG00000204592/ENSG00000204267/ENSG00000171855/ENSG00000073756/ENSG00000136997/ENSG00000206503/ENSG00000006210/ENSG00000128272/ENSG00000204261/ENSG00000117461/ENSG00000102871/ENSG00000030110/ENSG00000175730/ENSG00000228218/ENSG00000206341/ENSG00000230626	4	ENSG00000108691/ENSG00000138448/ENSG00000123104/ENSG00000243646
hsa05203	Viral carcinogenesis	27/553	244/8246	0.00676287	0.0676287	ENSG00000234745/ENSG00000185507/ENSG00000204525/ENSG00000204642/ENSG00000141682/ENSG00000204592/ENSG00000067066/ENSG00000055332/ENSG00000206503/ENSG00000112576/ENSG00000128272/ENSG00000177606/ENSG00000213928/ENSG00000117461/ENSG00000125730/ENSG00000102871/ENSG00000030110/ENSG00000163517/ENSG00000134352/ENSG00000175730/ENSG00000228218/ENSG00000162924/ENSG00000006747/ENSG00000206341/ENSG00000179388…	HLA-B/IRF7/HLA-C/HLA-F/PMAIP1/HLA-E/SP100/EIF2AK2/HLA-A/CCND3/ATF4/JUN/IRF9/PIK3R3/C3/TRADD/BAK1/HDAC11/IL6ST/BAK1P1/ATF4P3/REL/SCIN/HLA-H/EGR3/CDC42P6/AL928921.2	hsa:3106/hsa:3665/hsa:3107/hsa:3134/hsa:5366/hsa:3133/hsa:6672/hsa:5610/hsa:3105/hsa:896/hsa:468/hsa:3725/hsa:10379/hsa:8503/hsa:718/hsa:8717/hsa:578/hsa:79885/hsa:3572/hsa:578/hsa:468/hsa:5966/hsa:85477/hsa:3106/hsa:1960/hsa:998/hsa:5966	27	24	ENSG00000234745/ENSG00000185507/ENSG00000204525/ENSG00000204642/ENSG00000141682/ENSG00000204592/ENSG00000067066/ENSG00000055332/ENSG00000206503/ENSG00000112576/ENSG00000128272/ENSG00000177606/ENSG00000213928/ENSG00000117461/ENSG00000125730/ENSG00000102871/ENSG00000030110/ENSG00000163517/ENSG00000175730/ENSG00000228218/ENSG00000006747/ENSG00000206341/ENSG00000179388/ENSG00000237350	3	ENSG00000134352/ENSG00000162924/ENSG00000284693
hsa04940	Type I diabetes mellitus	7/553	35/8246	0.00760295	0.0734951	ENSG00000234745/ENSG00000204525/ENSG00000204642/ENSG00000204592/ENSG00000206503/ENSG00000168811/ENSG00000206341	HLA-B/HLA-C/HLA-F/HLA-E/HLA-A/IL12A/HLA-H	hsa:3106/hsa:3107/hsa:3134/hsa:3133/hsa:3105/hsa:3592/hsa:3106	7	7	ENSG00000234745/ENSG00000204525/ENSG00000204642/ENSG00000204592/ENSG00000206503/ENSG00000168811/ENSG00000206341	0
hsa05202	Transcriptional misregulation in cancer	21/553	183/8246	0.0107402	0.100473	ENSG00000010030/ENSG00000175197/ENSG00000196092/ENSG00000140464/ENSG00000176046/ENSG00000135363/ENSG00000126778/ENSG00000136997/ENSG00000115590/ENSG00000132475/ENSG00000116717/ENSG00000164400/ENSG00000030110/ENSG00000147050/ENSG00000175730/ENSG00000149311/ENSG00000162924/ENSG00000134323/ENSG00000113916/ENSG00000284693/ENSG00000115738	ETV7/DDIT3/PAX5/PML/NUPR1/LMO2/SIX1/MYC/IL1R2/H3F3B/GADD45A/CSF2/BAK1/KDM6A/BAK1P1/ATM/REL/MYCN/BCL6/AL928921.2/ID2	hsa:51513/hsa:1649/hsa:5079/hsa:5371/hsa:26471/hsa:4005/hsa:6495/hsa:4609/hsa:7850/hsa:3020/hsa:1647/hsa:1437/hsa:578/hsa:7403/hsa:578/hsa:472/hsa:5966/hsa:4613/hsa:604/hsa:5966/hsa:3398	21	16	ENSG00000010030/ENSG00000175197/ENSG00000196092/ENSG00000140464/ENSG00000176046/ENSG00000135363/ENSG00000126778/ENSG00000136997/ENSG00000115590/ENSG00000132475/ENSG00000116717/ENSG00000030110/ENSG00000147050/ENSG00000175730/ENSG00000113916/ENSG00000115738	5	ENSG00000164400/ENSG00000149311/ENSG00000162924/ENSG00000134323/ENSG00000284693
hsa05165	Human papillomavirus infection	35/553	353/8246	0.0123129	0.111586	ENSG00000135114/ENSG00000187608/ENSG00000234745/ENSG00000115415/ENSG00000204525/ENSG00000204642/ENSG00000170581/ENSG00000188290/ENSG00000204592/ENSG00000197536/ENSG00000125347/ENSG00000171855/ENSG00000073756/ENSG00000055332/ENSG00000206503/ENSG00000138448/ENSG00000179111/ENSG00000112576/ENSG00000269378/ENSG00000213928/ENSG00000117461/ENSG00000164342/ENSG00000185883/ENSG00000102871/ENSG00000030110…	OASL/ISG15/HLA-B/STAT1/HLA-C/HLA-F/STAT2/HES4/HLA-E/C5orf56/IRF1/IFNB1/PTGS2/EIF2AK2/HLA-A/ITGAV/HES7/CCND3/AC022149.1/IRF9/PIK3R3/TLR3/ATP6V0C/TRADD/BAK1/MX1/BAK1P1/APC/COL4A5/ATM/HLA-H/ITGB8/CDC42P6/AC011005.1/CHAD	hsa:8638/hsa:9636/hsa:3106/hsa:6772/hsa:3107/hsa:3134/hsa:6773/hsa:57801/hsa:3133/hsa:3659/hsa:3659/hsa:3456/hsa:5743/hsa:5610/hsa:3105/hsa:3685/hsa:84667/hsa:896/hsa:3688/hsa:10379/hsa:8503/hsa:7098/hsa:527/hsa:8717/hsa:578/hsa:4599/hsa:578/hsa:324/hsa:1287/hsa:472/hsa:3106/hsa:3696/hsa:998/hsa:5605/hsa:1101	35	27	ENSG00000135114/ENSG00000187608/ENSG00000234745/ENSG00000115415/ENSG00000204525/ENSG00000204642/ENSG00000170581/ENSG00000188290/ENSG00000204592/ENSG00000197536/ENSG00000125347/ENSG00000171855/ENSG00000073756/ENSG00000055332/ENSG00000206503/ENSG00000179111/ENSG00000112576/ENSG00000213928/ENSG00000117461/ENSG00000164342/ENSG00000102871/ENSG00000030110/ENSG00000157601/ENSG00000175730/ENSG00000206341…	8	ENSG00000138448/ENSG00000269378/ENSG00000185883/ENSG00000134982/ENSG00000188153/ENSG00000149311/ENSG00000105855/ENSG00000136457
hsa05170	Human immunodeficiency virus 1 infection	25/553	234/8246	0.0136349	0.119822	ENSG00000130303/ENSG00000234745/ENSG00000204525/ENSG00000204642/ENSG00000168394/ENSG00000101347/ENSG00000166710/ENSG00000172936/ENSG00000132256/ENSG00000204592/ENSG00000239713/ENSG00000204267/ENSG00000171855/ENSG00000206503/ENSG00000204261/ENSG00000177606/ENSG00000117461/ENSG00000102871/ENSG00000128394/ENSG00000030110/ENSG00000123104/ENSG00000175730/ENSG00000149311/ENSG00000206341/ENSG00000230626	BST2/HLA-B/HLA-C/HLA-F/TAP1/SAMHD1/B2M/MYD88/TRIM5/HLA-E/APOBEC3G/TAP2/IFNB1/HLA-A/PSMB8-AS1/JUN/PIK3R3/TRADD/APOBEC3F/BAK1/ITPR2/BAK1P1/ATM/HLA-H/AC011005.1	hsa:684/hsa:3106/hsa:3107/hsa:3134/hsa:6890/hsa:25939/hsa:567/hsa:4615/hsa:85363/hsa:3133/hsa:60489/hsa:6891/hsa:3456/hsa:3105/hsa:6890/hsa:3725/hsa:8503/hsa:8717/hsa:200316/hsa:578/hsa:3709/hsa:578/hsa:472/hsa:3106/hsa:5605	25	23	ENSG00000130303/ENSG00000234745/ENSG00000204525/ENSG00000204642/ENSG00000168394/ENSG00000101347/ENSG00000166710/ENSG00000172936/ENSG00000132256/ENSG00000204592/ENSG00000239713/ENSG00000204267/ENSG00000171855/ENSG00000206503/ENSG00000204261/ENSG00000177606/ENSG00000117461/ENSG00000102871/ENSG00000128394/ENSG00000030110/ENSG00000175730/ENSG00000206341/ENSG00000230626	2	ENSG00000123104/ENSG00000149311
hsa04933	AGE-RAGE signaling pathway in diabetic complications	13/553	100/8246	0.0157537	0.13437	ENSG00000115415/ENSG00000120738/ENSG00000106366/ENSG00000108691/ENSG00000177606/ENSG00000117461/ENSG00000171132/ENSG00000150630/ENSG00000188153/ENSG00000106799/ENSG00000096968/ENSG00000092969/ENSG00000237350	STAT1/EGR1/SERPINE1/CCL2/JUN/PIK3R3/PRKCE/VEGFC/COL4A5/TGFBR1/JAK2/TGFB2/CDC42P6	hsa:6772/hsa:1958/hsa:5054/hsa:6347/hsa:3725/hsa:8503/hsa:5581/hsa:7424/hsa:1287/hsa:7046/hsa:3717/hsa:7042/hsa:998	13	9	ENSG00000115415/ENSG00000120738/ENSG00000106366/ENSG00000177606/ENSG00000117461/ENSG00000171132/ENSG00000150630/ENSG00000096968/ENSG00000237350	4	ENSG00000108691/ENSG00000188153/ENSG00000106799/ENSG00000092969
hsa05216	Thyroid cancer	7/553	42/8246	0.0203622	0.168716	ENSG00000136997/ENSG00000116717/ENSG00000165731/ENSG00000030110/ENSG00000175730/ENSG00000047410/ENSG00000230626	MYC/GADD45A/RET/BAK1/BAK1P1/TPR/AC011005.1	hsa:4609/hsa:1647/hsa:5979/hsa:578/hsa:578/hsa:7175/hsa:5605	7	6	ENSG00000136997/ENSG00000116717/ENSG00000165731/ENSG00000030110/ENSG00000175730/ENSG00000230626	1	ENSG00000047410
hsa05161	Hepatitis B	19/553	172/8246	0.021353	0.17201	ENSG00000185507/ENSG00000115415/ENSG00000115267/ENSG00000170581/ENSG00000172936/ENSG00000107201/ENSG00000171855/ENSG00000136997/ENSG00000128272/ENSG00000177606/ENSG00000088888/ENSG00000117461/ENSG00000164342/ENSG00000106799/ENSG00000228218/ENSG00000096968/ENSG00000092969/ENSG00000179388/ENSG00000230626	IRF7/STAT1/IFIH1/STAT2/MYD88/DDX58/IFNB1/MYC/ATF4/JUN/MAVS/PIK3R3/TLR3/TGFBR1/ATF4P3/JAK2/TGFB2/EGR3/AC011005.1	hsa:3665/hsa:6772/hsa:64135/hsa:6773/hsa:4615/hsa:23586/hsa:3456/hsa:4609/hsa:468/hsa:3725/hsa:57506/hsa:8503/hsa:7098/hsa:7046/hsa:468/hsa:3717/hsa:7042/hsa:1960/hsa:5605	19	16	ENSG00000185507/ENSG00000115415/ENSG00000115267/ENSG00000170581/ENSG00000172936/ENSG00000107201/ENSG00000171855/ENSG00000136997/ENSG00000128272/ENSG00000177606/ENSG00000117461/ENSG00000164342/ENSG00000228218/ENSG00000096968/ENSG00000179388/ENSG00000230626	3	ENSG00000088888/ENSG00000106799/ENSG00000092969
hsa04932	Non-alcoholic fatty liver disease (NAFLD)	22/553	208/8246	0.0220363	0.172717	ENSG00000175197/ENSG00000100219/ENSG00000139180/ENSG00000128272/ENSG00000177606/ENSG00000117461/ENSG00000111775/ENSG00000237973/ENSG00000125356/ENSG00000183648/ENSG00000145494/ENSG00000174886/ENSG00000165806/ENSG00000170906/ENSG00000228218/ENSG00000116678/ENSG00000226976/ENSG00000277283/ENSG00000233954/ENSG00000267809/ENSG00000237350/ENSG00000224550	DDIT3/XBP1/NDUFA9/ATF4/JUN/PIK3R3/COX6A1/MTCO1P12/NDUFA1/NDUFB1/NDUFS6/NDUFA11/CASP7/NDUFA3/ATF4P3/LEPR/COX6A1P2/AC004812.2/UQCRHL/NDUFV2P1/CDC42P6/AC114491.1	hsa:1649/hsa:7494/hsa:4704/hsa:468/hsa:3725/hsa:8503/hsa:1337/hsa:4512/hsa:4694/hsa:4707/hsa:4726/hsa:126328/hsa:840/hsa:4696/hsa:468/hsa:3953/hsa:1337/hsa:83737/hsa:440567/hsa:4729/hsa:998/hsa:4697	22	21	ENSG00000175197/ENSG00000100219/ENSG00000139180/ENSG00000128272/ENSG00000177606/ENSG00000117461/ENSG00000111775/ENSG00000237973/ENSG00000125356/ENSG00000183648/ENSG00000145494/ENSG00000174886/ENSG00000165806/ENSG00000170906/ENSG00000228218/ENSG00000226976/ENSG00000277283/ENSG00000233954/ENSG00000267809/ENSG00000237350/ENSG00000224550	1	ENSG00000116678
hsa05323	Rheumatoid arthritis	10/553	74/8246	0.0251388	0.191849	ENSG00000271503/ENSG00000108691/ENSG00000184371/ENSG00000177606/ENSG00000102524/ENSG00000164400/ENSG00000185883/ENSG00000143387/ENSG00000092969/ENSG00000110944	CCL5/CCL2/CSF1/JUN/TNFSF13B/CSF2/ATP6V0C/CTSK/TGFB2/IL23A	hsa:6352/hsa:6347/hsa:1435/hsa:3725/hsa:10673/hsa:1437/hsa:527/hsa:1513/hsa:7042/hsa:51561	10	5	ENSG00000271503/ENSG00000184371/ENSG00000177606/ENSG00000102524/ENSG00000110944	5	ENSG00000108691/ENSG00000164400/ENSG00000185883/ENSG00000143387/ENSG00000092969
hsa05142	Chagas disease (American trypanosomiasis)	11/553	87/8246	0.0302262	0.224759	ENSG00000271503/ENSG00000172936/ENSG00000171855/ENSG00000106366/ENSG00000108691/ENSG00000177606/ENSG00000117461/ENSG00000125730/ENSG00000168811/ENSG00000106799/ENSG00000092969	CCL5/MYD88/IFNB1/SERPINE1/CCL2/JUN/PIK3R3/C3/IL12A/TGFBR1/TGFB2	hsa:6352/hsa:4615/hsa:3456/hsa:5054/hsa:6347/hsa:3725/hsa:8503/hsa:718/hsa:3592/hsa:7046/hsa:7042	11	8	ENSG00000271503/ENSG00000172936/ENSG00000171855/ENSG00000106366/ENSG00000177606/ENSG00000117461/ENSG00000125730/ENSG00000168811	3	ENSG00000108691/ENSG00000106799/ENSG00000092969
hsa05210	Colorectal cancer	12/553	101/8246	0.0371473	0.269318	ENSG00000141682/ENSG00000105327/ENSG00000136997/ENSG00000177606/ENSG00000117461/ENSG00000116717/ENSG00000030110/ENSG00000175730/ENSG00000134982/ENSG00000106799/ENSG00000092969/ENSG00000230626	PMAIP1/BBC3/MYC/JUN/PIK3R3/GADD45A/BAK1/BAK1P1/APC/TGFBR1/TGFB2/AC011005.1	hsa:5366/hsa:27113/hsa:4609/hsa:3725/hsa:8503/hsa:1647/hsa:578/hsa:578/hsa:324/hsa:7046/hsa:7042/hsa:5605	12	9	ENSG00000141682/ENSG00000105327/ENSG00000136997/ENSG00000177606/ENSG00000117461/ENSG00000116717/ENSG00000030110/ENSG00000175730/ENSG00000230626	3	ENSG00000134982/ENSG00000106799/ENSG00000092969
hsa01524	Platinum drug resistance	10/553	80/8246	0.0404024	0.284323	ENSG00000141682/ENSG00000105327/ENSG00000117461/ENSG00000148834/ENSG00000030110/ENSG00000077097/ENSG00000175730/ENSG00000131747/ENSG00000149311/ENSG00000205918	PMAIP1/BBC3/PIK3R3/GSTO1/BAK1/TOP2B/BAK1P1/TOP2A/ATM/PDPK2P	hsa:5366/hsa:27113/hsa:8503/hsa:9446/hsa:578/hsa:7155/hsa:578/hsa:7153/hsa:472/hsa:5170	10	6	ENSG00000141682/ENSG00000105327/ENSG00000117461/ENSG00000148834/ENSG00000030110/ENSG00000175730	4	ENSG00000077097/ENSG00000131747/ENSG00000149311/ENSG00000205918
hsa04380	Osteoclast differentiation	13/553	114/8246	0.0411777	0.284323	ENSG00000115415/ENSG00000170581/ENSG00000171855/ENSG00000185338/ENSG00000184371/ENSG00000177606/ENSG00000213928/ENSG00000117461/ENSG00000116701/ENSG00000106799/ENSG00000143387/ENSG00000165178/ENSG00000092969	STAT1/STAT2/IFNB1/SOCS1/CSF1/JUN/IRF9/PIK3R3/NCF2/TGFBR1/CTSK/NCF1C/TGFB2	hsa:6772/hsa:6773/hsa:3456/hsa:8651/hsa:1435/hsa:3725/hsa:10379/hsa:8503/hsa:4688/hsa:7046/hsa:1513/hsa:653361/hsa:7042	13	9	ENSG00000115415/ENSG00000170581/ENSG00000171855/ENSG00000185338/ENSG00000184371/ENSG00000177606/ENSG00000213928/ENSG00000117461/ENSG00000116701	4	ENSG00000106799/ENSG00000143387/ENSG00000165178/ENSG00000092969
hsa05213	Endometrial cancer	9/553	70/8246	0.0431936	0.291305	ENSG00000136997/ENSG00000117461/ENSG00000116717/ENSG00000030110/ENSG00000175730/ENSG00000134982/ENSG00000205918/ENSG00000166333/ENSG00000230626	MYC/PIK3R3/GADD45A/BAK1/BAK1P1/APC/PDPK2P/ILK/AC011005.1	hsa:4609/hsa:8503/hsa:1647/hsa:578/hsa:578/hsa:324/hsa:5170/hsa:3611/hsa:5605	9	6	ENSG00000136997/ENSG00000117461/ENSG00000116717/ENSG00000030110/ENSG00000175730/ENSG00000230626	3	ENSG00000134982/ENSG00000205918/ENSG00000166333
hsa05166	Human T-cell leukemia virus 1 infection	24/553	249/8246	0.0454346	0.299455	ENSG00000234745/ENSG00000204525/ENSG00000204642/ENSG00000120738/ENSG00000166710/ENSG00000204592/ENSG00000134470/ENSG00000136997/ENSG00000206503/ENSG00000128016/ENSG00000115590/ENSG00000112576/ENSG00000128272/ENSG00000177606/ENSG00000117461/ENSG00000164400/ENSG00000106799/ENSG00000228218/ENSG00000149311/ENSG00000092969/ENSG00000206341/ENSG00000230626/ENSG00000238072/ENSG00000224281	HLA-B/HLA-C/HLA-F/EGR1/B2M/HLA-E/IL15RA/MYC/HLA-A/ZFP36/IL1R2/CCND3/ATF4/JUN/PIK3R3/CSF2/TGFBR1/ATF4P3/ATM/TGFB2/HLA-H/AC011005.1/AC009244.1/SLC25A5-AS1	hsa:3106/hsa:3107/hsa:3134/hsa:1958/hsa:567/hsa:3133/hsa:3601/hsa:4609/hsa:3105/hsa:7538/hsa:7850/hsa:896/hsa:468/hsa:3725/hsa:8503/hsa:1437/hsa:7046/hsa:468/hsa:472/hsa:7042/hsa:3106/hsa:5605/hsa:246184/hsa:292	24	20	ENSG00000234745/ENSG00000204525/ENSG00000204642/ENSG00000120738/ENSG00000166710/ENSG00000204592/ENSG00000134470/ENSG00000136997/ENSG00000206503/ENSG00000128016/ENSG00000115590/ENSG00000112576/ENSG00000128272/ENSG00000177606/ENSG00000117461/ENSG00000228218/ENSG00000206341/ENSG00000230626/ENSG00000238072/ENSG00000224281	4	ENSG00000164400/ENSG00000106799/ENSG00000149311/ENSG00000092969
hsa05218	Melanoma	9/553	71/8246	0.0466607	0.300702	ENSG00000117461/ENSG00000116717/ENSG00000138685/ENSG00000030110/ENSG00000138675/ENSG00000175730/ENSG00000113578/ENSG00000230626/ENSG00000156427	PIK3R3/GADD45A/FGF2/BAK1/FGF5/BAK1P1/FGF1/AC011005.1/FGF18	hsa:8503/hsa:1647/hsa:2247/hsa:578/hsa:2250/hsa:578/hsa:2246/hsa:5605/hsa:8817	9	8	ENSG00000117461/ENSG00000116717/ENSG00000138685/ENSG00000030110/ENSG00000138675/ENSG00000175730/ENSG00000113578/ENSG00000230626	1	ENSG00000156427
hsa05230	Central carbon metabolism in cancer	10/553	85/8246	0.057218	0.351592	ENSG00000136997/ENSG00000152256/ENSG00000117461/ENSG00000165731/ENSG00000111716/ENSG00000272821/ENSG00000130489/ENSG00000115419/ENSG00000255200/ENSG00000230626	MYC/PDK1/PIK3R3/RET/LDHB/U62317.2/SCO2/GLS/PGAM1P8/AC011005.1	hsa:4609/hsa:5163/hsa:8503/hsa:5979/hsa:3945/hsa:9997/hsa:9997/hsa:2744/hsa:5223/hsa:5605	10	7	ENSG00000136997/ENSG00000117461/ENSG00000165731/ENSG00000111716/ENSG00000272821/ENSG00000130489/ENSG00000230626	3	ENSG00000152256/ENSG00000115419/ENSG00000255200
hsa04978	Mineral absorption	8/553	63/8246	0.0582659	0.351592	ENSG00000205364/ENSG00000187193/ENSG00000232187/ENSG00000183023/ENSG00000162840/ENSG00000226329/ENSG00000255986/ENSG00000219507	MT1M/MT1X/FTH1P7/SLC8A1/MT2P1/AC005682.1/MT1JP/FTH1P8	hsa:4499/hsa:4501/hsa:2495/hsa:6546/hsa:4502/hsa:30061/hsa:4495/hsa:2495	8	6	ENSG00000205364/ENSG00000187193/ENSG00000232187/ENSG00000183023/ENSG00000255986/ENSG00000219507	2	ENSG00000162840/ENSG00000226329
hsa04068	FoxO signaling pathway	15/553	144/8246	0.0584499	0.351592	ENSG00000121858/ENSG00000170296/ENSG00000145632/ENSG00000100889/ENSG00000117461/ENSG00000127528/ENSG00000116717/ENSG00000129355/ENSG00000168685/ENSG00000106799/ENSG00000149311/ENSG00000205918/ENSG00000092969/ENSG00000113916/ENSG00000230626	TNFSF10/GABARAP/PLK2/PCK2/PIK3R3/KLF2/GADD45A/CDKN2D/IL7R/TGFBR1/ATM/PDPK2P/TGFB2/BCL6/AC011005.1	hsa:8743/hsa:11337/hsa:10769/hsa:5106/hsa:8503/hsa:10365/hsa:1647/hsa:1032/hsa:3575/hsa:7046/hsa:472/hsa:5170/hsa:7042/hsa:604/hsa:5605	15	10	ENSG00000121858/ENSG00000145632/ENSG00000100889/ENSG00000117461/ENSG00000127528/ENSG00000116717/ENSG00000129355/ENSG00000168685/ENSG00000113916/ENSG00000230626	5	ENSG00000170296/ENSG00000106799/ENSG00000149311/ENSG00000205918/ENSG00000092969
hsa05020	Prion diseases	5/553	32/8246	0.0597365	0.351592	ENSG00000271503/ENSG00000120738/ENSG00000204389/ENSG00000250746/ENSG00000230626	CCL5/EGR1/HSPA1A/AC105250.1/AC011005.1	hsa:6352/hsa:1958/hsa:3303/hsa:3309/hsa:5605	5	5	ENSG00000271503/ENSG00000120738/ENSG00000204389/ENSG00000250746/ENSG00000230626	0
hsa04010	MAPK signaling pathway	28/553	308/8246	0.0606193	0.351592	ENSG00000175197/ENSG00000172936/ENSG00000173110/ENSG00000138166/ENSG00000120129/ENSG00000152689/ENSG00000136997/ENSG00000184371/ENSG00000128272/ENSG00000177606/ENSG00000184545/ENSG00000100346/ENSG00000137486/ENSG00000116717/ENSG00000138685/ENSG00000102871/ENSG00000204389/ENSG00000107968/ENSG00000150630/ENSG00000138675/ENSG00000113578/ENSG00000106799/ENSG00000228218/ENSG00000105499/ENSG00000092969…	DDIT3/MYD88/HSPA6/DUSP5/DUSP1/RASGRP3/MYC/CSF1/ATF4/JUN/DUSP8/CACNA1I/ARRB1/GADD45A/FGF2/TRADD/HSPA1A/MAP3K8/VEGFC/FGF5/FGF1/TGFBR1/ATF4P3/PLA2G4C/TGFB2/CDC42P6/AC011005.1/FGF18	hsa:1649/hsa:4615/hsa:3310/hsa:1847/hsa:1843/hsa:25780/hsa:4609/hsa:1435/hsa:468/hsa:3725/hsa:1850/hsa:8911/hsa:408/hsa:1647/hsa:2247/hsa:8717/hsa:3303/hsa:1326/hsa:7424/hsa:2250/hsa:2246/hsa:7046/hsa:468/hsa:8605/hsa:7042/hsa:998/hsa:5605/hsa:8817	28	24	ENSG00000175197/ENSG00000172936/ENSG00000173110/ENSG00000138166/ENSG00000120129/ENSG00000152689/ENSG00000136997/ENSG00000184371/ENSG00000128272/ENSG00000177606/ENSG00000184545/ENSG00000100346/ENSG00000116717/ENSG00000138685/ENSG00000102871/ENSG00000204389/ENSG00000107968/ENSG00000150630/ENSG00000138675/ENSG00000113578/ENSG00000228218/ENSG00000105499/ENSG00000237350/ENSG00000230626	4	ENSG00000137486/ENSG00000106799/ENSG00000092969/ENSG00000156427
hsa05143	African trypanosomiasis	4/553	23/8246	0.0641106	0.36455	ENSG00000100342/ENSG00000172936/ENSG00000131203/ENSG00000168811	APOL1/MYD88/IDO1/IL12A	hsa:8542/hsa:4615/hsa:3620/hsa:3592	4	4	ENSG00000100342/ENSG00000172936/ENSG00000131203/ENSG00000168811	0
hsa03050	Proteasome	8/553	65/8246	0.0677081	0.377603	ENSG00000204264/ENSG00000240065/ENSG00000205220/ENSG00000100911/ENSG00000092010/ENSG00000143106/ENSG00000225131/ENSG00000236814	PSMB8/PSMB9/PSMB10/PSME2/PSME1/PSMA5/PSME2P2/AC046176.1	hsa:5696/hsa:5698/hsa:5699/hsa:5721/hsa:5720/hsa:5686/hsa:5721/hsa:5706	8	7	ENSG00000204264/ENSG00000240065/ENSG00000205220/ENSG00000100911/ENSG00000092010/ENSG00000143106/ENSG00000225131	1	ENSG00000236814
hsa04659	Th17 cell differentiation	10/553	88/8246	0.069232	0.378817	ENSG00000115415/ENSG00000177606/ENSG00000107485/ENSG00000134352/ENSG00000106799/ENSG00000096996/ENSG00000096968/ENSG00000183199/ENSG00000065675/ENSG00000110944	STAT1/JUN/GATA3/IL6ST/TGFBR1/IL12RB1/JAK2/HSP90AB3P/PRKCQ/IL23A	hsa:6772/hsa:3725/hsa:2625/hsa:3572/hsa:7046/hsa:3594/hsa:3717/hsa:3326/hsa:5588/hsa:51561	10	7	ENSG00000115415/ENSG00000177606/ENSG00000107485/ENSG00000096996/ENSG00000096968/ENSG00000065675/ENSG00000110944	3	ENSG00000134352/ENSG00000106799/ENSG00000183199
hsa04915	Estrogen signaling pathway	15/553	148/8246	0.0707104	0.379741	ENSG00000128422/ENSG00000173110/ENSG00000128272/ENSG00000177606/ENSG00000131737/ENSG00000117461/ENSG00000204389/ENSG00000123104/ENSG00000228218/ENSG00000183199/ENSG00000186395/ENSG00000235027/ENSG00000186832/ENSG00000230626/ENSG00000186847	KRT17/HSPA6/ATF4/JUN/KRT34/PIK3R3/HSPA1A/ITPR2/ATF4P3/HSP90AB3P/KRT10/AC068580.3/KRT16/AC011005.1/KRT14	hsa:3872/hsa:3310/hsa:468/hsa:3725/hsa:3885/hsa:8503/hsa:3303/hsa:3709/hsa:468/hsa:3326/hsa:3858/hsa:1509/hsa:3868/hsa:5605/hsa:3861	15	13	ENSG00000128422/ENSG00000173110/ENSG00000128272/ENSG00000177606/ENSG00000131737/ENSG00000117461/ENSG00000204389/ENSG00000228218/ENSG00000186395/ENSG00000235027/ENSG00000186832/ENSG00000230626/ENSG00000186847	2	ENSG00000123104/ENSG00000183199
hsa04650	Natural killer cell mediated cytotoxicity	12/553	113/8246	0.0753069	0.397073	ENSG00000234745/ENSG00000204525/ENSG00000121858/ENSG00000204592/ENSG00000171855/ENSG00000206503/ENSG00000217801/ENSG00000117461/ENSG00000164400/ENSG00000155918/ENSG00000206341/ENSG00000230626	HLA-B/HLA-C/TNFSF10/HLA-E/IFNB1/HLA-A/AL390719.1/PIK3R3/CSF2/RAET1L/HLA-H/AC011005.1	hsa:3106/hsa:3107/hsa:8743/hsa:3133/hsa:3456/hsa:3105/hsa:5781/hsa:8503/hsa:1437/hsa:154064/hsa:3106/hsa:5605	12	11	ENSG00000234745/ENSG00000204525/ENSG00000121858/ENSG00000204592/ENSG00000171855/ENSG00000206503/ENSG00000217801/ENSG00000117461/ENSG00000155918/ENSG00000206341/ENSG00000230626	1	ENSG00000164400
hsa00051	Fructose and mannose metabolism	5/553	35/8246	0.0819108	0.424181	ENSG00000149925/ENSG00000109107/ENSG00000144591/ENSG00000226415/ENSG00000259479	ALDOA/ALDOC/GMPPA/TPI1P1/SORD2P	hsa:226/hsa:230/hsa:29926/hsa:7167/hsa:6652	5	2	ENSG00000144591/ENSG00000259479	3	ENSG00000149925/ENSG00000109107/ENSG00000226415
hsa00360	Phenylalanine metabolism	3/553	16/8246	0.0874882	0.445115	ENSG00000104951/ENSG00000158104/ENSG00000131471	IL4I1/HPD/AOC3	hsa:259307/hsa:3242/hsa:8639	3	2	ENSG00000104951/ENSG00000158104	1	ENSG00000131471
hsa00260	Glycine, serine and threonine metabolism	6/553	47/8246	0.0922224	0.461112	ENSG00000135094/ENSG00000139410/ENSG00000140905/ENSG00000255200/ENSG00000178445/ENSG00000131471	SDS/SDSL/GCSH/PGAM1P8/GLDC/AOC3	hsa:10993/hsa:113675/hsa:2653/hsa:5223/hsa:2731/hsa:8639	6	3	ENSG00000135094/ENSG00000139410/ENSG00000178445	3	ENSG00000140905/ENSG00000255200/ENSG00000131471
hsa05235	PD-L1 expression and PD-1 checkpoint pathway in cancer	10/553	95/8246	0.103085	0.506688	ENSG00000168062/ENSG00000115415/ENSG00000172936/ENSG00000120217/ENSG00000217801/ENSG00000177606/ENSG00000117461/ENSG00000096968/ENSG00000065675/ENSG00000230626	BATF2/STAT1/MYD88/CD274/AL390719.1/JUN/PIK3R3/JAK2/PRKCQ/AC011005.1	hsa:116071/hsa:6772/hsa:4615/hsa:29126/hsa:5781/hsa:3725/hsa:8503/hsa:3717/hsa:5588/hsa:5605	10	10	ENSG00000168062/ENSG00000115415/ENSG00000172936/ENSG00000120217/ENSG00000217801/ENSG00000177606/ENSG00000117461/ENSG00000096968/ENSG00000065675/ENSG00000230626	0
hsa05145	Toxoplasmosis	11/553	108/8246	0.107669	0.520402	ENSG00000115415/ENSG00000172936/ENSG00000173110/ENSG00000185338/ENSG00000269378/ENSG00000168811/ENSG00000204389/ENSG00000243646/ENSG00000096968/ENSG00000205918/ENSG00000092969	STAT1/MYD88/HSPA6/SOCS1/AC022149.1/IL12A/HSPA1A/IL10RB/JAK2/PDPK2P/TGFB2	hsa:6772/hsa:4615/hsa:3310/hsa:8651/hsa:3688/hsa:3592/hsa:3303/hsa:3588/hsa:3717/hsa:5170/hsa:7042	11	7	ENSG00000115415/ENSG00000172936/ENSG00000173110/ENSG00000185338/ENSG00000168811/ENSG00000204389/ENSG00000096968	4	ENSG00000269378/ENSG00000243646/ENSG00000205918/ENSG00000092969
hsa04920	Adipocytokine signaling pathway	7/553	61/8246	0.112255	0.533673	ENSG00000217801/ENSG00000100889/ENSG00000102871/ENSG00000197142/ENSG00000116678/ENSG00000096968/ENSG00000065675	AL390719.1/PCK2/TRADD/ACSL5/LEPR/JAK2/PRKCQ	hsa:5781/hsa:5106/hsa:8717/hsa:51703/hsa:3953/hsa:3717/hsa:5588	7	6	ENSG00000217801/ENSG00000100889/ENSG00000102871/ENSG00000197142/ENSG00000096968/ENSG00000065675	1	ENSG00000116678
hsa04658	Th1 and Th2 cell differentiation	8/553	73/8246	0.114353	0.534878	ENSG00000115415/ENSG00000198719/ENSG00000177606/ENSG00000168811/ENSG00000107485/ENSG00000096996/ENSG00000096968/ENSG00000065675	STAT1/DLL1/JUN/IL12A/GATA3/IL12RB1/JAK2/PRKCQ	hsa:6772/hsa:28514/hsa:3725/hsa:3592/hsa:2625/hsa:3594/hsa:3717/hsa:5588	8	8	ENSG00000115415/ENSG00000198719/ENSG00000177606/ENSG00000168811/ENSG00000107485/ENSG00000096996/ENSG00000096968/ENSG00000065675	0
hsa04913	Ovarian steroidogenesis	5/553	39/8246	0.117294	0.539925	ENSG00000134716/ENSG00000073756/ENSG00000108786/ENSG00000105499/ENSG00000153162	CYP2J2/PTGS2/HSD17B1/PLA2G4C/BMP6	hsa:1573/hsa:5743/hsa:3292/hsa:8605/hsa:654	5	3	ENSG00000134716/ENSG00000073756/ENSG00000105499	2	ENSG00000108786/ENSG00000153162
hsa04216	Ferroptosis	7/553	62/8246	0.119686	0.542325	ENSG00000130066/ENSG00000072274/ENSG00000258102/ENSG00000197142/ENSG00000232187/ENSG00000226329/ENSG00000219507	SAT1/TFRC/MAP1LC3B2/ACSL5/FTH1P7/AC005682.1/FTH1P8	hsa:6303/hsa:7037/hsa:643246/hsa:51703/hsa:2495/hsa:30061/hsa:2495	7	5	ENSG00000130066/ENSG00000258102/ENSG00000197142/ENSG00000232187/ENSG00000219507	2	ENSG00000072274/ENSG00000226329
hsa05152	Tuberculosis	15/553	163/8246	0.13111	0.584952	ENSG00000115415/ENSG00000172936/ENSG00000163131/ENSG00000171855/ENSG00000176170/ENSG00000125730/ENSG00000185883/ENSG00000102871/ENSG00000167207/ENSG00000168811/ENSG00000243646/ENSG00000096968/ENSG00000235027/ENSG00000092969/ENSG00000110944	STAT1/MYD88/CTSS/IFNB1/SPHK1/C3/ATP6V0C/TRADD/NOD2/IL12A/IL10RB/JAK2/AC068580.3/TGFB2/IL23A	hsa:6772/hsa:4615/hsa:1520/hsa:3456/hsa:8877/hsa:718/hsa:527/hsa:8717/hsa:64127/hsa:3592/hsa:3588/hsa:3717/hsa:1509/hsa:7042/hsa:51561	15	12	ENSG00000115415/ENSG00000172936/ENSG00000163131/ENSG00000171855/ENSG00000176170/ENSG00000125730/ENSG00000102871/ENSG00000167207/ENSG00000168811/ENSG00000096968/ENSG00000235027/ENSG00000110944	3	ENSG00000185883/ENSG00000243646/ENSG00000092969
hsa05340	Primary immunodeficiency	4/553	30/8246	0.138271	0.601599	ENSG00000168394/ENSG00000204267/ENSG00000204261/ENSG00000168685	TAP1/TAP2/PSMB8-AS1/IL7R	hsa:6890/hsa:6891/hsa:6890/hsa:3575	4	4	ENSG00000168394/ENSG00000204267/ENSG00000204261/ENSG00000168685	0
hsa04218	Cellular senescence	17/553	191/8246	0.140788	0.601599	ENSG00000234745/ENSG00000204525/ENSG00000204642/ENSG00000204592/ENSG00000106366/ENSG00000136997/ENSG00000206503/ENSG00000112576/ENSG00000117461/ENSG00000116717/ENSG00000123104/ENSG00000106799/ENSG00000149311/ENSG00000092969/ENSG00000206341/ENSG00000230626/ENSG00000224281	HLA-B/HLA-C/HLA-F/HLA-E/SERPINE1/MYC/HLA-A/CCND3/PIK3R3/GADD45A/ITPR2/TGFBR1/ATM/TGFB2/HLA-H/AC011005.1/SLC25A5-AS1	hsa:3106/hsa:3107/hsa:3134/hsa:3133/hsa:5054/hsa:4609/hsa:3105/hsa:896/hsa:8503/hsa:1647/hsa:3709/hsa:7046/hsa:472/hsa:7042/hsa:3106/hsa:5605/hsa:292	17	13	ENSG00000234745/ENSG00000204525/ENSG00000204642/ENSG00000204592/ENSG00000106366/ENSG00000136997/ENSG00000206503/ENSG00000112576/ENSG00000117461/ENSG00000116717/ENSG00000206341/ENSG00000230626/ENSG00000224281	4	ENSG00000123104/ENSG00000106799/ENSG00000149311/ENSG00000092969
hsa04657	IL-17 signaling pathway	9/553	89/8246	0.141065	0.601599	ENSG00000073756/ENSG00000169245/ENSG00000108691/ENSG00000177606/ENSG00000164400/ENSG00000148346/ENSG00000102871/ENSG00000102970/ENSG00000183199	PTGS2/CXCL10/CCL2/JUN/CSF2/LCN2/TRADD/CCL17/HSP90AB3P	hsa:5743/hsa:3627/hsa:6347/hsa:3725/hsa:1437/hsa:3934/hsa:8717/hsa:6361/hsa:3326	9	6	ENSG00000073756/ENSG00000169245/ENSG00000177606/ENSG00000148346/ENSG00000102871/ENSG00000102970	3	ENSG00000108691/ENSG00000164400/ENSG00000183199
hsa04215	Apoptosis - multiple species	5/553	42/8246	0.14782	0.62127	ENSG00000141682/ENSG00000105327/ENSG00000030110/ENSG00000165806/ENSG00000175730	PMAIP1/BBC3/BAK1/CASP7/BAK1P1	hsa:5366/hsa:27113/hsa:578/hsa:840/hsa:578	5	5	ENSG00000141682/ENSG00000105327/ENSG00000030110/ENSG00000165806/ENSG00000175730	0
hsa04141	Protein processing in endoplasmic reticulum	17/553	194/8246	0.155045	0.62924	ENSG00000175197/ENSG00000087074/ENSG00000173110/ENSG00000116663/ENSG00000055332/ENSG00000051108/ENSG00000100219/ENSG00000128272/ENSG00000107262/ENSG00000198162/ENSG00000204389/ENSG00000030110/ENSG00000175730/ENSG00000228218/ENSG00000116406/ENSG00000183199/ENSG00000250746	DDIT3/PPP1R15A/HSPA6/FBXO6/EIF2AK2/HERPUD1/XBP1/ATF4/BAG1/MAN1A2/HSPA1A/BAK1/BAK1P1/ATF4P3/EDEM3/HSP90AB3P/AC105250.1	hsa:1649/hsa:23645/hsa:3310/hsa:26270/hsa:5610/hsa:9709/hsa:7494/hsa:468/hsa:573/hsa:10905/hsa:3303/hsa:578/hsa:578/hsa:468/hsa:80267/hsa:3326/hsa:3309	17	14	ENSG00000175197/ENSG00000087074/ENSG00000173110/ENSG00000116663/ENSG00000055332/ENSG00000051108/ENSG00000100219/ENSG00000128272/ENSG00000107262/ENSG00000204389/ENSG00000030110/ENSG00000175730/ENSG00000228218/ENSG00000250746	3	ENSG00000198162/ENSG00000116406/ENSG00000183199
hsa05224	Breast cancer	13/553	142/8246	0.156225	0.62924	ENSG00000198719/ENSG00000136997/ENSG00000177606/ENSG00000117461/ENSG00000116717/ENSG00000138685/ENSG00000030110/ENSG00000138675/ENSG00000175730/ENSG00000134982/ENSG00000113578/ENSG00000230626/ENSG00000156427	DLL1/MYC/JUN/PIK3R3/GADD45A/FGF2/BAK1/FGF5/BAK1P1/APC/FGF1/AC011005.1/FGF18	hsa:28514/hsa:4609/hsa:3725/hsa:8503/hsa:1647/hsa:2247/hsa:578/hsa:2250/hsa:578/hsa:324/hsa:2246/hsa:5605/hsa:8817	13	11	ENSG00000198719/ENSG00000136997/ENSG00000177606/ENSG00000117461/ENSG00000116717/ENSG00000138685/ENSG00000030110/ENSG00000138675/ENSG00000175730/ENSG00000113578/ENSG00000230626	2	ENSG00000134982/ENSG00000156427
hsa05226	Gastric cancer	13/553	142/8246	0.156225	0.62924	ENSG00000136997/ENSG00000117461/ENSG00000116717/ENSG00000138685/ENSG00000030110/ENSG00000138675/ENSG00000175730/ENSG00000134982/ENSG00000113578/ENSG00000106799/ENSG00000092969/ENSG00000230626/ENSG00000156427	MYC/PIK3R3/GADD45A/FGF2/BAK1/FGF5/BAK1P1/APC/FGF1/TGFBR1/TGFB2/AC011005.1/FGF18	hsa:4609/hsa:8503/hsa:1647/hsa:2247/hsa:578/hsa:2250/hsa:578/hsa:324/hsa:2246/hsa:7046/hsa:7042/hsa:5605/hsa:8817	13	9	ENSG00000136997/ENSG00000117461/ENSG00000116717/ENSG00000138685/ENSG00000030110/ENSG00000138675/ENSG00000175730/ENSG00000113578/ENSG00000230626	4	ENSG00000134982/ENSG00000106799/ENSG00000092969/ENSG00000156427
hsa04350	TGF-beta signaling pathway	9/553	92/8246	0.162571	0.643348	ENSG00000095739/ENSG00000136997/ENSG00000177426/ENSG00000134363/ENSG00000106799/ENSG00000104899/ENSG00000153162/ENSG00000092969/ENSG00000115738	BAMBI/MYC/TGIF1/FST/TGFBR1/AMH/BMP6/TGFB2/ID2	hsa:25805/hsa:4609/hsa:7050/hsa:10468/hsa:7046/hsa:268/hsa:654/hsa:7042/hsa:3398	9	5	ENSG00000095739/ENSG00000136997/ENSG00000177426/ENSG00000134363/ENSG00000115738	4	ENSG00000106799/ENSG00000104899/ENSG00000153162/ENSG00000092969
hsa04062	Chemokine signaling pathway	14/553	157/8246	0.167697	0.643348	ENSG00000271503/ENSG00000115415/ENSG00000170581/ENSG00000169245/ENSG00000108691/ENSG00000169248/ENSG00000006210/ENSG00000117461/ENSG00000137486/ENSG00000161921/ENSG00000102970/ENSG00000096968/ENSG00000165178/ENSG00000237350	CCL5/STAT1/STAT2/CXCL10/CCL2/CXCL11/CX3CL1/PIK3R3/ARRB1/CXCL16/CCL17/JAK2/NCF1C/CDC42P6	hsa:6352/hsa:6772/hsa:6773/hsa:3627/hsa:6347/hsa:6373/hsa:6376/hsa:8503/hsa:408/hsa:58191/hsa:6361/hsa:3717/hsa:653361/hsa:998	14	11	ENSG00000271503/ENSG00000115415/ENSG00000170581/ENSG00000169245/ENSG00000169248/ENSG00000006210/ENSG00000117461/ENSG00000161921/ENSG00000102970/ENSG00000096968/ENSG00000237350	3	ENSG00000108691/ENSG00000137486/ENSG00000165178
hsa01230	Biosynthesis of amino acids	9/553	93/8246	0.170071	0.643348	ENSG00000122729/ENSG00000149925/ENSG00000109107/ENSG00000111640/ENSG00000226415/ENSG00000135094/ENSG00000139410/ENSG00000070669/ENSG00000255200	ACO1/ALDOA/ALDOC/GAPDH/TPI1P1/SDS/SDSL/ASNS/PGAM1P8	hsa:48/hsa:226/hsa:230/hsa:2597/hsa:7167/hsa:10993/hsa:113675/hsa:440/hsa:5223	9	3	ENSG00000135094/ENSG00000139410/ENSG00000070669	6	ENSG00000122729/ENSG00000149925/ENSG00000109107/ENSG00000111640/ENSG00000226415/ENSG00000255200
hsa05220	Chronic myeloid leukemia	9/553	93/8246	0.170071	0.643348	ENSG00000136997/ENSG00000217801/ENSG00000117461/ENSG00000116717/ENSG00000030110/ENSG00000175730/ENSG00000106799/ENSG00000092969/ENSG00000230626	MYC/AL390719.1/PIK3R3/GADD45A/BAK1/BAK1P1/TGFBR1/TGFB2/AC011005.1	hsa:4609/hsa:5781/hsa:8503/hsa:1647/hsa:578/hsa:578/hsa:7046/hsa:7042/hsa:5605	9	7	ENSG00000136997/ENSG00000217801/ENSG00000117461/ENSG00000116717/ENSG00000030110/ENSG00000175730/ENSG00000230626	2	ENSG00000106799/ENSG00000092969
hsa00590	Arachidonic acid metabolism	6/553	56/8246	0.17082	0.643348	ENSG00000134716/ENSG00000073756/ENSG00000211445/ENSG00000155016/ENSG00000105499/ENSG00000095303	CYP2J2/PTGS2/GPX3/CYP2U1/PLA2G4C/PTGS1	hsa:1573/hsa:5743/hsa:2878/hsa:113612/hsa:8605/hsa:5742	6	4	ENSG00000134716/ENSG00000073756/ENSG00000105499/ENSG00000095303	2	ENSG00000211445/ENSG00000155016
hsa04115	p53 signaling pathway	8/553	81/8246	0.174495	0.648765	ENSG00000141682/ENSG00000105327/ENSG00000106366/ENSG00000112576/ENSG00000130766/ENSG00000116717/ENSG00000172667/ENSG00000149311	PMAIP1/BBC3/SERPINE1/CCND3/SESN2/GADD45A/ZMAT3/ATM	hsa:5366/hsa:27113/hsa:5054/hsa:896/hsa:83667/hsa:1647/hsa:64393/hsa:472	8	6	ENSG00000141682/ENSG00000105327/ENSG00000106366/ENSG00000112576/ENSG00000130766/ENSG00000116717	2	ENSG00000172667/ENSG00000149311
hsa03320	PPAR signaling pathway	7/553	70/8246	0.187517	0.679751	ENSG00000167772/ENSG00000100889/ENSG00000234964/ENSG00000197142/ENSG00000205918/ENSG00000166333/ENSG00000121769	ANGPTL4/PCK2/FABP5P7/ACSL5/PDPK2P/ILK/FABP3	hsa:51129/hsa:5106/hsa:2171/hsa:51703/hsa:5170/hsa:3611/hsa:2170	7	4	ENSG00000167772/ENSG00000100889/ENSG00000234964/ENSG00000197142	3	ENSG00000205918/ENSG00000166333/ENSG00000121769
hsa04917	Prolactin signaling pathway	7/553	70/8246	0.187517	0.679751	ENSG00000115415/ENSG00000197536/ENSG00000125347/ENSG00000185338/ENSG00000117461/ENSG00000096968/ENSG00000230626	STAT1/C5orf56/IRF1/SOCS1/PIK3R3/JAK2/AC011005.1	hsa:6772/hsa:3659/hsa:3659/hsa:8651/hsa:8503/hsa:3717/hsa:5605	7	7	ENSG00000115415/ENSG00000197536/ENSG00000125347/ENSG00000185338/ENSG00000117461/ENSG00000096968/ENSG00000230626	0
hsa05222	Small cell lung cancer	10/553	109/8246	0.194382	0.695934	ENSG00000073756/ENSG00000136997/ENSG00000138448/ENSG00000269378/ENSG00000117461/ENSG00000116717/ENSG00000030110/ENSG00000175730/ENSG00000188153/ENSG00000268942	PTGS2/MYC/ITGAV/AC022149.1/PIK3R3/GADD45A/BAK1/BAK1P1/COL4A5/CKS1BP3	hsa:5743/hsa:4609/hsa:3685/hsa:3688/hsa:8503/hsa:1647/hsa:578/hsa:578/hsa:1287/hsa:1163	10	7	ENSG00000073756/ENSG00000136997/ENSG00000117461/ENSG00000116717/ENSG00000030110/ENSG00000175730/ENSG00000268942	3	ENSG00000138448/ENSG00000269378/ENSG00000188153
hsa04662	B cell receptor signaling pathway	7/553	71/8246	0.19694	0.696494	ENSG00000185885/ENSG00000185201/ENSG00000152689/ENSG00000177606/ENSG00000117461/ENSG00000070190/ENSG00000230626	IFITM1/IFITM2/RASGRP3/JUN/PIK3R3/DAPP1/AC011005.1	hsa:8519/hsa:8519/hsa:25780/hsa:3725/hsa:8503/hsa:27071/hsa:5605	7	7	ENSG00000185885/ENSG00000185201/ENSG00000152689/ENSG00000177606/ENSG00000117461/ENSG00000070190/ENSG00000230626	0
hsa04640	Hematopoietic cell lineage	6/553	59/8246	0.201758	0.696546	ENSG00000173762/ENSG00000072274/ENSG00000115590/ENSG00000184371/ENSG00000164400/ENSG00000168685	CD7/TFRC/IL1R2/CSF1/CSF2/IL7R	hsa:924/hsa:7037/hsa:7850/hsa:1435/hsa:1437/hsa:3575	6	4	ENSG00000173762/ENSG00000115590/ENSG00000184371/ENSG00000168685	2	ENSG00000072274/ENSG00000164400
hsa04929	GnRH secretion	6/553	59/8246	0.201758	0.696546	ENSG00000117461/ENSG00000100346/ENSG00000137486/ENSG00000123104/ENSG00000105642/ENSG00000230626	PIK3R3/CACNA1I/ARRB1/ITPR2/KCNN1/AC011005.1	hsa:8503/hsa:8911/hsa:408/hsa:3709/hsa:3780/hsa:5605	6	4	ENSG00000117461/ENSG00000100346/ENSG00000105642/ENSG00000230626	2	ENSG00000137486/ENSG00000123104
hsa04964	Proximal tubule bicarbonate reclamation	3/553	24/8246	0.215223	0.72438	ENSG00000100889/ENSG00000115419/ENSG00000240583	PCK2/GLS/AQP1	hsa:5106/hsa:2744/hsa:358	3	2	ENSG00000100889/ENSG00000240583	1	ENSG00000115419
hsa00130	Ubiquinone and other terpenoid-quinone biosynthesis	2/553	13/8246	0.215345	0.72438	ENSG00000167397/ENSG00000158104	VKORC1/HPD	hsa:79001/hsa:3242	2	2	ENSG00000167397/ENSG00000158104	0
hsa00250	Alanine, aspartate and glutamate metabolism	5/553	48/8246	0.217314	0.72438	ENSG00000104951/ENSG00000115419/ENSG00000177181/ENSG00000070669/ENSG00000203797	IL4I1/GLS/RIMKLA/ASNS/DDO	hsa:259307/hsa:2744/hsa:284716/hsa:440/hsa:8528	5	3	ENSG00000104951/ENSG00000070669/ENSG00000203797	2	ENSG00000115419/ENSG00000177181
hsa05223	Non-small cell lung cancer	7/553	74/8246	0.226264	0.745642	ENSG00000068028/ENSG00000117461/ENSG00000116717/ENSG00000030110/ENSG00000175730/ENSG00000205918/ENSG00000230626	RASSF1/PIK3R3/GADD45A/BAK1/BAK1P1/PDPK2P/AC011005.1	hsa:11186/hsa:8503/hsa:1647/hsa:578/hsa:578/hsa:5170/hsa:5605	7	6	ENSG00000068028/ENSG00000117461/ENSG00000116717/ENSG00000030110/ENSG00000175730/ENSG00000230626	1	ENSG00000205918
hsa05144	Malaria	4/553	37/8246	0.234149	0.762959	ENSG00000172936/ENSG00000108691/ENSG00000168811/ENSG00000092969	MYD88/CCL2/IL12A/TGFB2	hsa:4615/hsa:6347/hsa:3592/hsa:7042	4	2	ENSG00000172936/ENSG00000168811	2	ENSG00000108691/ENSG00000092969
hsa05130	Pathogenic Escherichia coli infection	20/553	251/8246	0.241268	0.769446	ENSG00000121858/ENSG00000172936/ENSG00000137752/ENSG00000220472/ENSG00000269378/ENSG00000111640/ENSG00000196954/ENSG00000217801/ENSG00000177606/ENSG00000102871/ENSG00000030110/ENSG00000165806/ENSG00000175730/ENSG00000162711/ENSG00000197535/ENSG00000253958/ENSG00000159261/ENSG00000214391/ENSG00000115935/ENSG00000237350	TNFSF10/MYD88/CASP1/AL139095.2/AC022149.1/GAPDH/CASP4/AL390719.1/JUN/TRADD/BAK1/CASP7/BAK1P1/NLRP3/MYO5A/CLDN23/CLDN14/TUBAP2/WIPF1/CDC42P6	hsa:8743/hsa:4615/hsa:834/hsa:6188/hsa:3688/hsa:2597/hsa:837/hsa:5781/hsa:3725/hsa:8717/hsa:578/hsa:840/hsa:578/hsa:114548/hsa:4644/hsa:137075/hsa:23562/hsa:10376/hsa:7456/hsa:998	20	17	ENSG00000121858/ENSG00000172936/ENSG00000137752/ENSG00000220472/ENSG00000196954/ENSG00000217801/ENSG00000177606/ENSG00000102871/ENSG00000030110/ENSG00000165806/ENSG00000175730/ENSG00000162711/ENSG00000253958/ENSG00000159261/ENSG00000214391/ENSG00000115935/ENSG00000237350	3	ENSG00000269378/ENSG00000111640/ENSG00000197535
hsa05132	Salmonella infection	23/553	293/8246	0.243437	0.769446	ENSG00000121858/ENSG00000172936/ENSG00000146425/ENSG00000137752/ENSG00000124942/ENSG00000168404/ENSG00000136997/ENSG00000220472/ENSG00000111640/ENSG00000196954/ENSG00000177606/ENSG00000233328/ENSG00000104518/ENSG00000102871/ENSG00000030110/ENSG00000167705/ENSG00000165806/ENSG00000175730/ENSG00000162711/ENSG00000187240/ENSG00000183199/ENSG00000237350/ENSG00000230626	TNFSF10/MYD88/DYNLT1/CASP1/AHNAK/MLKL/MYC/AL139095.2/GAPDH/CASP4/JUN/PFN1P1/GSDMD/TRADD/BAK1/RILP/CASP7/BAK1P1/NLRP3/DYNC2H1/HSP90AB3P/CDC42P6/AC011005.1	hsa:8743/hsa:4615/hsa:6993/hsa:834/hsa:79026/hsa:197259/hsa:4609/hsa:6188/hsa:2597/hsa:837/hsa:3725/hsa:5216/hsa:79792/hsa:8717/hsa:578/hsa:83547/hsa:840/hsa:578/hsa:114548/hsa:79659/hsa:3326/hsa:998/hsa:5605	23	19	ENSG00000121858/ENSG00000172936/ENSG00000146425/ENSG00000137752/ENSG00000168404/ENSG00000136997/ENSG00000220472/ENSG00000196954/ENSG00000177606/ENSG00000233328/ENSG00000104518/ENSG00000102871/ENSG00000030110/ENSG00000167705/ENSG00000165806/ENSG00000175730/ENSG00000162711/ENSG00000237350/ENSG00000230626	4	ENSG00000124942/ENSG00000111640/ENSG00000187240/ENSG00000183199
hsa04064	NF-kappa B signaling pathway	9/553	102/8246	0.2441	0.769446	ENSG00000172936/ENSG00000107201/ENSG00000121060/ENSG00000073756/ENSG00000102524/ENSG00000116717/ENSG00000102871/ENSG00000149311/ENSG00000065675	MYD88/DDX58/TRIM25/PTGS2/TNFSF13B/GADD45A/TRADD/ATM/PRKCQ	hsa:4615/hsa:23586/hsa:7706/hsa:5743/hsa:10673/hsa:1647/hsa:8717/hsa:472/hsa:5588	9	8	ENSG00000172936/ENSG00000107201/ENSG00000121060/ENSG00000073756/ENSG00000102524/ENSG00000116717/ENSG00000102871/ENSG00000065675	1	ENSG00000149311
hsa05212	Pancreatic cancer	8/553	90/8246	0.255365	0.7963	ENSG00000115415/ENSG00000117461/ENSG00000116717/ENSG00000030110/ENSG00000175730/ENSG00000106799/ENSG00000092969/ENSG00000237350	STAT1/PIK3R3/GADD45A/BAK1/BAK1P1/TGFBR1/TGFB2/CDC42P6	hsa:6772/hsa:8503/hsa:1647/hsa:578/hsa:578/hsa:7046/hsa:7042/hsa:998	8	6	ENSG00000115415/ENSG00000117461/ENSG00000116717/ENSG00000030110/ENSG00000175730/ENSG00000237350	2	ENSG00000106799/ENSG00000092969
hsa05134	Legionellosis	9/553	104/8246	0.261912	0.803774	ENSG00000172936/ENSG00000173110/ENSG00000137752/ENSG00000196205/ENSG00000125730/ENSG00000168811/ENSG00000204389/ENSG00000165806/ENSG00000228502	MYD88/HSPA6/CASP1/EEF1A1P5/C3/IL12A/HSPA1A/CASP7/EEF1A1P11	hsa:4615/hsa:3310/hsa:834/hsa:1915/hsa:718/hsa:3592/hsa:3303/hsa:840/hsa:1915	9	8	ENSG00000172936/ENSG00000173110/ENSG00000137752/ENSG00000125730/ENSG00000168811/ENSG00000204389/ENSG00000165806/ENSG00000228502	1	ENSG00000196205
hsa00190	Oxidative phosphorylation	16/553	200/8246	0.266748	0.803774	ENSG00000228253/ENSG00000139180/ENSG00000111775/ENSG00000237973/ENSG00000169020/ENSG00000185883/ENSG00000125356/ENSG00000253785/ENSG00000183648/ENSG00000145494/ENSG00000174886/ENSG00000170906/ENSG00000226976/ENSG00000233954/ENSG00000267809/ENSG00000224550	MT-ATP8/NDUFA9/COX6A1/MTCO1P12/ATP5ME/ATP6V0C/NDUFA1/AC008429.2/NDUFB1/NDUFS6/NDUFA11/NDUFA3/COX6A1P2/UQCRHL/NDUFV2P1/AC114491.1	hsa:4509/hsa:4704/hsa:1337/hsa:4512/hsa:521/hsa:527/hsa:4694/hsa:5464/hsa:4707/hsa:4726/hsa:126328/hsa:4696/hsa:1337/hsa:440567/hsa:4729/hsa:4697	16	14	ENSG00000139180/ENSG00000111775/ENSG00000237973/ENSG00000169020/ENSG00000125356/ENSG00000253785/ENSG00000183648/ENSG00000145494/ENSG00000174886/ENSG00000170906/ENSG00000226976/ENSG00000233954/ENSG00000267809/ENSG00000224550	2	ENSG00000228253/ENSG00000185883
hsa04370	VEGF signaling pathway	6/553	65/8246	0.268849	0.803774	ENSG00000073756/ENSG00000176170/ENSG00000117461/ENSG00000105499/ENSG00000237350/ENSG00000230626	PTGS2/SPHK1/PIK3R3/PLA2G4C/CDC42P6/AC011005.1	hsa:5743/hsa:8877/hsa:8503/hsa:8605/hsa:998/hsa:5605	6	6	ENSG00000073756/ENSG00000176170/ENSG00000117461/ENSG00000105499/ENSG00000237350/ENSG00000230626	0
hsa05217	Basal cell carcinoma	6/553	65/8246	0.268849	0.803774	ENSG00000116717/ENSG00000030110/ENSG00000175730/ENSG00000134982/ENSG00000111087/ENSG00000106571	GADD45A/BAK1/BAK1P1/APC/GLI1/GLI3	hsa:1647/hsa:578/hsa:578/hsa:324/hsa:2735/hsa:2737	6	4	ENSG00000116717/ENSG00000030110/ENSG00000175730/ENSG00000106571	2	ENSG00000134982/ENSG00000111087
hsa04927	Cortisol synthesis and secretion	5/553	53/8246	0.281448	0.832856	ENSG00000128272/ENSG00000100346/ENSG00000123104/ENSG00000228218/ENSG00000113231	ATF4/CACNA1I/ITPR2/ATF4P3/PDE8B	hsa:468/hsa:8911/hsa:3709/hsa:468/hsa:8622	5	3	ENSG00000128272/ENSG00000100346/ENSG00000228218	2	ENSG00000123104/ENSG00000113231
hsa05012	Parkinson disease	28/553	372/8246	0.287382	0.839113	ENSG00000156587/ENSG00000182179/ENSG00000175197/ENSG00000228253/ENSG00000120129/ENSG00000100219/ENSG00000139180/ENSG00000128272/ENSG00000143106/ENSG00000111775/ENSG00000237973/ENSG00000108387/ENSG00000125356/ENSG00000123104/ENSG00000183648/ENSG00000145494/ENSG00000174886/ENSG00000170906/ENSG00000228218/ENSG00000226976/ENSG00000236814/ENSG00000117242/ENSG00000250746/ENSG00000233954/ENSG00000267809…	UBE2L6/UBA7/DDIT3/MT-ATP8/DUSP1/XBP1/NDUFA9/ATF4/PSMA5/COX6A1/MTCO1P12/SEPT4/NDUFA1/ITPR2/NDUFB1/NDUFS6/NDUFA11/NDUFA3/ATF4P3/COX6A1P2/AC046176.1/PINK1-AS/AC105250.1/UQCRHL/NDUFV2P1/TUBAP2/AC114491.1/SLC25A5-AS1	hsa:9246/hsa:7318/hsa:1649/hsa:4509/hsa:1843/hsa:7494/hsa:4704/hsa:468/hsa:5686/hsa:1337/hsa:4512/hsa:5413/hsa:4694/hsa:3709/hsa:4707/hsa:4726/hsa:126328/hsa:4696/hsa:468/hsa:1337/hsa:5706/hsa:65018/hsa:3309/hsa:440567/hsa:4729/hsa:10376/hsa:4697/hsa:292	28	24	ENSG00000156587/ENSG00000182179/ENSG00000175197/ENSG00000120129/ENSG00000100219/ENSG00000139180/ENSG00000128272/ENSG00000143106/ENSG00000111775/ENSG00000237973/ENSG00000108387/ENSG00000125356/ENSG00000183648/ENSG00000145494/ENSG00000174886/ENSG00000170906/ENSG00000228218/ENSG00000226976/ENSG00000250746/ENSG00000233954/ENSG00000267809/ENSG00000214391/ENSG00000224550/ENSG00000224281	4	ENSG00000228253/ENSG00000123104/ENSG00000236814/ENSG00000117242
hsa04922	Glucagon signaling pathway	9/553	107/8246	0.289349	0.839113	ENSG00000128272/ENSG00000278540/ENSG00000100889/ENSG00000111716/ENSG00000123104/ENSG00000228218/ENSG00000142178/ENSG00000255200/ENSG00000152270	ATF4/ACACA/PCK2/LDHB/ITPR2/ATF4P3/SIK1/PGAM1P8/PDE3B	hsa:468/hsa:31/hsa:5106/hsa:3945/hsa:3709/hsa:468/hsa:150094/hsa:5223/hsa:5140	9	5	ENSG00000128272/ENSG00000100889/ENSG00000111716/ENSG00000228218/ENSG00000142178	4	ENSG00000278540/ENSG00000123104/ENSG00000255200/ENSG00000152270
hsa04151	PI3K-Akt signaling pathway	26/553	345/8246	0.294333	0.845113	ENSG00000171855/ENSG00000136997/ENSG00000138448/ENSG00000112576/ENSG00000184371/ENSG00000269378/ENSG00000128272/ENSG00000100889/ENSG00000117461/ENSG00000138685/ENSG00000150630/ENSG00000138675/ENSG00000224546/ENSG00000168685/ENSG00000197258/ENSG00000188153/ENSG00000113578/ENSG00000228218/ENSG00000096968/ENSG00000225031/ENSG00000183199/ENSG00000205918/ENSG00000105855/ENSG00000230626/ENSG00000156427…	IFNB1/MYC/ITGAV/CCND3/CSF1/AC022149.1/ATF4/PCK2/PIK3R3/FGF2/VEGFC/FGF5/EIF4BP3/IL7R/EIF4BP6/COL4A5/FGF1/ATF4P3/JAK2/EIF4BP7/HSP90AB3P/PDPK2P/ITGB8/AC011005.1/FGF18/CHAD	hsa:3456/hsa:4609/hsa:3685/hsa:896/hsa:1435/hsa:3688/hsa:468/hsa:5106/hsa:8503/hsa:2247/hsa:7424/hsa:2250/hsa:1975/hsa:3575/hsa:1975/hsa:1287/hsa:2246/hsa:468/hsa:3717/hsa:1975/hsa:3326/hsa:5170/hsa:3696/hsa:5605/hsa:8817/hsa:1101	26	16	ENSG00000171855/ENSG00000136997/ENSG00000112576/ENSG00000184371/ENSG00000128272/ENSG00000100889/ENSG00000117461/ENSG00000138685/ENSG00000150630/ENSG00000138675/ENSG00000224546/ENSG00000168685/ENSG00000113578/ENSG00000228218/ENSG00000096968/ENSG00000230626	10	ENSG00000138448/ENSG00000269378/ENSG00000197258/ENSG00000188153/ENSG00000225031/ENSG00000183199/ENSG00000205918/ENSG00000105855/ENSG00000156427/ENSG00000136457
hsa05416	Viral myocarditis	6/553	68/8246	0.30428	0.863033	ENSG00000234745/ENSG00000204525/ENSG00000204642/ENSG00000204592/ENSG00000206503/ENSG00000206341	HLA-B/HLA-C/HLA-F/HLA-E/HLA-A/HLA-H	hsa:3106/hsa:3107/hsa:3134/hsa:3133/hsa:3105/hsa:3106	6	6	ENSG00000234745/ENSG00000204525/ENSG00000204642/ENSG00000204592/ENSG00000206503/ENSG00000206341	0
hsa05206	MicroRNAs in cancer	14/553	178/8246	0.306526	0.863033	ENSG00000073756/ENSG00000185338/ENSG00000136997/ENSG00000068028/ENSG00000117461/ENSG00000104081/ENSG00000171132/ENSG00000030110/ENSG00000175730/ENSG00000134982/ENSG00000115419/ENSG00000149311/ENSG00000092969/ENSG00000230626	PTGS2/SOCS1/MYC/RASSF1/PIK3R3/BMF/PRKCE/BAK1/BAK1P1/APC/GLS/ATM/TGFB2/AC011005.1	hsa:5743/hsa:8651/hsa:4609/hsa:11186/hsa:8503/hsa:90427/hsa:5581/hsa:578/hsa:578/hsa:324/hsa:2744/hsa:472/hsa:7042/hsa:5605	14	9	ENSG00000073756/ENSG00000185338/ENSG00000136997/ENSG00000068028/ENSG00000117461/ENSG00000171132/ENSG00000030110/ENSG00000175730/ENSG00000230626	5	ENSG00000104081/ENSG00000134982/ENSG00000115419/ENSG00000149311/ENSG00000092969
hsa00010	Glycolysis / Gluconeogenesis	7/553	82/8246	0.310522	0.865878	ENSG00000149925/ENSG00000109107/ENSG00000111640/ENSG00000100889/ENSG00000111716/ENSG00000226415/ENSG00000255200	ALDOA/ALDOC/GAPDH/PCK2/LDHB/TPI1P1/PGAM1P8	hsa:226/hsa:230/hsa:2597/hsa:5106/hsa:3945/hsa:7167/hsa:5223	7	2	ENSG00000100889/ENSG00000111716	5	ENSG00000149925/ENSG00000109107/ENSG00000111640/ENSG00000226415/ENSG00000255200
hsa04912	GnRH signaling pathway	8/553	96/8246	0.314697	0.869164	ENSG00000120738/ENSG00000128272/ENSG00000177606/ENSG00000123104/ENSG00000228218/ENSG00000105499/ENSG00000237350/ENSG00000230626	EGR1/ATF4/JUN/ITPR2/ATF4P3/PLA2G4C/CDC42P6/AC011005.1	hsa:1958/hsa:468/hsa:3725/hsa:3709/hsa:468/hsa:8605/hsa:998/hsa:5605	8	7	ENSG00000120738/ENSG00000128272/ENSG00000177606/ENSG00000228218/ENSG00000105499/ENSG00000237350/ENSG00000230626	1	ENSG00000123104
hsa00620	Pyruvate metabolism	4/553	43/8246	0.325609	0.890818	ENSG00000278540/ENSG00000100889/ENSG00000119640/ENSG00000111716	ACACA/PCK2/ACYP1/LDHB	hsa:31/hsa:5106/hsa:97/hsa:3945	4	3	ENSG00000100889/ENSG00000119640/ENSG00000111716	1	ENSG00000278540
hsa05412	Arrhythmogenic right ventricular cardiomyopathy (ARVC)	8/553	98/8246	0.335086	0.908178	ENSG00000138448/ENSG00000269378/ENSG00000203875/ENSG00000077522/ENSG00000183023/ENSG00000258441/ENSG00000105855/ENSG00000196296	ITGAV/AC022149.1/SNHG5/ACTN2/SLC8A1/LINC00641/ITGB8/ATP2A1	hsa:3685/hsa:3688/hsa:5318/hsa:88/hsa:6546/hsa:5318/hsa:3696/hsa:487	8	3	ENSG00000203875/ENSG00000077522/ENSG00000183023	5	ENSG00000138448/ENSG00000269378/ENSG00000258441/ENSG00000105855/ENSG00000196296
hsa02010	ABC transporters	4/553	44/8246	0.341185	0.916145	ENSG00000168394/ENSG00000204267/ENSG00000204261/ENSG00000256340	TAP1/TAP2/PSMB8-AS1/ABCC6P1	hsa:6890/hsa:6891/hsa:6890/hsa:368	4	3	ENSG00000168394/ENSG00000204267/ENSG00000204261	1	ENSG00000256340
hsa04371	Apelin signaling pathway	11/553	141/8246	0.346131	0.920899	ENSG00000120738/ENSG00000106366/ENSG00000170296/ENSG00000176170/ENSG00000127528/ENSG00000171132/ENSG00000123104/ENSG00000106799/ENSG00000183023/ENSG00000152270/ENSG00000230626	EGR1/SERPINE1/GABARAP/SPHK1/KLF2/PRKCE/ITPR2/TGFBR1/SLC8A1/PDE3B/AC011005.1	hsa:1958/hsa:5054/hsa:11337/hsa:8877/hsa:10365/hsa:5581/hsa:3709/hsa:7046/hsa:6546/hsa:5140/hsa:5605	11	7	ENSG00000120738/ENSG00000106366/ENSG00000176170/ENSG00000127528/ENSG00000171132/ENSG00000183023/ENSG00000230626	4	ENSG00000170296/ENSG00000123104/ENSG00000106799/ENSG00000152270
hsa04925	Aldosterone synthesis and secretion	7/553	86/8246	0.354752	0.929242	ENSG00000105287/ENSG00000153234/ENSG00000128272/ENSG00000100346/ENSG00000171132/ENSG00000123104/ENSG00000228218	PRKD2/NR4A2/ATF4/CACNA1I/PRKCE/ITPR2/ATF4P3	hsa:25865/hsa:4929/hsa:468/hsa:8911/hsa:5581/hsa:3709/hsa:468	7	6	ENSG00000105287/ENSG00000153234/ENSG00000128272/ENSG00000100346/ENSG00000171132/ENSG00000228218	1	ENSG00000123104
hsa04660	T cell receptor signaling pathway	8/553	100/8246	0.355675	0.929242	ENSG00000177606/ENSG00000117461/ENSG00000164400/ENSG00000107968/ENSG00000065675/ENSG00000205918/ENSG00000237350/ENSG00000230626	JUN/PIK3R3/CSF2/MAP3K8/PRKCQ/PDPK2P/CDC42P6/AC011005.1	hsa:3725/hsa:8503/hsa:1437/hsa:1326/hsa:5588/hsa:5170/hsa:998/hsa:5605	8	6	ENSG00000177606/ENSG00000117461/ENSG00000107968/ENSG00000065675/ENSG00000237350/ENSG00000230626	2	ENSG00000164400/ENSG00000205918
hsa00061	Fatty acid biosynthesis	2/553	19/8246	0.367427	0.951374	ENSG00000278540/ENSG00000197142	ACACA/ACSL5	hsa:31/hsa:51703	2	1	ENSG00000197142	1	ENSG00000278540
hsa05322	Systemic lupus erythematosus	8/553	102/8246	0.376402	0.965988	ENSG00000159403/ENSG00000132109/ENSG00000182326/ENSG00000132475/ENSG00000125730/ENSG00000196787/ENSG00000184260/ENSG00000166278	C1R/TRIM21/C1S/H3F3B/C3/HIST1H2AG/HIST2H2AC/C2	hsa:715/hsa:6737/hsa:716/hsa:3020/hsa:718/hsa:8336/hsa:8338/hsa:717	8	7	ENSG00000159403/ENSG00000132109/ENSG00000182326/ENSG00000132475/ENSG00000125730/ENSG00000184260/ENSG00000166278	1	ENSG00000196787
hsa00350	Tyrosine metabolism	3/553	33/8246	0.382787	0.968924	ENSG00000104951/ENSG00000158104/ENSG00000131471	IL4I1/HPD/AOC3	hsa:259307/hsa:3242/hsa:8639	3	2	ENSG00000104951/ENSG00000158104	1	ENSG00000131471
hsa04923	Regulation of lipolysis in adipocytes	4/553	47/8246	0.387937	0.968924	ENSG00000073756/ENSG00000117461/ENSG00000152270/ENSG00000095303	PTGS2/PIK3R3/PDE3B/PTGS1	hsa:5743/hsa:8503/hsa:5140/hsa:5742	4	3	ENSG00000073756/ENSG00000117461/ENSG00000095303	1	ENSG00000152270
hsa04911	Insulin secretion	5/553	61/8246	0.389469	0.968924	ENSG00000128272/ENSG00000228218/ENSG00000186472/ENSG00000105642/ENSG00000176406	ATF4/ATF4P3/PCLO/KCNN1/RIMS2	hsa:468/hsa:468/hsa:27445/hsa:3780/hsa:9699	5	3	ENSG00000128272/ENSG00000228218/ENSG00000105642	2	ENSG00000186472/ENSG00000176406
hsa00591	Linoleic acid metabolism	2/553	20/8246	0.391954	0.968924	ENSG00000134716/ENSG00000105499	CYP2J2/PLA2G4C	hsa:1573/hsa:8605	2	2	ENSG00000134716/ENSG00000105499	0
hsa00630	Glyoxylate and dicarboxylate metabolism	3/553	34/8246	0.401342	0.968924	ENSG00000122729/ENSG00000140905/ENSG00000178445	ACO1/GCSH/GLDC	hsa:48/hsa:2653/hsa:2731	3	1	ENSG00000178445	2	ENSG00000122729/ENSG00000140905
hsa04664	Fc epsilon RI signaling pathway	5/553	62/8246	0.403058	0.968924	ENSG00000117461/ENSG00000164400/ENSG00000105499/ENSG00000205918/ENSG00000230626	PIK3R3/CSF2/PLA2G4C/PDPK2P/AC011005.1	hsa:8503/hsa:1437/hsa:8605/hsa:5170/hsa:5605	5	3	ENSG00000117461/ENSG00000105499/ENSG00000230626	2	ENSG00000164400/ENSG00000205918
hsa05219	Bladder cancer	4/553	48/8246	0.403448	0.968924	ENSG00000136997/ENSG00000068028/ENSG00000025708/ENSG00000230626	MYC/RASSF1/TYMP/AC011005.1	hsa:4609/hsa:11186/hsa:1890/hsa:5605	4	4	ENSG00000136997/ENSG00000068028/ENSG00000025708/ENSG00000230626	0
hsa04723	Retrograde endocannabinoid signaling	11/553	148/8246	0.407064	0.968924	ENSG00000073756/ENSG00000139180/ENSG00000125356/ENSG00000123104/ENSG00000183648/ENSG00000145494/ENSG00000174886/ENSG00000170906/ENSG00000267809/ENSG00000224550/ENSG00000117480	PTGS2/NDUFA9/NDUFA1/ITPR2/NDUFB1/NDUFS6/NDUFA11/NDUFA3/NDUFV2P1/AC114491.1/FAAH	hsa:5743/hsa:4704/hsa:4694/hsa:3709/hsa:4707/hsa:4726/hsa:126328/hsa:4696/hsa:4729/hsa:4697/hsa:2166	11	10	ENSG00000073756/ENSG00000139180/ENSG00000125356/ENSG00000183648/ENSG00000145494/ENSG00000174886/ENSG00000170906/ENSG00000267809/ENSG00000224550/ENSG00000117480	1	ENSG00000123104
hsa04666	Fc gamma R-mediated phagocytosis	8/553	105/8246	0.407616	0.968924	ENSG00000176170/ENSG00000175130/ENSG00000117461/ENSG00000171132/ENSG00000105499/ENSG00000006747/ENSG00000165178/ENSG00000237350	SPHK1/MARCKSL1/PIK3R3/PRKCE/PLA2G4C/SCIN/NCF1C/CDC42P6	hsa:8877/hsa:65108/hsa:8503/hsa:5581/hsa:8605/hsa:85477/hsa:653361/hsa:998	8	7	ENSG00000176170/ENSG00000175130/ENSG00000117461/ENSG00000171132/ENSG00000105499/ENSG00000006747/ENSG00000237350	1	ENSG00000165178
hsa04512	ECM-receptor interaction	6/553	77/8246	0.413788	0.974334	ENSG00000138448/ENSG00000269378/ENSG00000072571/ENSG00000188153/ENSG00000105855/ENSG00000136457	ITGAV/AC022149.1/HMMR/COL4A5/ITGB8/CHAD	hsa:3685/hsa:3688/hsa:3161/hsa:1287/hsa:3696/hsa:1101	6	0		6	ENSG00000138448/ENSG00000269378/ENSG00000072571/ENSG00000188153/ENSG00000105855/ENSG00000136457
hsa04918	Thyroid hormone synthesis	5/553	63/8246	0.416612	0.974334	ENSG00000128272/ENSG00000123104/ENSG00000211445/ENSG00000228218/ENSG00000250746	ATF4/ITPR2/GPX3/ATF4P3/AC105250.1	hsa:468/hsa:3709/hsa:2878/hsa:468/hsa:3309	5	3	ENSG00000128272/ENSG00000228218/ENSG00000250746	2	ENSG00000123104/ENSG00000211445
hsa04390	Hippo signaling pathway	13/553	180/8246	0.432433	0.991339	ENSG00000105327/ENSG00000106366/ENSG00000136997/ENSG00000112576/ENSG00000068028/ENSG00000140807/ENSG00000134982/ENSG00000113578/ENSG00000106799/ENSG00000104899/ENSG00000153162/ENSG00000092969/ENSG00000115738	BBC3/SERPINE1/MYC/CCND3/RASSF1/NKD1/APC/FGF1/TGFBR1/AMH/BMP6/TGFB2/ID2	hsa:27113/hsa:5054/hsa:4609/hsa:896/hsa:11186/hsa:85407/hsa:324/hsa:2246/hsa:7046/hsa:268/hsa:654/hsa:7042/hsa:3398	13	8	ENSG00000105327/ENSG00000106366/ENSG00000136997/ENSG00000112576/ENSG00000068028/ENSG00000140807/ENSG00000113578/ENSG00000115738	5	ENSG00000134982/ENSG00000106799/ENSG00000104899/ENSG00000153162/ENSG00000092969
hsa05131	Shigellosis	24/553	341/8246	0.433152	0.991339	ENSG00000271503/ENSG00000172936/ENSG00000275895/ENSG00000171855/ENSG00000125826/ENSG00000137752/ENSG00000170296/ENSG00000269378/ENSG00000132475/ENSG00000196954/ENSG00000177606/ENSG00000233328/ENSG00000117461/ENSG00000125730/ENSG00000164400/ENSG00000102871/ENSG00000171132/ENSG00000092098/ENSG00000123104/ENSG00000162711/ENSG00000149311/ENSG00000065675/ENSG00000166333/ENSG00000237350	CCL5/MYD88/U2AF1L5/IFNB1/RBCK1/CASP1/GABARAP/AC022149.1/H3F3B/CASP4/JUN/PFN1P1/PIK3R3/C3/CSF2/TRADD/PRKCE/RNF31/ITPR2/NLRP3/ATM/PRKCQ/ILK/CDC42P6	hsa:6352/hsa:4615/hsa:102724594/hsa:3456/hsa:10616/hsa:834/hsa:11337/hsa:3688/hsa:3020/hsa:837/hsa:3725/hsa:5216/hsa:8503/hsa:718/hsa:1437/hsa:8717/hsa:5581/hsa:55072/hsa:3709/hsa:114548/hsa:472/hsa:5588/hsa:3611/hsa:998	24	18	ENSG00000271503/ENSG00000172936/ENSG00000275895/ENSG00000171855/ENSG00000125826/ENSG00000137752/ENSG00000132475/ENSG00000196954/ENSG00000177606/ENSG00000233328/ENSG00000117461/ENSG00000125730/ENSG00000102871/ENSG00000171132/ENSG00000092098/ENSG00000162711/ENSG00000065675/ENSG00000237350	6	ENSG00000170296/ENSG00000269378/ENSG00000164400/ENSG00000123104/ENSG00000149311/ENSG00000166333
hsa05205	Proteoglycans in cancer	16/553	224/8246	0.434138	0.991339	ENSG00000011422/ENSG00000136997/ENSG00000138448/ENSG00000269378/ENSG00000217801/ENSG00000117461/ENSG00000138685/ENSG00000224546/ENSG00000123104/ENSG00000197258/ENSG00000029534/ENSG00000225031/ENSG00000205918/ENSG00000092969/ENSG00000237350/ENSG00000230626	PLAUR/MYC/ITGAV/AC022149.1/AL390719.1/PIK3R3/FGF2/EIF4BP3/ITPR2/EIF4BP6/ANK1/EIF4BP7/PDPK2P/TGFB2/CDC42P6/AC011005.1	hsa:5329/hsa:4609/hsa:3685/hsa:3688/hsa:5781/hsa:8503/hsa:2247/hsa:1975/hsa:3709/hsa:1975/hsa:286/hsa:1975/hsa:5170/hsa:7042/hsa:998/hsa:5605	16	8	ENSG00000011422/ENSG00000136997/ENSG00000217801/ENSG00000117461/ENSG00000138685/ENSG00000224546/ENSG00000237350/ENSG00000230626	8	ENSG00000138448/ENSG00000269378/ENSG00000123104/ENSG00000197258/ENSG00000029534/ENSG00000225031/ENSG00000205918/ENSG00000092969
hsa05221	Acute myeloid leukemia	5/553	65/8246	0.443554	0.999602	ENSG00000140464/ENSG00000136997/ENSG00000117461/ENSG00000164400/ENSG00000230626	PML/MYC/PIK3R3/CSF2/AC011005.1	hsa:5371/hsa:4609/hsa:8503/hsa:1437/hsa:5605	5	4	ENSG00000140464/ENSG00000136997/ENSG00000117461/ENSG00000230626	1	ENSG00000164400
hsa04550	Signaling pathways regulating pluripotency of stem cells	10/553	138/8246	0.447449	0.999602	ENSG00000136826/ENSG00000136997/ENSG00000117461/ENSG00000138685/ENSG00000134352/ENSG00000134982/ENSG00000096968/ENSG00000230626/ENSG00000115738/ENSG00000163666	KLF4/MYC/PIK3R3/FGF2/IL6ST/APC/JAK2/AC011005.1/ID2/HESX1	hsa:9314/hsa:4609/hsa:8503/hsa:2247/hsa:3572/hsa:324/hsa:3717/hsa:5605/hsa:3398/hsa:8820	10	7	ENSG00000136826/ENSG00000136997/ENSG00000117461/ENSG00000138685/ENSG00000096968/ENSG00000230626/ENSG00000115738	3	ENSG00000134352/ENSG00000134982/ENSG00000163666
hsa04935	Growth hormone synthesis, secretion and action	8/553	110/8246	0.459486	0.999602	ENSG00000115415/ENSG00000185338/ENSG00000128272/ENSG00000117461/ENSG00000123104/ENSG00000228218/ENSG00000096968/ENSG00000230626	STAT1/SOCS1/ATF4/PIK3R3/ITPR2/ATF4P3/JAK2/AC011005.1	hsa:6772/hsa:8651/hsa:468/hsa:8503/hsa:3709/hsa:468/hsa:3717/hsa:5605	8	7	ENSG00000115415/ENSG00000185338/ENSG00000128272/ENSG00000117461/ENSG00000228218/ENSG00000096968/ENSG00000230626	1	ENSG00000123104
hsa05135	Yersinia infection	11/553	154/8246	0.45959	0.999602	ENSG00000172936/ENSG00000171855/ENSG00000137752/ENSG00000108691/ENSG00000269378/ENSG00000177606/ENSG00000117461/ENSG00000162711/ENSG00000115935/ENSG00000237350/ENSG00000230626	MYD88/IFNB1/CASP1/CCL2/AC022149.1/JUN/PIK3R3/NLRP3/WIPF1/CDC42P6/AC011005.1	hsa:4615/hsa:3456/hsa:834/hsa:6347/hsa:3688/hsa:3725/hsa:8503/hsa:114548/hsa:7456/hsa:998/hsa:5605	11	9	ENSG00000172936/ENSG00000171855/ENSG00000137752/ENSG00000177606/ENSG00000117461/ENSG00000162711/ENSG00000115935/ENSG00000237350/ENSG00000230626	2	ENSG00000108691/ENSG00000269378
hsa05146	Amoebiasis	6/553	81/8246	0.462293	0.999602	ENSG00000115590/ENSG00000117461/ENSG00000164400/ENSG00000168811/ENSG00000188153/ENSG00000092969	IL1R2/PIK3R3/CSF2/IL12A/COL4A5/TGFB2	hsa:7850/hsa:8503/hsa:1437/hsa:3592/hsa:1287/hsa:7042	6	3	ENSG00000115590/ENSG00000117461/ENSG00000168811	3	ENSG00000164400/ENSG00000188153/ENSG00000092969
hsa04926	Relaxin signaling pathway	9/553	125/8246	0.462896	0.999602	ENSG00000128272/ENSG00000177606/ENSG00000117461/ENSG00000137486/ENSG00000150630/ENSG00000188153/ENSG00000106799/ENSG00000228218/ENSG00000230626	ATF4/JUN/PIK3R3/ARRB1/VEGFC/COL4A5/TGFBR1/ATF4P3/AC011005.1	hsa:468/hsa:3725/hsa:8503/hsa:408/hsa:7424/hsa:1287/hsa:7046/hsa:468/hsa:5605	9	6	ENSG00000128272/ENSG00000177606/ENSG00000117461/ENSG00000150630/ENSG00000228218/ENSG00000230626	3	ENSG00000137486/ENSG00000188153/ENSG00000106799
hsa00330	Arginine and proline metabolism	4/553	52/8246	0.464554	0.999602	ENSG00000002549/ENSG00000130066/ENSG00000142920/ENSG00000131730	LAP3/SAT1/AZIN2/CKMT2	hsa:51056/hsa:6303/hsa:113451/hsa:1160	4	3	ENSG00000002549/ENSG00000130066/ENSG00000142920	1	ENSG00000131730
hsa03040	Spliceosome	14/553	199/8246	0.466558	0.999602	ENSG00000275895/ENSG00000173110/ENSG00000224543/ENSG00000204389/ENSG00000160799/ENSG00000205763/ENSG00000145833/ENSG00000235363/ENSG00000164610/ENSG00000164167/ENSG00000233270/ENSG00000264350/ENSG00000265298/ENSG00000214223	U2AF1L5/HSPA6/SNRPGP15/HSPA1A/CCDC12/RP9P/DDX46/SNRPGP10/RP9/LSM6/SNRPEP4/SNRPGP2/AC132812.1/HNRNPA1P10	hsa:102724594/hsa:3310/hsa:6637/hsa:3303/hsa:151903/hsa:6100/hsa:9879/hsa:6637/hsa:6100/hsa:11157/hsa:6635/hsa:6637/hsa:23020/hsa:144983	14	11	ENSG00000275895/ENSG00000173110/ENSG00000224543/ENSG00000204389/ENSG00000160799/ENSG00000205763/ENSG00000235363/ENSG00000164610/ENSG00000164167/ENSG00000233270/ENSG00000264350	3	ENSG00000145833/ENSG00000265298/ENSG00000214223
hsa00480	Glutathione metabolism	4/553	53/8246	0.479501	0.999602	ENSG00000002549/ENSG00000128965/ENSG00000148834/ENSG00000211445	LAP3/CHAC1/GSTO1/GPX3	hsa:51056/hsa:79094/hsa:9446/hsa:2878	4	3	ENSG00000002549/ENSG00000128965/ENSG00000148834	1	ENSG00000211445
hsa04066	HIF-1 signaling pathway	9/553	128/8246	0.491761	0.999602	ENSG00000106366/ENSG00000072274/ENSG00000149925/ENSG00000109107/ENSG00000111640/ENSG00000152256/ENSG00000117461/ENSG00000111716/ENSG00000230626	SERPINE1/TFRC/ALDOA/ALDOC/GAPDH/PDK1/PIK3R3/LDHB/AC011005.1	hsa:5054/hsa:7037/hsa:226/hsa:230/hsa:2597/hsa:5163/hsa:8503/hsa:3945/hsa:5605	9	4	ENSG00000106366/ENSG00000117461/ENSG00000111716/ENSG00000230626	5	ENSG00000072274/ENSG00000149925/ENSG00000109107/ENSG00000111640/ENSG00000152256
hsa05211	Renal cell carcinoma	6/553	84/8246	0.497999	0.999602	ENSG00000217801/ENSG00000177606/ENSG00000117461/ENSG00000092969/ENSG00000237350/ENSG00000230626	AL390719.1/JUN/PIK3R3/TGFB2/CDC42P6/AC011005.1	hsa:5781/hsa:3725/hsa:8503/hsa:7042/hsa:998/hsa:5605	6	5	ENSG00000217801/ENSG00000177606/ENSG00000117461/ENSG00000237350/ENSG00000230626	1	ENSG00000092969
hsa00920	Sulfur metabolism	1/553	10/8246	0.500709	0.999602	ENSG00000137767	SQOR	hsa:58472	1	1	ENSG00000137767	0
hsa04122	Sulfur relay system	1/553	10/8246	0.500709	0.999602	ENSG00000142544	CTU1	hsa:90353	1	1	ENSG00000142544	0
hsa04928	Parathyroid hormone synthesis, secretion and action	7/553	100/8246	0.510091	0.999602	ENSG00000120738/ENSG00000153234/ENSG00000128272/ENSG00000137486/ENSG00000123104/ENSG00000107485/ENSG00000228218	EGR1/NR4A2/ATF4/ARRB1/ITPR2/GATA3/ATF4P3	hsa:1958/hsa:4929/hsa:468/hsa:408/hsa:3709/hsa:2625/hsa:468	7	5	ENSG00000120738/ENSG00000153234/ENSG00000128272/ENSG00000107485/ENSG00000228218	2	ENSG00000137486/ENSG00000123104
hsa00270	Cysteine and methionine metabolism	4/553	56/8246	0.523297	0.999602	ENSG00000104951/ENSG00000111716/ENSG00000135094/ENSG00000139410	IL4I1/LDHB/SDS/SDSL	hsa:259307/hsa:3945/hsa:10993/hsa:113675	4	4	ENSG00000104951/ENSG00000111716/ENSG00000135094/ENSG00000139410	0
hsa04930	Type II diabetes mellitus	3/553	41/8246	0.525164	0.999602	ENSG00000185338/ENSG00000117461/ENSG00000171132	SOCS1/PIK3R3/PRKCE	hsa:8651/hsa:8503/hsa:5581	3	3	ENSG00000185338/ENSG00000117461/ENSG00000171132	0
hsa00790	Folate biosynthesis	2/553	26/8246	0.528396	0.999602	ENSG00000131979/ENSG00000228716	GCH1/DHFR	hsa:2643/hsa:1719	2	1	ENSG00000131979	1	ENSG00000228716
hsa04672	Intestinal immune network for IgA production	2/553	26/8246	0.528396	0.999602	ENSG00000134470/ENSG00000102524	IL15RA/TNFSF13B	hsa:3601/hsa:10673	2	2	ENSG00000134470/ENSG00000102524	0
hsa04137	Mitophagy - animal	11/553	162/8246	0.528426	0.999602	ENSG00000170296/ENSG00000128272/ENSG00000236098/ENSG00000177606/ENSG00000104765/ENSG00000196683/ENSG00000228218/ENSG00000246451/ENSG00000117242/ENSG00000279296/ENSG00000242756	GABARAP/ATF4/AC097059.2/JUN/BNIP3L/TOMM7/ATF4P3/AL049840.1/PINK1-AS/PRAL/RHOT1P3	hsa:11337/hsa:468/hsa:55626/hsa:3725/hsa:665/hsa:54543/hsa:468/hsa:55626/hsa:65018/hsa:55626/hsa:55288	11	7	ENSG00000128272/ENSG00000236098/ENSG00000177606/ENSG00000196683/ENSG00000228218/ENSG00000279296/ENSG00000242756	4	ENSG00000170296/ENSG00000104765/ENSG00000246451/ENSG00000117242
hsa04750	Inflammatory mediator regulation of TRP channels	6/553	87/8246	0.53286	0.999602	ENSG00000134716/ENSG00000117461/ENSG00000171132/ENSG00000123104/ENSG00000105499/ENSG00000065675	CYP2J2/PIK3R3/PRKCE/ITPR2/PLA2G4C/PRKCQ	hsa:1573/hsa:8503/hsa:5581/hsa:3709/hsa:8605/hsa:5588	6	5	ENSG00000134716/ENSG00000117461/ENSG00000171132/ENSG00000105499/ENSG00000065675	1	ENSG00000123104
hsa01200	Carbon metabolism	10/553	149/8246	0.546542	0.999602	ENSG00000122729/ENSG00000149925/ENSG00000109107/ENSG00000111640/ENSG00000226415/ENSG00000135094/ENSG00000139410/ENSG00000140905/ENSG00000255200/ENSG00000178445	ACO1/ALDOA/ALDOC/GAPDH/TPI1P1/SDS/SDSL/GCSH/PGAM1P8/GLDC	hsa:48/hsa:226/hsa:230/hsa:2597/hsa:7167/hsa:10993/hsa:113675/hsa:2653/hsa:5223/hsa:2731	10	3	ENSG00000135094/ENSG00000139410/ENSG00000178445	7	ENSG00000122729/ENSG00000149925/ENSG00000109107/ENSG00000111640/ENSG00000226415/ENSG00000140905/ENSG00000255200
hsa00500	Starch and sucrose metabolism	2/553	27/8246	0.549051	0.999602	ENSG00000114480/ENSG00000162688	GBE1/AGL	hsa:2632/hsa:178	2	0		2	ENSG00000114480/ENSG00000162688
hsa00380	Tryptophan metabolism	3/553	43/8246	0.557917	0.999602	ENSG00000104951/ENSG00000131203/ENSG00000129673	IL4I1/IDO1/AANAT	hsa:259307/hsa:3620/hsa:15	3	3	ENSG00000104951/ENSG00000131203/ENSG00000129673	0
hsa04071	Sphingolipid signaling pathway	8/553	120/8246	0.559757	0.999602	ENSG00000176170/ENSG00000267534/ENSG00000117461/ENSG00000102871/ENSG00000171132/ENSG00000235027/ENSG00000205918/ENSG00000230626	SPHK1/S1PR2/PIK3R3/TRADD/PRKCE/AC068580.3/PDPK2P/AC011005.1	hsa:8877/hsa:9294/hsa:8503/hsa:8717/hsa:5581/hsa:1509/hsa:5170/hsa:5605	8	7	ENSG00000176170/ENSG00000267534/ENSG00000117461/ENSG00000102871/ENSG00000171132/ENSG00000235027/ENSG00000230626	1	ENSG00000205918
hsa04142	Lysosome	10/553	151/8246	0.563898	0.999602	ENSG00000078081/ENSG00000163131/ENSG00000100600/ENSG00000185883/ENSG00000174080/ENSG00000143387/ENSG00000144455/ENSG00000262903/ENSG00000235027/ENSG00000129226	LAMP3/CTSS/LGMN/ATP6V0C/CTSF/CTSK/SUMF1/AC027796.4/AC068580.3/CD68	hsa:27074/hsa:1520/hsa:5641/hsa:527/hsa:8722/hsa:1513/hsa:285362/hsa:1497/hsa:1509/hsa:968	10	5	ENSG00000078081/ENSG00000163131/ENSG00000100600/ENSG00000235027/ENSG00000129226	5	ENSG00000185883/ENSG00000174080/ENSG00000143387/ENSG00000144455/ENSG00000262903
hsa00120	Primary bile acid biosynthesis	1/553	12/8246	0.565511	0.999602	ENSG00000138135	CH25H	hsa:9023	1	1	ENSG00000138135	0
hsa04726	Serotonergic synapse	6/553	90/8246	0.566672	0.999602	ENSG00000134716/ENSG00000120129/ENSG00000073756/ENSG00000123104/ENSG00000105499/ENSG00000095303	CYP2J2/DUSP1/PTGS2/ITPR2/PLA2G4C/PTGS1	hsa:1573/hsa:1843/hsa:5743/hsa:3709/hsa:8605/hsa:5742	6	5	ENSG00000134716/ENSG00000120129/ENSG00000073756/ENSG00000105499/ENSG00000095303	1	ENSG00000123104
hsa00670	One carbon pool by folate	2/553	28/8246	0.569062	0.999602	ENSG00000228716/ENSG00000065911	DHFR/MTHFD2	hsa:1719/hsa:10797	2	1	ENSG00000065911	1	ENSG00000228716
hsa04966	Collecting duct acid secretion	2/553	28/8246	0.569062	0.999602	ENSG00000113504/ENSG00000185883	SLC12A7/ATP6V0C	hsa:10723/hsa:527	2	1	ENSG00000113504	1	ENSG00000185883
hsa05215	Prostate cancer	7/553	106/8246	0.573042	0.999602	ENSG00000115590/ENSG00000128272/ENSG00000117461/ENSG00000228218/ENSG00000183199/ENSG00000205918/ENSG00000230626	IL1R2/ATF4/PIK3R3/ATF4P3/HSP90AB3P/PDPK2P/AC011005.1	hsa:7850/hsa:468/hsa:8503/hsa:468/hsa:3326/hsa:5170/hsa:5605	7	5	ENSG00000115590/ENSG00000128272/ENSG00000117461/ENSG00000228218/ENSG00000230626	2	ENSG00000183199/ENSG00000205918
hsa05030	Cocaine addiction	3/553	44/8246	0.573775	0.999602	ENSG00000128272/ENSG00000177606/ENSG00000228218	ATF4/JUN/ATF4P3	hsa:468/hsa:3725/hsa:468	3	3	ENSG00000128272/ENSG00000177606/ENSG00000228218	0
hsa04722	Neurotrophin signaling pathway	9/553	137/8246	0.575388	0.999602	ENSG00000128272/ENSG00000217801/ENSG00000177606/ENSG00000117461/ENSG00000166681/ENSG00000228218/ENSG00000205918/ENSG00000237350/ENSG00000230626	ATF4/AL390719.1/JUN/PIK3R3/BEX3/ATF4P3/PDPK2P/CDC42P6/AC011005.1	hsa:468/hsa:5781/hsa:3725/hsa:8503/hsa:27018/hsa:468/hsa:5170/hsa:998/hsa:5605	9	8	ENSG00000128272/ENSG00000217801/ENSG00000177606/ENSG00000117461/ENSG00000166681/ENSG00000228218/ENSG00000237350/ENSG00000230626	1	ENSG00000205918
hsa05418	Fluid shear stress and atherosclerosis	11/553	168/8246	0.578145	0.999602	ENSG00000120129/ENSG00000108691/ENSG00000138448/ENSG00000115590/ENSG00000177606/ENSG00000117461/ENSG00000127528/ENSG00000148834/ENSG00000116701/ENSG00000183199/ENSG00000165178	DUSP1/CCL2/ITGAV/IL1R2/JUN/PIK3R3/KLF2/GSTO1/NCF2/HSP90AB3P/NCF1C	hsa:1843/hsa:6347/hsa:3685/hsa:7850/hsa:3725/hsa:8503/hsa:10365/hsa:9446/hsa:4688/hsa:3326/hsa:653361	11	7	ENSG00000120129/ENSG00000115590/ENSG00000177606/ENSG00000117461/ENSG00000127528/ENSG00000148834/ENSG00000116701	4	ENSG00000108691/ENSG00000138448/ENSG00000183199/ENSG00000165178
hsa00513	Various types of N-glycan biosynthesis	3/553	45/8246	0.589275	0.999602	ENSG00000198162/ENSG00000169660/ENSG00000238278	MAN1A2/HEXDC/ALG1L6P	hsa:10905/hsa:284004/hsa:56052	3	1	ENSG00000169660	2	ENSG00000198162/ENSG00000238278
hsa04931	Insulin resistance	7/553	108/8246	0.59317	0.999602	ENSG00000101255/ENSG00000217801/ENSG00000100889/ENSG00000117461/ENSG00000171132/ENSG00000065675/ENSG00000205918	TRIB3/AL390719.1/PCK2/PIK3R3/PRKCE/PRKCQ/PDPK2P	hsa:57761/hsa:5781/hsa:5106/hsa:8503/hsa:5581/hsa:5588/hsa:5170	7	6	ENSG00000101255/ENSG00000217801/ENSG00000100889/ENSG00000117461/ENSG00000171132/ENSG00000065675	1	ENSG00000205918
hsa00600	Sphingolipid metabolism	3/553	46/8246	0.604407	0.999602	ENSG00000176170/ENSG00000100422/ENSG00000118276	SPHK1/CERK/B4GALT6	hsa:8877/hsa:64781/hsa:9331	3	1	ENSG00000176170	2	ENSG00000100422/ENSG00000118276
hsa00533	Glycosaminoglycan biosynthesis - keratan sulfate	1/553	14/8246	0.621916	0.999602	ENSG00000156966	B3GNT7	hsa:93010	1	1	ENSG00000156966	0
hsa04960	Aldosterone-regulated sodium reabsorption	2/553	31/8246	0.625185	0.999602	ENSG00000117461/ENSG00000205918	PIK3R3/PDPK2P	hsa:8503/hsa:5170	2	1	ENSG00000117461	1	ENSG00000205918
hsa04360	Axon guidance	12/553	191/8246	0.635972	0.999602	ENSG00000269378/ENSG00000152256/ENSG00000217801/ENSG00000117461/ENSG00000066248/ENSG00000075223/ENSG00000196358/ENSG00000113763/ENSG00000107731/ENSG00000172602/ENSG00000166333/ENSG00000237350	AC022149.1/PDK1/AL390719.1/PIK3R3/NGEF/SEMA3C/NTNG2/UNC5A/UNC5B/RND1/ILK/CDC42P6	hsa:3688/hsa:5163/hsa:5781/hsa:8503/hsa:25791/hsa:10512/hsa:84628/hsa:90249/hsa:219699/hsa:27289/hsa:3611/hsa:998	12	7	ENSG00000217801/ENSG00000117461/ENSG00000066248/ENSG00000196358/ENSG00000113763/ENSG00000172602/ENSG00000237350	5	ENSG00000269378/ENSG00000152256/ENSG00000075223/ENSG00000107731/ENSG00000166333
hsa04725	Cholinergic synapse	6/553	97/8246	0.64059	0.999602	ENSG00000128272/ENSG00000117461/ENSG00000123104/ENSG00000182324/ENSG00000228218/ENSG00000096968	ATF4/PIK3R3/ITPR2/KCNJ14/ATF4P3/JAK2	hsa:468/hsa:8503/hsa:3709/hsa:3770/hsa:468/hsa:3717	6	4	ENSG00000128272/ENSG00000117461/ENSG00000228218/ENSG00000096968	2	ENSG00000123104/ENSG00000182324
hsa00030	Pentose phosphate pathway	2/553	32/8246	0.64259	0.999602	ENSG00000149925/ENSG00000109107	ALDOA/ALDOC	hsa:226/hsa:230	2	0		2	ENSG00000149925/ENSG00000109107
hsa04720	Long-term potentiation	4/553	65/8246	0.642653	0.999602	ENSG00000128272/ENSG00000123104/ENSG00000228218/ENSG00000230626	ATF4/ITPR2/ATF4P3/AC011005.1	hsa:468/hsa:3709/hsa:468/hsa:5605	4	3	ENSG00000128272/ENSG00000228218/ENSG00000230626	1	ENSG00000123104
hsa04260	Cardiac muscle contraction	6/553	98/8246	0.650515	0.999602	ENSG00000111775/ENSG00000237973/ENSG00000183023/ENSG00000226976/ENSG00000233954/ENSG00000196296	COX6A1/MTCO1P12/SLC8A1/COX6A1P2/UQCRHL/ATP2A1	hsa:1337/hsa:4512/hsa:6546/hsa:1337/hsa:440567/hsa:487	6	5	ENSG00000111775/ENSG00000237973/ENSG00000183023/ENSG00000226976/ENSG00000233954	1	ENSG00000196296
hsa05120	Epithelial cell signaling in Helicobacter pylori infection	5/553	82/8246	0.651634	0.999602	ENSG00000271503/ENSG00000217801/ENSG00000177606/ENSG00000185883/ENSG00000237350	CCL5/AL390719.1/JUN/ATP6V0C/CDC42P6	hsa:6352/hsa:5781/hsa:3725/hsa:527/hsa:998	5	4	ENSG00000271503/ENSG00000217801/ENSG00000177606/ENSG00000237350	1	ENSG00000185883
hsa05214	Glioma	5/553	82/8246	0.651634	0.999602	ENSG00000117461/ENSG00000116717/ENSG00000030110/ENSG00000175730/ENSG00000230626	PIK3R3/GADD45A/BAK1/BAK1P1/AC011005.1	hsa:8503/hsa:1647/hsa:578/hsa:578/hsa:5605	5	5	ENSG00000117461/ENSG00000116717/ENSG00000030110/ENSG00000175730/ENSG00000230626	0
hsa00230	Purine metabolism	9/553	146/8246	0.652369	0.999602	ENSG00000137198/ENSG00000125458/ENSG00000170222/ENSG00000133805/ENSG00000152270/ENSG00000133256/ENSG00000160191/ENSG00000233381/ENSG00000113231	GMPR/NT5C/ADPRM/AMPD3/PDE3B/PDE6B/PDE9A/AK4P3/PDE8B	hsa:2766/hsa:30833/hsa:56985/hsa:272/hsa:5140/hsa:5158/hsa:5152/hsa:205/hsa:8622	9	3	ENSG00000137198/ENSG00000125458/ENSG00000170222	6	ENSG00000133805/ENSG00000152270/ENSG00000133256/ENSG00000160191/ENSG00000233381/ENSG00000113231
hsa04730	Long-term depression	3/553	50/8246	0.661164	0.999602	ENSG00000123104/ENSG00000105499/ENSG00000230626	ITPR2/PLA2G4C/AC011005.1	hsa:3709/hsa:8605/hsa:5605	3	2	ENSG00000105499/ENSG00000230626	1	ENSG00000123104
hsa04974	Protein digestion and absorption	4/553	67/8246	0.666348	0.999602	ENSG00000111799/ENSG00000188153/ENSG00000065618/ENSG00000183023	COL12A1/COL4A5/COL17A1/SLC8A1	hsa:1303/hsa:1287/hsa:1308/hsa:6546	4	2	ENSG00000065618/ENSG00000183023	2	ENSG00000111799/ENSG00000188153
hsa04070	Phosphatidylinositol signaling system	6/553	100/8246	0.669858	0.999602	ENSG00000117461/ENSG00000165782/ENSG00000038210/ENSG00000123104/ENSG00000145725/ENSG00000151151	PIK3R3/PIP4P1/PI4K2B/ITPR2/PPIP5K2/IPMK	hsa:8503/hsa:90809/hsa:55300/hsa:3709/hsa:23262/hsa:253430	6	3	ENSG00000117461/ENSG00000165782/ENSG00000038210	3	ENSG00000123104/ENSG00000145725/ENSG00000151151
hsa05410	Hypertrophic cardiomyopathy (HCM)	6/553	101/8246	0.679271	0.999602	ENSG00000138448/ENSG00000269378/ENSG00000183023/ENSG00000092969/ENSG00000105855/ENSG00000196296	ITGAV/AC022149.1/SLC8A1/TGFB2/ITGB8/ATP2A1	hsa:3685/hsa:3688/hsa:6546/hsa:7042/hsa:3696/hsa:487	6	1	ENSG00000183023	5	ENSG00000138448/ENSG00000269378/ENSG00000092969/ENSG00000105855/ENSG00000196296
hsa04014	Ras signaling pathway	15/553	246/8246	0.688099	0.999602	ENSG00000152689/ENSG00000184371/ENSG00000068028/ENSG00000217801/ENSG00000117461/ENSG00000138685/ENSG00000150630/ENSG00000138675/ENSG00000113578/ENSG00000105499/ENSG00000162924/ENSG00000237350/ENSG00000230626/ENSG00000284693/ENSG00000156427	RASGRP3/CSF1/RASSF1/AL390719.1/PIK3R3/FGF2/VEGFC/FGF5/FGF1/PLA2G4C/REL/CDC42P6/AC011005.1/AL928921.2/FGF18	hsa:25780/hsa:1435/hsa:11186/hsa:5781/hsa:8503/hsa:2247/hsa:7424/hsa:2250/hsa:2246/hsa:8605/hsa:5966/hsa:998/hsa:5605/hsa:5966/hsa:8817	15	12	ENSG00000152689/ENSG00000184371/ENSG00000068028/ENSG00000217801/ENSG00000117461/ENSG00000138685/ENSG00000150630/ENSG00000138675/ENSG00000113578/ENSG00000105499/ENSG00000237350/ENSG00000230626	3	ENSG00000162924/ENSG00000284693/ENSG00000156427
hsa04919	Thyroid hormone signaling pathway	8/553	135/8246	0.692555	0.999602	ENSG00000115415/ENSG00000136997/ENSG00000138448/ENSG00000147100/ENSG00000117461/ENSG00000205918/ENSG00000230626/ENSG00000196296	STAT1/MYC/ITGAV/SLC16A2/PIK3R3/PDPK2P/AC011005.1/ATP2A1	hsa:6772/hsa:4609/hsa:3685/hsa:6567/hsa:8503/hsa:5170/hsa:5605/hsa:487	8	4	ENSG00000115415/ENSG00000136997/ENSG00000117461/ENSG00000230626	4	ENSG00000138448/ENSG00000147100/ENSG00000205918/ENSG00000196296
hsa04211	Longevity regulating pathway	5/553	86/8246	0.692784	0.999602	ENSG00000128272/ENSG00000130766/ENSG00000117461/ENSG00000023287/ENSG00000228218	ATF4/SESN2/PIK3R3/RB1CC1/ATF4P3	hsa:468/hsa:83667/hsa:8503/hsa:9821/hsa:468	5	4	ENSG00000128272/ENSG00000130766/ENSG00000117461/ENSG00000228218	1	ENSG00000023287
hsa00592	alpha-Linolenic acid metabolism	1/553	17/8246	0.693115	0.999602	ENSG00000105499	PLA2G4C	hsa:8605	1	1	ENSG00000105499	0
hsa00603	Glycosphingolipid biosynthesis - globo and isoglobo series	1/553	17/8246	0.693115	0.999602	ENSG00000172461	FUT9	hsa:10690	1	0		1	ENSG00000172461
hsa03450	Non-homologous end-joining	1/553	17/8246	0.693115	0.999602	ENSG00000253729	PRKDC	hsa:5591	1	0		1	ENSG00000253729
hsa05231	Choline metabolism in cancer	6/553	103/8246	0.697571	0.999602	ENSG00000177606/ENSG00000117461/ENSG00000105499/ENSG00000146477/ENSG00000205918/ENSG00000230626	JUN/PIK3R3/PLA2G4C/SLC22A3/PDPK2P/AC011005.1	hsa:3725/hsa:8503/hsa:8605/hsa:6581/hsa:5170/hsa:5605	6	4	ENSG00000177606/ENSG00000117461/ENSG00000105499/ENSG00000230626	2	ENSG00000146477/ENSG00000205918
hsa05414	Dilated cardiomyopathy (DCM)	6/553	103/8246	0.697571	0.999602	ENSG00000138448/ENSG00000269378/ENSG00000183023/ENSG00000092969/ENSG00000105855/ENSG00000196296	ITGAV/AC022149.1/SLC8A1/TGFB2/ITGB8/ATP2A1	hsa:3685/hsa:3688/hsa:6546/hsa:7042/hsa:3696/hsa:487	6	1	ENSG00000183023	5	ENSG00000138448/ENSG00000269378/ENSG00000092969/ENSG00000105855/ENSG00000196296
hsa04721	Synaptic vesicle cycle	4/553	70/8246	0.699832	0.999602	ENSG00000260075/ENSG00000185883/ENSG00000106976/ENSG00000105402	NSFP1/ATP6V0C/DNM1/NAPA	hsa:4905/hsa:527/hsa:1759/hsa:8775	4	1	ENSG00000105402	3	ENSG00000260075/ENSG00000185883/ENSG00000106976
hsa04727	GABAergic synapse	4/553	70/8246	0.699832	0.999602	ENSG00000170296/ENSG00000017483/ENSG00000260075/ENSG00000115419	GABARAP/SLC38A5/NSFP1/GLS	hsa:11337/hsa:92745/hsa:4905/hsa:2744	4	1	ENSG00000017483	3	ENSG00000170296/ENSG00000260075/ENSG00000115419
hsa05225	Hepatocellular carcinoma	11/553	185/8246	0.704738	0.999602	ENSG00000136997/ENSG00000117461/ENSG00000116717/ENSG00000148834/ENSG00000030110/ENSG00000175730/ENSG00000134982/ENSG00000106799/ENSG00000092969/ENSG00000168273/ENSG00000230626	MYC/PIK3R3/GADD45A/GSTO1/BAK1/BAK1P1/APC/TGFBR1/TGFB2/SMIM4/AC011005.1	hsa:4609/hsa:8503/hsa:1647/hsa:9446/hsa:578/hsa:578/hsa:324/hsa:7046/hsa:7042/hsa:55193/hsa:5605	11	8	ENSG00000136997/ENSG00000117461/ENSG00000116717/ENSG00000148834/ENSG00000030110/ENSG00000175730/ENSG00000168273/ENSG00000230626	3	ENSG00000134982/ENSG00000106799/ENSG00000092969
hsa03430	Mismatch repair	2/553	36/8246	0.705861	0.999602	ENSG00000273598/ENSG00000174384	AC211486.3/PMS2P6	hsa:5395/hsa:5395	2	0		2	ENSG00000273598/ENSG00000174384
hsa04110	Cell cycle	9/553	154/8246	0.713647	0.999602	ENSG00000136997/ENSG00000253729/ENSG00000112576/ENSG00000116717/ENSG00000129355/ENSG00000149311/ENSG00000118007/ENSG00000092969/ENSG00000238072	MYC/PRKDC/CCND3/GADD45A/CDKN2D/ATM/STAG1/TGFB2/AC009244.1	hsa:4609/hsa:5591/hsa:896/hsa:1647/hsa:1032/hsa:472/hsa:10274/hsa:7042/hsa:246184	9	5	ENSG00000136997/ENSG00000112576/ENSG00000116717/ENSG00000129355/ENSG00000238072	4	ENSG00000253729/ENSG00000149311/ENSG00000118007/ENSG00000092969
hsa04144	Endocytosis	19/553	315/8246	0.720046	0.999602	ENSG00000234745/ENSG00000204525/ENSG00000204642/ENSG00000204592/ENSG00000173110/ENSG00000140464/ENSG00000103966/ENSG00000072274/ENSG00000206503/ENSG00000086065/ENSG00000137486/ENSG00000106976/ENSG00000204389/ENSG00000106799/ENSG00000228492/ENSG00000277283/ENSG00000206341/ENSG00000115935/ENSG00000237350	HLA-B/HLA-C/HLA-F/HLA-E/HSPA6/PML/EHD4/TFRC/HLA-A/CHMP5/ARRB1/DNM1/HSPA1A/TGFBR1/RAB11FIP1P1/AC004812.2/HLA-H/WIPF1/CDC42P6	hsa:3106/hsa:3107/hsa:3134/hsa:3133/hsa:3310/hsa:5371/hsa:30844/hsa:7037/hsa:3105/hsa:51510/hsa:408/hsa:1759/hsa:3303/hsa:7046/hsa:80223/hsa:83737/hsa:3106/hsa:7456/hsa:998	19	14	ENSG00000234745/ENSG00000204525/ENSG00000204642/ENSG00000204592/ENSG00000173110/ENSG00000140464/ENSG00000103966/ENSG00000206503/ENSG00000086065/ENSG00000204389/ENSG00000277283/ENSG00000206341/ENSG00000115935/ENSG00000237350	5	ENSG00000072274/ENSG00000137486/ENSG00000106976/ENSG00000106799/ENSG00000228492
hsa00020	Citrate cycle (TCA cycle)	2/553	37/8246	0.720143	0.999602	ENSG00000122729/ENSG00000100889	ACO1/PCK2	hsa:48/hsa:5106	2	1	ENSG00000100889	1	ENSG00000122729
hsa04012	ErbB signaling pathway	5/553	89/8246	0.721388	0.999602	ENSG00000136997/ENSG00000177606/ENSG00000117461/ENSG00000174808/ENSG00000230626	MYC/JUN/PIK3R3/BTC/AC011005.1	hsa:4609/hsa:3725/hsa:8503/hsa:685/hsa:5605	5	5	ENSG00000136997/ENSG00000177606/ENSG00000117461/ENSG00000174808/ENSG00000230626	0
hsa00510	N-Glycan biosynthesis	3/553	55/8246	0.723497	0.999602	ENSG00000198162/ENSG00000175548/ENSG00000238278	MAN1A2/ALG10B/ALG1L6P	hsa:10905/hsa:144245/hsa:56052	3	0		3	ENSG00000198162/ENSG00000175548/ENSG00000238278
hsa04022	cGMP-PKG signaling pathway	10/553	172/8246	0.725804	0.999602	ENSG00000128272/ENSG00000233369/ENSG00000171132/ENSG00000123104/ENSG00000228218/ENSG00000183023/ENSG00000152270/ENSG00000230626/ENSG00000196296/ENSG00000224281	ATF4/GTF2IP4/PRKCE/ITPR2/ATF4P3/SLC8A1/PDE3B/AC011005.1/ATP2A1/SLC25A5-AS1	hsa:468/hsa:2969/hsa:5581/hsa:3709/hsa:468/hsa:6546/hsa:5140/hsa:5605/hsa:487/hsa:292	10	6	ENSG00000128272/ENSG00000171132/ENSG00000228218/ENSG00000183023/ENSG00000230626/ENSG00000224281	4	ENSG00000233369/ENSG00000123104/ENSG00000152270/ENSG00000196296
hsa04670	Leukocyte transendothelial migration	8/553	140/8246	0.730669	0.999602	ENSG00000269378/ENSG00000217801/ENSG00000117461/ENSG00000116701/ENSG00000253958/ENSG00000165178/ENSG00000159261/ENSG00000237350	AC022149.1/AL390719.1/PIK3R3/NCF2/CLDN23/NCF1C/CLDN14/CDC42P6	hsa:3688/hsa:5781/hsa:8503/hsa:4688/hsa:137075/hsa:653361/hsa:23562/hsa:998	8	6	ENSG00000217801/ENSG00000117461/ENSG00000116701/ENSG00000253958/ENSG00000159261/ENSG00000237350	2	ENSG00000269378/ENSG00000165178
hsa00730	Thiamine metabolism	1/553	19/8246	0.732978	0.999602	ENSG00000233381	AK4P3	hsa:205	1	0		1	ENSG00000233381
hsa01210	2-Oxocarboxylic acid metabolism	1/553	19/8246	0.732978	0.999602	ENSG00000122729	ACO1	hsa:48	1	0		1	ENSG00000122729
hsa04015	Rap1 signaling pathway	13/553	222/8246	0.734854	0.999602	ENSG00000105287/ENSG00000152689/ENSG00000184371/ENSG00000269378/ENSG00000233328/ENSG00000117461/ENSG00000138685/ENSG00000150630/ENSG00000138675/ENSG00000113578/ENSG00000237350/ENSG00000230626/ENSG00000156427	PRKD2/RASGRP3/CSF1/AC022149.1/PFN1P1/PIK3R3/FGF2/VEGFC/FGF5/FGF1/CDC42P6/AC011005.1/FGF18	hsa:25865/hsa:25780/hsa:1435/hsa:3688/hsa:5216/hsa:8503/hsa:2247/hsa:7424/hsa:2250/hsa:2246/hsa:998/hsa:5605/hsa:8817	13	11	ENSG00000105287/ENSG00000152689/ENSG00000184371/ENSG00000233328/ENSG00000117461/ENSG00000138685/ENSG00000150630/ENSG00000138675/ENSG00000113578/ENSG00000237350/ENSG00000230626	2	ENSG00000269378/ENSG00000156427
hsa04924	Renin secretion	3/553	57/8246	0.745792	0.999602	ENSG00000123104/ENSG00000152270/ENSG00000240583	ITPR2/PDE3B/AQP1	hsa:3709/hsa:5140/hsa:358	3	1	ENSG00000240583	2	ENSG00000123104/ENSG00000152270
hsa00511	Other glycan degradation	1/553	20/8246	0.750926	0.999602	ENSG00000169660	HEXDC	hsa:284004	1	1	ENSG00000169660	0
hsa04744	Phototransduction	1/553	20/8246	0.750926	0.999602	ENSG00000133256	PDE6B	hsa:5158	1	0		1	ENSG00000133256
hsa01521	EGFR tyrosine kinase inhibitor resistance	5/553	93/8246	0.756495	0.999602	ENSG00000117461/ENSG00000138685/ENSG00000096968/ENSG00000230626/ENSG00000233695	PIK3R3/FGF2/JAK2/AC011005.1/GAS6-AS1	hsa:8503/hsa:2247/hsa:3717/hsa:5605/hsa:2621	5	4	ENSG00000117461/ENSG00000138685/ENSG00000096968/ENSG00000230626	1	ENSG00000233695
hsa04810	Regulation of actin cytoskeleton	14/553	243/8246	0.761511	0.999602	ENSG00000138448/ENSG00000269378/ENSG00000233328/ENSG00000117461/ENSG00000138685/ENSG00000138675/ENSG00000134982/ENSG00000113578/ENSG00000187653/ENSG00000006747/ENSG00000105855/ENSG00000237350/ENSG00000230626/ENSG00000156427	ITGAV/AC022149.1/PFN1P1/PIK3R3/FGF2/FGF5/APC/FGF1/TMSB4XP8/SCIN/ITGB8/CDC42P6/AC011005.1/FGF18	hsa:3685/hsa:3688/hsa:5216/hsa:8503/hsa:2247/hsa:2250/hsa:324/hsa:2246/hsa:7114/hsa:85477/hsa:3696/hsa:998/hsa:5605/hsa:8817	14	9	ENSG00000233328/ENSG00000117461/ENSG00000138685/ENSG00000138675/ENSG00000113578/ENSG00000187653/ENSG00000006747/ENSG00000237350/ENSG00000230626	5	ENSG00000138448/ENSG00000269378/ENSG00000134982/ENSG00000105855/ENSG00000156427
hsa04340	Hedgehog signaling pathway	3/553	59/8246	0.76663	0.999602	ENSG00000137486/ENSG00000111087/ENSG00000106571	ARRB1/GLI1/GLI3	hsa:408/hsa:2735/hsa:2737	3	1	ENSG00000106571	2	ENSG00000137486/ENSG00000111087
hsa00040	Pentose and glucuronate interconversions	1/553	21/8246	0.767671	0.999602	ENSG00000259479	SORD2P	hsa:6652	1	1	ENSG00000259479	0
hsa00640	Propanoate metabolism	2/553	41/8246	0.771536	0.999602	ENSG00000278540/ENSG00000111716	ACACA/LDHB	hsa:31/hsa:3945	2	1	ENSG00000111716	1	ENSG00000278540
hsa04962	Vasopressin-regulated water reabsorption	2/553	41/8246	0.771536	0.999602	ENSG00000260075/ENSG00000187240	NSFP1/DYNC2H1	hsa:4905/hsa:79659	2	0		2	ENSG00000260075/ENSG00000187240
hsa00515	Mannose type O-glycan biosynthesis	1/553	22/8246	0.783291	0.999602	ENSG00000172461	FUT9	hsa:10690	1	0		1	ENSG00000172461
hsa00562	Inositol phosphate metabolism	4/553	79/8246	0.78552	0.999602	ENSG00000038210/ENSG00000226415/ENSG00000149527/ENSG00000151151	PI4K2B/TPI1P1/PLCH2/IPMK	hsa:55300/hsa:7167/hsa:9651/hsa:253430	4	1	ENSG00000038210	3	ENSG00000226415/ENSG00000149527/ENSG00000151151
hsa04213	Longevity regulating pathway - multiple species	3/553	62/8246	0.795258	0.999602	ENSG00000173110/ENSG00000117461/ENSG00000204389	HSPA6/PIK3R3/HSPA1A	hsa:3310/hsa:8503/hsa:3303	3	3	ENSG00000173110/ENSG00000117461/ENSG00000204389	0
hsa05031	Amphetamine addiction	3/553	62/8246	0.795258	0.999602	ENSG00000128272/ENSG00000177606/ENSG00000228218	ATF4/JUN/ATF4P3	hsa:468/hsa:3725/hsa:468	3	3	ENSG00000128272/ENSG00000177606/ENSG00000228218	0
hsa04270	Vascular smooth muscle contraction	6/553	116/8246	0.799162	0.999602	ENSG00000160013/ENSG00000171132/ENSG00000123104/ENSG00000105499/ENSG00000065675/ENSG00000230626	PTGIR/PRKCE/ITPR2/PLA2G4C/PRKCQ/AC011005.1	hsa:5739/hsa:5581/hsa:3709/hsa:8605/hsa:5588/hsa:5605	6	5	ENSG00000160013/ENSG00000171132/ENSG00000105499/ENSG00000065675/ENSG00000230626	1	ENSG00000123104
hsa04934	Cushing syndrome	8/553	151/8246	0.802801	0.999602	ENSG00000128272/ENSG00000100346/ENSG00000123104/ENSG00000134982/ENSG00000228218/ENSG00000230626/ENSG00000113231/ENSG00000129221	ATF4/CACNA1I/ITPR2/APC/ATF4P3/AC011005.1/PDE8B/AIPL1	hsa:468/hsa:8911/hsa:3709/hsa:324/hsa:468/hsa:5605/hsa:8622/hsa:23746	8	5	ENSG00000128272/ENSG00000100346/ENSG00000228218/ENSG00000230626/ENSG00000129221	3	ENSG00000123104/ENSG00000134982/ENSG00000113231
hsa00601	Glycosphingolipid biosynthesis - lacto and neolacto series	1/553	24/8246	0.811457	0.999602	ENSG00000172461	FUT9	hsa:10690	1	0		1	ENSG00000172461
hsa00240	Pyrimidine metabolism	3/553	65/8246	0.820897	0.999602	ENSG00000025708/ENSG00000134326/ENSG00000125458	TYMP/CMPK2/NT5C	hsa:1890/hsa:129607/hsa:30833	3	3	ENSG00000025708/ENSG00000134326/ENSG00000125458	0
hsa00520	Amino sugar and nucleotide sugar metabolism	2/553	47/8246	0.833163	0.999602	ENSG00000144591/ENSG00000162066	GMPPA/AMDHD2	hsa:29926/hsa:51005	2	2	ENSG00000144591/ENSG00000162066	0
hsa03013	RNA transport	12/553	225/8246	0.833827	0.999602	ENSG00000196205/ENSG00000224546/ENSG00000164967/ENSG00000102081/ENSG00000197258/ENSG00000047410/ENSG00000225031/ENSG00000174977/ENSG00000205609/ENSG00000184110/ENSG00000228502/ENSG00000275945	EEF1A1P5/EIF4BP3/RPP25L/FMR1/EIF4BP6/TPR/EIF4BP7/AC026271.1/EIF3CL/EIF3C/EEF1A1P11/EIF3FP1	hsa:1915/hsa:1975/hsa:138716/hsa:2332/hsa:1975/hsa:7175/hsa:1975/hsa:10605/hsa:728689/hsa:8663/hsa:1915/hsa:8665	12	6	ENSG00000224546/ENSG00000164967/ENSG00000102081/ENSG00000174977/ENSG00000228502/ENSG00000275945	6	ENSG00000196205/ENSG00000197258/ENSG00000047410/ENSG00000225031/ENSG00000205609/ENSG00000184110
hsa05100	Bacterial invasion of epithelial cells	5/553	104/8246	0.835809	0.999602	ENSG00000269378/ENSG00000117461/ENSG00000106976/ENSG00000166333/ENSG00000237350	AC022149.1/PIK3R3/DNM1/ILK/CDC42P6	hsa:3688/hsa:8503/hsa:1759/hsa:3611/hsa:998	5	2	ENSG00000117461/ENSG00000237350	3	ENSG00000269378/ENSG00000106976/ENSG00000166333
hsa05204	Chemical carcinogenesis	2/553	48/8246	0.841842	0.999602	ENSG00000073756/ENSG00000148834	PTGS2/GSTO1	hsa:5743/hsa:9446	2	2	ENSG00000073756/ENSG00000148834	0
hsa04714	Thermogenesis	17/553	311/8246	0.843435	0.999602	ENSG00000228253/ENSG00000139180/ENSG00000111775/ENSG00000237973/ENSG00000169020/ENSG00000197142/ENSG00000125356/ENSG00000183648/ENSG00000145494/ENSG00000174886/ENSG00000178449/ENSG00000170906/ENSG00000226976/ENSG00000142611/ENSG00000233954/ENSG00000267809/ENSG00000224550	MT-ATP8/NDUFA9/COX6A1/MTCO1P12/ATP5ME/ACSL5/NDUFA1/NDUFB1/NDUFS6/NDUFA11/COX14/NDUFA3/COX6A1P2/PRDM16/UQCRHL/NDUFV2P1/AC114491.1	hsa:4509/hsa:4704/hsa:1337/hsa:4512/hsa:521/hsa:51703/hsa:4694/hsa:4707/hsa:4726/hsa:126328/hsa:84987/hsa:4696/hsa:1337/hsa:63976/hsa:440567/hsa:4729/hsa:4697	17	16	ENSG00000139180/ENSG00000111775/ENSG00000237973/ENSG00000169020/ENSG00000197142/ENSG00000125356/ENSG00000183648/ENSG00000145494/ENSG00000174886/ENSG00000178449/ENSG00000170906/ENSG00000226976/ENSG00000142611/ENSG00000233954/ENSG00000267809/ENSG00000224550	1	ENSG00000228253
hsa05032	Morphine addiction	3/553	68/8246	0.843752	0.999602	ENSG00000137486/ENSG00000152270/ENSG00000113231	ARRB1/PDE3B/PDE8B	hsa:408/hsa:5140/hsa:8622	3	0		3	ENSG00000137486/ENSG00000152270/ENSG00000113231
hsa04961	Endocrine and other factor-regulated calcium reabsorption	2/553	49/8246	0.850109	0.999602	ENSG00000106976/ENSG00000183023	DNM1/SLC8A1	hsa:1759/hsa:6546	2	1	ENSG00000183023	1	ENSG00000106976
hsa04611	Platelet activation	6/553	125/8246	0.852532	0.999602	ENSG00000269378/ENSG00000160013/ENSG00000117461/ENSG00000123104/ENSG00000105499/ENSG00000095303	AC022149.1/PTGIR/PIK3R3/ITPR2/PLA2G4C/PTGS1	hsa:3688/hsa:5739/hsa:8503/hsa:3709/hsa:8605/hsa:5742	6	4	ENSG00000160013/ENSG00000117461/ENSG00000105499/ENSG00000095303	2	ENSG00000269378/ENSG00000123104
hsa00220	Arginine biosynthesis	1/553	28/8246	0.857297	0.999602	ENSG00000115419	GLS	hsa:2744	1	0		1	ENSG00000115419
hsa04510	Focal adhesion	12/553	231/8246	0.858271	0.999602	ENSG00000138448/ENSG00000112576/ENSG00000269378/ENSG00000177606/ENSG00000117461/ENSG00000150630/ENSG00000188153/ENSG00000205918/ENSG00000105855/ENSG00000166333/ENSG00000237350/ENSG00000136457	ITGAV/CCND3/AC022149.1/JUN/PIK3R3/VEGFC/COL4A5/PDPK2P/ITGB8/ILK/CDC42P6/CHAD	hsa:3685/hsa:896/hsa:3688/hsa:3725/hsa:8503/hsa:7424/hsa:1287/hsa:5170/hsa:3696/hsa:3611/hsa:998/hsa:1101	12	5	ENSG00000112576/ENSG00000177606/ENSG00000117461/ENSG00000150630/ENSG00000237350	7	ENSG00000138448/ENSG00000269378/ENSG00000188153/ENSG00000205918/ENSG00000105855/ENSG00000166333/ENSG00000136457
hsa05016	Huntington disease	26/553	466/8246	0.864973	0.999602	ENSG00000228253/ENSG00000105327/ENSG00000139180/ENSG00000236098/ENSG00000143106/ENSG00000111775/ENSG00000237973/ENSG00000125356/ENSG00000183648/ENSG00000145494/ENSG00000130758/ENSG00000174886/ENSG00000211445/ENSG00000170906/ENSG00000023287/ENSG00000177700/ENSG00000039139/ENSG00000246451/ENSG00000226976/ENSG00000236814/ENSG00000233954/ENSG00000267809/ENSG00000279296/ENSG00000214391/ENSG00000224550…	MT-ATP8/BBC3/NDUFA9/AC097059.2/PSMA5/COX6A1/MTCO1P12/NDUFA1/NDUFB1/NDUFS6/MAP3K10/NDUFA11/GPX3/NDUFA3/RB1CC1/POLR2L/DNAH5/AL049840.1/COX6A1P2/AC046176.1/UQCRHL/NDUFV2P1/PRAL/TUBAP2/AC114491.1/SLC25A5-AS1	hsa:4509/hsa:27113/hsa:4704/hsa:55626/hsa:5686/hsa:1337/hsa:4512/hsa:4694/hsa:4707/hsa:4726/hsa:4294/hsa:126328/hsa:2878/hsa:4696/hsa:9821/hsa:5441/hsa:1767/hsa:55626/hsa:1337/hsa:5706/hsa:440567/hsa:4729/hsa:55626/hsa:10376/hsa:4697/hsa:292	26	20	ENSG00000105327/ENSG00000139180/ENSG00000236098/ENSG00000143106/ENSG00000111775/ENSG00000237973/ENSG00000125356/ENSG00000183648/ENSG00000145494/ENSG00000130758/ENSG00000174886/ENSG00000170906/ENSG00000177700/ENSG00000226976/ENSG00000233954/ENSG00000267809/ENSG00000279296/ENSG00000214391/ENSG00000224550/ENSG00000224281	6	ENSG00000228253/ENSG00000211445/ENSG00000023287/ENSG00000039139/ENSG00000246451/ENSG00000236814
hsa00900	Terpenoid backbone biosynthesis	1/553	29/8246	0.8669	0.999602	ENSG00000116005	PCYOX1	hsa:51449	1	0		1	ENSG00000116005
hsa04392	Hippo signaling pathway - multiple species	1/553	29/8246	0.8669	0.999602	ENSG00000068028	RASSF1	hsa:11186	1	1	ENSG00000068028	0
hsa00410	beta-Alanine metabolism	1/553	31/8246	0.884213	0.999602	ENSG00000131471	AOC3	hsa:8639	1	0		1	ENSG00000131471
hsa01523	Antifolate resistance	1/553	31/8246	0.884213	0.999602	ENSG00000228716	DHFR	hsa:1719	1	0		1	ENSG00000228716
hsa03020	RNA polymerase	1/553	32/8246	0.892007	0.999602	ENSG00000177700	POLR2L	hsa:5441	1	1	ENSG00000177700	0
hsa04910	Insulin signaling pathway	7/553	153/8246	0.895876	0.999602	ENSG00000185338/ENSG00000278540/ENSG00000100889/ENSG00000117461/ENSG00000205918/ENSG00000152270/ENSG00000230626	SOCS1/ACACA/PCK2/PIK3R3/PDPK2P/PDE3B/AC011005.1	hsa:8651/hsa:31/hsa:5106/hsa:8503/hsa:5170/hsa:5140/hsa:5605	7	4	ENSG00000185338/ENSG00000100889/ENSG00000117461/ENSG00000230626	3	ENSG00000278540/ENSG00000205918/ENSG00000152270
hsa03018	RNA degradation	4/553	97/8246	0.898052	0.999602	ENSG00000138035/ENSG00000166889/ENSG00000164167/ENSG00000231245	PNPT1/PATL1/LSM6/C1DP1	hsa:87178/hsa:219988/hsa:11157/hsa:10438	4	4	ENSG00000138035/ENSG00000166889/ENSG00000164167/ENSG00000231245	0
hsa05017	Spinocerebellar ataxia	10/553	208/8246	0.899249	0.999602	ENSG00000100219/ENSG00000236098/ENSG00000143106/ENSG00000117461/ENSG00000123104/ENSG00000023287/ENSG00000246451/ENSG00000236814/ENSG00000279296/ENSG00000196296	XBP1/AC097059.2/PSMA5/PIK3R3/ITPR2/RB1CC1/AL049840.1/AC046176.1/PRAL/ATP2A1	hsa:7494/hsa:55626/hsa:5686/hsa:8503/hsa:3709/hsa:9821/hsa:55626/hsa:5706/hsa:55626/hsa:487	10	5	ENSG00000100219/ENSG00000236098/ENSG00000143106/ENSG00000117461/ENSG00000279296	5	ENSG00000123104/ENSG00000023287/ENSG00000246451/ENSG00000236814/ENSG00000196296
hsa01522	Endocrine resistance	4/553	98/8246	0.902413	0.999602	ENSG00000198719/ENSG00000177606/ENSG00000117461/ENSG00000230626	DLL1/JUN/PIK3R3/AC011005.1	hsa:28514/hsa:3725/hsa:8503/hsa:5605	4	4	ENSG00000198719/ENSG00000177606/ENSG00000117461/ENSG00000230626	0
hsa04330	Notch signaling pathway	2/553	58/8246	0.90855	0.999602	ENSG00000163840/ENSG00000198719	DTX3L/DLL1	hsa:151636/hsa:28514	2	2	ENSG00000163840/ENSG00000198719	0
hsa04152	AMPK signaling pathway	5/553	119/8246	0.908666	0.999602	ENSG00000278540/ENSG00000100889/ENSG00000117461/ENSG00000116678/ENSG00000205918	ACACA/PCK2/PIK3R3/LEPR/PDPK2P	hsa:31/hsa:5106/hsa:8503/hsa:3953/hsa:5170	5	2	ENSG00000100889/ENSG00000117461	3	ENSG00000278540/ENSG00000116678/ENSG00000205918
hsa04072	Phospholipase D signaling pathway	6/553	139/8246	0.912045	0.999602	ENSG00000176170/ENSG00000217801/ENSG00000117461/ENSG00000106976/ENSG00000105499/ENSG00000230626	SPHK1/AL390719.1/PIK3R3/DNM1/PLA2G4C/AC011005.1	hsa:8877/hsa:5781/hsa:8503/hsa:1759/hsa:8605/hsa:5605	6	5	ENSG00000176170/ENSG00000217801/ENSG00000117461/ENSG00000105499/ENSG00000230626	1	ENSG00000106976
hsa00140	Steroid hormone biosynthesis	1/553	35/8246	0.912386	0.999602	ENSG00000108786	HSD17B1	hsa:3292	1	0		1	ENSG00000108786
hsa04136	Autophagy - other	1/553	35/8246	0.912386	0.999602	ENSG00000170296	GABARAP	hsa:11337	1	0		1	ENSG00000170296
hsa04973	Carbohydrate digestion and absorption	1/553	35/8246	0.912386	0.999602	ENSG00000117461	PIK3R3	hsa:8503	1	1	ENSG00000117461	0
hsa04740	Olfactory transduction	4/553	101/8246	0.914521	0.999602	ENSG00000132274/ENSG00000137486/ENSG00000223960/ENSG00000183023	TRIM22/ARRB1/AC009948.1/SLC8A1	hsa:387748/hsa:408/hsa:442179/hsa:6546	4	3	ENSG00000132274/ENSG00000223960/ENSG00000183023	1	ENSG00000137486
hsa04310	Wnt signaling pathway	7/553	159/8246	0.916068	0.999602	ENSG00000095739/ENSG00000136997/ENSG00000112576/ENSG00000177606/ENSG00000140807/ENSG00000134982/ENSG00000146122	BAMBI/MYC/CCND3/JUN/NKD1/APC/DAAM2	hsa:25805/hsa:4609/hsa:896/hsa:3725/hsa:85407/hsa:324/hsa:23500	7	6	ENSG00000095739/ENSG00000136997/ENSG00000112576/ENSG00000177606/ENSG00000140807/ENSG00000146122	1	ENSG00000134982
hsa05014	Amyotrophic lateral sclerosis (ALS)	2/553	60/8246	0.918254	0.999602	ENSG00000137752/ENSG00000211445	CASP1/GPX3	hsa:834/hsa:2878	2	1	ENSG00000137752	1	ENSG00000211445
hsa00760	Nicotinate and nicotinamide metabolism	1/553	36/8246	0.918286	0.999602	ENSG00000125458	NT5C	hsa:30833	1	1	ENSG00000125458	0
hsa03060	Protein export	1/553	37/8246	0.92379	0.999602	ENSG00000250746	AC105250.1	hsa:3309	1	1	ENSG00000250746	0
hsa04710	Circadian rhythm	1/553	37/8246	0.92379	0.999602	ENSG00000126368	NR1D1	hsa:9572	1	1	ENSG00000126368	0
hsa00830	Retinol metabolism	1/553	38/8246	0.928924	0.999602	ENSG00000187630	DHRS4L2	hsa:317749	1	1	ENSG00000187630	0
hsa04530	Tight junction	8/553	183/8246	0.930866	0.999602	ENSG00000269378/ENSG00000177606/ENSG00000156232/ENSG00000171132/ENSG00000253958/ENSG00000159261/ENSG00000214391/ENSG00000237350	AC022149.1/JUN/WHAMM/PRKCE/CLDN23/CLDN14/TUBAP2/CDC42P6	hsa:3688/hsa:3725/hsa:123720/hsa:5581/hsa:137075/hsa:23562/hsa:10376/hsa:998	8	7	ENSG00000177606/ENSG00000156232/ENSG00000171132/ENSG00000253958/ENSG00000159261/ENSG00000214391/ENSG00000237350	1	ENSG00000269378
hsa03008	Ribosome biogenesis in eukaryotes	4/553	108/8246	0.937713	0.999602	ENSG00000126749/ENSG00000164967/ENSG00000231701/ENSG00000241945	EMG1/RPP25L/BMS1P13/PWP2	hsa:10436/hsa:138716/hsa:9790/hsa:5822	4	3	ENSG00000126749/ENSG00000164967/ENSG00000231701	1	ENSG00000241945
hsa04024	cAMP signaling pathway	8/553	186/8246	0.937929	0.999602	ENSG00000177606/ENSG00000117461/ENSG00000104899/ENSG00000111087/ENSG00000152270/ENSG00000106571/ENSG00000230626/ENSG00000196296	JUN/PIK3R3/AMH/GLI1/PDE3B/GLI3/AC011005.1/ATP2A1	hsa:3725/hsa:8503/hsa:268/hsa:2735/hsa:5140/hsa:2737/hsa:5605/hsa:487	8	4	ENSG00000177606/ENSG00000117461/ENSG00000106571/ENSG00000230626	4	ENSG00000104899/ENSG00000111087/ENSG00000152270/ENSG00000196296
hsa01212	Fatty acid metabolism	2/553	66/8246	0.941873	0.999602	ENSG00000278540/ENSG00000197142	ACACA/ACSL5	hsa:31/hsa:51703	2	1	ENSG00000197142	1	ENSG00000278540
hsa03460	Fanconi anemia pathway	2/553	66/8246	0.941873	0.999602	ENSG00000273598/ENSG00000174384	AC211486.3/PMS2P6	hsa:5395/hsa:5395	2	0		2	ENSG00000273598/ENSG00000174384
hsa00982	Drug metabolism - cytochrome P450	1/553	41/8246	0.942345	0.999602	ENSG00000148834	GSTO1	hsa:9446	1	1	ENSG00000148834	0
hsa04914	Progesterone-mediated oocyte maturation	4/553	110/8246	0.943201	0.999602	ENSG00000117461/ENSG00000183199/ENSG00000152270/ENSG00000238072	PIK3R3/HSP90AB3P/PDE3B/AC009244.1	hsa:8503/hsa:3326/hsa:5140/hsa:246184	4	2	ENSG00000117461/ENSG00000238072	2	ENSG00000183199/ENSG00000152270
hsa04540	Gap junction	3/553	89/8246	0.943609	0.999602	ENSG00000123104/ENSG00000214391/ENSG00000230626	ITPR2/TUBAP2/AC011005.1	hsa:3709/hsa:10376/hsa:5605	3	2	ENSG00000214391/ENSG00000230626	1	ENSG00000123104
hsa00565	Ether lipid metabolism	1/553	42/8246	0.946231	0.999602	ENSG00000105499	PLA2G4C	hsa:8605	1	1	ENSG00000105499	0
hsa00983	Drug metabolism - other enzymes	2/553	69/8246	0.951097	0.999602	ENSG00000025708/ENSG00000148834	TYMP/GSTO1	hsa:1890/hsa:9446	2	2	ENSG00000025708/ENSG00000148834	0
hsa04261	Adrenergic signaling in cardiomyocytes	5/553	134/8246	0.951554	0.999602	ENSG00000128272/ENSG00000105711/ENSG00000228218/ENSG00000183023/ENSG00000196296	ATF4/SCN1B/ATF4P3/SLC8A1/ATP2A1	hsa:468/hsa:6324/hsa:468/hsa:6546/hsa:487	5	4	ENSG00000128272/ENSG00000105711/ENSG00000228218/ENSG00000183023	1	ENSG00000196296
hsa04114	Oocyte meiosis	6/553	154/8246	0.951563	0.999602	ENSG00000123104/ENSG00000100918/ENSG00000066923/ENSG00000129810/ENSG00000205583/ENSG00000238072	ITPR2/REC8/STAG3/SGO1/STAG3L1/AC009244.1	hsa:3709/hsa:9985/hsa:10734/hsa:151648/hsa:10734/hsa:246184	6	2	ENSG00000100918/ENSG00000238072	4	ENSG00000123104/ENSG00000066923/ENSG00000129810/ENSG00000205583
hsa04972	Pancreatic secretion	2/553	70/8246	0.953848	0.999602	ENSG00000123104/ENSG00000196296	ITPR2/ATP2A1	hsa:3709/hsa:487	2	0		2	ENSG00000123104/ENSG00000196296
hsa04724	Glutamatergic synapse	3/553	93/8246	0.954044	0.999602	ENSG00000123104/ENSG00000115419/ENSG00000105499	ITPR2/GLS/PLA2G4C	hsa:3709/hsa:2744/hsa:8605	3	1	ENSG00000105499	2	ENSG00000123104/ENSG00000115419
hsa04921	Oxytocin signaling pathway	6/553	156/8246	0.955401	0.999602	ENSG00000073756/ENSG00000177606/ENSG00000123104/ENSG00000182324/ENSG00000105499/ENSG00000230626	PTGS2/JUN/ITPR2/KCNJ14/PLA2G4C/AC011005.1	hsa:5743/hsa:3725/hsa:3709/hsa:3770/hsa:8605/hsa:5605	6	4	ENSG00000073756/ENSG00000177606/ENSG00000105499/ENSG00000230626	2	ENSG00000123104/ENSG00000182324
hsa04150	mTOR signaling pathway	7/553	176/8246	0.955996	0.999602	ENSG00000130766/ENSG00000117461/ENSG00000224546/ENSG00000197258/ENSG00000225031/ENSG00000205918/ENSG00000230626	SESN2/PIK3R3/EIF4BP3/EIF4BP6/EIF4BP7/PDPK2P/AC011005.1	hsa:83667/hsa:8503/hsa:1975/hsa:1975/hsa:1975/hsa:5170/hsa:5605	7	4	ENSG00000130766/ENSG00000117461/ENSG00000224546/ENSG00000230626	3	ENSG00000197258/ENSG00000225031/ENSG00000205918
hsa04140	Autophagy - animal	10/553	234/8246	0.957317	0.999602	ENSG00000170296/ENSG00000236098/ENSG00000117461/ENSG00000023287/ENSG00000246451/ENSG00000065675/ENSG00000235027/ENSG00000205918/ENSG00000279296/ENSG00000230626	GABARAP/AC097059.2/PIK3R3/RB1CC1/AL049840.1/PRKCQ/AC068580.3/PDPK2P/PRAL/AC011005.1	hsa:11337/hsa:55626/hsa:8503/hsa:9821/hsa:55626/hsa:5588/hsa:1509/hsa:5170/hsa:55626/hsa:5605	10	6	ENSG00000236098/ENSG00000117461/ENSG00000065675/ENSG00000235027/ENSG00000279296/ENSG00000230626	4	ENSG00000170296/ENSG00000023287/ENSG00000246451/ENSG00000205918
hsa03410	Base excision repair	1/553	46/8246	0.95933	0.999602	ENSG00000041880	PARP3	hsa:10039	1	1	ENSG00000041880	0
hsa04520	Adherens junction	3/553	96/8246	0.960656	0.999602	ENSG00000106799/ENSG00000151422/ENSG00000237350	TGFBR1/FER/CDC42P6	hsa:7046/hsa:2241/hsa:998	3	1	ENSG00000237350	2	ENSG00000106799/ENSG00000151422
hsa00071	Fatty acid degradation	1/553	47/8246	0.962072	0.999602	ENSG00000197142	ACSL5	hsa:51703	1	1	ENSG00000197142	0
hsa03440	Homologous recombination	1/553	47/8246	0.962072	0.999602	ENSG00000149311	ATM	hsa:472	1	0		1	ENSG00000149311
hsa04728	Dopaminergic synapse	4/553	119/8246	0.962835	0.999602	ENSG00000128272/ENSG00000137486/ENSG00000123104/ENSG00000228218	ATF4/ARRB1/ITPR2/ATF4P3	hsa:468/hsa:408/hsa:3709/hsa:468	4	2	ENSG00000128272/ENSG00000228218	2	ENSG00000137486/ENSG00000123104
hsa00970	Aminoacyl-tRNA biosynthesis	1/553	48/8246	0.964631	0.999602	ENSG00000140105	WARS	hsa:7453	1	1	ENSG00000140105	0
hsa04979	Cholesterol metabolism	1/553	48/8246	0.964631	0.999602	ENSG00000167772	ANGPTL4	hsa:51129	1	1	ENSG00000167772	0
hsa05034	Alcoholism	7/553	182/8246	0.965359	0.999602	ENSG00000128272/ENSG00000132475/ENSG00000163517/ENSG00000196787/ENSG00000228218/ENSG00000171033/ENSG00000184260	ATF4/H3F3B/HDAC11/HIST1H2AG/ATF4P3/PKIA/HIST2H2AC	hsa:468/hsa:3020/hsa:79885/hsa:8336/hsa:468/hsa:5569/hsa:8338	7	5	ENSG00000128272/ENSG00000132475/ENSG00000163517/ENSG00000228218/ENSG00000184260	2	ENSG00000196787/ENSG00000171033
hsa04120	Ubiquitin mediated proteolysis	8/553	204/8246	0.968443	0.999602	ENSG00000156587/ENSG00000182179/ENSG00000140464/ENSG00000185338/ENSG00000175265/ENSG00000277283/ENSG00000180229/ENSG00000238072	UBE2L6/UBA7/PML/SOCS1/GOLGA8A/AC004812.2/HERC2P3/AC009244.1	hsa:9246/hsa:7318/hsa:5371/hsa:8651/hsa:92912/hsa:83737/hsa:8924/hsa:246184	8	7	ENSG00000156587/ENSG00000182179/ENSG00000140464/ENSG00000185338/ENSG00000277283/ENSG00000180229/ENSG00000238072	1	ENSG00000175265
hsa00980	Metabolism of xenobiotics by cytochrome P450	1/553	50/8246	0.969242	0.999602	ENSG00000148834	GSTO1	hsa:9446	1	1	ENSG00000148834	0
hsa04146	Peroxisome	2/553	79/8246	0.972769	0.999602	ENSG00000197142/ENSG00000203797	ACSL5/DDO	hsa:51703/hsa:8528	2	2	ENSG00000197142/ENSG00000203797	0
hsa04020	Calcium signaling pathway	6/553	168/8246	0.973187	0.999602	ENSG00000176170/ENSG00000100346/ENSG00000123104/ENSG00000183023/ENSG00000196296/ENSG00000224281	SPHK1/CACNA1I/ITPR2/SLC8A1/ATP2A1/SLC25A5-AS1	hsa:8877/hsa:8911/hsa:3709/hsa:6546/hsa:487/hsa:292	6	4	ENSG00000176170/ENSG00000100346/ENSG00000183023/ENSG00000224281	2	ENSG00000123104/ENSG00000196296
hsa00280	Valine, leucine and isoleucine degradation	1/553	54/8246	0.976741	0.999602	ENSG00000104951	IL4I1	hsa:259307	1	1	ENSG00000104951	0
hsa04976	Bile secretion	1/553	55/8246	0.978311	0.999602	ENSG00000240583	AQP1	hsa:358	1	1	ENSG00000240583	0
hsa03022	Basal transcription factors	1/553	56/8246	0.979776	0.999602	ENSG00000233369	GTF2IP4	hsa:2969	1	0		1	ENSG00000233369
hsa00564	Glycerophospholipid metabolism	2/553	89/8246	0.985026	0.999602	ENSG00000170222/ENSG00000105499	ADPRM/PLA2G4C	hsa:56985/hsa:8605	2	2	ENSG00000170222/ENSG00000105499	0
hsa04970	Salivary secretion	1/553	61/8246	0.985743	0.999602	ENSG00000123104	ITPR2	hsa:3709	1	0		1	ENSG00000123104
hsa05110	Vibrio cholerae infection	1/553	62/8246	0.986706	0.999602	ENSG00000185883	ATP6V0C	hsa:527	1	0		1	ENSG00000185883
hsa04971	Gastric acid secretion	1/553	73/8246	0.993845	0.999602	ENSG00000123104	ITPR2	hsa:3709	1	0		1	ENSG00000123104
hsa00310	Lysine degradation	1/553	77/8246	0.99535	0.999602	ENSG00000152952	PLOD2	hsa:5352	1	0		1	ENSG00000152952
hsa04713	Circadian entrainment	1/553	83/8246	0.996947	0.999602	ENSG00000100346	CACNA1I	hsa:8911	1	1	ENSG00000100346	0
hsa04080	Neuroactive ligand-receptor interaction	4/553	171/8246	0.997446	0.999602	ENSG00000160013/ENSG00000267534/ENSG00000125730/ENSG00000116678	PTGIR/S1PR2/C3/LEPR	hsa:5739/hsa:9294/hsa:718/hsa:3953	4	3	ENSG00000160013/ENSG00000267534/ENSG00000125730	1	ENSG00000116678
hsa04916	Melanogenesis	1/553	93/8246	0.998487	0.999602	ENSG00000230626	AC011005.1	hsa:5605	1	1	ENSG00000230626	0
hsa03015	mRNA surveillance pathway	1/553	112/8246	0.999602	0.999602	ENSG00000205534	SMG1P2	hsa:23049	1	1	ENSG00000205534	0

## Sheet: DEGs at 72hpi
Supplementary Dataset 3. Information of the KEGG pathways of the DEGs in JEV-infected hBMECs at 72 hpi.
KEGGID	Description	GeneRatio	BgRatio	pvalue	padj	geneID	geneName	keggID	Count
hsa04514	Cell adhesion molecules (CAMs)	36/1106	196/17148	1.02348e-08	3.18303e-06	ENSG00000234745/ENSG00000204525/ENSG00000204642/ENSG00000204592/ENSG00000120217/ENSG00000277117/ENSG00000138448/ENSG00000206503/ENSG00000038427/ENSG00000106404/ENSG00000102181/ENSG00000091409/ENSG00000160223/ENSG00000150093/ENSG00000142949/ENSG00000231389/ENSG00000170558/ENSG00000172260/ENSG00000062038/ENSG00000196358/ENSG00000067141/ENSG00000039068/ENSG00000179242/ENSG00000177707/ENSG00000131409…	HLA-B/HLA-C/HLA-F/HLA-E/CD274/FP565260.3/ITGAV/HLA-A/VCAN/CLDN15/CD99L2/ITGA6/ICOSLG/ITGB1/PTPRF/HLA-DPA1/CDH2/NEGR1/CDH3/NTNG2/NEO1/CDH1/CDH4/NECTIN3/LRRC4B/VCAM1/PDCD1LG2/NRXN2/HLA-L/PDCD1/HLA-H/HLA-DMA/ITGB8/AL591806.3/CDH5/ICAM2	hsa:3106/hsa:3107/hsa:3134/hsa:3133/hsa:29126/hsa:102723996/hsa:3685/hsa:3105/hsa:1462/hsa:24146/hsa:83692/hsa:3655/hsa:102723996/hsa:3688/hsa:5792/hsa:3113/hsa:1000/hsa:257194/hsa:1001/hsa:84628/hsa:4756/hsa:999/hsa:1002/hsa:25945/hsa:94030/hsa:7412/hsa:80380/hsa:9379/hsa:3105/hsa:5133/hsa:3106/hsa:3108/hsa:3696/hsa:50848/hsa:1003/hsa:3384	36
hsa04512	ECM-receptor interaction	23/1106	116/17148	1.16065e-06	0.000156511	ENSG00000041982/ENSG00000058085/ENSG00000138448/ENSG00000115414/ENSG00000168743/ENSG00000026508/ENSG00000188153/ENSG00000259207/ENSG00000173402/ENSG00000091409/ENSG00000143127/ENSG00000150093/ENSG00000187498/ENSG00000142798/ENSG00000134871/ENSG00000189056/ENSG00000135424/ENSG00000169231/ENSG00000110799/ENSG00000118785/ENSG00000108821/ENSG00000105855/ENSG00000092758	TNC/LAMC2/ITGAV/FN1/NPNT/CD44/COL4A5/ITGB3/DAG1/ITGA6/ITGA10/ITGB1/COL4A1/HSPG2/COL4A2/RELN/ITGA7/THBS3/VWF/SPP1/COL1A1/ITGB8/COL9A3	hsa:3371/hsa:3918/hsa:3685/hsa:2335/hsa:255743/hsa:960/hsa:1287/hsa:3690/hsa:1605/hsa:3655/hsa:8515/hsa:3688/hsa:1282/hsa:3339/hsa:1284/hsa:5649/hsa:3679/hsa:7059/hsa:7450/hsa:6696/hsa:1277/hsa:3696/hsa:1299	23
hsa04060	Cytokine-cytokine receptor interaction	47/1106	351/17148	1.50976e-06	0.000156511	ENSG00000271503/ENSG00000108691/ENSG00000064300/ENSG00000163739/ENSG00000121858/ENSG00000142677/ENSG00000081041/ENSG00000182393/ENSG00000197110/ENSG00000134470/ENSG00000164400/ENSG00000183709/ENSG00000168685/ENSG00000102962/ENSG00000136244/ENSG00000169429/ENSG00000164761/ENSG00000125538/ENSG00000108342/ENSG00000115590/ENSG00000146072/ENSG00000171855/ENSG00000169248/ENSG00000106799/ENSG00000227507…	CCL5/CCL2/NGFR/CXCL1/TNFSF10/IL22RA1/CXCL2/IFNL1/IFNL3/IL15RA/CSF2/IFNL2/IL7R/CCL22/IL6/CXCL8/TNFRSF11B/IL1B/CSF3/IL1R2/TNFRSF21/IFNB1/CXCL11/TGFBR1/LTB/IFNL3P1/IL11/IL2RG/CXCL10/TNFSF15/CCL17/IL6ST/ACVRL1/LEPR/IL12A/CXCL3/CCL19/IL31RA/TGFB3/TNFRSF1B/IL17C/CCL25/IL27/IFNAR2/TNFSF13B/CNTF/IL34	hsa:6352/hsa:6347/hsa:4804/hsa:2919/hsa:8743/hsa:58985/hsa:2920/hsa:282618/hsa:282617/hsa:3601/hsa:1437/hsa:282616/hsa:3575/hsa:6367/hsa:3569/hsa:3576/hsa:4982/hsa:3553/hsa:1440/hsa:7850/hsa:27242/hsa:3456/hsa:6373/hsa:7046/hsa:4050/hsa:282617/hsa:3589/hsa:3561/hsa:3627/hsa:9966/hsa:6361/hsa:3572/hsa:94/hsa:3953/hsa:3592/hsa:2921/hsa:6363/hsa:133396/hsa:7043/hsa:7133/hsa:27189/hsa:6370/hsa:246778…	47
hsa04010	MAPK signaling pathway	55/1106	469/17148	1.21549e-05	0.000945044	ENSG00000173110/ENSG00000175197/ENSG00000064300/ENSG00000099860/ENSG00000136997/ENSG00000120129/ENSG00000204388/ENSG00000154229/ENSG00000138166/ENSG00000109321/ENSG00000137486/ENSG00000204389/ENSG00000170345/ENSG00000116717/ENSG00000160551/ENSG00000169242/ENSG00000125538/ENSG00000107758/ENSG00000123358/ENSG00000142875/ENSG00000128272/ENSG00000068078/ENSG00000196712/ENSG00000184545/ENSG00000158050…	HSPA6/DDIT3/NGFR/GADD45B/MYC/DUSP1/HSPA1B/PRKCA/DUSP5/AREG/ARRB1/HSPA1A/FOS/GADD45A/TAOK1/EFNA1/IL1B/PPP3CB/NR4A1/PRKACB/ATF4/FGFR3/NF1/DUSP8/DUSP2/RASGRP2/HSPA7/TGFBR1/PDGFC/FGF2/RPS6KA2/PDGFRB/MAP3K8/FLNC/RASGRP3/PGF/RPS6KA6/DUSP9/RASA1/NTRK1/CACNA1G/HSPA2/CACNA2D2/TGFB3/CACNG8/DUSP8P5/DUSP8P3/PLA2G4A/RASGRP4/PRKCG/CACNA1I/DUSP5P1/IKBKGP1/HSPA1L/RASGRF1	hsa:3310/hsa:1649/hsa:4804/hsa:4616/hsa:4609/hsa:1843/hsa:3303/hsa:5578/hsa:1847/hsa:374/hsa:408/hsa:3303/hsa:2353/hsa:1647/hsa:57551/hsa:1942/hsa:3553/hsa:5532/hsa:3164/hsa:5567/hsa:468/hsa:2261/hsa:4763/hsa:1850/hsa:1844/hsa:10235/hsa:3310/hsa:7046/hsa:56034/hsa:2247/hsa:6196/hsa:5159/hsa:1326/hsa:2318/hsa:25780/hsa:5228/hsa:27330/hsa:1852/hsa:5921/hsa:4914/hsa:8913/hsa:3306/hsa:9254/hsa:7043/h…	55
hsa04668	TNF signaling pathway	26/1106	171/17148	3.80951e-05	0.00236952	ENSG00000271503/ENSG00000108691/ENSG00000163739/ENSG00000081041/ENSG00000164400/ENSG00000197536/ENSG00000136244/ENSG00000170345/ENSG00000167207/ENSG00000125538/ENSG00000125347/ENSG00000128272/ENSG00000101384/ENSG00000171855/ENSG00000172216/ENSG00000169245/ENSG00000107968/ENSG00000003400/ENSG00000171223/ENSG00000146592/ENSG00000163734/ENSG00000145675/ENSG00000028137/ENSG00000162692/ENSG00000275882…	CCL5/CCL2/CXCL1/CXCL2/CSF2/C5orf56/IL6/FOS/NOD2/IL1B/IRF1/ATF4/JAG1/IFNB1/CEBPB/CXCL10/MAP3K8/CASP10/JUNB/CREB5/CXCL3/PIK3R1/TNFRSF1B/VCAM1/IKBKGP1/CREB3L3	hsa:6352/hsa:6347/hsa:2919/hsa:2920/hsa:1437/hsa:3659/hsa:3569/hsa:2353/hsa:64127/hsa:3553/hsa:3659/hsa:468/hsa:182/hsa:3456/hsa:1051/hsa:3627/hsa:1326/hsa:843/hsa:3726/hsa:9586/hsa:2921/hsa:5295/hsa:7133/hsa:7412/hsa:8517/hsa:84699	26
hsa05166	Human T-cell leukemia virus 1 infection	48/1106	416/17148	6.45431e-05	0.00334548	ENSG00000234745/ENSG00000166710/ENSG00000204525/ENSG00000120738/ENSG00000204642/ENSG00000204592/ENSG00000136997/ENSG00000134470/ENSG00000164400/ENSG00000136244/ENSG00000164611/ENSG00000175592/ENSG00000206503/ENSG00000170345/ENSG00000101966/ENSG00000183765/ENSG00000123080/ENSG00000107758/ENSG00000149311/ENSG00000115590/ENSG00000142875/ENSG00000128272/ENSG00000169100/ENSG00000137076/ENSG00000106799…	HLA-B/B2M/HLA-C/EGR1/HLA-F/HLA-E/MYC/IL15RA/CSF2/IL6/PTTG1/FOSL1/HLA-A/FOS/XIAP/CHEK2/CDKN2C/PPP3CB/ATM/IL1R2/PRKACB/ATF4/SLC25A6/TLN1/TGFBR1/ZFP36/HLA-DPA1/IL2RG/KAT2B/CREB5/CCNA1/MMP7/AC125232.2/TGFB3/CCND2/PIK3R1/JAK3/ABALON/HLA-L/HLA-H/HLA-DMA/NFYB/GPS2/AC084337.1/IKBKGP1/ANAPC10/CREB3L3/EGR2	hsa:3106/hsa:567/hsa:3107/hsa:1958/hsa:3134/hsa:3133/hsa:4609/hsa:3601/hsa:1437/hsa:3569/hsa:9232/hsa:8061/hsa:3105/hsa:2353/hsa:331/hsa:11200/hsa:1031/hsa:5532/hsa:472/hsa:7850/hsa:5567/hsa:468/hsa:293/hsa:7094/hsa:7046/hsa:7538/hsa:3113/hsa:3561/hsa:8850/hsa:9586/hsa:8900/hsa:4316/hsa:64682/hsa:7043/hsa:894/hsa:5295/hsa:3718/hsa:598/hsa:3105/hsa:3106/hsa:3108/hsa:4801/hsa:2874/hsa:7416/hsa:8517…	48
hsa04061	Viral protein interaction with cytokine and cytokine receptor	19/1106	112/17148	9.34104e-05	0.00415009	ENSG00000271503/ENSG00000108691/ENSG00000163739/ENSG00000121858/ENSG00000142677/ENSG00000081041/ENSG00000102962/ENSG00000136244/ENSG00000169429/ENSG00000169248/ENSG00000147168/ENSG00000169245/ENSG00000102970/ENSG00000134352/ENSG00000163734/ENSG00000172724/ENSG00000028137/ENSG00000131142/ENSG00000157368	CCL5/CCL2/CXCL1/TNFSF10/IL22RA1/CXCL2/CCL22/IL6/CXCL8/CXCL11/IL2RG/CXCL10/CCL17/IL6ST/CXCL3/CCL19/TNFRSF1B/CCL25/IL34	hsa:6352/hsa:6347/hsa:2919/hsa:8743/hsa:58985/hsa:2920/hsa:6367/hsa:3569/hsa:3576/hsa:6373/hsa:3561/hsa:3627/hsa:6361/hsa:3572/hsa:2921/hsa:6363/hsa:7133/hsa:6370/hsa:146433	19
hsa05162	Measles	32/1106	256/17148	0.000250171	0.0097254	ENSG00000111335/ENSG00000089127/ENSG00000173110/ENSG00000111331/ENSG00000185507/ENSG00000115415/ENSG00000115267/ENSG00000088888/ENSG00000107201/ENSG00000160710/ENSG00000204388/ENSG00000170581/ENSG00000136244/ENSG00000204389/ENSG00000170345/ENSG00000125538/ENSG00000055332/ENSG00000171855/ENSG00000225217/ENSG00000147168/ENSG00000105327/ENSG00000168811/ENSG00000126803/ENSG00000157601/ENSG00000118971…	OAS2/OAS1/HSPA6/OAS3/IRF7/STAT1/IFIH1/MAVS/DDX58/ADAR/HSPA1B/STAT2/IL6/HSPA1A/FOS/IL1B/EIF2AK2/IFNB1/HSPA7/IL2RG/BBC3/IL12A/HSPA2/MX1/CCND2/PIK3R1/JAK3/ABALON/IFNAR2/IRF9/IKBKGP1/HSPA1L	hsa:4939/hsa:4938/hsa:3310/hsa:4940/hsa:3665/hsa:6772/hsa:64135/hsa:57506/hsa:23586/hsa:103/hsa:3303/hsa:6773/hsa:3569/hsa:3303/hsa:2353/hsa:3553/hsa:5610/hsa:3456/hsa:3310/hsa:3561/hsa:27113/hsa:3592/hsa:3306/hsa:4599/hsa:894/hsa:5295/hsa:3718/hsa:598/hsa:3455/hsa:10379/hsa:8517/hsa:3305	32
hsa04360	Axon guidance	34/1106	283/17148	0.000344606	0.011908	ENSG00000111186/ENSG00000154229/ENSG00000099204/ENSG00000152256/ENSG00000092964/ENSG00000169242/ENSG00000075223/ENSG00000107758/ENSG00000167680/ENSG00000164885/ENSG00000150093/ENSG00000196914/ENSG00000164690/ENSG00000138623/ENSG00000185008/ENSG00000169855/ENSG00000001617/ENSG00000182175/ENSG00000090776/ENSG00000092421/ENSG00000179295/ENSG00000172602/ENSG00000196358/ENSG00000067141/ENSG00000182580…	WNT5B/PRKCA/ABLIM1/PDK1/DPYSL2/EFNA1/SEMA3C/PPP3CB/SEMA6B/CDK5/ITGB1/ARHGEF12/SHH/SEMA7A/ROBO2/ROBO1/SEMA3F/RGMA/EFNB1/SEMA6A/PTPN11/RND1/NTNG2/NEO1/EPHB3/EPHB6/RASA1/NGEF/EPHA1/ILK/PIK3R1/AC078883.1/MYL5/SEMA4A	hsa:81029/hsa:5578/hsa:3983/hsa:5163/hsa:1808/hsa:1942/hsa:10512/hsa:5532/hsa:10501/hsa:1020/hsa:3688/hsa:23365/hsa:6469/hsa:8482/hsa:6092/hsa:6091/hsa:6405/hsa:56963/hsa:1947/hsa:57556/hsa:5781/hsa:27289/hsa:84628/hsa:4756/hsa:2049/hsa:2051/hsa:5921/hsa:25791/hsa:2041/hsa:3611/hsa:5295/hsa:5163/hsa:4636/hsa:64218	34
hsa05206	MicroRNAs in cancer	30/1106	241/17148	0.000413262	0.0128525	ENSG00000041982/ENSG00000136997/ENSG00000154229/ENSG00000019186/ENSG00000140416/ENSG00000026508/ENSG00000115266/ENSG00000259207/ENSG00000169242/ENSG00000026025/ENSG00000149311/ENSG00000100292/ENSG00000068078/ENSG00000168209/ENSG00000146670/ENSG00000068028/ENSG00000153094/ENSG00000115419/ENSG00000113721/ENSG00000164045/ENSG00000137193/ENSG00000068024/ENSG00000134982/ENSG00000148516/ENSG00000118971…	TNC/MYC/PRKCA/CYP24A1/TPM1/CD44/APC2/ITGB3/EFNA1/VIM/ATM/HMOX1/FGFR3/DDIT4/CDCA5/RASSF1/BCL2L11/GLS/PDGFRB/CDC25A/PIM1/HDAC4/APC/ZEB1/CCND2/PIK3R1/ZEB2/C10orf55/PRKCG/GLS2	hsa:3371/hsa:4609/hsa:5578/hsa:1591/hsa:7168/hsa:960/hsa:10297/hsa:3690/hsa:1942/hsa:7431/hsa:472/hsa:3162/hsa:2261/hsa:54541/hsa:113130/hsa:11186/hsa:10018/hsa:2744/hsa:5159/hsa:993/hsa:5292/hsa:9759/hsa:324/hsa:6935/hsa:894/hsa:5295/hsa:9839/hsa:5328/hsa:5582/hsa:27165	30
hsa04630	JAK-STAT signaling pathway	29/1106	233/17148	0.00051284	0.0135419	ENSG00000115415/ENSG00000136997/ENSG00000142677/ENSG00000182393/ENSG00000197110/ENSG00000134470/ENSG00000164400/ENSG00000183709/ENSG00000168685/ENSG00000170581/ENSG00000136244/ENSG00000108342/ENSG00000171855/ENSG00000268510/ENSG00000095752/ENSG00000147168/ENSG00000113721/ENSG00000137193/ENSG00000134352/ENSG00000179295/ENSG00000116678/ENSG00000168811/ENSG00000118971/ENSG00000145675/ENSG00000105639…	STAT1/MYC/IL22RA1/IFNL1/IFNL3/IL15RA/CSF2/IFNL2/IL7R/STAT2/IL6/CSF3/IFNB1/IFNL3P1/IL11/IL2RG/PDGFRB/PIM1/IL6ST/PTPN11/LEPR/IL12A/CCND2/PIK3R1/JAK3/ABALON/IFNAR2/CNTF/IRF9	hsa:6772/hsa:4609/hsa:58985/hsa:282618/hsa:282617/hsa:3601/hsa:1437/hsa:282616/hsa:3575/hsa:6773/hsa:3569/hsa:1440/hsa:3456/hsa:282617/hsa:3589/hsa:3561/hsa:5159/hsa:5292/hsa:3572/hsa:5781/hsa:3953/hsa:3592/hsa:894/hsa:5295/hsa:3718/hsa:598/hsa:3455/hsa:1270/hsa:10379	29
hsa05144	Malaria	12/1106	62/17148	0.000522518	0.0135419	ENSG00000108691/ENSG00000136244/ENSG00000169429/ENSG00000125538/ENSG00000108342/ENSG00000123384/ENSG00000245648/ENSG00000168811/ENSG00000169231/ENSG00000119699/ENSG00000162692/ENSG00000255819	CCL2/IL6/CXCL8/IL1B/CSF3/LRP1/AC022075.1/IL12A/THBS3/TGFB3/VCAM1/KLRC4-KLRK1	hsa:6347/hsa:3569/hsa:3576/hsa:3553/hsa:1440/hsa:4035/hsa:100528032/hsa:3592/hsa:7059/hsa:7043/hsa:7412/hsa:100528032	12
hsa04510	Focal adhesion	41/1106	374/17148	0.000619301	0.0146186	ENSG00000041982/ENSG00000058085/ENSG00000138448/ENSG00000115414/ENSG00000154229/ENSG00000162909/ENSG00000150760/ENSG00000188153/ENSG00000259207/ENSG00000101966/ENSG00000091409/ENSG00000143127/ENSG00000105974/ENSG00000150093/ENSG00000137076/ENSG00000160007/ENSG00000145431/ENSG00000187498/ENSG00000113721/ENSG00000134871/ENSG00000128591/ENSG00000129946/ENSG00000189056/ENSG00000205918/ENSG00000119630…	TNC/LAMC2/ITGAV/FN1/PRKCA/CAPN2/DOCK1/COL4A5/ITGB3/XIAP/ITGA6/ITGA10/CAV1/ITGB1/TLN1/ARHGAP35/PDGFC/COL4A1/PDGFRB/COL4A2/FLNC/SHC2/RELN/PDPK2P/PGF/ITGA7/THBS3/VWF/CCND2/ILK/PIK3R1/AC098934.2/SPP1/COL1A1/PRKCG/MYL5/ITGB8/COL9A3/IDH1-AS1/MYLK3/RASGRF1	hsa:3371/hsa:3918/hsa:3685/hsa:2335/hsa:5578/hsa:824/hsa:1793/hsa:1287/hsa:3690/hsa:331/hsa:3655/hsa:8515/hsa:857/hsa:3688/hsa:7094/hsa:2909/hsa:56034/hsa:1282/hsa:5159/hsa:1284/hsa:2318/hsa:25759/hsa:5649/hsa:5170/hsa:5228/hsa:3679/hsa:7059/hsa:7450/hsa:894/hsa:3611/hsa:5295/hsa:71/hsa:6696/hsa:1277/hsa:5582/hsa:4636/hsa:3696/hsa:1299/hsa:93408/hsa:91807/hsa:5923	41
hsa04931	Insulin resistance	20/1106	140/17148	0.00065807	0.0146186	ENSG00000104812/ENSG00000136244/ENSG00000100994/ENSG00000142949/ENSG00000140284/ENSG00000071242/ENSG00000025434/ENSG00000076555/ENSG00000179295/ENSG00000205918/ENSG00000119938/ENSG00000155846/ENSG00000072133/ENSG00000146592/ENSG00000065675/ENSG00000181856/ENSG00000145675/ENSG00000205560/ENSG00000164867/ENSG00000060566	GYS1/IL6/PYGB/PTPRF/SLC27A2/RPS6KA2/NR1H3/ACACB/PTPN11/PDPK2P/PPP1R3C/PPARGC1B/RPS6KA6/CREB5/PRKCQ/SLC2A4/PIK3R1/CPT1B/NOS3/CREB3L3	hsa:2997/hsa:3569/hsa:5834/hsa:5792/hsa:11001/hsa:6196/hsa:10062/hsa:32/hsa:5781/hsa:5170/hsa:5507/hsa:133522/hsa:27330/hsa:9586/hsa:5588/hsa:6517/hsa:5295/hsa:1375/hsa:4846/hsa:84699	20
hsa04620	Toll-like receptor signaling pathway	19/1106	132/17148	0.000808541	0.0167637	ENSG00000271503/ENSG00000185507/ENSG00000115415/ENSG00000136244/ENSG00000169429/ENSG00000170345/ENSG00000125538/ENSG00000171855/ENSG00000169248/ENSG00000128604/ENSG00000169245/ENSG00000107968/ENSG00000168811/ENSG00000145675/ENSG00000143387/ENSG00000164342/ENSG00000159110/ENSG00000118785/ENSG00000275882	CCL5/IRF7/STAT1/IL6/CXCL8/FOS/IL1B/IFNB1/CXCL11/IRF5/CXCL10/MAP3K8/IL12A/PIK3R1/CTSK/TLR3/IFNAR2/SPP1/IKBKGP1	hsa:6352/hsa:3665/hsa:6772/hsa:3569/hsa:3576/hsa:2353/hsa:3553/hsa:3456/hsa:6373/hsa:3663/hsa:3627/hsa:1326/hsa:3592/hsa:5295/hsa:1513/hsa:7098/hsa:3455/hsa:6696/hsa:8517	19
hsa04657	IL-17 signaling pathway	20/1106	143/17148	0.000864007	0.0167941	ENSG00000108691/ENSG00000163739/ENSG00000081041/ENSG00000164400/ENSG00000136244/ENSG00000175592/ENSG00000169429/ENSG00000170345/ENSG00000136450/ENSG00000196611/ENSG00000125538/ENSG00000108342/ENSG00000172216/ENSG00000125740/ENSG00000169245/ENSG00000102970/ENSG00000163734/ENSG00000124391/ENSG00000117983/ENSG00000275882	CCL2/CXCL1/CXCL2/CSF2/IL6/FOSL1/CXCL8/FOS/SRSF1/MMP1/IL1B/CSF3/CEBPB/FOSB/CXCL10/CCL17/CXCL3/IL17C/MUC5B/IKBKGP1	hsa:6347/hsa:2919/hsa:2920/hsa:1437/hsa:3569/hsa:8061/hsa:3576/hsa:2353/hsa:6426/hsa:4312/hsa:3553/hsa:1440/hsa:1051/hsa:2354/hsa:3627/hsa:6361/hsa:2921/hsa:27189/hsa:727897/hsa:8517	20
hsa04933	AGE-RAGE signaling pathway in diabetic complications	19/1106	134/17148	0.00097312	0.0178024	ENSG00000108691/ENSG00000115415/ENSG00000120738/ENSG00000115414/ENSG00000106366/ENSG00000154229/ENSG00000136244/ENSG00000169429/ENSG00000188153/ENSG00000125538/ENSG00000106799/ENSG00000187498/ENSG00000137193/ENSG00000134871/ENSG00000119699/ENSG00000145675/ENSG00000162692/ENSG00000108821/ENSG00000164867	CCL2/STAT1/EGR1/FN1/SERPINE1/PRKCA/IL6/CXCL8/COL4A5/IL1B/TGFBR1/COL4A1/PIM1/COL4A2/TGFB3/PIK3R1/VCAM1/COL1A1/NOS3	hsa:6347/hsa:6772/hsa:1958/hsa:2335/hsa:5054/hsa:5578/hsa:3569/hsa:3576/hsa:1287/hsa:3553/hsa:7046/hsa:1282/hsa:5292/hsa:1284/hsa:7043/hsa:5295/hsa:7412/hsa:1277/hsa:4846	19
hsa04218	Cellular senescence	33/1106	290/17148	0.00108161	0.0186879	ENSG00000234745/ENSG00000204525/ENSG00000204642/ENSG00000099860/ENSG00000204592/ENSG00000136997/ENSG00000106366/ENSG00000162909/ENSG00000136244/ENSG00000064393/ENSG00000123104/ENSG00000169429/ENSG00000206503/ENSG00000116717/ENSG00000183765/ENSG00000101057/ENSG00000107758/ENSG00000103197/ENSG00000149311/ENSG00000169100/ENSG00000106799/ENSG00000170312/ENSG00000164045/ENSG00000133101/ENSG00000183814…	HLA-B/HLA-C/HLA-F/GADD45B/HLA-E/MYC/SERPINE1/CAPN2/IL6/HIPK2/ITPR2/CXCL8/HLA-A/GADD45A/CHEK2/MYBL2/PPP3CB/TSC2/ATM/SLC25A6/TGFBR1/CDK1/CDC25A/CCNA1/LIN9/TGFB3/CCND2/PIK3R1/FOXO3B/HLA-L/RASSF5/HLA-H/AC084337.1	hsa:3106/hsa:3107/hsa:3134/hsa:4616/hsa:3133/hsa:4609/hsa:5054/hsa:824/hsa:3569/hsa:28996/hsa:3709/hsa:3576/hsa:3105/hsa:1647/hsa:11200/hsa:4605/hsa:5532/hsa:7249/hsa:472/hsa:293/hsa:7046/hsa:983/hsa:993/hsa:8900/hsa:286826/hsa:7043/hsa:894/hsa:5295/hsa:2309/hsa:3105/hsa:83593/hsa:3106/hsa:7416	33
hsa04621	NOD-like receptor signaling pathway	36/1106	339/17148	0.00223985	0.0365359	ENSG00000111335/ENSG00000089127/ENSG00000271503/ENSG00000111331/ENSG00000108691/ENSG00000265972/ENSG00000185507/ENSG00000154451/ENSG00000115415/ENSG00000162654/ENSG00000117228/ENSG00000163739/ENSG00000088888/ENSG00000081041/ENSG00000170581/ENSG00000136244/ENSG00000163565/ENSG00000123104/ENSG00000169429/ENSG00000101966/ENSG00000167207/ENSG00000125538/ENSG00000169604/ENSG00000187688/ENSG00000171855…	OAS2/OAS1/CCL5/OAS3/CCL2/TXNIP/IRF7/GBP5/STAT1/GBP4/GBP1/CXCL1/MAVS/CXCL2/STAT2/IL6/IFI16/ITPR2/CXCL8/XIAP/NOD2/IL1B/ANTXR1/TRPV2/IFNB1/RBCK1/CASP1/GBP1P1/CXCL3/SUGT1P1/CARD16/ABALON/IFNAR2/AC084337.1/IRF9/IKBKGP1	hsa:4939/hsa:4938/hsa:6352/hsa:4940/hsa:6347/hsa:10628/hsa:3665/hsa:115362/hsa:6772/hsa:115361/hsa:2633/hsa:2919/hsa:57506/hsa:2920/hsa:6773/hsa:3569/hsa:3428/hsa:3709/hsa:3576/hsa:331/hsa:64127/hsa:3553/hsa:84168/hsa:51393/hsa:3456/hsa:10616/hsa:834/hsa:2633/hsa:2921/hsa:10910/hsa:114769/hsa:598/hsa:3455/hsa:7416/hsa:10379/hsa:8517	36
hsa04612	Antigen processing and presentation	21/1106	166/17148	0.00234957	0.0365359	ENSG00000173110/ENSG00000234745/ENSG00000166710/ENSG00000204525/ENSG00000204642/ENSG00000168394/ENSG00000204592/ENSG00000019582/ENSG00000204388/ENSG00000204267/ENSG00000204389/ENSG00000206503/ENSG00000225217/ENSG00000231389/ENSG00000204261/ENSG00000126803/ENSG00000243753/ENSG00000206341/ENSG00000204257/ENSG00000120837/ENSG00000204390	HSPA6/HLA-B/B2M/HLA-C/HLA-F/TAP1/HLA-E/CD74/HSPA1B/TAP2/HSPA1A/HLA-A/HSPA7/HLA-DPA1/PSMB8-AS1/HSPA2/HLA-L/HLA-H/HLA-DMA/NFYB/HSPA1L	hsa:3310/hsa:3106/hsa:567/hsa:3107/hsa:3134/hsa:6890/hsa:3133/hsa:972/hsa:3303/hsa:6891/hsa:3303/hsa:3105/hsa:3310/hsa:3113/hsa:6890/hsa:3306/hsa:3105/hsa:3106/hsa:3108/hsa:4801/hsa:3305	21
hsa04625	C-type lectin receptor signaling pathway	20/1106	156/17148	0.0025181	0.0371183	ENSG00000115415/ENSG00000197536/ENSG00000170581/ENSG00000102962/ENSG00000136244/ENSG00000123104/ENSG00000125538/ENSG00000107758/ENSG00000125347/ENSG00000196914/ENSG00000137752/ENSG00000102970/ENSG00000179295/ENSG00000168811/ENSG00000283196/ENSG00000143429/ENSG00000145675/ENSG00000213928/ENSG00000275882/ENSG00000122877	STAT1/C5orf56/STAT2/CCL22/IL6/ITPR2/IL1B/PPP3CB/IRF1/ARHGEF12/CASP1/CCL17/PTPN11/IL12A/AC006453.2/LSP1P4/PIK3R1/IRF9/IKBKGP1/EGR2	hsa:6772/hsa:3659/hsa:6773/hsa:6367/hsa:3569/hsa:3709/hsa:3553/hsa:5532/hsa:3659/hsa:23365/hsa:834/hsa:6361/hsa:5781/hsa:3592/hsa:4046/hsa:4046/hsa:5295/hsa:10379/hsa:8517/hsa:1959	20
hsa05167	Kaposi sarcoma-associated herpesvirus infection	38/1106	367/17148	0.00267979	0.0371183	ENSG00000234745/ENSG00000185507/ENSG00000204525/ENSG00000115415/ENSG00000163739/ENSG00000204642/ENSG00000204592/ENSG00000136997/ENSG00000081041/ENSG00000143947/ENSG00000164400/ENSG00000170581/ENSG00000150991/ENSG00000136244/ENSG00000123104/ENSG00000169429/ENSG00000206503/ENSG00000170345/ENSG00000204516/ENSG00000055332/ENSG00000107758/ENSG00000171855/ENSG00000128016/ENSG00000138685/ENSG00000168243…	HLA-B/IRF7/HLA-C/STAT1/CXCL1/HLA-F/HLA-E/MYC/CXCL2/RPS27A/CSF2/STAT2/UBC/IL6/ITPR2/CXCL8/HLA-A/FOS/MICB/EIF2AK2/PPP3CB/IFNB1/ZFP36/FGF2/GNG4/RPS27AP16/IL6ST/GNG8/CXCL3/GNB3/PIK3R1/MICE/TLR3/IFNAR2/HLA-L/HLA-H/IRF9/IKBKGP1	hsa:3106/hsa:3665/hsa:3107/hsa:6772/hsa:2919/hsa:3134/hsa:3133/hsa:4609/hsa:2920/hsa:6233/hsa:1437/hsa:6773/hsa:6233/hsa:3569/hsa:3709/hsa:3576/hsa:3105/hsa:2353/hsa:4277/hsa:5610/hsa:5532/hsa:3456/hsa:7538/hsa:2247/hsa:2786/hsa:6233/hsa:3572/hsa:94235/hsa:2921/hsa:2784/hsa:5295/hsa:4277/hsa:7098/hsa:3455/hsa:3105/hsa:3106/hsa:10379/hsa:8517	38
hsa05332	Graft-versus-host disease	11/1106	65/17148	0.00274508	0.0371183	ENSG00000234745/ENSG00000204525/ENSG00000204642/ENSG00000204592/ENSG00000136244/ENSG00000206503/ENSG00000125538/ENSG00000231389/ENSG00000243753/ENSG00000206341/ENSG00000204257	HLA-B/HLA-C/HLA-F/HLA-E/IL6/HLA-A/IL1B/HLA-DPA1/HLA-L/HLA-H/HLA-DMA	hsa:3106/hsa:3107/hsa:3134/hsa:3133/hsa:3569/hsa:3105/hsa:3553/hsa:3113/hsa:3105/hsa:3106/hsa:3108	11
hsa05164	Influenza A	38/1106	369/17148	0.0029423	0.0381273	ENSG00000111335/ENSG00000089127/ENSG00000271503/ENSG00000111331/ENSG00000108691/ENSG00000185507/ENSG00000115415/ENSG00000134321/ENSG00000115267/ENSG00000140464/ENSG00000088888/ENSG00000121858/ENSG00000107201/ENSG00000160710/ENSG00000154229/ENSG00000170581/ENSG00000136244/ENSG00000169429/ENSG00000125538/ENSG00000055332/ENSG00000169100/ENSG00000171855/ENSG00000182481/ENSG00000132002/ENSG00000231389…	OAS2/OAS1/CCL5/OAS3/CCL2/IRF7/STAT1/RSAD2/IFIH1/PML/MAVS/TNFSF10/DDX58/ADAR/PRKCA/STAT2/IL6/CXCL8/IL1B/EIF2AK2/SLC25A6/IFNB1/KPNA2/DNAJB1/HLA-DPA1/CASP1/CXCL10/IL12A/MX1/PIK3R1/AC098934.2/TLR3/IFNAR2/HLA-DMA/AC084337.1/IRF9/IKBKGP1/NXT2	hsa:4939/hsa:4938/hsa:6352/hsa:4940/hsa:6347/hsa:3665/hsa:6772/hsa:91543/hsa:64135/hsa:5371/hsa:57506/hsa:8743/hsa:23586/hsa:103/hsa:5578/hsa:6773/hsa:3569/hsa:3576/hsa:3553/hsa:5610/hsa:293/hsa:3456/hsa:3838/hsa:3337/hsa:3113/hsa:834/hsa:3627/hsa:3592/hsa:4599/hsa:5295/hsa:71/hsa:7098/hsa:3455/hsa:3108/hsa:7416/hsa:10379/hsa:8517/hsa:55916	38
hsa04142	Lysosome	24/1106	204/17148	0.00317789	0.0395329	ENSG00000078081/ENSG00000186792/ENSG00000165102/ENSG00000144455/ENSG00000134243/ENSG00000197081/ENSG00000135677/ENSG00000113273/ENSG00000010404/ENSG00000102393/ENSG00000104774/ENSG00000221838/ENSG00000108784/ENSG00000213983/ENSG00000131401/ENSG00000141378/ENSG00000235027/ENSG00000100478/ENSG00000143387/ENSG00000131400/ENSG00000162511/ENSG00000129354/ENSG00000157306/ENSG00000018280	LAMP3/HYAL3/HGSNAT/SUMF1/SORT1/IGF2R/GNS/ARSB/IDS/GLA/MAN2B1/AP4M1/NAGLU/AP1G2/NAPSB/PTRH2/AC068580.3/AP4S1/CTSK/NAPSA/LAPTM5/AP1M2/ZFHX2-AS1/SLC11A1	hsa:27074/hsa:8372/hsa:138050/hsa:285362/hsa:6272/hsa:3482/hsa:2799/hsa:411/hsa:3423/hsa:2717/hsa:4125/hsa:9179/hsa:4669/hsa:8906/hsa:9476/hsa:1213/hsa:1509/hsa:11154/hsa:1513/hsa:9476/hsa:7805/hsa:10053/hsa:8906/hsa:6556	24
hsa04623	Cytosolic DNA-sensing pathway	13/1106	87/17148	0.00369787	0.0442323	ENSG00000271503/ENSG00000185507/ENSG00000124256/ENSG00000088888/ENSG00000107201/ENSG00000160710/ENSG00000136244/ENSG00000125538/ENSG00000171855/ENSG00000147669/ENSG00000137752/ENSG00000169245/ENSG00000275882	CCL5/IRF7/ZBP1/MAVS/DDX58/ADAR/IL6/IL1B/IFNB1/POLR2K/CASP1/CXCL10/IKBKGP1	hsa:6352/hsa:3665/hsa:81030/hsa:57506/hsa:23586/hsa:103/hsa:3569/hsa:3553/hsa:3456/hsa:5440/hsa:834/hsa:3627/hsa:8517	13
hsa04940	Type I diabetes mellitus	13/1106	91/17148	0.00546699	0.0617305	ENSG00000234745/ENSG00000204525/ENSG00000204642/ENSG00000204592/ENSG00000206503/ENSG00000125538/ENSG00000231389/ENSG00000128683/ENSG00000168811/ENSG00000109472/ENSG00000243753/ENSG00000206341/ENSG00000204257	HLA-B/HLA-C/HLA-F/HLA-E/HLA-A/IL1B/HLA-DPA1/GAD1/IL12A/CPE/HLA-L/HLA-H/HLA-DMA	hsa:3106/hsa:3107/hsa:3134/hsa:3133/hsa:3105/hsa:3553/hsa:3113/hsa:2571/hsa:3592/hsa:1363/hsa:3105/hsa:3106/hsa:3108	13
hsa05217	Basal cell carcinoma	12/1106	81/17148	0.00555773	0.0617305	ENSG00000099860/ENSG00000111186/ENSG00000174804/ENSG00000115266/ENSG00000116717/ENSG00000164690/ENSG00000135925/ENSG00000134982/ENSG00000115596/ENSG00000085741/ENSG00000125084/ENSG00000075290	GADD45B/WNT5B/FZD4/APC2/GADD45A/SHH/WNT10A/APC/WNT6/WNT11/WNT1/WNT8B	hsa:4616/hsa:81029/hsa:8322/hsa:10297/hsa:1647/hsa:6469/hsa:80326/hsa:324/hsa:7475/hsa:7481/hsa:7471/hsa:7479	12
hsa04658	Th1 and Th2 cell differentiation	15/1106	113/17148	0.00597875	0.063005	ENSG00000115415/ENSG00000198719/ENSG00000170345/ENSG00000107758/ENSG00000101384/ENSG00000231389/ENSG00000147168/ENSG00000107485/ENSG00000168811/ENSG00000065675/ENSG00000128917/ENSG00000105639/ENSG00000196782/ENSG00000204257/ENSG00000275882	STAT1/DLL1/FOS/PPP3CB/JAG1/HLA-DPA1/IL2RG/GATA3/IL12A/PRKCQ/DLL4/JAK3/MAML3/HLA-DMA/IKBKGP1	hsa:6772/hsa:28514/hsa:2353/hsa:5532/hsa:182/hsa:3113/hsa:3561/hsa:2625/hsa:3592/hsa:5588/hsa:54567/hsa:3718/hsa:55534/hsa:3108/hsa:8517	15
hsa05133	Pertussis	16/1106	124/17148	0.00608448	0.063005	ENSG00000159403/ENSG00000149131/ENSG00000197536/ENSG00000136244/ENSG00000182326/ENSG00000169429/ENSG00000170345/ENSG00000125538/ENSG00000125347/ENSG00000150093/ENSG00000137752/ENSG00000168811/ENSG00000224389/ENSG00000166278/ENSG00000007171/ENSG00000106804	C1R/SERPING1/C5orf56/IL6/C1S/CXCL8/FOS/IL1B/IRF1/ITGB1/CASP1/IL12A/C4B/C2/NOS2/C5	hsa:715/hsa:710/hsa:3659/hsa:3569/hsa:716/hsa:3576/hsa:2353/hsa:3553/hsa:3659/hsa:3688/hsa:834/hsa:3592/hsa:721/hsa:717/hsa:4843/hsa:727	16
hsa04380	Osteoclast differentiation	20/1106	169/17148	0.00628024	0.063005	ENSG00000115415/ENSG00000115641/ENSG00000170581/ENSG00000175592/ENSG00000164761/ENSG00000170345/ENSG00000259207/ENSG00000125538/ENSG00000107758/ENSG00000116701/ENSG00000171855/ENSG00000125740/ENSG00000106799/ENSG00000171223/ENSG00000145675/ENSG00000143387/ENSG00000159110/ENSG00000213928/ENSG00000275882/ENSG00000158517	STAT1/FHL2/STAT2/FOSL1/TNFRSF11B/FOS/ITGB3/IL1B/PPP3CB/NCF2/IFNB1/FOSB/TGFBR1/JUNB/PIK3R1/CTSK/IFNAR2/IRF9/IKBKGP1/NCF1	hsa:6772/hsa:2274/hsa:6773/hsa:8061/hsa:4982/hsa:2353/hsa:3690/hsa:3553/hsa:5532/hsa:4688/hsa:3456/hsa:2354/hsa:7046/hsa:3726/hsa:5295/hsa:1513/hsa:3455/hsa:10379/hsa:8517/hsa:653361	20
hsa04925	Aldosterone synthesis and secretion	17/1106	139/17148	0.00815303	0.0792373	ENSG00000154229/ENSG00000123104/ENSG00000105287/ENSG00000058668/ENSG00000123358/ENSG00000129244/ENSG00000142875/ENSG00000128272/ENSG00000153234/ENSG00000006283/ENSG00000146592/ENSG00000186642/ENSG00000079435/ENSG00000070961/ENSG00000126583/ENSG00000100346/ENSG00000060566	PRKCA/ITPR2/PRKD2/ATP2B4/NR4A1/ATP1B2/PRKACB/ATF4/NR4A2/CACNA1G/CREB5/PDE2A/LIPE/ATP2B1/PRKCG/CACNA1I/CREB3L3	hsa:5578/hsa:3709/hsa:25865/hsa:493/hsa:3164/hsa:482/hsa:5567/hsa:468/hsa:4929/hsa:8913/hsa:9586/hsa:5138/hsa:3991/hsa:490/hsa:5582/hsa:8911/hsa:84699	17
hsa00250	Alanine, aspartate and glutamate metabolism	13/1106	96/17148	0.00856557	0.080724	ENSG00000104951/ENSG00000115419/ENSG00000070669/ENSG00000128683/ENSG00000126522/ENSG00000185818/ENSG00000162174/ENSG00000203797/ENSG00000021826/ENSG00000237437/ENSG00000135423/ENSG00000239900/ENSG00000250959	IL4I1/GLS/ASNS/GAD1/ASL/NAT8L/ASRGL1/DDO/CPS1/ASS1P12/GLS2/ADSL/GLUD1P3	hsa:259307/hsa:2744/hsa:440/hsa:2571/hsa:435/hsa:339983/hsa:80150/hsa:8528/hsa:1373/hsa:445/hsa:27165/hsa:158/hsa:2746	13
hsa05321	Inflammatory bowel disease (IBD)	11/1106	77/17148	0.0101598	0.0929325	ENSG00000115415/ENSG00000136244/ENSG00000167207/ENSG00000125538/ENSG00000231389/ENSG00000147168/ENSG00000107485/ENSG00000168811/ENSG00000119699/ENSG00000204257/ENSG00000143365	STAT1/IL6/NOD2/IL1B/HLA-DPA1/IL2RG/GATA3/IL12A/TGFB3/HLA-DMA/RORC	hsa:6772/hsa:3569/hsa:64127/hsa:3553/hsa:3113/hsa:3561/hsa:2625/hsa:3592/hsa:7043/hsa:3108/hsa:6097	11
hsa04550	Signaling pathways regulating pluripotency of stem cells	22/1106	201/17148	0.0105733	0.0939513	ENSG00000136826/ENSG00000111186/ENSG00000136997/ENSG00000174804/ENSG00000115738/ENSG00000115266/ENSG00000140836/ENSG00000068078/ENSG00000138685/ENSG00000134352/ENSG00000130829/ENSG00000135925/ENSG00000181449/ENSG00000134982/ENSG00000145675/ENSG00000105639/ENSG00000115596/ENSG00000085741/ENSG00000125084/ENSG00000204531/ENSG00000075290/ENSG00000163666	KLF4/WNT5B/MYC/FZD4/ID2/APC2/ZFHX3/FGFR3/FGF2/IL6ST/DUSP9/WNT10A/SOX2/APC/PIK3R1/JAK3/WNT6/WNT11/WNT1/POU5F1/WNT8B/HESX1	hsa:9314/hsa:81029/hsa:4609/hsa:8322/hsa:3398/hsa:10297/hsa:463/hsa:2261/hsa:2247/hsa:3572/hsa:1852/hsa:80326/hsa:6657/hsa:324/hsa:5295/hsa:3718/hsa:7475/hsa:7481/hsa:7471/hsa:5460/hsa:7479/hsa:8820	22
hsa04622	RIG-I-like receptor signaling pathway	13/1106	99/17148	0.0110002	0.0950298	ENSG00000187608/ENSG00000185507/ENSG00000108771/ENSG00000115267/ENSG00000088888/ENSG00000107201/ENSG00000169429/ENSG00000149476/ENSG00000171855/ENSG00000169245/ENSG00000003400/ENSG00000168811/ENSG00000275882	ISG15/IRF7/DHX58/IFIH1/MAVS/DDX58/CXCL8/TKFC/IFNB1/CXCL10/CASP10/IL12A/IKBKGP1	hsa:9636/hsa:3665/hsa:79132/hsa:64135/hsa:57506/hsa:23586/hsa:3576/hsa:26007/hsa:3456/hsa:3627/hsa:843/hsa:3592/hsa:8517	13
hsa04062	Chemokine signaling pathway	27/1106	264/17148	0.0119633	0.100505	ENSG00000271503/ENSG00000108691/ENSG00000115415/ENSG00000163739/ENSG00000081041/ENSG00000170581/ENSG00000102962/ENSG00000169429/ENSG00000137486/ENSG00000142875/ENSG00000068831/ENSG00000169248/ENSG00000169245/ENSG00000168243/ENSG00000102970/ENSG00000129946/ENSG00000167414/ENSG00000163734/ENSG00000172724/ENSG00000111664/ENSG00000145675/ENSG00000240445/ENSG00000131142/ENSG00000105639/ENSG00000015285…	CCL5/CCL2/STAT1/CXCL1/CXCL2/STAT2/CCL22/CXCL8/ARRB1/PRKACB/RASGRP2/CXCL11/CXCL10/GNG4/CCL17/SHC2/GNG8/CXCL3/CCL19/GNB3/PIK3R1/FOXO3B/CCL25/JAK3/WAS/IKBKGP1/NCF1	hsa:6352/hsa:6347/hsa:6772/hsa:2919/hsa:2920/hsa:6773/hsa:6367/hsa:3576/hsa:408/hsa:5567/hsa:10235/hsa:6373/hsa:3627/hsa:2786/hsa:6361/hsa:25759/hsa:94235/hsa:2921/hsa:6363/hsa:2784/hsa:5295/hsa:2309/hsa:6370/hsa:3718/hsa:7454/hsa:8517/hsa:653361	27
hsa04926	Relaxin signaling pathway	20/1106	180/17148	0.0122804	0.100505	ENSG00000154229/ENSG00000137486/ENSG00000170345/ENSG00000188153/ENSG00000196611/ENSG00000142875/ENSG00000128272/ENSG00000106799/ENSG00000187498/ENSG00000168243/ENSG00000134871/ENSG00000129946/ENSG00000167414/ENSG00000146592/ENSG00000111664/ENSG00000145675/ENSG00000108821/ENSG00000164867/ENSG00000007171/ENSG00000060566	PRKCA/ARRB1/FOS/COL4A5/MMP1/PRKACB/ATF4/TGFBR1/COL4A1/GNG4/COL4A2/SHC2/GNG8/CREB5/GNB3/PIK3R1/COL1A1/NOS3/NOS2/CREB3L3	hsa:5578/hsa:408/hsa:2353/hsa:1287/hsa:4312/hsa:5567/hsa:468/hsa:7046/hsa:1282/hsa:2786/hsa:1284/hsa:25759/hsa:94235/hsa:9586/hsa:2784/hsa:5295/hsa:1277/hsa:4846/hsa:4843/hsa:84699	20
hsa01523	Antifolate resistance	8/1106	50/17148	0.0139579	0.105876	ENSG00000108846/ENSG00000136244/ENSG00000177000/ENSG00000125538/ENSG00000125257/ENSG00000118777/ENSG00000275882/ENSG00000178700	ABCC3/IL6/MTHFR/IL1B/ABCC4/ABCG2/IKBKGP1/DHFR2	hsa:8714/hsa:3569/hsa:4524/hsa:3553/hsa:10257/hsa:9429/hsa:8517/hsa:200895	8
hsa04960	Aldosterone-regulated sodium reabsorption	8/1106	50/17148	0.0139579	0.105876	ENSG00000154229/ENSG00000129244/ENSG00000205918/ENSG00000176387/ENSG00000145675/ENSG00000111319/ENSG00000126583/ENSG00000151623	PRKCA/ATP1B2/PDPK2P/HSD11B2/PIK3R1/SCNN1A/PRKCG/NR3C2	hsa:5578/hsa:482/hsa:5170/hsa:3291/hsa:5295/hsa:6337/hsa:5582/hsa:4306	8
hsa05020	Prion diseases	8/1106	50/17148	0.0139579	0.105876	ENSG00000271503/ENSG00000120738/ENSG00000204388/ENSG00000136244/ENSG00000204389/ENSG00000125538/ENSG00000142875/ENSG00000106804	CCL5/EGR1/HSPA1B/IL6/HSPA1A/IL1B/PRKACB/C5	hsa:6352/hsa:1958/hsa:3303/hsa:3569/hsa:3303/hsa:3553/hsa:5567/hsa:727	8
hsa05205	Proteoglycans in cancer	36/1106	383/17148	0.0149686	0.110839	ENSG00000111186/ENSG00000136997/ENSG00000138448/ENSG00000115414/ENSG00000011422/ENSG00000174804/ENSG00000154229/ENSG00000063046/ENSG00000026508/ENSG00000123104/ENSG00000085733/ENSG00000259207/ENSG00000142875/ENSG00000105974/ENSG00000150093/ENSG00000196914/ENSG00000164690/ENSG00000138685/ENSG00000145362/ENSG00000142798/ENSG00000128591/ENSG00000140575/ENSG00000179295/ENSG00000205918/ENSG00000225031…	WNT5B/MYC/ITGAV/FN1/PLAUR/FZD4/PRKCA/EIF4B/CD44/ITPR2/CTTN/ITGB3/PRKACB/CAV1/ITGB1/ARHGEF12/SHH/FGF2/ANK2/HSPG2/FLNC/IQGAP1/PTPN11/PDPK2P/EIF4BP7/WNT10A/TFAP4/PIK3R1/AC098934.2/C10orf55/COL1A1/WNT6/PRKCG/WNT11/WNT1/WNT8B	hsa:81029/hsa:4609/hsa:3685/hsa:2335/hsa:5329/hsa:8322/hsa:5578/hsa:1975/hsa:960/hsa:3709/hsa:2017/hsa:3690/hsa:5567/hsa:857/hsa:3688/hsa:23365/hsa:6469/hsa:2247/hsa:287/hsa:3339/hsa:2318/hsa:8826/hsa:5781/hsa:5170/hsa:1975/hsa:80326/hsa:7023/hsa:5295/hsa:71/hsa:5328/hsa:1277/hsa:7475/hsa:5582/hsa:7481/hsa:7471/hsa:7479	36
hsa04310	Wnt signaling pathway	25/1106	245/17148	0.0155645	0.112571	ENSG00000111186/ENSG00000136997/ENSG00000095739/ENSG00000174804/ENSG00000154229/ENSG00000140807/ENSG00000175592/ENSG00000178585/ENSG00000115266/ENSG00000107758/ENSG00000142875/ENSG00000162738/ENSG00000137673/ENSG00000135925/ENSG00000134982/ENSG00000118971/ENSG00000169071/ENSG00000146122/ENSG00000115596/ENSG00000165879/ENSG00000126583/ENSG00000085741/ENSG00000125084/ENSG00000124593/ENSG00000075290	WNT5B/MYC/BAMBI/FZD4/PRKCA/NKD1/FOSL1/CTNNBIP1/APC2/PPP3CB/PRKACB/VANGL2/MMP7/WNT10A/APC/CCND2/ROR2/DAAM2/WNT6/FRAT1/PRKCG/WNT11/WNT1/AL365205.1/WNT8B	hsa:81029/hsa:4609/hsa:25805/hsa:8322/hsa:5578/hsa:85407/hsa:8061/hsa:56998/hsa:10297/hsa:5532/hsa:5567/hsa:57216/hsa:4316/hsa:80326/hsa:324/hsa:894/hsa:4920/hsa:23500/hsa:7475/hsa:10023/hsa:5582/hsa:7481/hsa:7471/hsa:29964/hsa:7479	25
hsa05163	Human cytomegalovirus infection	36/1106	386/17148	0.0167021	0.118053	ENSG00000271503/ENSG00000234745/ENSG00000108691/ENSG00000166710/ENSG00000204525/ENSG00000204642/ENSG00000168394/ENSG00000204592/ENSG00000136997/ENSG00000138448/ENSG00000154229/ENSG00000136244/ENSG00000123104/ENSG00000204267/ENSG00000169429/ENSG00000206503/ENSG00000259207/ENSG00000125538/ENSG00000107758/ENSG00000103197/ENSG00000142875/ENSG00000128272/ENSG00000196914/ENSG00000171855/ENSG00000168243…	CCL5/HLA-B/CCL2/B2M/HLA-C/HLA-F/TAP1/HLA-E/MYC/ITGAV/PRKCA/IL6/ITPR2/TAP2/CXCL8/HLA-A/ITGB3/IL1B/PPP3CB/TSC2/PRKACB/ATF4/ARHGEF12/IFNB1/GNG4/PSMB8-AS1/GNG8/CREB5/GNB3/PTGER4/PIK3R1/HLA-L/PRKCG/HLA-H/IKBKGP1/CREB3L3	hsa:6352/hsa:3106/hsa:6347/hsa:567/hsa:3107/hsa:3134/hsa:6890/hsa:3133/hsa:4609/hsa:3685/hsa:5578/hsa:3569/hsa:3709/hsa:6891/hsa:3576/hsa:3105/hsa:3690/hsa:3553/hsa:5532/hsa:7249/hsa:5567/hsa:468/hsa:23365/hsa:3456/hsa:2786/hsa:6890/hsa:94235/hsa:9586/hsa:2784/hsa:5734/hsa:5295/hsa:3105/hsa:5582/hsa:3106/hsa:8517/hsa:84699	36
hsa04928	Parathyroid hormone synthesis, secretion and action	17/1106	151/17148	0.0176812	0.122197	ENSG00000120738/ENSG00000154229/ENSG00000019186/ENSG00000123104/ENSG00000137486/ENSG00000170345/ENSG00000142875/ENSG00000128272/ENSG00000153234/ENSG00000102996/ENSG00000198598/ENSG00000065989/ENSG00000107485/ENSG00000146592/ENSG00000126583/ENSG00000060566/ENSG00000160801	EGR1/PRKCA/CYP24A1/ITPR2/ARRB1/FOS/PRKACB/ATF4/NR4A2/MMP15/MMP17/PDE4A/GATA3/CREB5/PRKCG/CREB3L3/PTH1R	hsa:1958/hsa:5578/hsa:1591/hsa:3709/hsa:408/hsa:2353/hsa:5567/hsa:468/hsa:4929/hsa:4324/hsa:4326/hsa:5141/hsa:2625/hsa:9586/hsa:5582/hsa:84699/hsa:5745	17
hsa04929	GnRH secretion	11/1106	84/17148	0.0188113	0.127181	ENSG00000154229/ENSG00000123104/ENSG00000137486/ENSG00000204681/ENSG00000006283/ENSG00000105642/ENSG00000145675/ENSG00000118785/ENSG00000126583/ENSG00000100346/ENSG00000143603	PRKCA/ITPR2/ARRB1/GABBR1/CACNA1G/KCNN1/PIK3R1/SPP1/PRKCG/CACNA1I/KCNN3	hsa:5578/hsa:3709/hsa:408/hsa:2550/hsa:8913/hsa:3780/hsa:5295/hsa:6696/hsa:5582/hsa:8911/hsa:3782	11
hsa04610	Complement and coagulation cascades	14/1106	118/17148	0.0196789	0.129243	ENSG00000159403/ENSG00000149131/ENSG00000106366/ENSG00000011422/ENSG00000184500/ENSG00000182326/ENSG00000003436/ENSG00000243649/ENSG00000224389/ENSG00000110799/ENSG00000000971/ENSG00000166278/ENSG00000222047/ENSG00000106804	C1R/SERPING1/SERPINE1/PLAUR/PROS1/C1S/TFPI/CFB/C4B/VWF/CFH/C2/C10orf55/C5	hsa:715/hsa:710/hsa:5054/hsa:5329/hsa:5627/hsa:716/hsa:7035/hsa:629/hsa:721/hsa:7450/hsa:3075/hsa:717/hsa:5328/hsa:727	14
hsa04727	GABAergic synapse	15/1106	130/17148	0.0203418	0.129243	ENSG00000154229/ENSG00000017483/ENSG00000111371/ENSG00000142875/ENSG00000115419/ENSG00000168243/ENSG00000128683/ENSG00000204681/ENSG00000111181/ENSG00000167414/ENSG00000173805/ENSG00000111664/ENSG00000260075/ENSG00000126583/ENSG00000135423	PRKCA/SLC38A5/SLC38A1/PRKACB/GLS/GNG4/GAD1/GABBR1/SLC6A12/GNG8/HAP1/GNB3/NSFP1/PRKCG/GLS2	hsa:5578/hsa:92745/hsa:81539/hsa:5567/hsa:2744/hsa:2786/hsa:2571/hsa:2550/hsa:6539/hsa:94235/hsa:9001/hsa:2784/hsa:4905/hsa:5582/hsa:27165	15
hsa05169	Epstein-Barr virus infection	40/1106	444/17148	0.020363	0.129243	ENSG00000187608/ENSG00000111335/ENSG00000089127/ENSG00000234745/ENSG00000111331/ENSG00000185507/ENSG00000166710/ENSG00000204525/ENSG00000115415/ENSG00000204642/ENSG00000099860/ENSG00000088888/ENSG00000168394/ENSG00000204592/ENSG00000136997/ENSG00000107201/ENSG00000170581/ENSG00000136244/ENSG00000026508/ENSG00000204267/ENSG00000206503/ENSG00000116717/ENSG00000055332/ENSG00000026025/ENSG00000171855…	ISG15/OAS2/OAS1/HLA-B/OAS3/IRF7/B2M/HLA-C/STAT1/HLA-F/GADD45B/MAVS/TAP1/HLA-E/MYC/DDX58/STAT2/IL6/CD44/TAP2/HLA-A/GADD45A/EIF2AK2/VIM/IFNB1/BCL2L11/HLA-DPA1/CXCL10/PSMB8-AS1/CIR1/CCNA1/CCND2/PIK3R1/JAK3/IFNAR2/HLA-L/HLA-H/HLA-DMA/IRF9/IKBKGP1	hsa:9636/hsa:4939/hsa:4938/hsa:3106/hsa:4940/hsa:3665/hsa:567/hsa:3107/hsa:6772/hsa:3134/hsa:4616/hsa:57506/hsa:6890/hsa:3133/hsa:4609/hsa:23586/hsa:6773/hsa:3569/hsa:960/hsa:6891/hsa:3105/hsa:1647/hsa:5610/hsa:7431/hsa:3456/hsa:10018/hsa:3113/hsa:3627/hsa:6890/hsa:9541/hsa:8900/hsa:894/hsa:5295/hsa:3718/hsa:3455/hsa:3105/hsa:3106/hsa:3108/hsa:10379/hsa:8517	40
hsa04911	Insulin secretion	13/1106	108/17148	0.0215874	0.134273	ENSG00000154229/ENSG00000129244/ENSG00000142875/ENSG00000128272/ENSG00000176406/ENSG00000105649/ENSG00000146592/ENSG00000105642/ENSG00000156113/ENSG00000135643/ENSG00000126583/ENSG00000060566/ENSG00000143603	PRKCA/ATP1B2/PRKACB/ATF4/RIMS2/RAB3A/CREB5/KCNN1/KCNMA1/KCNMB4/PRKCG/CREB3L3/KCNN3	hsa:5578/hsa:482/hsa:5567/hsa:468/hsa:9699/hsa:5864/hsa:9586/hsa:3780/hsa:3778/hsa:27345/hsa:5582/hsa:84699/hsa:3782	13
hsa05202	Transcriptional misregulation in cancer	35/1106	381/17148	0.0221648	0.135162	ENSG00000010030/ENSG00000175197/ENSG00000064300/ENSG00000140464/ENSG00000099860/ENSG00000176046/ENSG00000136997/ENSG00000164400/ENSG00000126778/ENSG00000136244/ENSG00000144802/ENSG00000115738/ENSG00000169429/ENSG00000132475/ENSG00000116717/ENSG00000123080/ENSG00000149311/ENSG00000115590/ENSG00000147050/ENSG00000172216/ENSG00000125618/ENSG00000113916/ENSG00000135363/ENSG00000100625/ENSG00000198400…	ETV7/DDIT3/NGFR/PML/GADD45B/NUPR1/MYC/CSF2/SIX1/IL6/NFKBIZ/ID2/CXCL8/H3F3B/GADD45A/CDKN2C/ATM/IL1R2/KDM6A/CEBPB/PAX8/BCL6/LMO2/SIX4/NTRK1/CCNA1/ARNT2/ZEB1/CCND2/HIST1H3E/ABALON/NR4A3/C10orf55/H3F3AP6/HOXA11-AS	hsa:51513/hsa:1649/hsa:4804/hsa:5371/hsa:4616/hsa:26471/hsa:4609/hsa:1437/hsa:6495/hsa:3569/hsa:64332/hsa:3398/hsa:3576/hsa:3020/hsa:1647/hsa:1031/hsa:472/hsa:7850/hsa:7403/hsa:1051/hsa:7849/hsa:604/hsa:4005/hsa:51804/hsa:4914/hsa:8900/hsa:9915/hsa:6935/hsa:894/hsa:8352/hsa:598/hsa:8013/hsa:5328/hsa:3020/hsa:3207	35
hsa00471	D-Glutamine and D-glutamate metabolism	3/1106	10/17148	0.0227999	0.136361	ENSG00000115419/ENSG00000135423/ENSG00000250959	GLS/GLS2/GLUD1P3	hsa:2744/hsa:27165/hsa:2746	3
hsa05224	Breast cancer	21/1106	207/17148	0.0265056	0.155533	ENSG00000099860/ENSG00000111186/ENSG00000136997/ENSG00000198719/ENSG00000174804/ENSG00000170345/ENSG00000115266/ENSG00000116717/ENSG00000101384/ENSG00000138685/ENSG00000129946/ENSG00000135925/ENSG00000134982/ENSG00000145675/ENSG00000128917/ENSG00000115596/ENSG00000165879/ENSG00000135547/ENSG00000085741/ENSG00000125084/ENSG00000075290	GADD45B/WNT5B/MYC/DLL1/FZD4/FOS/APC2/GADD45A/JAG1/FGF2/SHC2/WNT10A/APC/PIK3R1/DLL4/WNT6/FRAT1/HEY2/WNT11/WNT1/WNT8B	hsa:4616/hsa:81029/hsa:4609/hsa:28514/hsa:8322/hsa:2353/hsa:10297/hsa:1647/hsa:182/hsa:2247/hsa:25759/hsa:80326/hsa:324/hsa:5295/hsa:54567/hsa:7475/hsa:10023/hsa:23493/hsa:7481/hsa:7471/hsa:7479	21
hsa04650	Natural killer cell mediated cytotoxicity	25/1106	258/17148	0.0274972	0.156981	ENSG00000234745/ENSG00000204525/ENSG00000204592/ENSG00000121858/ENSG00000164400/ENSG00000154229/ENSG00000206503/ENSG00000204516/ENSG00000107758/ENSG00000171855/ENSG00000245648/ENSG00000179295/ENSG00000129946/ENSG00000155918/ENSG00000203722/ENSG00000260565/ENSG00000145675/ENSG00000273340/ENSG00000159110/ENSG00000243753/ENSG00000218358/ENSG00000126583/ENSG00000206341/ENSG00000255819/ENSG00000108622	HLA-B/HLA-C/HLA-E/TNFSF10/CSF2/PRKCA/HLA-A/MICB/PPP3CB/IFNB1/AC022075.1/PTPN11/SHC2/RAET1L/RAET1G/ERVK13-1/PIK3R1/MICE/IFNAR2/HLA-L/RAET1K/PRKCG/HLA-H/KLRC4-KLRK1/ICAM2	hsa:3106/hsa:3107/hsa:3133/hsa:8743/hsa:1437/hsa:5578/hsa:3105/hsa:4277/hsa:5532/hsa:3456/hsa:100528032/hsa:5781/hsa:25759/hsa:154064/hsa:353091/hsa:353091/hsa:5295/hsa:4277/hsa:3455/hsa:3105/hsa:80329/hsa:5582/hsa:3106/hsa:100528032/hsa:3384	25
hsa05146	Amoebiasis	21/1106	208/17148	0.0277619	0.156981	ENSG00000058085/ENSG00000163739/ENSG00000081041/ENSG00000115414/ENSG00000164400/ENSG00000154229/ENSG00000136244/ENSG00000169429/ENSG00000188153/ENSG00000125538/ENSG00000115590/ENSG00000142875/ENSG00000187498/ENSG00000134871/ENSG00000168811/ENSG00000163734/ENSG00000119699/ENSG00000145675/ENSG00000108821/ENSG00000126583/ENSG00000007171	LAMC2/CXCL1/CXCL2/FN1/CSF2/PRKCA/IL6/CXCL8/COL4A5/IL1B/IL1R2/PRKACB/COL4A1/COL4A2/IL12A/CXCL3/TGFB3/PIK3R1/COL1A1/PRKCG/NOS2	hsa:3918/hsa:2919/hsa:2920/hsa:2335/hsa:1437/hsa:5578/hsa:3569/hsa:3576/hsa:1287/hsa:3553/hsa:7850/hsa:5567/hsa:1282/hsa:1284/hsa:3592/hsa:2921/hsa:7043/hsa:5295/hsa:1277/hsa:5582/hsa:4843	21
hsa04725	Cholinergic synapse	16/1106	148/17148	0.0293072	0.16276	ENSG00000154229/ENSG00000123104/ENSG00000170345/ENSG00000142875/ENSG00000128272/ENSG00000117013/ENSG00000168243/ENSG00000167414/ENSG00000123700/ENSG00000146592/ENSG00000111664/ENSG00000145675/ENSG00000080644/ENSG00000075043/ENSG00000126583/ENSG00000060566	PRKCA/ITPR2/FOS/PRKACB/ATF4/KCNQ4/GNG4/GNG8/KCNJ2/CREB5/GNB3/PIK3R1/CHRNA3/KCNQ2/PRKCG/CREB3L3	hsa:5578/hsa:3709/hsa:2353/hsa:5567/hsa:468/hsa:9132/hsa:2786/hsa:94235/hsa:3759/hsa:9586/hsa:2784/hsa:5295/hsa:1136/hsa:3785/hsa:5582/hsa:84699	16
hsa00532	Glycosaminoglycan biosynthesis - chondroitin sulfate / dermatan sulfate	5/1106	28/17148	0.0314495	0.171593	ENSG00000169105/ENSG00000033100/ENSG00000176022/ENSG00000182022/ENSG00000147408	CHST14/CHPF2/B3GALT6/CHST15/CSGALNACT1	hsa:113189/hsa:54480/hsa:126792/hsa:51363/hsa:55790	5
hsa00531	Glycosaminoglycan degradation	6/1106	38/17148	0.0333321	0.177845	ENSG00000186792/ENSG00000165102/ENSG00000135677/ENSG00000113273/ENSG00000010404/ENSG00000108784	HYAL3/HGSNAT/GNS/ARSB/IDS/NAGLU	hsa:8372/hsa:138050/hsa:2799/hsa:411/hsa:3423/hsa:4669	6
hsa04064	NF-kappa B signaling pathway	20/1106	200/17148	0.034015	0.177845	ENSG00000163739/ENSG00000099860/ENSG00000107201/ENSG00000081041/ENSG00000169429/ENSG00000116717/ENSG00000082805/ENSG00000101966/ENSG00000125538/ENSG00000149311/ENSG00000227507/ENSG00000163734/ENSG00000172724/ENSG00000065675/ENSG00000262580/ENSG00000162692/ENSG00000281376/ENSG00000222047/ENSG00000102524/ENSG00000275882	CXCL1/GADD45B/DDX58/CXCL2/CXCL8/GADD45A/ERC1/XIAP/IL1B/ATM/LTB/CXCL3/CCL19/PRKCQ/AC087741.1/VCAM1/ABALON/C10orf55/TNFSF13B/IKBKGP1	hsa:2919/hsa:4616/hsa:23586/hsa:2920/hsa:3576/hsa:1647/hsa:23085/hsa:331/hsa:3553/hsa:472/hsa:4050/hsa:2921/hsa:6363/hsa:5588/hsa:79092/hsa:7412/hsa:598/hsa:5328/hsa:10673/hsa:8517	20
hsa05031	Amphetamine addiction	11/1106	92/17148	0.034311	0.177845	ENSG00000154229/ENSG00000170345/ENSG00000107758/ENSG00000142875/ENSG00000128272/ENSG00000125740/ENSG00000146592/ENSG00000198576/ENSG00000131771/ENSG00000126583/ENSG00000060566	PRKCA/FOS/PPP3CB/PRKACB/ATF4/FOSB/CREB5/ARC/PPP1R1B/PRKCG/CREB3L3	hsa:5578/hsa:2353/hsa:5532/hsa:5567/hsa:468/hsa:2354/hsa:9586/hsa:23237/hsa:84152/hsa:5582/hsa:84699	11
hsa05142	Chagas disease (American trypanosomiasis)	15/1106	140/17148	0.0364829	0.186003	ENSG00000271503/ENSG00000108691/ENSG00000106366/ENSG00000136244/ENSG00000169429/ENSG00000170345/ENSG00000125538/ENSG00000171855/ENSG00000106799/ENSG00000168811/ENSG00000119699/ENSG00000145675/ENSG00000074211/ENSG00000007171/ENSG00000275882	CCL5/CCL2/SERPINE1/IL6/CXCL8/FOS/IL1B/IFNB1/TGFBR1/IL12A/TGFB3/PIK3R1/PPP2R2C/NOS2/IKBKGP1	hsa:6352/hsa:6347/hsa:5054/hsa:3569/hsa:3576/hsa:2353/hsa:3553/hsa:3456/hsa:7046/hsa:3592/hsa:7043/hsa:5295/hsa:5522/hsa:4843/hsa:8517	15
hsa05161	Hepatitis B	26/1106	281/17148	0.0407369	0.203718	ENSG00000185507/ENSG00000115415/ENSG00000115267/ENSG00000088888/ENSG00000136997/ENSG00000107201/ENSG00000154229/ENSG00000170581/ENSG00000136244/ENSG00000169429/ENSG00000170345/ENSG00000128272/ENSG00000171855/ENSG00000106799/ENSG00000142798/ENSG00000003400/ENSG00000146592/ENSG00000133101/ENSG00000119699/ENSG00000145675/ENSG00000105639/ENSG00000164342/ENSG00000126583/ENSG00000275882/ENSG00000060566…	IRF7/STAT1/IFIH1/MAVS/MYC/DDX58/PRKCA/STAT2/IL6/CXCL8/FOS/ATF4/IFNB1/TGFBR1/HSPG2/CASP10/CREB5/CCNA1/TGFB3/PIK3R1/JAK3/TLR3/PRKCG/IKBKGP1/CREB3L3/EGR2	hsa:3665/hsa:6772/hsa:64135/hsa:57506/hsa:4609/hsa:23586/hsa:5578/hsa:6773/hsa:3569/hsa:3576/hsa:2353/hsa:468/hsa:3456/hsa:7046/hsa:3339/hsa:843/hsa:9586/hsa:8900/hsa:7043/hsa:5295/hsa:3718/hsa:7098/hsa:5582/hsa:8517/hsa:84699/hsa:1959	26
hsa02010	ABC transporters	9/1106	72/17148	0.0412677	0.203718	ENSG00000168394/ENSG00000167972/ENSG00000108846/ENSG00000204267/ENSG00000125257/ENSG00000204261/ENSG00000160179/ENSG00000118777/ENSG00000256340	TAP1/ABCA3/ABCC3/TAP2/ABCC4/PSMB8-AS1/ABCG1/ABCG2/ABCC6P1	hsa:6890/hsa:21/hsa:8714/hsa:6891/hsa:10257/hsa:6890/hsa:9619/hsa:9429/hsa:368	9
hsa05222	Small cell lung cancer	19/1106	193/17148	0.0435306	0.205862	ENSG00000058085/ENSG00000099860/ENSG00000136997/ENSG00000138448/ENSG00000115414/ENSG00000188153/ENSG00000116717/ENSG00000123975/ENSG00000101966/ENSG00000091409/ENSG00000150093/ENSG00000187498/ENSG00000173207/ENSG00000134871/ENSG00000145675/ENSG00000281376/ENSG00000268942/ENSG00000007171/ENSG00000275882	LAMC2/GADD45B/MYC/ITGAV/FN1/COL4A5/GADD45A/CKS2/XIAP/ITGA6/ITGB1/COL4A1/CKS1B/COL4A2/PIK3R1/ABALON/CKS1BP3/NOS2/IKBKGP1	hsa:3918/hsa:4616/hsa:4609/hsa:3685/hsa:2335/hsa:1287/hsa:1647/hsa:1164/hsa:331/hsa:3655/hsa:3688/hsa:1282/hsa:1163/hsa:1284/hsa:5295/hsa:598/hsa:1163/hsa:4843/hsa:8517	19
hsa05226	Gastric cancer	20/1106	206/17148	0.0442107	0.205862	ENSG00000099860/ENSG00000111186/ENSG00000136997/ENSG00000174804/ENSG00000115266/ENSG00000116717/ENSG00000106799/ENSG00000164690/ENSG00000138685/ENSG00000129946/ENSG00000039068/ENSG00000135925/ENSG00000134982/ENSG00000119699/ENSG00000145675/ENSG00000115596/ENSG00000165879/ENSG00000085741/ENSG00000125084/ENSG00000075290	GADD45B/WNT5B/MYC/FZD4/APC2/GADD45A/TGFBR1/SHH/FGF2/SHC2/CDH1/WNT10A/APC/TGFB3/PIK3R1/WNT6/FRAT1/WNT11/WNT1/WNT8B	hsa:4616/hsa:81029/hsa:4609/hsa:8322/hsa:10297/hsa:1647/hsa:7046/hsa:6469/hsa:2247/hsa:25759/hsa:999/hsa:80326/hsa:324/hsa:7043/hsa:5295/hsa:7475/hsa:10023/hsa:7481/hsa:7471/hsa:7479	20
hsa04918	Thyroid hormone synthesis	11/1106	96/17148	0.0447439	0.205862	ENSG00000154229/ENSG00000123104/ENSG00000129244/ENSG00000142875/ENSG00000128272/ENSG00000125618/ENSG00000146592/ENSG00000211445/ENSG00000126583/ENSG00000197582/ENSG00000060566	PRKCA/ITPR2/ATP1B2/PRKACB/ATF4/PAX8/CREB5/GPX3/PRKCG/GPX1P1/CREB3L3	hsa:5578/hsa:3709/hsa:482/hsa:5567/hsa:468/hsa:7849/hsa:9586/hsa:2878/hsa:5582/hsa:2876/hsa:84699	11
hsa04659	Th17 cell differentiation	15/1106	144/17148	0.0450116	0.205862	ENSG00000115415/ENSG00000136244/ENSG00000170345/ENSG00000125538/ENSG00000107758/ENSG00000106799/ENSG00000231389/ENSG00000147168/ENSG00000134352/ENSG00000107485/ENSG00000065675/ENSG00000105639/ENSG00000204257/ENSG00000275882/ENSG00000143365	STAT1/IL6/FOS/IL1B/PPP3CB/TGFBR1/HLA-DPA1/IL2RG/IL6ST/GATA3/PRKCQ/JAK3/HLA-DMA/IKBKGP1/RORC	hsa:6772/hsa:3569/hsa:2353/hsa:3553/hsa:5532/hsa:7046/hsa:3113/hsa:3561/hsa:3572/hsa:2625/hsa:5588/hsa:3718/hsa:3108/hsa:8517/hsa:6097	15
hsa05230	Central carbon metabolism in cancer	15/1106	144/17148	0.0450116	0.205862	ENSG00000136997/ENSG00000134333/ENSG00000152256/ENSG00000165731/ENSG00000068078/ENSG00000141959/ENSG00000115419/ENSG00000113721/ENSG00000198400/ENSG00000186076/ENSG00000145675/ENSG00000272821/ENSG00000225205/ENSG00000135423/ENSG00000130489	MYC/LDHA/PDK1/RET/FGFR3/PFKL/GLS/PDGFRB/NTRK1/AC012085.1/PIK3R1/U62317.2/AC078883.1/GLS2/SCO2	hsa:4609/hsa:3939/hsa:5163/hsa:5979/hsa:2261/hsa:5211/hsa:2744/hsa:5159/hsa:4914/hsa:5223/hsa:5295/hsa:9997/hsa:5163/hsa:27165/hsa:9997	15
hsa04961	Endocrine and other factor-regulated calcium reabsorption	10/1106	85/17148	0.0465036	0.207955	ENSG00000154229/ENSG00000006125/ENSG00000058668/ENSG00000129244/ENSG00000142875/ENSG00000141378/ENSG00000070961/ENSG00000126583/ENSG00000167748/ENSG00000160801	PRKCA/AP2B1/ATP2B4/ATP1B2/PRKACB/PTRH2/ATP2B1/PRKCG/KLK1/PTH1R	hsa:5578/hsa:163/hsa:493/hsa:482/hsa:5567/hsa:1213/hsa:490/hsa:5582/hsa:3816/hsa:5745	10
hsa04210	Apoptosis	27/1106	298/17148	0.0468065	0.207955	ENSG00000175197/ENSG00000099860/ENSG00000141682/ENSG00000121858/ENSG00000162909/ENSG00000167552/ENSG00000123104/ENSG00000170345/ENSG00000116717/ENSG00000101966/ENSG00000127824/ENSG00000149311/ENSG00000129484/ENSG00000128272/ENSG00000135116/ENSG00000153094/ENSG00000105327/ENSG00000235027/ENSG00000205918/ENSG00000003400/ENSG00000198400/ENSG00000163629/ENSG00000145675/ENSG00000143387/ENSG00000234996…	DDIT3/GADD45B/PMAIP1/TNFSF10/CAPN2/TUBA1A/ITPR2/FOS/GADD45A/XIAP/TUBA4A/ATM/PARP2/ATF4/HRK/BCL2L11/BBC3/AC068580.3/PDPK2P/CASP10/NTRK1/PTPN13/PIK3R1/CTSK/AC098934.2/ABALON/IKBKGP1	hsa:1649/hsa:4616/hsa:5366/hsa:8743/hsa:824/hsa:7846/hsa:3709/hsa:2353/hsa:1647/hsa:331/hsa:7277/hsa:472/hsa:10038/hsa:468/hsa:8739/hsa:10018/hsa:27113/hsa:1509/hsa:5170/hsa:843/hsa:4914/hsa:5783/hsa:5295/hsa:1513/hsa:71/hsa:598/hsa:8517	27
hsa04152	AMPK signaling pathway	17/1106	170/17148	0.0478214	0.209471	ENSG00000104812/ENSG00000278540/ENSG00000103197/ENSG00000141959/ENSG00000076555/ENSG00000205918/ENSG00000116678/ENSG00000146592/ENSG00000133101/ENSG00000169169/ENSG00000079435/ENSG00000181856/ENSG00000145675/ENSG00000240445/ENSG00000074211/ENSG00000205560/ENSG00000060566	GYS1/ACACA/TSC2/PFKL/ACACB/PDPK2P/LEPR/CREB5/CCNA1/CPT1C/LIPE/SLC2A4/PIK3R1/FOXO3B/PPP2R2C/CPT1B/CREB3L3	hsa:2997/hsa:31/hsa:7249/hsa:5211/hsa:32/hsa:5170/hsa:3953/hsa:9586/hsa:8900/hsa:126129/hsa:3991/hsa:6517/hsa:5295/hsa:2309/hsa:5522/hsa:1375/hsa:84699	17
hsa05030	Cocaine addiction	8/1106	63/17148	0.0486217	0.210019	ENSG00000142875/ENSG00000128272/ENSG00000164885/ENSG00000125740/ENSG00000146592/ENSG00000176749/ENSG00000131771/ENSG00000060566	PRKACB/ATF4/CDK5/FOSB/CREB5/CDK5R1/PPP1R1B/CREB3L3	hsa:5567/hsa:468/hsa:1020/hsa:2354/hsa:9586/hsa:8851/hsa:84152/hsa:84699	8
hsa04750	Inflammatory mediator regulation of TRP channels	14/1106	134/17148	0.0504791	0.214222	ENSG00000154229/ENSG00000134716/ENSG00000123104/ENSG00000125538/ENSG00000187688/ENSG00000142875/ENSG00000175591/ENSG00000198400/ENSG00000065675/ENSG00000164251/ENSG00000171522/ENSG00000145675/ENSG00000116711/ENSG00000126583	PRKCA/CYP2J2/ITPR2/IL1B/TRPV2/PRKACB/P2RY2/NTRK1/PRKCQ/F2RL1/PTGER4/PIK3R1/PLA2G4A/PRKCG	hsa:5578/hsa:1573/hsa:3709/hsa:3553/hsa:51393/hsa:5567/hsa:5029/hsa:4914/hsa:5588/hsa:2150/hsa:5734/hsa:5295/hsa:5321/hsa:5582	14
hsa04922	Glucagon signaling pathway	18/1106	184/17148	0.0509725	0.214222	ENSG00000134333/ENSG00000104812/ENSG00000278540/ENSG00000123104/ENSG00000107758/ENSG00000142875/ENSG00000128272/ENSG00000141959/ENSG00000100994/ENSG00000170145/ENSG00000076555/ENSG00000275052/ENSG00000146592/ENSG00000186076/ENSG00000169169/ENSG00000142178/ENSG00000205560/ENSG00000060566	LDHA/GYS1/ACACA/ITPR2/PPP3CB/PRKACB/ATF4/PFKL/PYGB/SIK2/ACACB/PPP4R3B/CREB5/AC012085.1/CPT1C/SIK1/CPT1B/CREB3L3	hsa:3939/hsa:2997/hsa:31/hsa:3709/hsa:5532/hsa:5567/hsa:468/hsa:5211/hsa:5834/hsa:23235/hsa:32/hsa:57223/hsa:9586/hsa:5223/hsa:126129/hsa:150094/hsa:1375/hsa:84699	18
hsa00100	Steroid biosynthesis	5/1106	32/17148	0.0522301	0.215575	ENSG00000019186/ENSG00000160285/ENSG00000116133/ENSG00000149809/ENSG00000001630	CYP24A1/LSS/DHCR24/TM7SF2/CYP51A1	hsa:1591/hsa:4047/hsa:1718/hsa:7108/hsa:1595	5
hsa05216	Thyroid cancer	7/1106	53/17148	0.0526806	0.215575	ENSG00000099860/ENSG00000136997/ENSG00000116717/ENSG00000165731/ENSG00000125618/ENSG00000198400/ENSG00000039068	GADD45B/MYC/GADD45A/RET/PAX8/NTRK1/CDH1	hsa:4616/hsa:4609/hsa:1647/hsa:5979/hsa:7849/hsa:4914/hsa:999	7
hsa05412	Arrhythmogenic right ventricular cardiomyopathy (ARVC)	17/1106	173/17148	0.054742	0.221101	ENSG00000138448/ENSG00000259207/ENSG00000173402/ENSG00000091409/ENSG00000143127/ENSG00000150093/ENSG00000077522/ENSG00000170558/ENSG00000046604/ENSG00000135424/ENSG00000259623/ENSG00000007402/ENSG00000142408/ENSG00000258441/ENSG00000175084/ENSG00000234996/ENSG00000105855	ITGAV/ITGB3/DAG1/ITGA6/ITGA10/ITGB1/ACTN2/CDH2/DSG2/ITGA7/AC125257.1/CACNA2D2/CACNG8/LINC00641/DES/AC098934.2/ITGB8	hsa:3685/hsa:3690/hsa:1605/hsa:3655/hsa:8515/hsa:3688/hsa:88/hsa:1000/hsa:1829/hsa:3679/hsa:5318/hsa:9254/hsa:59283/hsa:5318/hsa:1674/hsa:71/hsa:3696	17
hsa04962	Vasopressin-regulated water reabsorption	8/1106	65/17148	0.0567135	0.222351	ENSG00000197102/ENSG00000142875/ENSG00000187240/ENSG00000204843/ENSG00000165272/ENSG00000146592/ENSG00000260075/ENSG00000060566	DYNC1H1/PRKACB/DYNC2H1/DCTN1/AQP3/CREB5/NSFP1/CREB3L3	hsa:1778/hsa:5567/hsa:79659/hsa:1639/hsa:360/hsa:9586/hsa:4905/hsa:84699	8
hsa04213	Longevity regulating pathway - multiple species	12/1106	112/17148	0.0571368	0.222351	ENSG00000173110/ENSG00000112096/ENSG00000148730/ENSG00000204388/ENSG00000204389/ENSG00000142875/ENSG00000225217/ENSG00000126803/ENSG00000145675/ENSG00000240445/ENSG00000109846/ENSG00000204390	HSPA6/SOD2/EIF4EBP2/HSPA1B/HSPA1A/PRKACB/HSPA7/HSPA2/PIK3R1/FOXO3B/CRYAB/HSPA1L	hsa:3310/hsa:6648/hsa:1979/hsa:3303/hsa:3303/hsa:5567/hsa:3310/hsa:3306/hsa:5295/hsa:2309/hsa:1410/hsa:3305	12
hsa05410	Hypertrophic cardiomyopathy (HCM)	17/1106	174/17148	0.0571963	0.222351	ENSG00000138448/ENSG00000136244/ENSG00000140416/ENSG00000259207/ENSG00000173402/ENSG00000091409/ENSG00000143127/ENSG00000150093/ENSG00000135424/ENSG00000007402/ENSG00000119699/ENSG00000092054/ENSG00000142408/ENSG00000175084/ENSG00000234996/ENSG00000105855/ENSG00000259498	ITGAV/IL6/TPM1/ITGB3/DAG1/ITGA6/ITGA10/ITGB1/ITGA7/CACNA2D2/TGFB3/MYH7/CACNG8/DES/AC098934.2/ITGB8/TPM1-AS	hsa:3685/hsa:3569/hsa:7168/hsa:3690/hsa:1605/hsa:3655/hsa:8515/hsa:3688/hsa:3679/hsa:9254/hsa:7043/hsa:4625/hsa:59283/hsa:1674/hsa:71/hsa:3696/hsa:7171	17
hsa05225	Hepatocellular carcinoma	27/1106	305/17148	0.0590481	0.226715	ENSG00000099860/ENSG00000111186/ENSG00000136997/ENSG00000174804/ENSG00000154229/ENSG00000115266/ENSG00000116717/ENSG00000100292/ENSG00000163939/ENSG00000011332/ENSG00000106799/ENSG00000129946/ENSG00000135925/ENSG00000134982/ENSG00000119699/ENSG00000099984/ENSG00000145675/ENSG00000168273/ENSG00000234996/ENSG00000281376/ENSG00000065621/ENSG00000115596/ENSG00000165879/ENSG00000126583/ENSG00000085741…	GADD45B/WNT5B/MYC/FZD4/PRKCA/APC2/GADD45A/HMOX1/PBRM1/DPF1/TGFBR1/SHC2/WNT10A/APC/TGFB3/GSTT2/PIK3R1/SMIM4/AC098934.2/ABALON/GSTO2/WNT6/FRAT1/PRKCG/WNT11/WNT1/WNT8B	hsa:4616/hsa:81029/hsa:4609/hsa:8322/hsa:5578/hsa:10297/hsa:1647/hsa:3162/hsa:55193/hsa:8193/hsa:7046/hsa:25759/hsa:80326/hsa:324/hsa:7043/hsa:653689/hsa:5295/hsa:55193/hsa:71/hsa:598/hsa:119391/hsa:7475/hsa:10023/hsa:5582/hsa:7481/hsa:7471/hsa:7479	27
hsa04934	Cushing syndrome	21/1106	228/17148	0.0633739	0.236727	ENSG00000111186/ENSG00000174804/ENSG00000123104/ENSG00000115266/ENSG00000123080/ENSG00000123358/ENSG00000142875/ENSG00000128272/ENSG00000006283/ENSG00000146592/ENSG00000135925/ENSG00000134982/ENSG00000196981/ENSG00000115596/ENSG00000100346/ENSG00000085741/ENSG00000125084/ENSG00000108551/ENSG00000075290/ENSG00000129221/ENSG00000060566	WNT5B/FZD4/ITPR2/APC2/CDKN2C/NR4A1/PRKACB/ATF4/CACNA1G/CREB5/WNT10A/APC/WDR5B/WNT6/CACNA1I/WNT11/WNT1/RASD1/WNT8B/AIPL1/CREB3L3	hsa:81029/hsa:8322/hsa:3709/hsa:10297/hsa:1031/hsa:3164/hsa:5567/hsa:468/hsa:8913/hsa:9586/hsa:80326/hsa:324/hsa:54554/hsa:7475/hsa:8911/hsa:7481/hsa:7471/hsa:51655/hsa:7479/hsa:23746/hsa:84699	21
hsa04330	Notch signaling pathway	10/1106	90/17148	0.0640469	0.236727	ENSG00000163840/ENSG00000198719/ENSG00000101384/ENSG00000110042/ENSG00000114166/ENSG00000138433/ENSG00000128917/ENSG00000196782/ENSG00000135547/ENSG00000124788	DTX3L/DLL1/JAG1/DTX4/KAT2B/CIR1/DLL4/MAML3/HEY2/ATXN1	hsa:151636/hsa:28514/hsa:182/hsa:23220/hsa:8850/hsa:9541/hsa:54567/hsa:55534/hsa:23493/hsa:6310	10
hsa04390	Hippo signaling pathway	25/1106	281/17148	0.064184	0.236727	ENSG00000111186/ENSG00000136997/ENSG00000106366/ENSG00000174804/ENSG00000109321/ENSG00000140807/ENSG00000115738/ENSG00000115266/ENSG00000068028/ENSG00000106799/ENSG00000007866/ENSG00000105327/ENSG00000039068/ENSG00000135925/ENSG00000181449/ENSG00000134982/ENSG00000119699/ENSG00000118971/ENSG00000234996/ENSG00000115596/ENSG00000074211/ENSG00000085741/ENSG00000125084/ENSG00000075290/ENSG00000019549	WNT5B/MYC/SERPINE1/FZD4/AREG/NKD1/ID2/APC2/RASSF1/TGFBR1/TEAD3/BBC3/CDH1/WNT10A/SOX2/APC/TGFB3/CCND2/AC098934.2/WNT6/PPP2R2C/WNT11/WNT1/WNT8B/SNAI2	hsa:81029/hsa:4609/hsa:5054/hsa:8322/hsa:374/hsa:85407/hsa:3398/hsa:10297/hsa:11186/hsa:7046/hsa:7005/hsa:27113/hsa:999/hsa:80326/hsa:6657/hsa:324/hsa:7043/hsa:894/hsa:71/hsa:7475/hsa:5522/hsa:7481/hsa:7471/hsa:7479/hsa:6591	25
hsa00564	Glycerophospholipid metabolism	14/1106	139/17148	0.0647004	0.236727	ENSG00000101290/ENSG00000185813/ENSG00000123684/ENSG00000132793/ENSG00000213398/ENSG00000087157/ENSG00000143797/ENSG00000147535/ENSG00000139163/ENSG00000166428/ENSG00000102780/ENSG00000173868/ENSG00000116711/ENSG00000130653	CDS2/PCYT2/LPGAT1/LPIN3/LCAT/PGS1/MBOAT2/PLPP5/ETNK1/PLD4/DGKH/PHOSPHO1/PLA2G4A/PNPLA7	hsa:8760/hsa:5833/hsa:9926/hsa:64900/hsa:3931/hsa:9489/hsa:129642/hsa:84513/hsa:55500/hsa:122618/hsa:160851/hsa:162466/hsa:5321/hsa:375775	14
hsa04724	Glutamatergic synapse	15/1106	152/17148	0.0660974	0.239027	ENSG00000154229/ENSG00000123104/ENSG00000107758/ENSG00000111371/ENSG00000142875/ENSG00000104888/ENSG00000115419/ENSG00000168243/ENSG00000167414/ENSG00000124493/ENSG00000111664/ENSG00000116711/ENSG00000126583/ENSG00000106688/ENSG00000135423	PRKCA/ITPR2/PPP3CB/SLC38A1/PRKACB/SLC17A7/GLS/GNG4/GNG8/GRM4/GNB3/PLA2G4A/PRKCG/SLC1A1/GLS2	hsa:5578/hsa:3709/hsa:5532/hsa:81539/hsa:5567/hsa:57030/hsa:2744/hsa:2786/hsa:94235/hsa:2914/hsa:2784/hsa:5321/hsa:5582/hsa:6505/hsa:27165	15
hsa00563	Glycosylphosphatidylinositol (GPI)-anchor biosynthesis	6/1106	45/17148	0.0675298	0.240331	ENSG00000007541/ENSG00000143315/ENSG00000108474/ENSG00000197121/ENSG00000151665/ENSG00000112293	PIGQ/PIGM/PIGL/PGAP1/PIGF/GPLD1	hsa:9091/hsa:93183/hsa:9487/hsa:80055/hsa:5281/hsa:2822	6
hsa04920	Adipocytokine signaling pathway	10/1106	91/17148	0.0680036	0.240331	ENSG00000103740/ENSG00000076555/ENSG00000179295/ENSG00000116678/ENSG00000169169/ENSG00000065675/ENSG00000181856/ENSG00000028137/ENSG00000205560/ENSG00000275882	ACSBG1/ACACB/PTPN11/LEPR/CPT1C/PRKCQ/SLC2A4/TNFRSF1B/CPT1B/IKBKGP1	hsa:23205/hsa:32/hsa:5781/hsa:3953/hsa:126129/hsa:5588/hsa:6517/hsa:7133/hsa:1375/hsa:8517	10
hsa05145	Toxoplasmosis	20/1106	218/17148	0.0709006	0.247754	ENSG00000173110/ENSG00000115415/ENSG00000058085/ENSG00000204388/ENSG00000204389/ENSG00000101966/ENSG00000091409/ENSG00000150093/ENSG00000225217/ENSG00000231389/ENSG00000205918/ENSG00000168811/ENSG00000126803/ENSG00000119699/ENSG00000281376/ENSG00000204257/ENSG00000007171/ENSG00000012779/ENSG00000275882/ENSG00000204390	HSPA6/STAT1/LAMC2/HSPA1B/HSPA1A/XIAP/ITGA6/ITGB1/HSPA7/HLA-DPA1/PDPK2P/IL12A/HSPA2/TGFB3/ABALON/HLA-DMA/NOS2/ALOX5/IKBKGP1/HSPA1L	hsa:3310/hsa:6772/hsa:3918/hsa:3303/hsa:3303/hsa:331/hsa:3655/hsa:3688/hsa:3310/hsa:3113/hsa:5170/hsa:3592/hsa:3306/hsa:7043/hsa:598/hsa:3108/hsa:4843/hsa:240/hsa:8517/hsa:3305	20
hsa00360	Phenylalanine metabolism	5/1106	35/17148	0.0720137	0.248847	ENSG00000104951/ENSG00000131480/ENSG00000131471/ENSG00000158104/ENSG00000259583	IL4I1/AOC2/AOC3/HPD/AC015712.2	hsa:259307/hsa:314/hsa:8639/hsa:3242/hsa:220	5
hsa05223	Non-small cell lung cancer	10/1106	93/17148	0.0763742	0.261015	ENSG00000099860/ENSG00000154229/ENSG00000116717/ENSG00000068028/ENSG00000205918/ENSG00000145675/ENSG00000240445/ENSG00000105639/ENSG00000266094/ENSG00000126583	GADD45B/PRKCA/GADD45A/RASSF1/PDPK2P/PIK3R1/FOXO3B/JAK3/RASSF5/PRKCG	hsa:4616/hsa:5578/hsa:1647/hsa:11186/hsa:5170/hsa:5295/hsa:2309/hsa:3718/hsa:83593/hsa:5582	10
hsa05213	Endometrial cancer	10/1106	94/17148	0.0807893	0.273103	ENSG00000099860/ENSG00000136997/ENSG00000115266/ENSG00000116717/ENSG00000205918/ENSG00000039068/ENSG00000134982/ENSG00000166333/ENSG00000145675/ENSG00000240445	GADD45B/MYC/APC2/GADD45A/PDPK2P/CDH1/APC/ILK/PIK3R1/FOXO3B	hsa:4616/hsa:4609/hsa:10297/hsa:1647/hsa:5170/hsa:999/hsa:324/hsa:3611/hsa:5295/hsa:2309	10
hsa00061	Fatty acid biosynthesis	4/1106	26/17148	0.0830205	0.277628	ENSG00000278540/ENSG00000103740/ENSG00000076555/ENSG00000152463	ACACA/ACSBG1/ACACB/OLAH	hsa:31/hsa:23205/hsa:32/hsa:55301	4
hsa05323	Rheumatoid arthritis	18/1106	197/17148	0.0857454	0.281084	ENSG00000271503/ENSG00000108691/ENSG00000163739/ENSG00000081041/ENSG00000164400/ENSG00000136244/ENSG00000169429/ENSG00000170345/ENSG00000196611/ENSG00000125538/ENSG00000227507/ENSG00000231389/ENSG00000095752/ENSG00000163734/ENSG00000119699/ENSG00000143387/ENSG00000102524/ENSG00000204257	CCL5/CCL2/CXCL1/CXCL2/CSF2/IL6/CXCL8/FOS/MMP1/IL1B/LTB/HLA-DPA1/IL11/CXCL3/TGFB3/CTSK/TNFSF13B/HLA-DMA	hsa:6352/hsa:6347/hsa:2919/hsa:2920/hsa:1437/hsa:3569/hsa:3576/hsa:2353/hsa:4312/hsa:3553/hsa:4050/hsa:3113/hsa:3589/hsa:2921/hsa:7043/hsa:1513/hsa:10673/hsa:3108	18
hsa00220	Arginine biosynthesis	8/1106	71/17148	0.0858616	0.281084	ENSG00000115419/ENSG00000126522/ENSG00000021826/ENSG00000237437/ENSG00000135423/ENSG00000164867/ENSG00000007171/ENSG00000250959	GLS/ASL/CPS1/ASS1P12/GLS2/NOS3/NOS2/GLUD1P3	hsa:2744/hsa:435/hsa:1373/hsa:445/hsa:27165/hsa:4846/hsa:4843/hsa:2746	8
hsa04068	FoxO signaling pathway	21/1106	238/17148	0.0897572	0.290776	ENSG00000099860/ENSG00000121858/ENSG00000112096/ENSG00000145632/ENSG00000168685/ENSG00000136244/ENSG00000116717/ENSG00000156804/ENSG00000149311/ENSG00000153094/ENSG00000106799/ENSG00000204060/ENSG00000205918/ENSG00000113916/ENSG00000127528/ENSG00000119699/ENSG00000118971/ENSG00000181856/ENSG00000145675/ENSG00000240445/ENSG00000271524	GADD45B/TNFSF10/SOD2/PLK2/IL7R/IL6/GADD45A/FBXO32/ATM/BCL2L11/TGFBR1/FOXO6/PDPK2P/BCL6/KLF2/TGFB3/CCND2/SLC2A4/PIK3R1/FOXO3B/BNIP3P17	hsa:4616/hsa:8743/hsa:6648/hsa:10769/hsa:3575/hsa:3569/hsa:1647/hsa:114907/hsa:472/hsa:10018/hsa:7046/hsa:100132074/hsa:5170/hsa:604/hsa:10365/hsa:7043/hsa:894/hsa:6517/hsa:5295/hsa:2309/hsa:664	21
hsa05170	Human immunodeficiency virus 1 infection	34/1106	419/17148	0.0989388	0.317216	ENSG00000130303/ENSG00000234745/ENSG00000166710/ENSG00000204525/ENSG00000204642/ENSG00000168394/ENSG00000204592/ENSG00000132256/ENSG00000154229/ENSG00000123104/ENSG00000204267/ENSG00000206503/ENSG00000170345/ENSG00000107758/ENSG00000149311/ENSG00000179750/ENSG00000171855/ENSG00000239713/ENSG00000170312/ENSG00000168243/ENSG00000213983/ENSG00000204261/ENSG00000167414/ENSG00000111664/ENSG00000145675…	BST2/HLA-B/B2M/HLA-C/HLA-F/TAP1/HLA-E/TRIM5/PRKCA/ITPR2/TAP2/HLA-A/FOS/PPP3CB/ATM/APOBEC3B/IFNB1/APOBEC3G/CDK1/GNG4/AP1G2/PSMB8-AS1/GNG8/GNB3/PIK3R1/TNFRSF1B/ABALON/HLA-L/PRKCG/HLA-H/AP1M2/ELOCP2/IKBKGP1/ZFHX2-AS1	hsa:684/hsa:3106/hsa:567/hsa:3107/hsa:3134/hsa:6890/hsa:3133/hsa:85363/hsa:5578/hsa:3709/hsa:6891/hsa:3105/hsa:2353/hsa:5532/hsa:472/hsa:9582/hsa:3456/hsa:60489/hsa:983/hsa:2786/hsa:8906/hsa:6890/hsa:94235/hsa:2784/hsa:5295/hsa:7133/hsa:598/hsa:3105/hsa:5582/hsa:3106/hsa:10053/hsa:6921/hsa:8517/hsa:8906	34
hsa04978	Mineral absorption	12/1106	127/17148	0.118106	0.374807	ENSG00000187193/ENSG00000087086/ENSG00000058668/ENSG00000129244/ENSG00000170385/ENSG00000100292/ENSG00000071967/ENSG00000167996/ENSG00000225138/ENSG00000164647/ENSG00000070961/ENSG00000265095	MT1X/FTL/ATP2B4/ATP1B2/SLC30A1/HMOX1/CYBRD1/FTH1/SLC9A3-AS1/STEAP1/ATP2B1/FTLP12	hsa:4501/hsa:2512/hsa:493/hsa:482/hsa:7779/hsa:3162/hsa:79901/hsa:2495/hsa:6550/hsa:26872/hsa:490/hsa:2512	12
hsa04370	VEGF signaling pathway	9/1106	90/17148	0.125573	0.394476	ENSG00000154229/ENSG00000176170/ENSG00000107758/ENSG00000129946/ENSG00000145675/ENSG00000116711/ENSG00000126583/ENSG00000164867/ENSG00000027869	PRKCA/SPHK1/PPP3CB/SHC2/PIK3R1/PLA2G4A/PRKCG/NOS3/SH2D2A	hsa:5578/hsa:8877/hsa:5532/hsa:25759/hsa:5295/hsa:5321/hsa:5582/hsa:4846/hsa:9047	9
hsa03420	Nucleotide excision repair	8/1106	78/17148	0.129086	0.401458	ENSG00000134058/ENSG00000148229/ENSG00000049541/ENSG00000163918/ENSG00000111358/ENSG00000133119/ENSG00000136936/ENSG00000134899	CDK7/POLE3/RFC2/RFC4/GTF2H3/RFC3/XPA/ERCC5	hsa:1022/hsa:54107/hsa:5982/hsa:5984/hsa:2967/hsa:5983/hsa:7507/hsa:100533467	8
hsa04964	Proximal tubule bicarbonate reclamation	5/1106	42/17148	0.131599	0.40522	ENSG00000129244/ENSG00000115419/ENSG00000225138/ENSG00000135423/ENSG00000250959	ATP1B2/GLS/SLC9A3-AS1/GLS2/GLUD1P3	hsa:482/hsa:2744/hsa:6550/hsa:27165/hsa:2746	5
hsa04974	Protein digestion and absorption	12/1106	131/17148	0.138971	0.423725	ENSG00000188153/ENSG00000168003/ENSG00000129244/ENSG00000111799/ENSG00000182871/ENSG00000187498/ENSG00000134871/ENSG00000225138/ENSG00000108821/ENSG00000106688/ENSG00000092758/ENSG00000112394	COL4A5/SLC3A2/ATP1B2/COL12A1/COL18A1/COL4A1/COL4A2/SLC9A3-AS1/COL1A1/SLC1A1/COL9A3/SLC16A10	hsa:1287/hsa:6520/hsa:482/hsa:1303/hsa:80781/hsa:1282/hsa:1284/hsa:6550/hsa:1277/hsa:6505/hsa:1299/hsa:117247	12
hsa04150	mTOR signaling pathway	22/1106	268/17148	0.14581	0.440263	ENSG00000111186/ENSG00000174804/ENSG00000154229/ENSG00000063046/ENSG00000168003/ENSG00000157020/ENSG00000103197/ENSG00000130766/ENSG00000168209/ENSG00000132793/ENSG00000071242/ENSG00000205918/ENSG00000072133/ENSG00000225031/ENSG00000135925/ENSG00000145675/ENSG00000115596/ENSG00000126583/ENSG00000261659/ENSG00000085741/ENSG00000125084/ENSG00000075290	WNT5B/FZD4/PRKCA/EIF4B/SLC3A2/SEC13/TSC2/SESN2/DDIT4/LPIN3/RPS6KA2/PDPK2P/RPS6KA6/EIF4BP7/WNT10A/PIK3R1/WNT6/PRKCG/Z92544.2/WNT11/WNT1/WNT8B	hsa:81029/hsa:8322/hsa:5578/hsa:1975/hsa:6520/hsa:6396/hsa:7249/hsa:83667/hsa:54541/hsa:64900/hsa:6196/hsa:5170/hsa:27330/hsa:1975/hsa:80326/hsa:5295/hsa:7475/hsa:5582/hsa:84219/hsa:7481/hsa:7471/hsa:7479	22
hsa04371	Apelin signaling pathway	20/1106	241/17148	0.148285	0.443428	ENSG00000120738/ENSG00000106366/ENSG00000123104/ENSG00000176170/ENSG00000142875/ENSG00000101384/ENSG00000171388/ENSG00000106799/ENSG00000168243/ENSG00000068024/ENSG00000167414/ENSG00000127528/ENSG00000039068/ENSG00000111664/ENSG00000079435/ENSG00000196218/ENSG00000118785/ENSG00000164867/ENSG00000007171/ENSG00000140795	EGR1/SERPINE1/ITPR2/SPHK1/PRKACB/JAG1/APLN/TGFBR1/GNG4/HDAC4/GNG8/KLF2/CDH1/GNB3/LIPE/RYR1/SPP1/NOS3/NOS2/MYLK3	hsa:1958/hsa:5054/hsa:3709/hsa:8877/hsa:5567/hsa:182/hsa:8862/hsa:7046/hsa:2786/hsa:9759/hsa:94235/hsa:10365/hsa:999/hsa:2784/hsa:3991/hsa:6261/hsa:6696/hsa:4846/hsa:4843/hsa:91807	20
hsa04350	TGF-beta signaling pathway	13/1106	147/17148	0.153901	0.44876	ENSG00000136997/ENSG00000187720/ENSG00000095739/ENSG00000183691/ENSG00000115738/ENSG00000177426/ENSG00000106799/ENSG00000137834/ENSG00000182175/ENSG00000067141/ENSG00000134363/ENSG00000119699/ENSG00000090539	MYC/THSD4/BAMBI/NOG/ID2/TGIF1/TGFBR1/SMAD6/RGMA/NEO1/FST/TGFB3/CHRD	hsa:4609/hsa:79875/hsa:25805/hsa:9241/hsa:3398/hsa:7050/hsa:7046/hsa:4091/hsa:56963/hsa:4756/hsa:10468/hsa:7043/hsa:8646	13
hsa04014	Ras signaling pathway	32/1106	411/17148	0.155052	0.44876	ENSG00000064300/ENSG00000154229/ENSG00000136237/ENSG00000169242/ENSG00000142875/ENSG00000068078/ENSG00000196712/ENSG00000068028/ENSG00000068831/ENSG00000145431/ENSG00000138685/ENSG00000168243/ENSG00000113721/ENSG00000152689/ENSG00000179295/ENSG00000129946/ENSG00000119630/ENSG00000145715/ENSG00000198400/ENSG00000167414/ENSG00000235314/ENSG00000111664/ENSG00000111344/ENSG00000145675/ENSG00000105122…	NGFR/PRKCA/RAPGEF5/EFNA1/PRKACB/FGFR3/NF1/RASSF1/RASGRP2/PDGFC/FGF2/GNG4/PDGFRB/RASGRP3/PTPN11/SHC2/PGF/RASA1/NTRK1/GNG8/LINC00957/GNB3/RASAL1/PIK3R1/RASAL3/ABALON/PLA2G4A/RASSF5/RASGRP4/PRKCG/IKBKGP1/RASGRF1	hsa:4804/hsa:5578/hsa:9771/hsa:1942/hsa:5567/hsa:2261/hsa:4763/hsa:11186/hsa:10235/hsa:56034/hsa:2247/hsa:2786/hsa:5159/hsa:25780/hsa:5781/hsa:25759/hsa:5228/hsa:5921/hsa:4914/hsa:94235/hsa:100271927/hsa:2784/hsa:8437/hsa:5295/hsa:64926/hsa:598/hsa:5321/hsa:83593/hsa:115727/hsa:5582/hsa:8517/hsa:5923	32
hsa04122	Sulfur relay system	2/1106	11/17148	0.155441	0.44876	ENSG00000174177/ENSG00000124217	CTU2/MOCS3	hsa:348180/hsa:27304	2
hsa04713	Circadian entrainment	12/1106	134/17148	0.15584	0.44876	ENSG00000154229/ENSG00000179094/ENSG00000170345/ENSG00000142875/ENSG00000168243/ENSG00000167414/ENSG00000006283/ENSG00000111664/ENSG00000196218/ENSG00000126583/ENSG00000100346/ENSG00000108551	PRKCA/PER1/FOS/PRKACB/GNG4/GNG8/CACNA1G/GNB3/RYR1/PRKCG/CACNA1I/RASD1	hsa:5578/hsa:5187/hsa:2353/hsa:5567/hsa:2786/hsa:94235/hsa:8913/hsa:2784/hsa:6261/hsa:5582/hsa:8911/hsa:51655	12
hsa04261	Adrenergic signaling in cardiomyocytes	17/1106	202/17148	0.158007	0.450828	ENSG00000154229/ENSG00000140416/ENSG00000105711/ENSG00000058668/ENSG00000129244/ENSG00000142875/ENSG00000128272/ENSG00000183873/ENSG00000146592/ENSG00000007402/ENSG00000169252/ENSG00000070961/ENSG00000092054/ENSG00000142408/ENSG00000074211/ENSG00000259498/ENSG00000060566	PRKCA/TPM1/SCN1B/ATP2B4/ATP1B2/PRKACB/ATF4/SCN5A/CREB5/CACNA2D2/ADRB2/ATP2B1/MYH7/CACNG8/PPP2R2C/TPM1-AS/CREB3L3	hsa:5578/hsa:7168/hsa:6324/hsa:493/hsa:482/hsa:5567/hsa:468/hsa:6331/hsa:9586/hsa:9254/hsa:154/hsa:490/hsa:4625/hsa:59283/hsa:5522/hsa:7171/hsa:84699	17
hsa05160	Hepatitis C	23/1106	286/17148	0.161883	0.457688	ENSG00000111335/ENSG00000089127/ENSG00000185745/ENSG00000111331/ENSG00000185507/ENSG00000115415/ENSG00000134321/ENSG00000088888/ENSG00000136997/ENSG00000107201/ENSG00000170581/ENSG00000106404/ENSG00000055332/ENSG00000171855/ENSG00000169245/ENSG00000025434/ENSG00000157601/ENSG00000145675/ENSG00000164342/ENSG00000159110/ENSG00000074211/ENSG00000213928/ENSG00000275882	OAS2/OAS1/IFIT1/OAS3/IRF7/STAT1/RSAD2/MAVS/MYC/DDX58/STAT2/CLDN15/EIF2AK2/IFNB1/CXCL10/NR1H3/MX1/PIK3R1/TLR3/IFNAR2/PPP2R2C/IRF9/IKBKGP1	hsa:4939/hsa:4938/hsa:3434/hsa:4940/hsa:3665/hsa:6772/hsa:91543/hsa:57506/hsa:4609/hsa:23586/hsa:6773/hsa:24146/hsa:5610/hsa:3456/hsa:3627/hsa:10062/hsa:4599/hsa:5295/hsa:7098/hsa:3455/hsa:5522/hsa:10379/hsa:8517	23
hsa04611	Platelet activation	17/1106	204/17148	0.167584	0.467342	ENSG00000123104/ENSG00000259207/ENSG00000160013/ENSG00000142875/ENSG00000150093/ENSG00000196914/ENSG00000137076/ENSG00000068831/ENSG00000160007/ENSG00000110799/ENSG00000145675/ENSG00000234996/ENSG00000095303/ENSG00000116711/ENSG00000108821/ENSG00000164867/ENSG00000140795	ITPR2/ITGB3/PTGIR/PRKACB/ITGB1/ARHGEF12/TLN1/RASGRP2/ARHGAP35/VWF/PIK3R1/AC098934.2/PTGS1/PLA2G4A/COL1A1/NOS3/MYLK3	hsa:3709/hsa:3690/hsa:5739/hsa:5567/hsa:3688/hsa:23365/hsa:7094/hsa:10235/hsa:2909/hsa:7450/hsa:5295/hsa:71/hsa:5742/hsa:5321/hsa:1277/hsa:4846/hsa:91807	17
hsa05203	Viral carcinogenesis	32/1106	415/17148	0.168303	0.467342	ENSG00000234745/ENSG00000185507/ENSG00000204525/ENSG00000204642/ENSG00000204592/ENSG00000141682/ENSG00000067066/ENSG00000206503/ENSG00000055332/ENSG00000142875/ENSG00000128272/ENSG00000197903/ENSG00000170312/ENSG00000134352/ENSG00000111358/ENSG00000137947/ENSG00000068024/ENSG00000114166/ENSG00000146592/ENSG00000133101/ENSG00000118971/ENSG00000145675/ENSG00000105639/ENSG00000270882/ENSG00000006747…	HLA-B/IRF7/HLA-C/HLA-F/HLA-E/PMAIP1/SP100/HLA-A/EIF2AK2/PRKACB/ATF4/HIST1H2BK/CDK1/IL6ST/GTF2H3/GTF2B/HDAC4/KAT2B/CREB5/CCNA1/CCND2/PIK3R1/JAK3/HIST2H4A/SCIN/HLA-L/HIST3H2BB/HLA-H/IRF9/IKBKGP1/CREB3L3/EGR2	hsa:3106/hsa:3665/hsa:3107/hsa:3134/hsa:3133/hsa:5366/hsa:6672/hsa:3105/hsa:5610/hsa:5567/hsa:468/hsa:85236/hsa:983/hsa:3572/hsa:2967/hsa:2959/hsa:9759/hsa:8850/hsa:9586/hsa:8900/hsa:894/hsa:5295/hsa:3718/hsa:8370/hsa:85477/hsa:3105/hsa:128312/hsa:3106/hsa:10379/hsa:8517/hsa:84699/hsa:1959	32
hsa05231	Choline metabolism in cancer	13/1106	150/17148	0.170776	0.470011	ENSG00000154229/ENSG00000170345/ENSG00000103197/ENSG00000145431/ENSG00000113721/ENSG00000205918/ENSG00000102780/ENSG00000145675/ENSG00000015285/ENSG00000116711/ENSG00000126583/ENSG00000132970/ENSG00000146477	PRKCA/FOS/TSC2/PDGFC/PDGFRB/PDPK2P/DGKH/PIK3R1/WAS/PLA2G4A/PRKCG/WASF3/SLC22A3	hsa:5578/hsa:2353/hsa:7249/hsa:56034/hsa:5159/hsa:5170/hsa:160851/hsa:5295/hsa:7454/hsa:5321/hsa:5582/hsa:10810/hsa:6581	13
hsa04640	Hematopoietic cell lineage	16/1106	192/17148	0.176449	0.479657	ENSG00000072274/ENSG00000164400/ENSG00000168685/ENSG00000136244/ENSG00000026508/ENSG00000259207/ENSG00000125538/ENSG00000108342/ENSG00000115590/ENSG00000091409/ENSG00000231389/ENSG00000095752/ENSG00000104894/ENSG00000272398/ENSG00000166825/ENSG00000204257	TFRC/CSF2/IL7R/IL6/CD44/ITGB3/IL1B/CSF3/IL1R2/ITGA6/HLA-DPA1/IL11/CD37/CD24/ANPEP/HLA-DMA	hsa:7037/hsa:1437/hsa:3575/hsa:3569/hsa:960/hsa:3690/hsa:3553/hsa:1440/hsa:7850/hsa:3655/hsa:3113/hsa:3589/hsa:951/hsa:100133941/hsa:290/hsa:3108	16
hsa04915	Estrogen signaling pathway	25/1106	318/17148	0.177365	0.479657	ENSG00000128422/ENSG00000173110/ENSG00000204388/ENSG00000186832/ENSG00000123104/ENSG00000204389/ENSG00000170345/ENSG00000142875/ENSG00000128272/ENSG00000225217/ENSG00000186847/ENSG00000171346/ENSG00000204681/ENSG00000131737/ENSG00000129946/ENSG00000235027/ENSG00000146592/ENSG00000126803/ENSG00000145675/ENSG00000227300/ENSG00000131738/ENSG00000164867/ENSG00000171360/ENSG00000204390/ENSG00000060566	KRT17/HSPA6/HSPA1B/KRT16/ITPR2/HSPA1A/FOS/PRKACB/ATF4/HSPA7/KRT14/KRT15/GABBR1/KRT34/SHC2/AC068580.3/CREB5/HSPA2/PIK3R1/KRT16P2/KRT33B/NOS3/KRT38/HSPA1L/CREB3L3	hsa:3872/hsa:3310/hsa:3303/hsa:3868/hsa:3709/hsa:3303/hsa:2353/hsa:5567/hsa:468/hsa:3310/hsa:3861/hsa:3866/hsa:2550/hsa:3885/hsa:25759/hsa:1509/hsa:9586/hsa:3306/hsa:5295/hsa:3868/hsa:3884/hsa:4846/hsa:8687/hsa:3305/hsa:84699	25
hsa04070	Phosphatidylinositol signaling system	12/1106	138/17148	0.179877	0.479682	ENSG00000101290/ENSG00000154229/ENSG00000274602/ENSG00000123104/ENSG00000068745/ENSG00000137825/ENSG00000127080/ENSG00000102780/ENSG00000145675/ENSG00000126583/ENSG00000251521/ENSG00000183506	CDS2/PRKCA/PI4KAP1/ITPR2/IP6K2/ITPKA/IPPK/DGKH/PIK3R1/PRKCG/IMPA1P1/PI4KAP2	hsa:8760/hsa:5578/hsa:5297/hsa:3709/hsa:51447/hsa:3706/hsa:64768/hsa:160851/hsa:5295/hsa:5582/hsa:3612/hsa:5297	12
hsa04728	Dopaminergic synapse	15/1106	179/17148	0.180459	0.479682	ENSG00000154229/ENSG00000123104/ENSG00000137486/ENSG00000170345/ENSG00000107758/ENSG00000142875/ENSG00000128272/ENSG00000168243/ENSG00000167414/ENSG00000146592/ENSG00000111664/ENSG00000131771/ENSG00000126583/ENSG00000074211/ENSG00000060566	PRKCA/ITPR2/ARRB1/FOS/PPP3CB/PRKACB/ATF4/GNG4/GNG8/CREB5/GNB3/PPP1R1B/PRKCG/PPP2R2C/CREB3L3	hsa:5578/hsa:3709/hsa:408/hsa:2353/hsa:5532/hsa:5567/hsa:468/hsa:2786/hsa:94235/hsa:9586/hsa:2784/hsa:84152/hsa:5582/hsa:5522/hsa:84699	15
hsa00410	beta-Alanine metabolism	5/1106	47/17148	0.184154	0.485356	ENSG00000131480/ENSG00000128683/ENSG00000131471/ENSG00000087008/ENSG00000259583	AOC2/GAD1/AOC3/ACOX3/AC015712.2	hsa:314/hsa:2571/hsa:8639/hsa:8310/hsa:220	5
hsa00910	Nitrogen metabolism	4/1106	35/17148	0.186746	0.488051	ENSG00000021826/ENSG00000107159/ENSG00000164879/ENSG00000250959	CPS1/CA9/CA3/GLUD1P3	hsa:1373/hsa:768/hsa:761/hsa:2746	4
hsa00512	Mucin type O-glycan biosynthesis	5/1106	48/17148	0.195482	0.506625	ENSG00000141429/ENSG00000115339/ENSG00000100626/ENSG00000119514/ENSG00000258520	GALNT1/GALNT3/GALNT16/GALNT12/AL359317.1	hsa:2589/hsa:2591/hsa:57452/hsa:79695/hsa:57452	5
hsa04217	Necroptosis	34/1106	454/17148	0.20438	0.525308	ENSG00000124256/ENSG00000115415/ENSG00000121858/ENSG00000115561/ENSG00000170581/ENSG00000162909/ENSG00000087086/ENSG00000101966/ENSG00000125538/ENSG00000055332/ENSG00000086065/ENSG00000169100/ENSG00000171855/ENSG00000181218/ENSG00000125826/ENSG00000100994/ENSG00000143258/ENSG00000176108/ENSG00000137752/ENSG00000167996/ENSG00000158480/ENSG00000180573/ENSG00000249884/ENSG00000105639/ENSG00000184260…	ZBP1/STAT1/TNFSF10/CHMP3/STAT2/CAPN2/FTL/XIAP/IL1B/EIF2AK2/CHMP5/SLC25A6/IFNB1/HIST3H2A/RBCK1/PYGB/USP21/CHMP6/CASP1/FTH1/SPATA2/HIST1H2AC/RNF103-CHMP3/JAK3/HIST2H2AC/HIST1H2AG/TLR3/IFNAR2/PLA2G4A/CHMP4A/AC084337.1/IRF9/GLUD1P3/FTLP12	hsa:81030/hsa:6772/hsa:8743/hsa:51652/hsa:6773/hsa:824/hsa:2512/hsa:331/hsa:3553/hsa:5610/hsa:51510/hsa:293/hsa:3456/hsa:92815/hsa:10616/hsa:5834/hsa:27005/hsa:79643/hsa:834/hsa:2495/hsa:9825/hsa:8334/hsa:100526767/hsa:3718/hsa:8338/hsa:8336/hsa:7098/hsa:3455/hsa:5321/hsa:29082/hsa:7416/hsa:10379/hsa:2746/hsa:2512	34
hsa00640	Propanoate metabolism	6/1106	62/17148	0.209021	0.532831	ENSG00000134333/ENSG00000278540/ENSG00000076555/ENSG00000087008/ENSG00000083123/ENSG00000124370	LDHA/ACACA/ACACB/ACOX3/BCKDHB/MCEE	hsa:3939/hsa:31/hsa:32/hsa:8310/hsa:594/hsa:84693	6
hsa04970	Salivary secretion	10/1106	117/17148	0.222569	0.562289	ENSG00000154229/ENSG00000123104/ENSG00000058668/ENSG00000129244/ENSG00000142875/ENSG00000169252/ENSG00000070961/ENSG00000156113/ENSG00000126583/ENSG00000117983	PRKCA/ITPR2/ATP2B4/ATP1B2/PRKACB/ADRB2/ATP2B1/KCNMA1/PRKCG/MUC5B	hsa:5578/hsa:3709/hsa:493/hsa:482/hsa:5567/hsa:154/hsa:490/hsa:3778/hsa:5582/hsa:727897	10
hsa04916	Melanogenesis	11/1106	131/17148	0.224583	0.562289	ENSG00000111186/ENSG00000174804/ENSG00000154229/ENSG00000142875/ENSG00000135925/ENSG00000115596/ENSG00000126583/ENSG00000085741/ENSG00000125084/ENSG00000075290/ENSG00000060566	WNT5B/FZD4/PRKCA/PRKACB/WNT10A/WNT6/PRKCG/WNT11/WNT1/WNT8B/CREB3L3	hsa:81029/hsa:8322/hsa:5578/hsa:5567/hsa:80326/hsa:7475/hsa:5582/hsa:7481/hsa:7471/hsa:7479/hsa:84699	11
hsa04141	Protein processing in endoplasmic reticulum	24/1106	315/17148	0.226001	0.562289	ENSG00000173110/ENSG00000175197/ENSG00000087074/ENSG00000116663/ENSG00000204388/ENSG00000162909/ENSG00000204389/ENSG00000132432/ENSG00000157020/ENSG00000130939/ENSG00000055332/ENSG00000128272/ENSG00000079332/ENSG00000198162/ENSG00000136731/ENSG00000065665/ENSG00000132002/ENSG00000150961/ENSG00000225217/ENSG00000071537/ENSG00000126803/ENSG00000180667/ENSG00000109846/ENSG00000204390	HSPA6/DDIT3/PPP1R15A/FBXO6/HSPA1B/CAPN2/HSPA1A/SEC61G/SEC13/UBE4B/EIF2AK2/ATF4/SAR1A/MAN1A2/UGGT1/SEC61A2/DNAJB1/SEC24D/HSPA7/SEL1L/HSPA2/YOD1/CRYAB/HSPA1L	hsa:3310/hsa:1649/hsa:23645/hsa:26270/hsa:3303/hsa:824/hsa:3303/hsa:23480/hsa:6396/hsa:10277/hsa:5610/hsa:468/hsa:56681/hsa:10905/hsa:56886/hsa:55176/hsa:3337/hsa:9871/hsa:3310/hsa:6400/hsa:3306/hsa:55432/hsa:1410/hsa:3305	24
hsa00500	Starch and sucrose metabolism	5/1106	51/17148	0.230802	0.565139	ENSG00000104812/ENSG00000114480/ENSG00000079739/ENSG00000100994/ENSG00000162688	GYS1/GBE1/PGM1/PYGB/AGL	hsa:2997/hsa:2632/hsa:5236/hsa:5834/hsa:178	5
hsa00511	Other glycan degradation	3/1106	26/17148	0.233625	0.565139	ENSG00000104774/ENSG00000013288/ENSG00000260274	MAN2B1/MAN2B2/AC068338.2	hsa:4125/hsa:23324/hsa:4123	3
hsa05143	African trypanosomiasis	9/1106	105/17148	0.235951	0.565139	ENSG00000100342/ENSG00000154229/ENSG00000136244/ENSG00000125538/ENSG00000131203/ENSG00000168811/ENSG00000164251/ENSG00000162692/ENSG00000126583	APOL1/PRKCA/IL6/IL1B/IDO1/IL12A/F2RL1/VCAM1/PRKCG	hsa:8542/hsa:5578/hsa:3569/hsa:3553/hsa:3620/hsa:3592/hsa:2150/hsa:7412/hsa:5582	9
hsa04913	Ovarian steroidogenesis	7/1106	78/17148	0.23709	0.565139	ENSG00000134716/ENSG00000142875/ENSG00000184227/ENSG00000116711/ENSG00000196139/ENSG00000140465/ENSG00000012779	CYP2J2/PRKACB/ACOT1/PLA2G4A/AKR1C3/CYP1A1/ALOX5	hsa:1573/hsa:5567/hsa:10965/hsa:5321/hsa:8644/hsa:1543/hsa:240	7
hsa05034	Alcoholism	23/1106	303/17148	0.237306	0.565139	ENSG00000132475/ENSG00000142875/ENSG00000128272/ENSG00000181218/ENSG00000125740/ENSG00000197903/ENSG00000168243/ENSG00000180573/ENSG00000129946/ENSG00000068024/ENSG00000198246/ENSG00000167414/ENSG00000146592/ENSG00000111664/ENSG00000184260/ENSG00000274750/ENSG00000270882/ENSG00000196787/ENSG00000131771/ENSG00000196890/ENSG00000128271/ENSG00000178458/ENSG00000060566	H3F3B/PRKACB/ATF4/HIST3H2A/FOSB/HIST1H2BK/GNG4/HIST1H2AC/SHC2/HDAC4/SLC29A3/GNG8/CREB5/GNB3/HIST2H2AC/HIST1H3E/HIST2H4A/HIST1H2AG/PPP1R1B/HIST3H2BB/ADORA2A/H3F3AP6/CREB3L3	hsa:3020/hsa:5567/hsa:468/hsa:92815/hsa:2354/hsa:85236/hsa:2786/hsa:8334/hsa:25759/hsa:9759/hsa:55315/hsa:94235/hsa:9586/hsa:2784/hsa:8338/hsa:8352/hsa:8370/hsa:8336/hsa:84152/hsa:128312/hsa:135/hsa:3020/hsa:84699	23
hsa05032	Morphine addiction	10/1106	119/17148	0.238049	0.565139	ENSG00000154229/ENSG00000137486/ENSG00000142875/ENSG00000168243/ENSG00000204681/ENSG00000065989/ENSG00000167414/ENSG00000186642/ENSG00000111664/ENSG00000126583	PRKCA/ARRB1/PRKACB/GNG4/GABBR1/PDE4A/GNG8/PDE2A/GNB3/PRKCG	hsa:5578/hsa:408/hsa:5567/hsa:2786/hsa:2550/hsa:5141/hsa:94235/hsa:5138/hsa:2784/hsa:5582	10
hsa04927	Cortisol synthesis and secretion	8/1106	92/17148	0.24156	0.567923	ENSG00000123104/ENSG00000123358/ENSG00000142875/ENSG00000128272/ENSG00000006283/ENSG00000146592/ENSG00000100346/ENSG00000060566	ITPR2/NR4A1/PRKACB/ATF4/CACNA1G/CREB5/CACNA1I/CREB3L3	hsa:3709/hsa:3164/hsa:5567/hsa:468/hsa:8913/hsa:9586/hsa:8911/hsa:84699	8
hsa00670	One carbon pool by folate	5/1106	52/17148	0.242964	0.567923	ENSG00000065911/ENSG00000177000/ENSG00000163738/ENSG00000184906/ENSG00000178700	MTHFD2/MTHFR/MTHFD2L/AMYH02020865.1/DHFR2	hsa:10797/hsa:4524/hsa:441024/hsa:25902/hsa:200895	5
hsa00230	Purine metabolism	19/1106	247/17148	0.244849	0.567923	ENSG00000135318/ENSG00000147224/ENSG00000079739/ENSG00000196839/ENSG00000198682/ENSG00000178921/ENSG00000125877/ENSG00000054179/ENSG00000065989/ENSG00000133256/ENSG00000122643/ENSG00000133805/ENSG00000186642/ENSG00000160191/ENSG00000233381/ENSG00000011052/ENSG00000239900/ENSG00000137198/ENSG00000093072	NT5E/PRPS1/PGM1/ADA/PAPSS2/PFAS/ITPA/ENTPD2/PDE4A/PDE6B/NT5C3A/AMPD3/PDE2A/PDE9A/AK4P3/NME1-NME2/ADSL/GMPR/ADA2	hsa:4907/hsa:5631/hsa:5236/hsa:100/hsa:9060/hsa:5198/hsa:3704/hsa:954/hsa:5141/hsa:5158/hsa:51251/hsa:272/hsa:5138/hsa:5152/hsa:205/hsa:654364/hsa:158/hsa:2766/hsa:51816	19
hsa04115	p53 signaling pathway	13/1106	162/17148	0.246526	0.567923	ENSG00000099860/ENSG00000141682/ENSG00000106366/ENSG00000116717/ENSG00000183765/ENSG00000103197/ENSG00000149311/ENSG00000130766/ENSG00000170312/ENSG00000105327/ENSG00000115129/ENSG00000118971/ENSG00000281376	GADD45B/PMAIP1/SERPINE1/GADD45A/CHEK2/TSC2/ATM/SESN2/CDK1/BBC3/TP53I3/CCND2/ABALON	hsa:4616/hsa:5366/hsa:5054/hsa:1647/hsa:11200/hsa:7249/hsa:472/hsa:83667/hsa:983/hsa:27113/hsa:9540/hsa:894/hsa:598	13
hsa00514	Other types of O-glycan biosynthesis	6/1106	66/17148	0.251699	0.569403	ENSG00000141429/ENSG00000173950/ENSG00000115339/ENSG00000100626/ENSG00000119514/ENSG00000258520	GALNT1/XXYLT1/GALNT3/GALNT16/GALNT12/AL359317.1	hsa:2589/hsa:152002/hsa:2591/hsa:57452/hsa:79695/hsa:57452	6
hsa04742	Taste transduction	9/1106	107/17148	0.252815	0.569403	ENSG00000142875/ENSG00000054179/ENSG00000204681/ENSG00000124493/ENSG00000111664/ENSG00000111319/ENSG00000153253/ENSG00000169962/ENSG00000169432	PRKACB/ENTPD2/GABBR1/GRM4/GNB3/SCNN1A/SCN3A/TAS1R3/SCN9A	hsa:5567/hsa:954/hsa:2550/hsa:2914/hsa:2784/hsa:6337/hsa:6328/hsa:83756/hsa:6335	9
hsa00030	Pentose phosphate pathway	5/1106	53/17148	0.25529	0.569403	ENSG00000130313/ENSG00000049239/ENSG00000147224/ENSG00000079739/ENSG00000141959	PGLS/H6PD/PRPS1/PGM1/PFKL	hsa:25796/hsa:9563/hsa:5631/hsa:5236/hsa:5211	5
hsa04392	Hippo signaling pathway - multiple species	4/1106	40/17148	0.256323	0.569403	ENSG00000068028/ENSG00000007866/ENSG00000196159/ENSG00000166341	RASSF1/TEAD3/FAT4/DCHS1	hsa:11186/hsa:7005/hsa:79633/hsa:8642	4
hsa04977	Vitamin digestion and absorption	4/1106	40/17148	0.256323	0.569403	ENSG00000169814/ENSG00000185339/ENSG00000135917/ENSG00000101276	BTD/TCN2/SLC19A3/SLC52A3	hsa:686/hsa:6948/hsa:80704/hsa:113278	4
hsa04726	Serotonergic synapse	13/1106	164/17148	0.26026	0.573892	ENSG00000120129/ENSG00000142192/ENSG00000154229/ENSG00000134716/ENSG00000123104/ENSG00000142875/ENSG00000168243/ENSG00000167414/ENSG00000111664/ENSG00000095303/ENSG00000116711/ENSG00000126583/ENSG00000012779	DUSP1/APP/PRKCA/CYP2J2/ITPR2/PRKACB/GNG4/GNG8/GNB3/PTGS1/PLA2G4A/PRKCG/ALOX5	hsa:1843/hsa:351/hsa:5578/hsa:1573/hsa:3709/hsa:5567/hsa:2786/hsa:94235/hsa:2784/hsa:5742/hsa:5321/hsa:5582/hsa:240	13
hsa05134	Legionellosis	21/1106	279/17148	0.262034	0.573892	ENSG00000173110/ENSG00000163739/ENSG00000156508/ENSG00000081041/ENSG00000283041/ENSG00000204388/ENSG00000136244/ENSG00000169429/ENSG00000204389/ENSG00000125538/ENSG00000196205/ENSG00000079332/ENSG00000225217/ENSG00000137752/ENSG00000233476/ENSG00000168811/ENSG00000163734/ENSG00000126803/ENSG00000250182/ENSG00000204390/ENSG00000271524	HSPA6/CXCL1/EEF1A1/CXCL2/AC008038.1/HSPA1B/IL6/CXCL8/HSPA1A/IL1B/EEF1A1P5/SAR1A/HSPA7/CASP1/EEF1A1P6/IL12A/CXCL3/HSPA2/EEF1A1P13/HSPA1L/BNIP3P17	hsa:3310/hsa:2919/hsa:1915/hsa:2920/hsa:1937/hsa:3303/hsa:3569/hsa:3576/hsa:3303/hsa:3553/hsa:1915/hsa:56681/hsa:3310/hsa:834/hsa:1915/hsa:3592/hsa:2921/hsa:3306/hsa:1915/hsa:3305/hsa:664	21
hsa04110	Cell cycle	20/1106	265/17148	0.264553	0.575357	ENSG00000099860/ENSG00000136997/ENSG00000253729/ENSG00000091651/ENSG00000164611/ENSG00000129757/ENSG00000116717/ENSG00000183765/ENSG00000123080/ENSG00000149311/ENSG00000134058/ENSG00000170312/ENSG00000164045/ENSG00000006634/ENSG00000118007/ENSG00000133101/ENSG00000285793/ENSG00000119699/ENSG00000118971/ENSG00000164162	GADD45B/MYC/PRKDC/ORC6/PTTG1/CDKN1C/GADD45A/CHEK2/CDKN2C/ATM/CDK7/CDK1/CDC25A/DBF4/STAG1/CCNA1/AC125232.2/TGFB3/CCND2/ANAPC10	hsa:4616/hsa:4609/hsa:5591/hsa:23594/hsa:9232/hsa:1028/hsa:1647/hsa:11200/hsa:1031/hsa:472/hsa:1022/hsa:983/hsa:993/hsa:10926/hsa:10274/hsa:8900/hsa:64682/hsa:7043/hsa:894/hsa:10393	20
hsa01521	EGFR tyrosine kinase inhibitor resistance	13/1106	165/17148	0.267226	0.577134	ENSG00000154229/ENSG00000136244/ENSG00000068078/ENSG00000196712/ENSG00000153094/ENSG00000145431/ENSG00000138685/ENSG00000113721/ENSG00000129946/ENSG00000145675/ENSG00000240445/ENSG00000281376/ENSG00000126583	PRKCA/IL6/FGFR3/NF1/BCL2L11/PDGFC/FGF2/PDGFRB/SHC2/PIK3R1/FOXO3B/ABALON/PRKCG	hsa:5578/hsa:3569/hsa:2261/hsa:4763/hsa:10018/hsa:56034/hsa:2247/hsa:5159/hsa:25759/hsa:5295/hsa:2309/hsa:598/hsa:5582	13
hsa01040	Biosynthesis of unsaturated fatty acids	4/1106	41/17148	0.270843	0.579454	ENSG00000149485/ENSG00000184227/ENSG00000087008/ENSG00000170522	FADS1/ACOT1/ACOX3/ELOVL6	hsa:3992/hsa:10965/hsa:8310/hsa:79071	4
hsa03030	DNA replication	6/1106	68/17148	0.27389	0.579454	ENSG00000148229/ENSG00000049541/ENSG00000163918/ENSG00000101868/ENSG00000133119/ENSG00000285816	POLE3/RFC2/RFC4/POLA1/RFC3/AP000944.2	hsa:54107/hsa:5982/hsa:5984/hsa:5422/hsa:5983/hsa:23649	6
hsa05219	Bladder cancer	6/1106	68/17148	0.27389	0.579454	ENSG00000136997/ENSG00000169429/ENSG00000196611/ENSG00000068078/ENSG00000068028/ENSG00000039068	MYC/CXCL8/MMP1/FGFR3/RASSF1/CDH1	hsa:4609/hsa:3576/hsa:4312/hsa:2261/hsa:11186/hsa:999	6
hsa00350	Tyrosine metabolism	6/1106	69/17148	0.285156	0.599213	ENSG00000104951/ENSG00000131480/ENSG00000131471/ENSG00000158104/ENSG00000141744/ENSG00000259583	IL4I1/AOC2/AOC3/HPD/PNMT/AC015712.2	hsa:259307/hsa:314/hsa:8639/hsa:3242/hsa:5409/hsa:220	6
hsa05330	Allograft rejection	10/1106	126/17148	0.294987	0.609116	ENSG00000234745/ENSG00000204525/ENSG00000204642/ENSG00000204592/ENSG00000206503/ENSG00000231389/ENSG00000168811/ENSG00000243753/ENSG00000206341/ENSG00000204257	HLA-B/HLA-C/HLA-F/HLA-E/HLA-A/HLA-DPA1/IL12A/HLA-L/HLA-H/HLA-DMA	hsa:3106/hsa:3107/hsa:3134/hsa:3133/hsa:3105/hsa:3113/hsa:3592/hsa:3105/hsa:3106/hsa:3108	10
hsa00600	Sphingolipid metabolism	6/1106	70/17148	0.29652	0.609116	ENSG00000100422/ENSG00000176170/ENSG00000102393/ENSG00000118276/ENSG00000128242/ENSG00000103056	CERK/SPHK1/GLA/B4GALT6/GAL3ST1/SMPD3	hsa:64781/hsa:8877/hsa:2717/hsa:9331/hsa:9514/hsa:55512	6
hsa04917	Prolactin signaling pathway	8/1106	98/17148	0.297546	0.609116	ENSG00000115415/ENSG00000197536/ENSG00000170345/ENSG00000125347/ENSG00000129946/ENSG00000118971/ENSG00000145675/ENSG00000240445	STAT1/C5orf56/FOS/IRF1/SHC2/CCND2/PIK3R1/FOXO3B	hsa:6772/hsa:3659/hsa:2353/hsa:3659/hsa:25759/hsa:894/hsa:5295/hsa:2309	8
hsa01212	Fatty acid metabolism	7/1106	84/17148	0.297703	0.609116	ENSG00000278540/ENSG00000149485/ENSG00000103740/ENSG00000087008/ENSG00000170522/ENSG00000169169/ENSG00000205560	ACACA/FADS1/ACSBG1/ACOX3/ELOVL6/CPT1C/CPT1B	hsa:31/hsa:3992/hsa:23205/hsa:8310/hsa:79071/hsa:126129/hsa:1375	7
hsa00534	Glycosaminoglycan biosynthesis - heparan sulfate / heparin	3/1106	30/17148	0.304983	0.619932	ENSG00000153936/ENSG00000176022/ENSG00000158008	HS2ST1/B3GALT6/EXTL1	hsa:9653/hsa:126792/hsa:2134	3
hsa00561	Glycerolipid metabolism	8/1106	100/17148	0.316861	0.637112	ENSG00000074416/ENSG00000149476/ENSG00000102393/ENSG00000062282/ENSG00000132793/ENSG00000143797/ENSG00000147535/ENSG00000102780	MGLL/TKFC/GLA/DGAT2/LPIN3/MBOAT2/PLPP5/DGKH	hsa:11343/hsa:26007/hsa:2717/hsa:84649/hsa:64900/hsa:129642/hsa:84513/hsa:160851	8
hsa04015	Rap1 signaling pathway	26/1106	363/17148	0.317532	0.637112	ENSG00000064300/ENSG00000154229/ENSG00000136237/ENSG00000105287/ENSG00000259207/ENSG00000128512/ENSG00000169242/ENSG00000150093/ENSG00000068078/ENSG00000137076/ENSG00000068831/ENSG00000145431/ENSG00000138685/ENSG00000113721/ENSG00000076864/ENSG00000152689/ENSG00000119630/ENSG00000039068/ENSG00000233328/ENSG00000145675/ENSG00000187391/ENSG00000234996/ENSG00000120318/ENSG00000266094/ENSG00000126583…	NGFR/PRKCA/RAPGEF5/PRKD2/ITGB3/DOCK4/EFNA1/ITGB1/FGFR3/TLN1/RASGRP2/PDGFC/FGF2/PDGFRB/RAP1GAP/RASGRP3/PGF/CDH1/PFN1P1/PIK3R1/MAGI2/AC098934.2/ARAP3/RASSF5/PRKCG/ADORA2A	hsa:4804/hsa:5578/hsa:9771/hsa:25865/hsa:3690/hsa:9732/hsa:1942/hsa:3688/hsa:2261/hsa:7094/hsa:10235/hsa:56034/hsa:2247/hsa:5159/hsa:5909/hsa:25780/hsa:5228/hsa:999/hsa:5216/hsa:5295/hsa:9863/hsa:71/hsa:64411/hsa:83593/hsa:5582/hsa:135	26
hsa05235	PD-L1 expression and PD-1 checkpoint pathway in cancer	10/1106	129/17148	0.320431	0.638809	ENSG00000168062/ENSG00000115415/ENSG00000120217/ENSG00000170345/ENSG00000107758/ENSG00000179295/ENSG00000065675/ENSG00000145675/ENSG00000188389/ENSG00000275882	BATF2/STAT1/CD274/FOS/PPP3CB/PTPN11/PRKCQ/PIK3R1/PDCD1/IKBKGP1	hsa:116071/hsa:6772/hsa:29126/hsa:2353/hsa:5532/hsa:5781/hsa:5588/hsa:5295/hsa:5133/hsa:8517	10
hsa04935	Growth hormone synthesis, secretion and action	12/1106	160/17148	0.336929	0.66048	ENSG00000115415/ENSG00000154229/ENSG00000123104/ENSG00000170345/ENSG00000142875/ENSG00000128272/ENSG00000129946/ENSG00000171223/ENSG00000146592/ENSG00000145675/ENSG00000126583/ENSG00000060566	STAT1/PRKCA/ITPR2/FOS/PRKACB/ATF4/SHC2/JUNB/CREB5/PIK3R1/PRKCG/CREB3L3	hsa:6772/hsa:5578/hsa:3709/hsa:2353/hsa:5567/hsa:468/hsa:25759/hsa:3726/hsa:9586/hsa:5295/hsa:5582/hsa:84699	12
hsa04721	Synaptic vesicle cycle	10/1106	131/17148	0.337649	0.66048	ENSG00000006125/ENSG00000105402/ENSG00000104888/ENSG00000166900/ENSG00000141378/ENSG00000105649/ENSG00000111181/ENSG00000079841/ENSG00000260075/ENSG00000106688	AP2B1/NAPA/SLC17A7/STX3/PTRH2/RAB3A/SLC6A12/RIMS1/NSFP1/SLC1A1	hsa:163/hsa:8775/hsa:57030/hsa:6809/hsa:1213/hsa:5864/hsa:6539/hsa:22999/hsa:4905/hsa:6505	10
hsa04145	Phagosome	29/1106	412/17148	0.339123	0.66048	ENSG00000072274/ENSG00000234745/ENSG00000204525/ENSG00000159403/ENSG00000204642/ENSG00000168394/ENSG00000204592/ENSG00000138448/ENSG00000197102/ENSG00000153246/ENSG00000167552/ENSG00000204267/ENSG00000206503/ENSG00000259207/ENSG00000132432/ENSG00000127824/ENSG00000011028/ENSG00000116701/ENSG00000150093/ENSG00000065665/ENSG00000187240/ENSG00000231389/ENSG00000204261/ENSG00000169231/ENSG00000234996…	TFRC/HLA-B/HLA-C/C1R/HLA-F/TAP1/HLA-E/ITGAV/DYNC1H1/PLA2R1/TUBA1A/TAP2/HLA-A/ITGB3/SEC61G/TUBA4A/MRC2/NCF2/ITGB1/SEC61A2/DYNC2H1/HLA-DPA1/PSMB8-AS1/THBS3/AC098934.2/HLA-L/HLA-H/HLA-DMA/NCF1	hsa:7037/hsa:3106/hsa:3107/hsa:715/hsa:3134/hsa:6890/hsa:3133/hsa:3685/hsa:1778/hsa:22925/hsa:7846/hsa:6891/hsa:3105/hsa:3690/hsa:23480/hsa:7277/hsa:9902/hsa:4688/hsa:3688/hsa:55176/hsa:79659/hsa:3113/hsa:6890/hsa:7059/hsa:71/hsa:3105/hsa:3106/hsa:3108/hsa:653361	29
hsa04215	Apoptosis - multiple species	7/1106	88/17148	0.339797	0.66048	ENSG00000064300/ENSG00000141682/ENSG00000101966/ENSG00000153094/ENSG00000115760/ENSG00000105327/ENSG00000281376	NGFR/PMAIP1/XIAP/BCL2L11/BIRC6/BBC3/ABALON	hsa:4804/hsa:5366/hsa:331/hsa:10018/hsa:57448/hsa:27113/hsa:598	7
hsa05210	Colorectal cancer	13/1106	176/17148	0.347374	0.671014	ENSG00000099860/ENSG00000141682/ENSG00000136997/ENSG00000109321/ENSG00000170345/ENSG00000115266/ENSG00000116717/ENSG00000153094/ENSG00000106799/ENSG00000105327/ENSG00000134982/ENSG00000119699/ENSG00000145675	GADD45B/PMAIP1/MYC/AREG/FOS/APC2/GADD45A/BCL2L11/TGFBR1/BBC3/APC/TGFB3/PIK3R1	hsa:4616/hsa:5366/hsa:4609/hsa:374/hsa:2353/hsa:10297/hsa:1647/hsa:10018/hsa:7046/hsa:27113/hsa:324/hsa:7043/hsa:5295	13
hsa04919	Thyroid hormone signaling pathway	16/1106	221/17148	0.352839	0.675354	ENSG00000115415/ENSG00000136997/ENSG00000138448/ENSG00000154229/ENSG00000259207/ENSG00000103197/ENSG00000129244/ENSG00000142875/ENSG00000141959/ENSG00000205918/ENSG00000114166/ENSG00000092054/ENSG00000145675/ENSG00000234996/ENSG00000126583/ENSG00000112394	STAT1/MYC/ITGAV/PRKCA/ITGB3/TSC2/ATP1B2/PRKACB/PFKL/PDPK2P/KAT2B/MYH7/PIK3R1/AC098934.2/PRKCG/SLC16A10	hsa:6772/hsa:4609/hsa:3685/hsa:5578/hsa:3690/hsa:7249/hsa:482/hsa:5567/hsa:5211/hsa:5170/hsa:8850/hsa:4625/hsa:5295/hsa:71/hsa:5582/hsa:117247	16
hsa03320	PPAR signaling pathway	10/1106	133/17148	0.355025	0.675354	ENSG00000196611/ENSG00000103740/ENSG00000140284/ENSG00000025434/ENSG00000205918/ENSG00000087008/ENSG00000169169/ENSG00000166333/ENSG00000205560/ENSG00000167676	MMP1/ACSBG1/SLC27A2/NR1H3/PDPK2P/ACOX3/CPT1C/ILK/CPT1B/PLIN4	hsa:4312/hsa:23205/hsa:11001/hsa:10062/hsa:5170/hsa:8310/hsa:126129/hsa:3611/hsa:1375/hsa:729359	10
hsa04720	Long-term potentiation	8/1106	104/17148	0.356135	0.675354	ENSG00000154229/ENSG00000123104/ENSG00000107758/ENSG00000142875/ENSG00000128272/ENSG00000071242/ENSG00000072133/ENSG00000126583	PRKCA/ITPR2/PPP3CB/PRKACB/ATF4/RPS6KA2/RPS6KA6/PRKCG	hsa:5578/hsa:3709/hsa:5532/hsa:5567/hsa:468/hsa:6196/hsa:27330/hsa:5582	8
hsa04923	Regulation of lipolysis in adipocytes	6/1106	77/17148	0.377819	0.712131	ENSG00000074416/ENSG00000142875/ENSG00000169252/ENSG00000079435/ENSG00000145675/ENSG00000095303	MGLL/PRKACB/ADRB2/LIPE/PIK3R1/PTGS1	hsa:11343/hsa:5567/hsa:154/hsa:3991/hsa:5295/hsa:5742	6
hsa05220	Chronic myeloid leukemia	10/1106	136/17148	0.381307	0.714376	ENSG00000099860/ENSG00000136997/ENSG00000116717/ENSG00000106799/ENSG00000179295/ENSG00000129946/ENSG00000119699/ENSG00000145675/ENSG00000281376/ENSG00000275882	GADD45B/MYC/GADD45A/TGFBR1/PTPN11/SHC2/TGFB3/PIK3R1/ABALON/IKBKGP1	hsa:4616/hsa:4609/hsa:1647/hsa:7046/hsa:5781/hsa:25759/hsa:7043/hsa:5295/hsa:598/hsa:8517	10
hsa00510	N-Glycan biosynthesis	6/1106	78/17148	0.389546	0.725442	ENSG00000198162/ENSG00000214160/ENSG00000159063/ENSG00000128039/ENSG00000172339/ENSG00000168282	MAN1A2/ALG3/ALG8/SRD5A3/ALG14/MGAT2	hsa:10905/hsa:10195/hsa:79053/hsa:79644/hsa:199857/hsa:4247	6
hsa05140	Leishmaniasis	16/1106	227/17148	0.393598	0.726127	ENSG00000115415/ENSG00000156508/ENSG00000175130/ENSG00000170345/ENSG00000125538/ENSG00000196205/ENSG00000116701/ENSG00000150093/ENSG00000231389/ENSG00000233476/ENSG00000168811/ENSG00000119699/ENSG00000204257/ENSG00000250182/ENSG00000007171/ENSG00000158517	STAT1/EEF1A1/MARCKSL1/FOS/IL1B/EEF1A1P5/NCF2/ITGB1/HLA-DPA1/EEF1A1P6/IL12A/TGFB3/HLA-DMA/EEF1A1P13/NOS2/NCF1	hsa:6772/hsa:1915/hsa:65108/hsa:2353/hsa:3553/hsa:1915/hsa:4688/hsa:3688/hsa:3113/hsa:1915/hsa:3592/hsa:7043/hsa:3108/hsa:1915/hsa:4843/hsa:653361	16
hsa00603	Glycosphingolipid biosynthesis - globo and isoglobo series	2/1106	21/17148	0.396497	0.726127	ENSG00000102393/ENSG00000111728	GLA/ST8SIA1	hsa:2717/hsa:6489	2
hsa00513	Various types of N-glycan biosynthesis	5/1106	64/17148	0.396918	0.726127	ENSG00000139044/ENSG00000198162/ENSG00000214160/ENSG00000172339/ENSG00000168282	B4GALNT3/MAN1A2/ALG3/ALG14/MGAT2	hsa:283358/hsa:10905/hsa:10195/hsa:199857/hsa:4247	5
hsa05215	Prostate cancer	11/1106	154/17148	0.408116	0.742247	ENSG00000115590/ENSG00000128272/ENSG00000145431/ENSG00000113721/ENSG00000205918/ENSG00000146592/ENSG00000148516/ENSG00000145675/ENSG00000222047/ENSG00000275882/ENSG00000060566	IL1R2/ATF4/PDGFC/PDGFRB/PDPK2P/CREB5/ZEB1/PIK3R1/C10orf55/IKBKGP1/CREB3L3	hsa:7850/hsa:468/hsa:56034/hsa:5159/hsa:5170/hsa:9586/hsa:6935/hsa:5295/hsa:5328/hsa:8517/hsa:84699	11
hsa05414	Dilated cardiomyopathy (DCM)	17/1106	245/17148	0.413486	0.742413	ENSG00000138448/ENSG00000140416/ENSG00000259207/ENSG00000173402/ENSG00000091409/ENSG00000142875/ENSG00000143127/ENSG00000150093/ENSG00000135424/ENSG00000007402/ENSG00000119699/ENSG00000092054/ENSG00000142408/ENSG00000175084/ENSG00000234996/ENSG00000105855/ENSG00000259498	ITGAV/TPM1/ITGB3/DAG1/ITGA6/PRKACB/ITGA10/ITGB1/ITGA7/CACNA2D2/TGFB3/MYH7/CACNG8/DES/AC098934.2/ITGB8/TPM1-AS	hsa:3685/hsa:7168/hsa:3690/hsa:1605/hsa:3655/hsa:5567/hsa:8515/hsa:3688/hsa:3679/hsa:9254/hsa:7043/hsa:4625/hsa:59283/hsa:1674/hsa:71/hsa:3696/hsa:7171	17
hsa05221	Acute myeloid leukemia	7/1106	95/17148	0.414789	0.742413	ENSG00000140464/ENSG00000136997/ENSG00000164400/ENSG00000137193/ENSG00000133101/ENSG00000145675/ENSG00000275882	PML/MYC/CSF2/PIM1/CCNA1/PIK3R1/IKBKGP1	hsa:5371/hsa:4609/hsa:1437/hsa:5292/hsa:8900/hsa:5295/hsa:8517	7
hsa00590	Arachidonic acid metabolism	9/1106	125/17148	0.41637	0.742413	ENSG00000134716/ENSG00000148344/ENSG00000211445/ENSG00000213316/ENSG00000095303/ENSG00000116711/ENSG00000197582/ENSG00000196139/ENSG00000012779	CYP2J2/PTGES/GPX3/LTC4S/PTGS1/PLA2G4A/GPX1P1/AKR1C3/ALOX5	hsa:1573/hsa:9536/hsa:2878/hsa:4056/hsa:5742/hsa:5321/hsa:2876/hsa:8644/hsa:240	9
hsa03020	RNA polymerase	4/1106	51/17148	0.41948	0.742413	ENSG00000181222/ENSG00000102978/ENSG00000147669/ENSG00000068654	POLR2A/POLR2C/POLR2K/POLR1A	hsa:5430/hsa:5432/hsa:5440/hsa:25885	4
hsa04670	Leukocyte transendothelial migration	17/1106	246/17148	0.420143	0.742413	ENSG00000154229/ENSG00000106404/ENSG00000102181/ENSG00000116701/ENSG00000150093/ENSG00000160007/ENSG00000179295/ENSG00000145675/ENSG00000162692/ENSG00000234996/ENSG00000266094/ENSG00000126583/ENSG00000215375/ENSG00000270149/ENSG00000179776/ENSG00000231908/ENSG00000158517	PRKCA/CLDN15/CD99L2/NCF2/ITGB1/ARHGAP35/PTPN11/PIK3R1/VCAM1/AC098934.2/RASSF5/PRKCG/MYL5/AL591806.3/CDH5/IDH1-AS1/NCF1	hsa:5578/hsa:24146/hsa:83692/hsa:4688/hsa:3688/hsa:2909/hsa:5781/hsa:5295/hsa:7412/hsa:71/hsa:83593/hsa:5582/hsa:4636/hsa:50848/hsa:1003/hsa:93408/hsa:653361	17
hsa00480	Glutathione metabolism	8/1106	111/17148	0.425789	0.748138	ENSG00000002549/ENSG00000178814/ENSG00000116649/ENSG00000211445/ENSG00000099984/ENSG00000166825/ENSG00000065621/ENSG00000197582	LAP3/OPLAH/SRM/GPX3/GSTT2/ANPEP/GSTO2/GPX1P1	hsa:51056/hsa:26873/hsa:6723/hsa:2878/hsa:653689/hsa:290/hsa:119391/hsa:2876	8
hsa04971	Gastric acid secretion	10/1106	142/17148	0.434193	0.758619	ENSG00000154229/ENSG00000123104/ENSG00000105675/ENSG00000129244/ENSG00000142875/ENSG00000153822/ENSG00000123700/ENSG00000234996/ENSG00000126583/ENSG00000140795	PRKCA/ITPR2/ATP4A/ATP1B2/PRKACB/KCNJ16/KCNJ2/AC098934.2/PRKCG/MYLK3	hsa:5578/hsa:3709/hsa:495/hsa:482/hsa:5567/hsa:3773/hsa:3759/hsa:71/hsa:5582/hsa:91807	10
hsa05418	Fluid shear stress and atherosclerosis	22/1106	325/17148	0.438751	0.762299	ENSG00000108691/ENSG00000120129/ENSG00000138448/ENSG00000170345/ENSG00000259207/ENSG00000125538/ENSG00000115590/ENSG00000100292/ENSG00000105974/ENSG00000116701/ENSG00000163273/ENSG00000127528/ENSG00000099984/ENSG00000145675/ENSG00000162692/ENSG00000234996/ENSG00000237437/ENSG00000065621/ENSG00000179776/ENSG00000164867/ENSG00000275882/ENSG00000158517	CCL2/DUSP1/ITGAV/FOS/ITGB3/IL1B/IL1R2/HMOX1/CAV1/NCF2/NPPC/KLF2/GSTT2/PIK3R1/VCAM1/AC098934.2/ASS1P12/GSTO2/CDH5/NOS3/IKBKGP1/NCF1	hsa:6347/hsa:1843/hsa:3685/hsa:2353/hsa:3690/hsa:3553/hsa:7850/hsa:3162/hsa:857/hsa:4688/hsa:4880/hsa:10365/hsa:653689/hsa:5295/hsa:7412/hsa:71/hsa:445/hsa:119391/hsa:1003/hsa:4846/hsa:8517/hsa:653361	22
hsa04924	Renin secretion	7/1106	98/17148	0.446868	0.766895	ENSG00000123104/ENSG00000107758/ENSG00000142875/ENSG00000123700/ENSG00000169252/ENSG00000156113/ENSG00000171522	ITPR2/PPP3CB/PRKACB/KCNJ2/ADRB2/KCNMA1/PTGER4	hsa:3709/hsa:5532/hsa:5567/hsa:3759/hsa:154/hsa:3778/hsa:5734	7
hsa04340	Hedgehog signaling pathway	6/1106	83/17148	0.44792	0.766895	ENSG00000105429/ENSG00000137486/ENSG00000143147/ENSG00000142875/ENSG00000164690/ENSG00000118971	MEGF8/ARRB1/GPR161/PRKACB/SHH/CCND2	hsa:1954/hsa:408/hsa:23432/hsa:5567/hsa:6469/hsa:894	6
hsa04710	Circadian rhythm	4/1106	53/17148	0.448794	0.766895	ENSG00000126368/ENSG00000121671/ENSG00000179094/ENSG00000143365	NR1D1/CRY2/PER1/RORC	hsa:9572/hsa:1408/hsa:5187/hsa:6097	4
hsa04211	Longevity regulating pathway	9/1106	129/17148	0.453642	0.769973	ENSG00000112096/ENSG00000103197/ENSG00000142875/ENSG00000128272/ENSG00000130766/ENSG00000146592/ENSG00000145675/ENSG00000240445/ENSG00000060566	SOD2/TSC2/PRKACB/ATF4/SESN2/CREB5/PIK3R1/FOXO3B/CREB3L3	hsa:6648/hsa:7249/hsa:5567/hsa:468/hsa:83667/hsa:9586/hsa:5295/hsa:2309/hsa:84699	9
hsa00330	Arginine and proline metabolism	8/1106	114/17148	0.455547	0.769973	ENSG00000002549/ENSG00000130066/ENSG00000116649/ENSG00000142920/ENSG00000104524/ENSG00000237289/ENSG00000164867/ENSG00000007171	LAP3/SAT1/SRM/AZIN2/PYCR3/CKMT1B/NOS3/NOS2	hsa:51056/hsa:6303/hsa:6723/hsa:113451/hsa:65263/hsa:1159/hsa:4846/hsa:4843	8
hsa04520	Adherens junction	11/1106	162/17148	0.474969	0.797674	ENSG00000124216/ENSG00000142949/ENSG00000106799/ENSG00000140575/ENSG00000039068/ENSG00000151422/ENSG00000177707/ENSG00000234996/ENSG00000015285/ENSG00000132970/ENSG00000019549	SNAI1/PTPRF/TGFBR1/IQGAP1/CDH1/FER/NECTIN3/AC098934.2/WAS/WASF3/SNAI2	hsa:6615/hsa:5792/hsa:7046/hsa:8826/hsa:999/hsa:2241/hsa:25945/hsa:71/hsa:7454/hsa:10810/hsa:6591	11
hsa05100	Bacterial invasion of epithelial cells	13/1106	193/17148	0.477065	0.797674	ENSG00000115414/ENSG00000150760/ENSG00000085733/ENSG00000105974/ENSG00000150093/ENSG00000168385/ENSG00000141378/ENSG00000129946/ENSG00000100167/ENSG00000039068/ENSG00000166333/ENSG00000145675/ENSG00000234996	FN1/DOCK1/CTTN/CAV1/ITGB1/SEPT2/PTRH2/SHC2/SEPT3/CDH1/ILK/PIK3R1/AC098934.2	hsa:2335/hsa:1793/hsa:2017/hsa:857/hsa:3688/hsa:4735/hsa:1213/hsa:25759/hsa:55964/hsa:999/hsa:3611/hsa:5295/hsa:71	13
hsa03450	Non-homologous end-joining	2/1106	25/17148	0.485771	0.807886	ENSG00000253729/ENSG00000152422	PRKDC/XRCC4	hsa:5591/hsa:7518	2
hsa01230	Biosynthesis of amino acids	17/1106	258/17148	0.499835	0.826855	ENSG00000122729/ENSG00000111640/ENSG00000102144/ENSG00000111674/ENSG00000147224/ENSG00000141959/ENSG00000092621/ENSG00000070669/ENSG00000228232/ENSG00000126522/ENSG00000173599/ENSG00000226415/ENSG00000104524/ENSG00000186076/ENSG00000021826/ENSG00000151224/ENSG00000237437	ACO1/GAPDH/PGK1/ENO2/PRPS1/PFKL/PHGDH/ASNS/GAPDHP1/ASL/PC/TPI1P1/PYCR3/AC012085.1/CPS1/MAT1A/ASS1P12	hsa:48/hsa:2597/hsa:5230/hsa:2026/hsa:5631/hsa:5211/hsa:26227/hsa:440/hsa:2597/hsa:435/hsa:5091/hsa:7167/hsa:65263/hsa:5223/hsa:1373/hsa:4143/hsa:445	17
hsa04914	Progesterone-mediated oocyte maturation	12/1106	181/17148	0.503684	0.827994	ENSG00000142875/ENSG00000087586/ENSG00000079616/ENSG00000170312/ENSG00000071242/ENSG00000164045/ENSG00000072133/ENSG00000113742/ENSG00000133101/ENSG00000285793/ENSG00000145675/ENSG00000164162	PRKACB/AURKA/KIF22/CDK1/RPS6KA2/CDC25A/RPS6KA6/CPEB4/CCNA1/AC125232.2/PIK3R1/ANAPC10	hsa:5567/hsa:6790/hsa:3835/hsa:983/hsa:6196/hsa:993/hsa:27330/hsa:80315/hsa:8900/hsa:64682/hsa:5295/hsa:10393	12
hsa00760	Nicotinate and nicotinamide metabolism	4/1106	57/17148	0.505849	0.827994	ENSG00000135318/ENSG00000173614/ENSG00000157064/ENSG00000106733	NT5E/NMNAT1/NMNAT2/NMRK1	hsa:4907/hsa:64802/hsa:23057/hsa:54981	4
hsa04022	cGMP-PKG signaling pathway	20/1106	306/17148	0.508935	0.828685	ENSG00000123104/ENSG00000058668/ENSG00000107758/ENSG00000129244/ENSG00000128272/ENSG00000169100/ENSG00000163273/ENSG00000116741/ENSG00000146592/ENSG00000186642/ENSG00000169252/ENSG00000070961/ENSG00000156113/ENSG00000092054/ENSG00000135643/ENSG00000254595/ENSG00000164867/ENSG00000224316/ENSG00000060566/ENSG00000140795	ITPR2/ATP2B4/PPP3CB/ATP1B2/ATF4/SLC25A6/NPPC/RGS2/CREB5/PDE2A/ADRB2/ATP2B1/KCNMA1/MYH7/KCNMB4/AC084337.1/NOS3/GTF2IP5/CREB3L3/MYLK3	hsa:3709/hsa:493/hsa:5532/hsa:482/hsa:468/hsa:293/hsa:4880/hsa:5997/hsa:9586/hsa:5138/hsa:154/hsa:490/hsa:3778/hsa:4625/hsa:27345/hsa:7416/hsa:4846/hsa:2969/hsa:84699/hsa:91807	20
hsa04270	Vascular smooth muscle contraction	14/1106	214/17148	0.517867	0.838138	ENSG00000148926/ENSG00000154229/ENSG00000123104/ENSG00000160013/ENSG00000142875/ENSG00000196914/ENSG00000163273/ENSG00000065675/ENSG00000156113/ENSG00000135643/ENSG00000116711/ENSG00000126583/ENSG00000128271/ENSG00000140795	ADM/PRKCA/ITPR2/PTGIR/PRKACB/ARHGEF12/NPPC/PRKCQ/KCNMA1/KCNMB4/PLA2G4A/PRKCG/ADORA2A/MYLK3	hsa:133/hsa:5578/hsa:3709/hsa:5739/hsa:5567/hsa:23365/hsa:4880/hsa:5588/hsa:3778/hsa:27345/hsa:5321/hsa:5582/hsa:135/hsa:91807	14
hsa00562	Inositol phosphate metabolism	7/1106	105/17148	0.520131	0.838138	ENSG00000274602/ENSG00000226415/ENSG00000137825/ENSG00000127080/ENSG00000251521/ENSG00000248608/ENSG00000183506	PI4KAP1/TPI1P1/ITPKA/IPPK/IMPA1P1/AC133963.1/PI4KAP2	hsa:5297/hsa:7167/hsa:3706/hsa:64768/hsa:3612/hsa:51477/hsa:5297	7
hsa04020	Calcium signaling pathway	24/1106	371/17148	0.524667	0.838324	ENSG00000154229/ENSG00000186815/ENSG00000123104/ENSG00000176170/ENSG00000160991/ENSG00000058668/ENSG00000107758/ENSG00000142875/ENSG00000169100/ENSG00000175938/ENSG00000113721/ENSG00000137825/ENSG00000006283/ENSG00000169252/ENSG00000070961/ENSG00000196218/ENSG00000126583/ENSG00000100346/ENSG00000128271/ENSG00000254595/ENSG00000164867/ENSG00000007171/ENSG00000140795/ENSG00000257950	PRKCA/TPCN1/ITPR2/SPHK1/ORAI2/ATP2B4/PPP3CB/PRKACB/SLC25A6/ORAI3/PDGFRB/ITPKA/CACNA1G/ADRB2/ATP2B1/RYR1/PRKCG/CACNA1I/ADORA2A/AC084337.1/NOS3/NOS2/MYLK3/P2RX5-TAX1BP3	hsa:5578/hsa:53373/hsa:3709/hsa:8877/hsa:80228/hsa:493/hsa:5532/hsa:5567/hsa:293/hsa:93129/hsa:5159/hsa:3706/hsa:8913/hsa:154/hsa:490/hsa:6261/hsa:5582/hsa:8911/hsa:135/hsa:7416/hsa:4846/hsa:4843/hsa:91807/hsa:5026	24
hsa00515	Mannose type O-glycan biosynthesis	2/1106	27/17148	0.527227	0.838324	ENSG00000106692/ENSG00000185900	FKTN/POMK	hsa:2218/hsa:84197	2
hsa05218	Melanoma	7/1106	106/17148	0.530323	0.838324	ENSG00000099860/ENSG00000116717/ENSG00000145431/ENSG00000138685/ENSG00000113721/ENSG00000039068/ENSG00000145675	GADD45B/GADD45A/PDGFC/FGF2/PDGFRB/CDH1/PIK3R1	hsa:4616/hsa:1647/hsa:56034/hsa:2247/hsa:5159/hsa:999/hsa:5295	7
hsa04810	Regulation of actin cytoskeleton	27/1106	419/17148	0.531028	0.838324	ENSG00000138448/ENSG00000115414/ENSG00000150760/ENSG00000115266/ENSG00000259207/ENSG00000091409/ENSG00000143127/ENSG00000150093/ENSG00000196914/ENSG00000068078/ENSG00000160007/ENSG00000145431/ENSG00000138685/ENSG00000113721/ENSG00000140575/ENSG00000135424/ENSG00000134982/ENSG00000233328/ENSG00000145675/ENSG00000127084/ENSG00000234996/ENSG00000006747/ENSG00000187653/ENSG00000215375/ENSG00000105855…	ITGAV/FN1/DOCK1/APC2/ITGB3/ITGA6/ITGA10/ITGB1/ARHGEF12/FGFR3/ARHGAP35/PDGFC/FGF2/PDGFRB/IQGAP1/ITGA7/APC/PFN1P1/PIK3R1/FGD3/AC098934.2/SCIN/TMSB4XP8/MYL5/ITGB8/IDH1-AS1/MYLK3	hsa:3685/hsa:2335/hsa:1793/hsa:10297/hsa:3690/hsa:3655/hsa:8515/hsa:3688/hsa:23365/hsa:2261/hsa:2909/hsa:56034/hsa:2247/hsa:5159/hsa:8826/hsa:3679/hsa:324/hsa:5216/hsa:5295/hsa:89846/hsa:71/hsa:85477/hsa:7114/hsa:4636/hsa:3696/hsa:93408/hsa:91807	27
hsa04660	T cell receptor signaling pathway	9/1106	138/17148	0.535662	0.841368	ENSG00000164400/ENSG00000170345/ENSG00000107758/ENSG00000107968/ENSG00000205918/ENSG00000065675/ENSG00000145675/ENSG00000188389/ENSG00000275882	CSF2/FOS/PPP3CB/MAP3K8/PDPK2P/PRKCQ/PIK3R1/PDCD1/IKBKGP1	hsa:1437/hsa:2353/hsa:5532/hsa:1326/hsa:5170/hsa:5588/hsa:5295/hsa:5133/hsa:8517	9
hsa00062	Fatty acid elongation	3/1106	44/17148	0.546366	0.850348	ENSG00000184227/ENSG00000159445/ENSG00000170522	ACOT1/THEM4/ELOVL6	hsa:10965/hsa:117145/hsa:79071	3
hsa03430	Mismatch repair	4/1106	60/17148	0.546848	0.850348	ENSG00000174371/ENSG00000049541/ENSG00000163918/ENSG00000133119	EXO1/RFC2/RFC4/RFC3	hsa:9156/hsa:5982/hsa:5984/hsa:5983	4
hsa04216	Ferroptosis	8/1106	125/17148	0.561131	0.864465	ENSG00000072274/ENSG00000130066/ENSG00000087086/ENSG00000168003/ENSG00000100292/ENSG00000167996/ENSG00000047457/ENSG00000265095	TFRC/SAT1/FTL/SLC3A2/HMOX1/FTH1/CP/FTLP12	hsa:7037/hsa:6303/hsa:2512/hsa:6520/hsa:3162/hsa:2495/hsa:1356/hsa:2512	8
hsa01524	Platinum drug resistance	10/1106	157/17148	0.563024	0.864465	ENSG00000141682/ENSG00000101966/ENSG00000149311/ENSG00000105327/ENSG00000205918/ENSG00000099984/ENSG00000136936/ENSG00000145675/ENSG00000281376/ENSG00000065621	PMAIP1/XIAP/ATM/BBC3/PDPK2P/GSTT2/XPA/PIK3R1/ABALON/GSTO2	hsa:5366/hsa:331/hsa:472/hsa:27113/hsa:5170/hsa:653689/hsa:7507/hsa:5295/hsa:598/hsa:119391	10
hsa05135	Yersinia infection	20/1106	316/17148	0.568374	0.864465	ENSG00000108691/ENSG00000115414/ENSG00000136244/ENSG00000169429/ENSG00000150760/ENSG00000170345/ENSG00000125538/ENSG00000150093/ENSG00000196914/ENSG00000171855/ENSG00000137752/ENSG00000071242/ENSG00000005020/ENSG00000072133/ENSG00000145675/ENSG00000234996/ENSG00000015285/ENSG00000106526/ENSG00000122574/ENSG00000275882	CCL2/FN1/IL6/CXCL8/DOCK1/FOS/IL1B/ITGB1/ARHGEF12/IFNB1/CASP1/RPS6KA2/SKAP2/RPS6KA6/PIK3R1/AC098934.2/WAS/ACTR3C/WIPF3/IKBKGP1	hsa:6347/hsa:2335/hsa:3569/hsa:3576/hsa:1793/hsa:2353/hsa:3553/hsa:3688/hsa:23365/hsa:3456/hsa:834/hsa:6196/hsa:8935/hsa:27330/hsa:5295/hsa:71/hsa:7454/hsa:653857/hsa:644150/hsa:8517	20
hsa04672	Intestinal immune network for IgA production	8/1106	126/17148	0.570312	0.864465	ENSG00000277117/ENSG00000134470/ENSG00000136244/ENSG00000160223/ENSG00000231389/ENSG00000131142/ENSG00000102524/ENSG00000204257	FP565260.3/IL15RA/IL6/ICOSLG/HLA-DPA1/CCL25/TNFSF13B/HLA-DMA	hsa:102723996/hsa:3601/hsa:3569/hsa:102723996/hsa:3113/hsa:6370/hsa:10673/hsa:3108	8
hsa00051	Fructose and mannose metabolism	4/1106	62/17148	0.57317	0.864465	ENSG00000149476/ENSG00000141959/ENSG00000132199/ENSG00000226415	TKFC/PFKL/ENOSF1/TPI1P1	hsa:26007/hsa:5211/hsa:55556/hsa:7167	4
hsa05320	Autoimmune thyroid disease	9/1106	143/17148	0.579259	0.864465	ENSG00000234745/ENSG00000204525/ENSG00000204642/ENSG00000204592/ENSG00000206503/ENSG00000231389/ENSG00000243753/ENSG00000206341/ENSG00000204257	HLA-B/HLA-C/HLA-F/HLA-E/HLA-A/HLA-DPA1/HLA-L/HLA-H/HLA-DMA	hsa:3106/hsa:3107/hsa:3134/hsa:3133/hsa:3105/hsa:3113/hsa:3105/hsa:3106/hsa:3108	9
hsa05120	Epithelial cell signaling in Helicobacter pylori infection	8/1106	127/17148	0.579406	0.864465	ENSG00000271503/ENSG00000163739/ENSG00000081041/ENSG00000169429/ENSG00000179295/ENSG00000163734/ENSG00000270149/ENSG00000275882	CCL5/CXCL1/CXCL2/CXCL8/PTPN11/CXCL3/AL591806.3/IKBKGP1	hsa:6352/hsa:2919/hsa:2920/hsa:3576/hsa:5781/hsa:2921/hsa:50848/hsa:8517	8
hsa00920	Sulfur metabolism	1/1106	13/17148	0.579807	0.864465	ENSG00000198682	PAPSS2	hsa:9060	1
hsa00260	Glycine, serine and threonine metabolism	6/1106	95/17148	0.580943	0.864465	ENSG00000131480/ENSG00000092621/ENSG00000167720/ENSG00000131471/ENSG00000186076/ENSG00000123453	AOC2/PHGDH/SRR/AOC3/AC012085.1/SARDH	hsa:314/hsa:26227/hsa:63826/hsa:8639/hsa:5223/hsa:1757	6
hsa05214	Glioma	7/1106	112/17148	0.589523	0.873056	ENSG00000099860/ENSG00000154229/ENSG00000116717/ENSG00000113721/ENSG00000129946/ENSG00000145675/ENSG00000126583	GADD45B/PRKCA/GADD45A/PDGFRB/SHC2/PIK3R1/PRKCG	hsa:4616/hsa:5578/hsa:1647/hsa:5159/hsa:25759/hsa:5295/hsa:5582	7
hsa05322	Systemic lupus erythematosus	18/1106	289/17148	0.596134	0.876258	ENSG00000159403/ENSG00000132109/ENSG00000182326/ENSG00000132475/ENSG00000181218/ENSG00000197903/ENSG00000231389/ENSG00000180573/ENSG00000224389/ENSG00000184260/ENSG00000274750/ENSG00000270882/ENSG00000196787/ENSG00000196890/ENSG00000166278/ENSG00000204257/ENSG00000178458/ENSG00000106804	C1R/TRIM21/C1S/H3F3B/HIST3H2A/HIST1H2BK/HLA-DPA1/HIST1H2AC/C4B/HIST2H2AC/HIST1H3E/HIST2H4A/HIST1H2AG/HIST3H2BB/C2/HLA-DMA/H3F3AP6/C5	hsa:715/hsa:6737/hsa:716/hsa:3020/hsa:92815/hsa:85236/hsa:3113/hsa:8334/hsa:721/hsa:8338/hsa:8352/hsa:8370/hsa:8336/hsa:128312/hsa:717/hsa:3108/hsa:3020/hsa:727	18
hsa05340	Primary immunodeficiency	8/1106	129/17148	0.597321	0.876258	ENSG00000168394/ENSG00000168685/ENSG00000204267/ENSG00000196839/ENSG00000147168/ENSG00000204261/ENSG00000105639/ENSG00000275882	TAP1/IL7R/TAP2/ADA/IL2RG/PSMB8-AS1/JAK3/IKBKGP1	hsa:6890/hsa:3575/hsa:6891/hsa:100/hsa:3561/hsa:6890/hsa:3718/hsa:8517	8
hsa04730	Long-term depression	5/1106	81/17148	0.605261	0.877929	ENSG00000154229/ENSG00000123104/ENSG00000196218/ENSG00000116711/ENSG00000126583	PRKCA/ITPR2/RYR1/PLA2G4A/PRKCG	hsa:5578/hsa:3709/hsa:6261/hsa:5321/hsa:5582	5
hsa00072	Synthesis and degradation of ketone bodies	1/1106	14/17148	0.606929	0.877929	ENSG00000083720	OXCT1	hsa:5019	1
hsa00400	Phenylalanine, tyrosine and tryptophan biosynthesis	1/1106	14/17148	0.606929	0.877929	ENSG00000104951	IL4I1	hsa:259307	1
hsa04979	Cholesterol metabolism	5/1106	82/17148	0.616231	0.887259	ENSG00000134243/ENSG00000123384/ENSG00000007944/ENSG00000213398/ENSG00000254595	SORT1/LRP1/MYLIP/LCAT/AC084337.1	hsa:6272/hsa:4035/hsa:29116/hsa:3931/hsa:7416	5
hsa01200	Carbon metabolism	21/1106	342/17148	0.62501	0.895751	ENSG00000122729/ENSG00000130313/ENSG00000049239/ENSG00000111640/ENSG00000149476/ENSG00000177000/ENSG00000102144/ENSG00000111674/ENSG00000147224/ENSG00000141959/ENSG00000092621/ENSG00000143252/ENSG00000228232/ENSG00000173599/ENSG00000197444/ENSG00000087008/ENSG00000226415/ENSG00000186076/ENSG00000021826/ENSG00000124370/ENSG00000250959	ACO1/PGLS/H6PD/GAPDH/TKFC/MTHFR/PGK1/ENO2/PRPS1/PFKL/PHGDH/SDHC/GAPDHP1/PC/OGDHL/ACOX3/TPI1P1/AC012085.1/CPS1/MCEE/GLUD1P3	hsa:48/hsa:25796/hsa:9563/hsa:2597/hsa:26007/hsa:4524/hsa:5230/hsa:2026/hsa:5631/hsa:5211/hsa:26227/hsa:6391/hsa:2597/hsa:5091/hsa:55753/hsa:8310/hsa:7167/hsa:5223/hsa:1373/hsa:84693/hsa:2746	21
hsa00052	Galactose metabolism	3/1106	50/17148	0.634075	0.901088	ENSG00000102393/ENSG00000079739/ENSG00000141959	GLA/PGM1/PFKL	hsa:2717/hsa:5236/hsa:5211	3
hsa03008	Ribosome biogenesis in eukaryotes	12/1106	199/17148	0.637387	0.901088	ENSG00000112159/ENSG00000163938/ENSG00000165271/ENSG00000108651/ENSG00000172336/ENSG00000115368/ENSG00000163811/ENSG00000148688/ENSG00000124383/ENSG00000231701/ENSG00000254929/ENSG00000101888	MDN1/GNL3/NOL6/UTP6/POP7/WDR75/WDR43/RPP30/MPHOSPH10/BMS1P13/AL591684.2/NXT2	hsa:23195/hsa:26354/hsa:65083/hsa:55813/hsa:10248/hsa:84128/hsa:23160/hsa:10556/hsa:10199/hsa:9790/hsa:9790/hsa:55916	12
hsa04614	Renin-angiotensin system	2/1106	33/17148	0.637426	0.901088	ENSG00000166825/ENSG00000167748	ANPEP/KLK1	hsa:290/hsa:3816	2
hsa05212	Pancreatic cancer	8/1106	134/17148	0.640369	0.901153	ENSG00000115415/ENSG00000099860/ENSG00000116717/ENSG00000106799/ENSG00000119699/ENSG00000145675/ENSG00000281376/ENSG00000275882	STAT1/GADD45B/GADD45A/TGFBR1/TGFB3/PIK3R1/ABALON/IKBKGP1	hsa:6772/hsa:4616/hsa:1647/hsa:7046/hsa:7043/hsa:5295/hsa:598/hsa:8517	8
hsa00140	Steroid hormone biosynthesis	8/1106	136/17148	0.656842	0.914328	ENSG00000145545/ENSG00000106258/ENSG00000176387/ENSG00000128039/ENSG00000171234/ENSG00000101846/ENSG00000196139/ENSG00000140465	SRD5A1/CYP3A5/HSD11B2/SRD5A3/UGT2B7/STS/AKR1C3/CYP1A1	hsa:6715/hsa:1577/hsa:3291/hsa:79644/hsa:7364/hsa:412/hsa:8644/hsa:1543	8
hsa04722	Neurotrophin signaling pathway	12/1106	202/17148	0.657799	0.914328	ENSG00000064300/ENSG00000134243/ENSG00000128272/ENSG00000071242/ENSG00000179295/ENSG00000129946/ENSG00000205918/ENSG00000072133/ENSG00000198400/ENSG00000007264/ENSG00000145675/ENSG00000240445	NGFR/SORT1/ATF4/RPS6KA2/PTPN11/SHC2/PDPK2P/RPS6KA6/NTRK1/MATK/PIK3R1/FOXO3B	hsa:4804/hsa:6272/hsa:468/hsa:6196/hsa:5781/hsa:25759/hsa:5170/hsa:27330/hsa:4914/hsa:4145/hsa:5295/hsa:2309	12
hsa01522	Endocrine resistance	8/1106	137/17148	0.66491	0.914328	ENSG00000198719/ENSG00000170345/ENSG00000123080/ENSG00000142875/ENSG00000101384/ENSG00000129946/ENSG00000145675/ENSG00000128917	DLL1/FOS/CDKN2C/PRKACB/JAG1/SHC2/PIK3R1/DLL4	hsa:28514/hsa:2353/hsa:1031/hsa:5567/hsa:182/hsa:25759/hsa:5295/hsa:54567	8
hsa00240	Pyrimidine metabolism	6/1106	104/17148	0.669022	0.914328	ENSG00000135318/ENSG00000183696/ENSG00000134326/ENSG00000122643/ENSG00000158825/ENSG00000011052	NT5E/UPP1/CMPK2/NT5C3A/CDA/NME1-NME2	hsa:4907/hsa:7378/hsa:129607/hsa:51251/hsa:978/hsa:654364	6
hsa00020	Citrate cycle (TCA cycle)	4/1106	70/17148	0.669198	0.914328	ENSG00000122729/ENSG00000143252/ENSG00000173599/ENSG00000197444	ACO1/SDHC/PC/OGDHL	hsa:48/hsa:6391/hsa:5091/hsa:55753	4
hsa00620	Pyruvate metabolism	4/1106	70/17148	0.669198	0.914328	ENSG00000134333/ENSG00000278540/ENSG00000076555/ENSG00000173599	LDHA/ACACA/ACACB/PC	hsa:3939/hsa:31/hsa:32/hsa:5091	4
hsa05150	Staphylococcus aureus infection	17/1106	286/17148	0.671969	0.914328	ENSG00000128422/ENSG00000159403/ENSG00000182326/ENSG00000186832/ENSG00000186847/ENSG00000231389/ENSG00000243649/ENSG00000171346/ENSG00000131737/ENSG00000224389/ENSG00000000971/ENSG00000227300/ENSG00000166278/ENSG00000204257/ENSG00000131738/ENSG00000171360/ENSG00000106804	KRT17/C1R/C1S/KRT16/KRT14/HLA-DPA1/CFB/KRT15/KRT34/C4B/CFH/KRT16P2/C2/HLA-DMA/KRT33B/KRT38/C5	hsa:3872/hsa:715/hsa:716/hsa:3868/hsa:3861/hsa:3113/hsa:629/hsa:3866/hsa:3885/hsa:721/hsa:3075/hsa:3868/hsa:717/hsa:3108/hsa:3884/hsa:8687/hsa:727	17
hsa00790	Folate biosynthesis	3/1106	53/17148	0.673251	0.914328	ENSG00000131979/ENSG00000196139/ENSG00000178700	GCH1/AKR1C3/DHFR2	hsa:2643/hsa:8644/hsa:200895	3
hsa04066	HIF-1 signaling pathway	18/1106	304/17148	0.681175	0.921066	ENSG00000072274/ENSG00000134333/ENSG00000106366/ENSG00000154229/ENSG00000111640/ENSG00000136244/ENSG00000152256/ENSG00000102144/ENSG00000111674/ENSG00000100292/ENSG00000141959/ENSG00000228232/ENSG00000145675/ENSG00000225205/ENSG00000126583/ENSG00000164867/ENSG00000007171/ENSG00000259838	TFRC/LDHA/SERPINE1/PRKCA/GAPDH/IL6/PDK1/PGK1/ENO2/HMOX1/PFKL/GAPDHP1/PIK3R1/AC078883.1/PRKCG/NOS3/NOS2/ELOCP2	hsa:7037/hsa:3939/hsa:5054/hsa:5578/hsa:2597/hsa:3569/hsa:5163/hsa:5230/hsa:2026/hsa:3162/hsa:5211/hsa:2597/hsa:5295/hsa:5163/hsa:5582/hsa:4846/hsa:4843/hsa:6921	18
hsa00280	Valine, leucine and isoleucine degradation	4/1106	72/17148	0.690734	0.92995	ENSG00000104951/ENSG00000083720/ENSG00000083123/ENSG00000124370	IL4I1/OXCT1/BCKDHB/MCEE	hsa:259307/hsa:5019/hsa:594/hsa:84693	4
hsa00533	Glycosaminoglycan biosynthesis - keratan sulfate	1/1106	18/17148	0.699016	0.937043	ENSG00000156966	B3GNT7	hsa:93010	1
hsa04921	Oxytocin signaling pathway	15/1106	259/17148	0.704303	0.940079	ENSG00000154229/ENSG00000123104/ENSG00000170345/ENSG00000107758/ENSG00000142875/ENSG00000123700/ENSG00000116741/ENSG00000007402/ENSG00000142408/ENSG00000234996/ENSG00000196218/ENSG00000116711/ENSG00000126583/ENSG00000164867/ENSG00000140795	PRKCA/ITPR2/FOS/PPP3CB/PRKACB/KCNJ2/RGS2/CACNA2D2/CACNG8/AC098934.2/RYR1/PLA2G4A/PRKCG/NOS3/MYLK3	hsa:5578/hsa:3709/hsa:2353/hsa:5532/hsa:5567/hsa:3759/hsa:5997/hsa:9254/hsa:59283/hsa:71/hsa:6261/hsa:5321/hsa:5582/hsa:4846/hsa:91807	15
hsa03460	Fanconi anemia pathway	5/1106	92/17148	0.715504	0.947967	ENSG00000077152/ENSG00000183161/ENSG00000154920/ENSG00000197774/ENSG00000178966	UBE2T/FANCF/EME1/EME2/RMI1	hsa:29089/hsa:2188/hsa:146956/hsa:197342/hsa:80010	5
hsa03060	Protein export	3/1106	57/17148	0.720549	0.947967	ENSG00000132432/ENSG00000065665/ENSG00000129128	SEC61G/SEC61A2/SPCS3	hsa:23480/hsa:55176/hsa:60559	3
hsa00071	Fatty acid degradation	4/1106	75/17148	0.721135	0.947967	ENSG00000103740/ENSG00000087008/ENSG00000169169/ENSG00000205560	ACSBG1/ACOX3/CPT1C/CPT1B	hsa:23205/hsa:8310/hsa:126129/hsa:1375	4
hsa00592	alpha-Linolenic acid metabolism	2/1106	39/17148	0.726411	0.947967	ENSG00000087008/ENSG00000116711	ACOX3/PLA2G4A	hsa:8310/hsa:5321	2
hsa04910	Insulin signaling pathway	14/1106	247/17148	0.729658	0.947967	ENSG00000104812/ENSG00000278540/ENSG00000103197/ENSG00000142875/ENSG00000137312/ENSG00000100994/ENSG00000142949/ENSG00000076555/ENSG00000129946/ENSG00000205918/ENSG00000119938/ENSG00000079435/ENSG00000181856/ENSG00000145675	GYS1/ACACA/TSC2/PRKACB/FLOT1/PYGB/PTPRF/ACACB/SHC2/PDPK2P/PPP1R3C/LIPE/SLC2A4/PIK3R1	hsa:2997/hsa:31/hsa:7249/hsa:5567/hsa:10211/hsa:5834/hsa:5792/hsa:32/hsa:25759/hsa:5170/hsa:5507/hsa:3991/hsa:6517/hsa:5295	14
hsa00130	Ubiquinone and other terpenoid-quinone biosynthesis	1/1106	20/17148	0.736629	0.947967	ENSG00000158104	HPD	hsa:3242	1
hsa00430	Taurine and hypotaurine metabolism	1/1106	20/17148	0.736629	0.947967	ENSG00000128683	GAD1	hsa:2571	1
hsa04540	Gap junction	9/1106	164/17148	0.738083	0.947967	ENSG00000154229/ENSG00000167552/ENSG00000123104/ENSG00000127824/ENSG00000142875/ENSG00000145431/ENSG00000170312/ENSG00000113721/ENSG00000126583	PRKCA/TUBA1A/ITPR2/TUBA4A/PRKACB/PDGFC/CDK1/PDGFRB/PRKCG	hsa:5578/hsa:7846/hsa:3709/hsa:7277/hsa:5567/hsa:56034/hsa:983/hsa:5159/hsa:5582	9
hsa00601	Glycosphingolipid biosynthesis - lacto and neolacto series	2/1106	40/17148	0.739299	0.947967	ENSG00000111728/ENSG00000214654	ST8SIA1/B3GNT10	hsa:6489/hsa:84002	2
hsa00380	Tryptophan metabolism	4/1106	78/17148	0.749264	0.947967	ENSG00000104951/ENSG00000131203/ENSG00000129673/ENSG00000140465	IL4I1/IDO1/AANAT/CYP1A1	hsa:259307/hsa:3620/hsa:15/hsa:1543	4
hsa04071	Sphingolipid signaling pathway	9/1106	166/17148	0.750829	0.947967	ENSG00000154229/ENSG00000176170/ENSG00000267534/ENSG00000235027/ENSG00000205918/ENSG00000145675/ENSG00000126583/ENSG00000074211/ENSG00000164867	PRKCA/SPHK1/S1PR2/AC068580.3/PDPK2P/PIK3R1/PRKCG/PPP2R2C/NOS3	hsa:5578/hsa:8877/hsa:9294/hsa:1509/hsa:5170/hsa:5295/hsa:5582/hsa:5522/hsa:4846	9
hsa00604	Glycosphingolipid biosynthesis - ganglio series	1/1106	21/17148	0.753635	0.947967	ENSG00000111728	ST8SIA1	hsa:6489	1
hsa05416	Viral myocarditis	14/1106	252/17148	0.755896	0.947967	ENSG00000234745/ENSG00000204525/ENSG00000204642/ENSG00000204592/ENSG00000206503/ENSG00000173402/ENSG00000105974/ENSG00000075151/ENSG00000231389/ENSG00000092054/ENSG00000234996/ENSG00000243753/ENSG00000206341/ENSG00000204257	HLA-B/HLA-C/HLA-F/HLA-E/HLA-A/DAG1/CAV1/EIF4G3/HLA-DPA1/MYH7/AC098934.2/HLA-L/HLA-H/HLA-DMA	hsa:3106/hsa:3107/hsa:3134/hsa:3133/hsa:3105/hsa:1605/hsa:857/hsa:8672/hsa:3113/hsa:4625/hsa:71/hsa:3105/hsa:3106/hsa:3108	14
hsa05152	Tuberculosis	22/1106	386/17148	0.757196	0.947967	ENSG00000115415/ENSG00000019582/ENSG00000153246/ENSG00000136244/ENSG00000176170/ENSG00000167207/ENSG00000125538/ENSG00000107758/ENSG00000011028/ENSG00000196914/ENSG00000171855/ENSG00000172216/ENSG00000231389/ENSG00000235027/ENSG00000003400/ENSG00000168811/ENSG00000283196/ENSG00000143429/ENSG00000119699/ENSG00000204257/ENSG00000120837/ENSG00000007171	STAT1/CD74/PLA2R1/IL6/SPHK1/NOD2/IL1B/PPP3CB/MRC2/ARHGEF12/IFNB1/CEBPB/HLA-DPA1/AC068580.3/CASP10/IL12A/AC006453.2/LSP1P4/TGFB3/HLA-DMA/NFYB/NOS2	hsa:6772/hsa:972/hsa:22925/hsa:3569/hsa:8877/hsa:64127/hsa:3553/hsa:5532/hsa:9902/hsa:23365/hsa:3456/hsa:1051/hsa:3113/hsa:1509/hsa:843/hsa:3592/hsa:4046/hsa:4046/hsa:7043/hsa:3108/hsa:4801/hsa:4843	22
hsa04080	Neuroactive ligand-receptor interaction	23/1106	403/17148	0.75892	0.947967	ENSG00000148926/ENSG00000170175/ENSG00000160013/ENSG00000171388/ENSG00000204681/ENSG00000267534/ENSG00000175591/ENSG00000116678/ENSG00000124493/ENSG00000213903/ENSG00000169252/ENSG00000109738/ENSG00000164251/ENSG00000171522/ENSG00000069482/ENSG00000080644/ENSG00000128271/ENSG00000178623/ENSG00000106804/ENSG00000114812/ENSG00000257950/ENSG00000135902/ENSG00000160801	ADM/CHRNB1/PTGIR/APLN/GABBR1/S1PR2/P2RY2/LEPR/GRM4/LTB4R/ADRB2/GLRB/F2RL1/PTGER4/GAL/CHRNA3/ADORA2A/GPR35/C5/VIPR1/P2RX5-TAX1BP3/CHRND/PTH1R	hsa:133/hsa:1140/hsa:5739/hsa:8862/hsa:2550/hsa:9294/hsa:5029/hsa:3953/hsa:2914/hsa:1241/hsa:154/hsa:2743/hsa:2150/hsa:5734/hsa:51083/hsa:1136/hsa:135/hsa:2859/hsa:727/hsa:7433/hsa:5026/hsa:1144/hsa:5745	23
hsa04530	Tight junction	18/1106	320/17148	0.7598	0.947967	ENSG00000167552/ENSG00000085733/ENSG00000106404/ENSG00000114019/ENSG00000127824/ENSG00000142875/ENSG00000150093/ENSG00000156232/ENSG00000171992/ENSG00000105289/ENSG00000107186/ENSG00000140832/ENSG00000234996/ENSG00000015285/ENSG00000106526/ENSG00000119139/ENSG00000074211/ENSG00000270149	TUBA1A/CTTN/CLDN15/AMOTL2/TUBA4A/PRKACB/ITGB1/WHAMM/SYNPO/TJP3/MPDZ/MARVELD3/AC098934.2/WAS/ACTR3C/TJP2/PPP2R2C/AL591806.3	hsa:7846/hsa:2017/hsa:24146/hsa:51421/hsa:7277/hsa:5567/hsa:3688/hsa:123720/hsa:11346/hsa:27134/hsa:8777/hsa:91862/hsa:71/hsa:7454/hsa:653857/hsa:9414/hsa:5522/hsa:50848	18
hsa05014	Amyotrophic lateral sclerosis (ALS)	7/1106	133/17148	0.762031	0.947967	ENSG00000107758/ENSG00000137752/ENSG00000135406/ENSG00000211445/ENSG00000028137/ENSG00000281376/ENSG00000197582	PPP3CB/CASP1/PRPH/GPX3/TNFRSF1B/ABALON/GPX1P1	hsa:5532/hsa:834/hsa:5630/hsa:2878/hsa:7133/hsa:598/hsa:2876	7
hsa04024	cAMP signaling pathway	17/1106	306/17148	0.772202	0.956305	ENSG00000170345/ENSG00000058668/ENSG00000129244/ENSG00000142875/ENSG00000125257/ENSG00000204681/ENSG00000065989/ENSG00000087008/ENSG00000146592/ENSG00000169252/ENSG00000079435/ENSG00000070961/ENSG00000145675/ENSG00000131771/ENSG00000120318/ENSG00000128271/ENSG00000060566	FOS/ATP2B4/ATP1B2/PRKACB/ABCC4/GABBR1/PDE4A/ACOX3/CREB5/ADRB2/LIPE/ATP2B1/PIK3R1/PPP1R1B/ARAP3/ADORA2A/CREB3L3	hsa:2353/hsa:493/hsa:482/hsa:5567/hsa:10257/hsa:2550/hsa:5141/hsa:8310/hsa:9586/hsa:154/hsa:3991/hsa:490/hsa:5295/hsa:84152/hsa:64411/hsa:135/hsa:84699	17
hsa04744	Phototransduction	2/1106	43/17148	0.774883	0.956305	ENSG00000074621/ENSG00000133256	SLC24A1/PDE6B	hsa:9187/hsa:5158	2
hsa04012	ErbB signaling pathway	6/1106	118/17148	0.780526	0.959461	ENSG00000136997/ENSG00000154229/ENSG00000109321/ENSG00000129946/ENSG00000145675/ENSG00000126583	MYC/PRKCA/AREG/SHC2/PIK3R1/PRKCG	hsa:4609/hsa:5578/hsa:374/hsa:25759/hsa:5295/hsa:5582	6
hsa04973	Carbohydrate digestion and absorption	3/1106	64/17148	0.790241	0.964468	ENSG00000129244/ENSG00000145675/ENSG00000169962	ATP1B2/PIK3R1/TAS1R3	hsa:482/hsa:5295/hsa:83756	3
hsa00770	Pantothenate and CoA biosynthesis	1/1106	24/17148	0.79835	0.964468	ENSG00000112299	VNN1	hsa:8876	1
hsa04137	Mitophagy - animal	18/1106	330/17148	0.801891	0.964468	ENSG00000143947/ENSG00000150991/ENSG00000104765/ENSG00000128272/ENSG00000236098/ENSG00000224631/ENSG00000236144/ENSG00000240445/ENSG00000281376/ENSG00000259877/ENSG00000279296/ENSG00000236682/ENSG00000117242/ENSG00000263004/ENSG00000219992/ENSG00000260563/ENSG00000231770/ENSG00000271524	RPS27A/UBC/BNIP3L/ATF4/AC097059.2/RPS27AP16/TMEM147-AS1/FOXO3B/ABALON/AC009113.1/PRAL/AC068282.1/PINK1-AS/AC007114.1/AL391422.1/AC132872.1/TMEM44-AS1/BNIP3P17	hsa:6233/hsa:6233/hsa:665/hsa:468/hsa:55626/hsa:6233/hsa:55626/hsa:2309/hsa:598/hsa:55626/hsa:55626/hsa:55626/hsa:65018/hsa:55626/hsa:139341/hsa:55626/hsa:55626/hsa:664	18
hsa00650	Butanoate metabolism	2/1106	46/17148	0.806147	0.964468	ENSG00000083720/ENSG00000128683	OXCT1/GAD1	hsa:5019/hsa:2571	2
hsa04972	Pancreatic secretion	8/1106	158/17148	0.806696	0.964468	ENSG00000154229/ENSG00000123104/ENSG00000058668/ENSG00000129244/ENSG00000105514/ENSG00000070961/ENSG00000156113/ENSG00000126583	PRKCA/ITPR2/ATP2B4/ATP1B2/RAB3D/ATP2B1/KCNMA1/PRKCG	hsa:5578/hsa:3709/hsa:493/hsa:482/hsa:9545/hsa:490/hsa:3778/hsa:5582	8
hsa00970	Aminoacyl-tRNA biosynthesis	3/1106	66/17148	0.807287	0.964468	ENSG00000140105/ENSG00000172053/ENSG00000090861	WARS/QARS/AARS	hsa:7453/hsa:5859/hsa:16	3
hsa00860	Porphyrin and chlorophyll metabolism	5/1106	105/17148	0.815247	0.964468	ENSG00000188690/ENSG00000100292/ENSG00000139428/ENSG00000171234/ENSG00000047457	UROS/HMOX1/MMAB/UGT2B7/CP	hsa:7390/hsa:3162/hsa:326625/hsa:7364/hsa:1356	5
hsa04662	B cell receptor signaling pathway	9/1106	178/17148	0.81822	0.964468	ENSG00000185885/ENSG00000185201/ENSG00000170345/ENSG00000107758/ENSG00000152689/ENSG00000070190/ENSG00000145675/ENSG00000007312/ENSG00000275882	IFITM1/IFITM2/FOS/PPP3CB/RASGRP3/DAPP1/PIK3R1/CD79B/IKBKGP1	hsa:8519/hsa:8519/hsa:2353/hsa:5532/hsa:25780/hsa:27071/hsa:5295/hsa:974/hsa:8517	9
hsa04930	Type II diabetes mellitus	3/1106	68/17148	0.823149	0.964468	ENSG00000006283/ENSG00000181856/ENSG00000145675	CACNA1G/SLC2A4/PIK3R1	hsa:8913/hsa:6517/hsa:5295	3
hsa04950	Maturity onset diabetes of the young	1/1106	26/17148	0.823558	0.964468	ENSG00000170608	FOXA3	hsa:3171	1
hsa04976	Bile secretion	8/1106	162/17148	0.827694	0.964468	ENSG00000108846/ENSG00000129244/ENSG00000142875/ENSG00000125257/ENSG00000225138/ENSG00000171234/ENSG00000118777/ENSG00000188687	ABCC3/ATP1B2/PRKACB/ABCC4/SLC9A3-AS1/UGT2B7/ABCG2/SLC4A5	hsa:8714/hsa:482/hsa:5567/hsa:10257/hsa:6550/hsa:7364/hsa:9429/hsa:57835	8
hsa03440	Homologous recombination	3/1106	69/17148	0.830653	0.964468	ENSG00000149311/ENSG00000087206/ENSG00000154920	ATM/UIMC1/EME1	hsa:472/hsa:51720/hsa:146956	3
hsa00120	Primary bile acid biosynthesis	1/1106	27/17148	0.834955	0.964468	ENSG00000138135	CH25H	hsa:9023	1
hsa00450	Selenocompound metabolism	1/1106	27/17148	0.834955	0.964468	ENSG00000198682	PAPSS2	hsa:9060	1
hsa03015	mRNA surveillance pathway	9/1106	182/17148	0.837311	0.964468	ENSG00000198563/ENSG00000157106/ENSG00000153944/ENSG00000145216/ENSG00000180747/ENSG00000214076/ENSG00000074211/ENSG00000205534/ENSG00000101888	DDX39B/SMG1/MSI2/FIP1L1/SMG1P3/CPSF1P1/PPP2R2C/SMG1P2/NXT2	hsa:7919/hsa:23049/hsa:124540/hsa:81608/hsa:23049/hsa:29894/hsa:5522/hsa:23049/hsa:55916	9
hsa00565	Ether lipid metabolism	3/1106	70/17148	0.837883	0.964468	ENSG00000166428/ENSG00000128242/ENSG00000116711	PLD4/GAL3ST1/PLA2G4A	hsa:122618/hsa:9514/hsa:5321	3
hsa03022	Basal transcription factors	5/1106	110/17148	0.845267	0.964468	ENSG00000134058/ENSG00000148835/ENSG00000111358/ENSG00000137947/ENSG00000224316	CDK7/TAF5/GTF2H3/GTF2B/GTF2IP5	hsa:1022/hsa:6877/hsa:2967/hsa:2959/hsa:2969	5
hsa00730	Thiamine metabolism	1/1106	28/17148	0.845617	0.964468	ENSG00000233381	AK4P3	hsa:205	1
hsa05110	Vibrio cholerae infection	6/1106	129/17148	0.846227	0.964468	ENSG00000154229/ENSG00000132432/ENSG00000142875/ENSG00000065665/ENSG00000234996/ENSG00000119139	PRKCA/SEC61G/PRKACB/SEC61A2/AC098934.2/TJP2	hsa:5578/hsa:23480/hsa:5567/hsa:55176/hsa:71/hsa:9414	6
hsa04146	Peroxisome	7/1106	148/17148	0.848436	0.964468	ENSG00000112096/ENSG00000140284/ENSG00000157911/ENSG00000087008/ENSG00000203797/ENSG00000108733/ENSG00000007171	SOD2/SLC27A2/PEX10/ACOX3/DDO/PEX12/NOS2	hsa:6648/hsa:11001/hsa:5192/hsa:8310/hsa:8528/hsa:5193/hsa:4843	7
hsa00900	Terpenoid backbone biosynthesis	2/1106	51/17148	0.849724	0.964468	ENSG00000116005/ENSG00000257365	PCYOX1/FNTB	hsa:51449/hsa:2342	2
hsa00591	Linoleic acid metabolism	2/1106	54/17148	0.871389	0.97982	ENSG00000134716/ENSG00000116711	CYP2J2/PLA2G4A	hsa:1573/hsa:5321	2
hsa00340	Histidine metabolism	1/1106	31/17148	0.873648	0.97982	ENSG00000259583	AC015712.2	hsa:220	1
hsa03410	Base excision repair	4/1106	96/17148	0.874289	0.97982	ENSG00000129484/ENSG00000148229/ENSG00000109674/ENSG00000140398	PARP2/POLE3/NEIL3/NEIL1	hsa:10038/hsa:54107/hsa:55247/hsa:79661	4
hsa00270	Cysteine and methionine metabolism	5/1106	116/17148	0.875852	0.97982	ENSG00000104951/ENSG00000134333/ENSG00000092621/ENSG00000116649/ENSG00000151224	IL4I1/LDHA/PHGDH/SRM/MAT1A	hsa:259307/hsa:3939/hsa:26227/hsa:6723/hsa:4143	5
hsa00010	Glycolysis / Gluconeogenesis	10/1106	216/17148	0.89663	0.997419	ENSG00000134333/ENSG00000111640/ENSG00000102144/ENSG00000111674/ENSG00000079739/ENSG00000141959/ENSG00000228232/ENSG00000226415/ENSG00000186076/ENSG00000259583	LDHA/GAPDH/PGK1/ENO2/PGM1/PFKL/GAPDHP1/TPI1P1/AC012085.1/AC015712.2	hsa:3939/hsa:2597/hsa:5230/hsa:2026/hsa:5236/hsa:5211/hsa:2597/hsa:7167/hsa:5223/hsa:220	10
hsa04912	GnRH signaling pathway	6/1106	141/17148	0.89866	0.997419	ENSG00000120738/ENSG00000154229/ENSG00000123104/ENSG00000142875/ENSG00000128272/ENSG00000116711	EGR1/PRKCA/ITPR2/PRKACB/ATF4/PLA2G4A	hsa:1958/hsa:5578/hsa:3709/hsa:5567/hsa:468/hsa:5321	6
hsa04130	SNARE interactions in vesicular transport	2/1106	59/17148	0.901205	0.997419	ENSG00000113734/ENSG00000166900	BNIP1/STX3	hsa:662/hsa:6809	2
hsa04120	Ubiquitin mediated proteolysis	19/1106	382/17148	0.906049	0.999026	ENSG00000156587/ENSG00000140464/ENSG00000182179/ENSG00000143947/ENSG00000128731/ENSG00000150991/ENSG00000108106/ENSG00000101966/ENSG00000130939/ENSG00000103657/ENSG00000151148/ENSG00000224631/ENSG00000115760/ENSG00000285793/ENSG00000175265/ENSG00000151876/ENSG00000233966/ENSG00000259838/ENSG00000164162	UBE2L6/PML/UBA7/RPS27A/HERC2/UBC/UBE2S/XIAP/UBE4B/HERC1/UBE3B/RPS27AP16/BIRC6/AC125232.2/GOLGA8A/FBXO4/UBE2SP1/ELOCP2/ANAPC10	hsa:9246/hsa:5371/hsa:7318/hsa:6233/hsa:8924/hsa:6233/hsa:27338/hsa:331/hsa:10277/hsa:8925/hsa:89910/hsa:6233/hsa:57448/hsa:64682/hsa:92912/hsa:26272/hsa:27338/hsa:6921/hsa:10393	19
hsa03013	RNA transport	22/1106	439/17148	0.91421	0.999026	ENSG00000156508/ENSG00000148730/ENSG00000063046/ENSG00000198563/ENSG00000100462/ENSG00000175390/ENSG00000157020/ENSG00000196205/ENSG00000075151/ENSG00000172336/ENSG00000233476/ENSG00000170089/ENSG00000148688/ENSG00000184110/ENSG00000225031/ENSG00000141642/ENSG00000229132/ENSG00000236698/ENSG00000233426/ENSG00000250182/ENSG00000158553/ENSG00000101888	EEF1A1/EIF4EBP2/EIF4B/DDX39B/PRMT5/EIF3F/SEC13/EEF1A1P5/EIF4G3/POP7/EEF1A1P6/AC106795.1/RPP30/EIF3C/EIF4BP7/ELAC1/EIF4A1P10/EIF1AXP1/EIF3FP3/EEF1A1P13/POM121L2/NXT2	hsa:1915/hsa:1979/hsa:1975/hsa:7919/hsa:10419/hsa:8665/hsa:6396/hsa:1915/hsa:8672/hsa:10248/hsa:1915/hsa:84321/hsa:10556/hsa:8663/hsa:1975/hsa:55520/hsa:1973/hsa:1964/hsa:8665/hsa:1915/hsa:94026/hsa:55916	22
hsa01210	2-Oxocarboxylic acid metabolism	1/1106	37/17148	0.915374	0.999026	ENSG00000122729	ACO1	hsa:48	1
hsa00830	Retinol metabolism	6/1106	146/17148	0.915506	0.999026	ENSG00000121039/ENSG00000106258/ENSG00000186684/ENSG00000135697/ENSG00000171234/ENSG00000140465	RDH10/CYP3A5/CYP27C1/BCO1/UGT2B7/CYP1A1	hsa:157506/hsa:1577/hsa:339761/hsa:53630/hsa:7364/hsa:1543	6
hsa00980	Metabolism of xenobiotics by cytochrome P450	7/1106	167/17148	0.919575	0.999936	ENSG00000106258/ENSG00000171234/ENSG00000099984/ENSG00000104808/ENSG00000065621/ENSG00000140465/ENSG00000259583	CYP3A5/UGT2B7/GSTT2/DHDH/GSTO2/CYP1A1/AC015712.2	hsa:1577/hsa:7364/hsa:653689/hsa:27294/hsa:119391/hsa:1543/hsa:220	7
hsa04666	Fc gamma R-mediated phagocytosis	10/1106	227/17148	0.925839	0.999936	ENSG00000154229/ENSG00000175130/ENSG00000176170/ENSG00000145675/ENSG00000015285/ENSG00000006747/ENSG00000116711/ENSG00000126583/ENSG00000132970/ENSG00000158517	PRKCA/MARCKSL1/SPHK1/PIK3R1/WAS/SCIN/PLA2G4A/PRKCG/WASF3/NCF1	hsa:5578/hsa:65108/hsa:8877/hsa:5295/hsa:7454/hsa:85477/hsa:5321/hsa:5582/hsa:10810/hsa:653361	10
hsa04664	Fc epsilon RI signaling pathway	6/1106	152/17148	0.932458	0.999936	ENSG00000164400/ENSG00000154229/ENSG00000205918/ENSG00000145675/ENSG00000116711/ENSG00000012779	CSF2/PRKCA/PDPK2P/PIK3R1/PLA2G4A/ALOX5	hsa:1437/hsa:5578/hsa:5170/hsa:5295/hsa:5321/hsa:240	6
hsa05017	Spinocerebellar ataxia	19/1106	397/17148	0.934311	0.999936	ENSG00000166546/ENSG00000154229/ENSG00000123104/ENSG00000066739/ENSG00000107815/ENSG00000236098/ENSG00000236144/ENSG00000189056/ENSG00000137947/ENSG00000145675/ENSG00000196218/ENSG00000259877/ENSG00000126583/ENSG00000279296/ENSG00000236682/ENSG00000263004/ENSG00000124788/ENSG00000260563/ENSG00000231770	BEAN1/PRKCA/ITPR2/ATG2B/TWNK/AC097059.2/TMEM147-AS1/RELN/GTF2B/PIK3R1/RYR1/AC009113.1/PRKCG/PRAL/AC068282.1/AC007114.1/ATXN1/AC132872.1/TMEM44-AS1	hsa:146227/hsa:5578/hsa:3709/hsa:55102/hsa:56652/hsa:55626/hsa:55626/hsa:5649/hsa:2959/hsa:5295/hsa:6261/hsa:55626/hsa:5582/hsa:55626/hsa:55626/hsa:55626/hsa:6310/hsa:55626/hsa:55626	19
hsa00520	Amino sugar and nucleotide sugar metabolism	2/1106	67/17148	0.935835	0.999936	ENSG00000079739/ENSG00000100243	PGM1/CYB5R3	hsa:5236/hsa:1727	2
hsa00630	Glyoxylate and dicarboxylate metabolism	2/1106	67/17148	0.935835	0.999936	ENSG00000122729/ENSG00000124370	ACO1/MCEE	hsa:48/hsa:84693	2
hsa05033	Nicotine addiction	1/1106	42/17148	0.939412	0.999936	ENSG00000104888	SLC17A7	hsa:57030	1
hsa04114	Oocyte meiosis	11/1106	257/17148	0.947309	0.999936	ENSG00000164611/ENSG00000123104/ENSG00000107758/ENSG00000142875/ENSG00000087586/ENSG00000170312/ENSG00000071242/ENSG00000072133/ENSG00000113742/ENSG00000285793/ENSG00000164162	PTTG1/ITPR2/PPP3CB/PRKACB/AURKA/CDK1/RPS6KA2/RPS6KA6/CPEB4/AC125232.2/ANAPC10	hsa:9232/hsa:3709/hsa:5532/hsa:5567/hsa:6790/hsa:983/hsa:6196/hsa:27330/hsa:80315/hsa:64682/hsa:10393	11
hsa04975	Fat digestion and absorption	2/1106	72/17148	0.951258	0.999936	ENSG00000062282/ENSG00000015520	DGAT2/NPC1L1	hsa:84649/hsa:29881	2
hsa03040	Spliceosome	21/1106	448/17148	0.95447	0.999936	ENSG00000173110/ENSG00000204388/ENSG00000131876/ENSG00000198563/ENSG00000204389/ENSG00000136450/ENSG00000076924/ENSG00000119953/ENSG00000161547/ENSG00000225217/ENSG00000117360/ENSG00000260653/ENSG00000170860/ENSG00000204253/ENSG00000170089/ENSG00000144158/ENSG00000164610/ENSG00000126803/ENSG00000275895/ENSG00000235363/ENSG00000204390	HSPA6/HSPA1B/SNRPA1/DDX39B/HSPA1A/SRSF1/XAB2/SMNDC1/SRSF2/HSPA7/PRPF3/AC237221.1/LSM3/HNRNPCP2/AC106795.1/AL078621.1/RP9/HSPA2/U2AF1L5/SNRPGP10/HSPA1L	hsa:3310/hsa:3303/hsa:6627/hsa:7919/hsa:3303/hsa:6426/hsa:56949/hsa:10285/hsa:6427/hsa:3310/hsa:9129/hsa:55696/hsa:27258/hsa:3183/hsa:84321/hsa:6627/hsa:6100/hsa:3306/hsa:102724594/hsa:6637/hsa:3305	21
hsa04072	Phospholipase D signaling pathway	12/1106	289/17148	0.964761	0.999936	ENSG00000154229/ENSG00000169429/ENSG00000176170/ENSG00000103197/ENSG00000145431/ENSG00000113721/ENSG00000179295/ENSG00000129946/ENSG00000124493/ENSG00000102780/ENSG00000145675/ENSG00000116711	PRKCA/CXCL8/SPHK1/TSC2/PDGFC/PDGFRB/PTPN11/SHC2/GRM4/DGKH/PIK3R1/PLA2G4A	hsa:5578/hsa:3576/hsa:8877/hsa:7249/hsa:56034/hsa:5159/hsa:5781/hsa:25759/hsa:2914/hsa:160851/hsa:5295/hsa:5321	12
hsa03018	RNA degradation	6/1106	169/17148	0.965288	0.999936	ENSG00000138035/ENSG00000111674/ENSG00000166889/ENSG00000141959/ENSG00000170860/ENSG00000159388	PNPT1/ENO2/PATL1/PFKL/LSM3/BTG2	hsa:87178/hsa:2026/hsa:219988/hsa:5211/hsa:27258/hsa:7832	6
hsa04966	Collecting duct acid secretion	1/1106	51/17148	0.966806	0.999936	ENSG00000105675	ATP4A	hsa:495	1
hsa05211	Renal cell carcinoma	5/1106	150/17148	0.968641	0.999936	ENSG00000179295/ENSG00000172379/ENSG00000119699/ENSG00000145675/ENSG00000259838	PTPN11/ARNT2/TGFB3/PIK3R1/ELOCP2	hsa:5781/hsa:9915/hsa:7043/hsa:5295/hsa:6921	5
hsa05204	Chemical carcinogenesis	6/1106	178/17148	0.976004	0.999936	ENSG00000106258/ENSG00000171234/ENSG00000099984/ENSG00000065621/ENSG00000140465/ENSG00000259583	CYP3A5/UGT2B7/GSTT2/GSTO2/CYP1A1/AC015712.2	hsa:1577/hsa:7364/hsa:653689/hsa:119391/hsa:1543/hsa:220	6
hsa04136	Autophagy - other	1/1106	57/17148	0.977778	0.999936	ENSG00000066739	ATG2B	hsa:55102	1
hsa04140	Autophagy - animal	19/1106	443/17148	0.980745	0.999936	ENSG00000103197/ENSG00000142875/ENSG00000168209/ENSG00000066739/ENSG00000236098/ENSG00000236144/ENSG00000235027/ENSG00000205918/ENSG00000065675/ENSG00000155961/ENSG00000145675/ENSG00000281376/ENSG00000259877/ENSG00000279296/ENSG00000236682/ENSG00000263004/ENSG00000260563/ENSG00000231770/ENSG00000271524	TSC2/PRKACB/DDIT4/ATG2B/AC097059.2/TMEM147-AS1/AC068580.3/PDPK2P/PRKCQ/RAB39B/PIK3R1/ABALON/AC009113.1/PRAL/AC068282.1/AC007114.1/AC132872.1/TMEM44-AS1/BNIP3P17	hsa:7249/hsa:5567/hsa:54541/hsa:55102/hsa:55626/hsa:55626/hsa:1509/hsa:5170/hsa:5588/hsa:116442/hsa:5295/hsa:598/hsa:55626/hsa:55626/hsa:55626/hsa:55626/hsa:55626/hsa:55626/hsa:664	19
hsa00983	Drug metabolism - other enzymes	7/1106	210/17148	0.98439	0.999936	ENSG00000183696/ENSG00000125877/ENSG00000171234/ENSG00000158825/ENSG00000099984/ENSG00000065621/ENSG00000011052	UPP1/ITPA/UGT2B7/CDA/GSTT2/GSTO2/NME1-NME2	hsa:7378/hsa:3704/hsa:7364/hsa:978/hsa:653689/hsa:119391/hsa:654364	7
hsa00982	Drug metabolism - cytochrome P450	5/1106	166/17148	0.984557	0.999936	ENSG00000106258/ENSG00000171234/ENSG00000099984/ENSG00000065621/ENSG00000259583	CYP3A5/UGT2B7/GSTT2/GSTO2/AC015712.2	hsa:1577/hsa:7364/hsa:653689/hsa:119391/hsa:220	5
hsa05310	Asthma	2/1106	99/17148	0.98951	0.999936	ENSG00000231389/ENSG00000204257	HLA-DPA1/HLA-DMA	hsa:3113/hsa:3108	2
hsa00053	Ascorbate and aldarate metabolism	1/1106	74/17148	0.992878	0.999936	ENSG00000171234	UGT2B7	hsa:7364	1
hsa00040	Pentose and glucuronate interconversions	2/1106	106/17148	0.993033	0.999936	ENSG00000171234/ENSG00000104808	UGT2B7/DHDH	hsa:7364/hsa:27294	2
hsa00310	Lysine degradation	2/1106	111/17148	0.994811	0.999936	ENSG00000116539/ENSG00000165671	ASH1L/NSD1	hsa:55870/hsa:64324	2
hsa03050	Proteasome	2/1106	114/17148	0.995655	0.999936	ENSG00000240065/ENSG00000204264	PSMB9/PSMB8	hsa:5698/hsa:5696	2
hsa04260	Cardiac muscle contraction	9/1106	375/17148	0.99992	0.999936	ENSG00000198938/ENSG00000198727/ENSG00000140416/ENSG00000129244/ENSG00000160471/ENSG00000007402/ENSG00000092054/ENSG00000142408/ENSG00000259498	MT-CO3/MT-CYB/TPM1/ATP1B2/COX6B2/CACNA2D2/MYH7/CACNG8/TPM1-AS	hsa:4514/hsa:4519/hsa:7168/hsa:482/hsa:125965/hsa:9254/hsa:4625/hsa:59283/hsa:7171	9
hsa04723	Retrograde endocannabinoid signaling	14/1106	498/17148	0.999936	0.999936	ENSG00000074416/ENSG00000154229/ENSG00000198786/ENSG00000123104/ENSG00000198695/ENSG00000142875/ENSG00000104888/ENSG00000168243/ENSG00000167414/ENSG00000119013/ENSG00000079841/ENSG00000111664/ENSG00000166136/ENSG00000126583	MGLL/PRKCA/MT-ND5/ITPR2/MT-ND6/PRKACB/SLC17A7/GNG4/GNG8/NDUFB3/RIMS1/GNB3/NDUFB8/PRKCG	hsa:11343/hsa:5578/hsa:4540/hsa:3709/hsa:4541/hsa:5567/hsa:57030/hsa:2786/hsa:94235/hsa:4709/hsa:22999/hsa:2784/hsa:4714/hsa:5582	14
